# Supplementary material for: Systematic transcriptional analysis of human cell lines for gene expression landscape and tumor representation
Source: Nat Commun. 2023 Sep 5;14:5417. doi: 10.1038/s41467-023-41132-w (PMC10480497; doi:10.1038/s41467-023-41132-w)
Supplement: Supplementary file 2 — Supplementary Data 1 [file 41467_2023_41132_MOESM2_ESM.xlsx]

## Sheet: HPA annotation
Supplementary Data 1. Annotation of 69 HPA cell lines.
HPA ID	RRID	Cell line name	Type	Age	Sex	Tissue	Description of cell line	Origin	Source	Primary disease	DepMap ID	Lineage	Sample collection site	Primary/metastasis
HPA_1	CVCL_0022	U-87MG ATCC	Cancer cell line	44	Male	Brain	Glioblastoma, astrocytoma cell line	Brain	LGC/ATCC	Brain Cancer	ACH-000075	central_nervous_system	central_nervous_system	Primary
HPA_2	CVCL_0021	U-251MG	Cancer cell line		Male	Brain	Glioblastoma cell line	Brain	BW	Brain Cancer	ACH-000232	central_nervous_system	central_nervous_system	Primary
HPA_3	CVCL_0020	U-138MG	Cancer cell line	47	Male	Brain	Glioblastoma cell line	Brain	DSMZ	Brain Cancer	ACH-001214	central_nervous_system	central_nervous_system
HPA_4	CVCL_0019	SH-SY5Y	Cancer cell line	4	Female	Brain	Metastatic neuroblastoma, clonal subline of neuroepithelioma cell line SK-N-SH	Bone marrow	DSMZ	Neuroblastoma	ACH-001188	peripheral_nervous_system	bone_marrow	Metastasis
HPA_5	CVCL_1226	GaMG	Cancer cell line	42	Female	Brain	Glioblastoma cell line		DSMZ	Brain Cancer	ACH-000098	central_nervous_system	central_nervous_system	Primary
HPA_6	CVCL_A5CW	AF22	Uncategorised	36	Female	Brain	iPS derived Neuroepithelia stem (NES) cell line	Skin		Unknown
HPA_7	CVCL_4388	hTERT-RPE1	Non-Cancerous	1	Female	Eye	Retinal pigment epithelial cells immortalized with hTERT	Retina, eye		Non-Cancerous
HPA_8	CVCL_AQ44	hTCEpi	Non-Cancerous	62	Male	Eye	Telomerase-immortalized corneal epithelial cell line	Cornea	Evercyte	Non-Cancerous
HPA_9	CVCL_1622	OE19	Cancer cell line	72	Male	Proximal digestive tract	Esophageal adenocarcinoma cell line	Esophagus	DSMZ	Esophageal Cancer	ACH-000679	esophagus	oesophagus	Primary
HPA_10	CVCL_0025	Caco-2	Cancer cell line	72	Male	Gastrointestinal tract	Colon adenocarcinoma cell line	Colon	DSMZ	Colon/Colorectal Cancer	ACH-000003	colorectal	Colon
HPA_11	CVCL_0027	Hep-G2	Cancer cell line	15	Male	Liver & Gallbladder	Hepatocellular carcinoma cell line	Liver	DSMZ	Liver Cancer	ACH-000739	liver	liver	Primary
HPA_12	CVCL_0026	Capan-2	Cancer cell line	56	Male	Pancreas	Pancreas adenocarcinoma cell line	Pancreas	DSMZ	Pancreatic Cancer	ACH-000107	pancreas	pancreas	Primary
HPA_13	CVCL_0036	RT-4	Cancer cell line	63	Male	Kidney & Urinary bladder	Urinary bladder transitional cell carcinoma cell line	Urinary bladder	DSMZ/ECACC	Bladder Cancer	ACH-000242	urinary_tract	urinary_tract	Primary
HPA_14	CVCL_K278	RPTEC/TERT1	Non-Cancerous		Male	Kidney & Urinary bladder	Proximal tubular epithelial cell line	Human kidney cortex	Evercyte	Non-Cancerous
HPA_15	CVCL_0034	NTERA-2	Uncategorised	22	Male	Kidney & Urinary bladder	Metastatic embryonal carcinoma cell line, cloned from TERA-2		DSMZ	Unknown			Lung	Metastasis
HPA_16	CVCL_0045	HEK293	Non-Cancerous		Female	Kidney & Urinary bladder	Embryonal kidney cell line, transformed by adenovirus type 5	Embryonal kidney	DSMZ	Non-Cancerous
HPA_17	CVCL_L280	SuSa	Cancer cell line	30	Male	Male reproductive system	Testicular germ cell tumor	Testis	DSMZ	Testis Cancer	ACH-001668	embryo	Embryonal	Primary
HPA_18	CVCL_0035	PC-3	Cancer cell line	62	Male	Male reproductive system	Metastatic poorly differentiated prostate adenocarcinoma cell line	Bone marrow	DSMZ	Prostate Cancer	ACH-000090	prostate	bone	Metastasis
HPA_19	CVCL_0037	A-431	Cancer cell line	85	Female	Skin	Epidermoid carcinoma cell line	Skin	DSMZ	Skin Cancer	ACH-001328	skin	skin	Primary
HPA_20	CVCL_0038	HaCaT	Non-Cancerous		Male	Skin	Keratinocyte cell line	Skin	NEF	Non-Cancerous
HPA_21	CVCL_0039	SK-MEL-30	Cancer cell line	67	Male	Skin	Metastatic malignant melanoma cell line	Subcutis	DSMZ	Skin Cancer	ACH-000810	skin	skin	Metastasis
HPA_22	CVCL_0040	WM115	Cancer cell line	58	Female	Skin	Malignant melanoma cell line	Skin	BW	Skin Cancer	ACH-000304	skin	skin	Metastasis
HPA_23	CVCL_0023	A-549	Cancer cell line	58	Male	Lung	Lung carcinoma cell line	Lung	DSMZ	Lung Cancer	ACH-000681	lung	lung	Primary
HPA_24	CVCL_X491	HBEC3-KT	Non-Cancerous	65	Female	Lung	Immortalized human bronchial epithelial cell line	Central lung bronchiole	Evercyte	Non-Cancerous
HPA_25	CVCL_0024	SCLC-21H	Cancer cell line	46	Male	Lung	Small cell lung carcinoma cell line	Pleural effusion	DSMZ	Lung Cancer	ACH-000659	lung	pleural_effusion	Metastasis
HPA_26	CVCL_0031	MCF-7	Cancer cell line	69	Female	Female reproductive system	Metastatic breast adenocarcinoma cell line	Pleural effusion	DSMZ	Breast Cancer	ACH-000019	breast	pleural_effusion	Metastasis
HPA_27	CVCL_3383	hTERT-HME1	Non-Cancerous	53	Female	Female reproductive system	Immortalized mammary epithelial cell line	Mammary gland	Evercyte	Non-Cancerous
HPA_28	CVCL_0032	SiHa	Cancer cell line	55	Female	Female reproductive system	Cervical squamous cell carcinoma cell line, integrated 1-2 copies of HPV16	Cervix	LGC/ATCC	Cervical Cancer	ACH-000556	cervix	cervix
HPA_29	CVCL_0033	SK-BR-3	Cancer cell line	43	Female	Female reproductive system	Metastatic breast adenocarcinoma cell line	Pleural effusion	LGC/ATCC	Breast Cancer	ACH-000017	breast	pleural_effusion	Metastasis
HPA_30	CVCL_0553	T-47D	Cancer cell line	54	Female	Female reproductive system	Invasive ductal carcinoma	Mammary gland; derived from metastatic site: pleural effusion	ATCC	Breast Cancer	ACH-000147	breast	pleural_effusion	Metastasis
HPA_31	CVCL_0029	EFO-21	Cancer cell line	56	Female	Female reproductive system	Metastatic ovarian serous cystadenocarcinoma cell line	Ascites	DSMZ	Ovarian Cancer	ACH-000308	ovary	ascites	Metastasis
HPA_32	CVCL_0044	BeWo	Uncategorised		Male	Female reproductive system	Metastatic choriocarcinoma cell line	Brain	DSMZ	Unknown			central_nervous_system	Metastasis
HPA_33	CVCL_0028	AN3-CA	Cancer cell line	55	Female	Female reproductive system	Metastatic endometrial adenocarcinoma cell line	Lymph node	DSMZ	Endometrial/Uterine Cancer	ACH-000940	uterus	endometrium	Metastasis
HPA_34	CVCL_0030	HeLa	Cancer cell line	31	Female	Female reproductive system	Cervical epithelial adenocarcinoma cell line	Cervix	DSMZ	Cervical Cancer	ACH-001086	cervix	cervix
HPA_35	CVCL_9Q53	HUVEC/TERT2	Non-Cancerous		Female	Endothelial	Umbilical vein endothelial cell line	Umbilical vein	Evercyte	Non-Cancerous
HPA_36	CVCL_0047	TIME	Non-Cancerous		Male	Endothelial	Telomerase-immortalized human microvascular endothelial cells (pooled)	Skin	LCW5	Non-Cancerous
HPA_37		HSkMC	Uncategorised			Muscle	Primary skeletal muscle cells	Trapezius and erector spinae muscles	3H Biomedical	Unknown
HPA_38		BJ hTERT+ SV40 Large T+ RasG12V	Uncategorised		Male	Mesenchymal	Adherent BJ fibroblast cell line immortalized with ectopic expression of hTERT, transformed with SV40 Large-T infection, made metastasizing with oncogenic H-Ras	Foreskin		Unknown
HPA_39		BJ hTERT+ SV40 Large T+	Uncategorised		Male	Mesenchymal	Adherent BJ fibroblast cell line immortalized with ectopic expression of hTERT, transformed with SV40 Large-T infection	Foreskin		Unknown
HPA_40	CVCL_6573	BJ1-hTERT	Non-Cancerous		Male	Mesenchymal	Adherent BJ fibroblast cell line immortalized with ectopic expression of hTERT	Foreskin		Non-Cancerous	ACH-001018	fibroblast	fibroblast
HPA_41	CVCL_3653	BJ [Human fibroblast]	Non-Cancerous		Male	Mesenchymal	Adherent fibroblast cell line	Foreskin	LGC/ATCC	Non-Cancerous
HPA_42	CVCL_U602	ASC52telo	Non-Cancerous		Female	Mesenchymal	Adipose tissue-derived mesenchymal stem cell line	Adipose tissue	Evercyte	Non-Cancerous
HPA_43		ASC diff	Uncategorised		Female	Mesenchymal	Differentiated imortalized adipose-derived mesenchymal stem cell line	Adipose tissue	Evercyte	Unknown
HPA_44	CVCL_0043	U-2197	Cancer cell line	79	Male	Mesenchymal	Malignant fibrous histiocytoma cell line	Subcutis	DSMZ	Sarcoma
HPA_45	CVCL_0042	U2OS	Cancer cell line	15	Female	Mesenchymal	Osteosarcoma cell line	Bone	LGC/ATCC	Bone Cancer	ACH-000364	bone	bone	Primary
HPA_46	CVCL_0041	Rh30	Cancer cell line	17	Male	Mesenchymal	Metastatic rhabdomyosarcoma cell line	Bone marrow	DSMZ	Sarcoma	ACH-000833	soft_tissue	bone_marrow	Metastasis
HPA_47	CVCL_8890	LHCN-M2	Non-Cancerous	41	Male	Mesenchymal	Adherent myoblast cell line	Satellite cells (from pectoralis major muscle)	Evercyte	Non-Cancerous
HPA_48		HHSteC	Uncategorised			Mesenchymal	Primary hepatic stellate cells	Liver	3H Biomedical	Unknown
HPA_49	CVCL_9Q52	HBF/TERT88	Non-Cancerous		Female	Mesenchymal	Adherent brain fibroblast cell line	Brain	Evercyte	Non-Cancerous
HPA_50	CVCL_GZ73	fHDF/TERT166	Non-Cancerous		Male	Mesenchymal	Immortalized human foreskin fibroblast cell line	Foreskin	Evercyte	Non-Cancerous
HPA_51	CVCL_0013	MOLT-4	Cancer cell line	19	Male	Lymphoid	Acute lymphoblastic leukemia (T-ALL) cell line	Peripheral blood	DSMZ	Leukemia	ACH-001127	blood	haematopoietic_and_lymphoid_tissue
HPA_52	CVCL_JM27	hTEC/SVTERT24-B	Non-Cancerous		Female	Lymphoid	Immortalized thymic epithelial cell line	Thymus	Evercyte	Non-Cancerous
HPA_53	CVCL_0008	Daudi	Cancer cell line	16	Male	Lymphoid	Human Burkitt lymphoma cell line	Orbital biopsy	DSMZ	Lymphoma	ACH-000786	lymphocyte	haematopoietic_and_lymphoid_tissue
HPA_54	CVCL_0009	HDLM-2	Cancer cell line	74	Male	Lymphoid	Hodgkin lymphoma cell line	Pleural effusion	DSMZ	Lymphoma	ACH-000267	lymphocyte	pleural_effusion
HPA_55	CVCL_0065	Jurkat	Cancer cell line	14	Male	Lymphoid	T-cell leukemia cell line	Peripheral blood	DSMZ	Leukemia	ACH-000995	blood	haematopoietic_and_lymphoid_tissue	Primary
HPA_56	CVCL_0017	U-698-M	Cancer cell line	7	Male	Lymphoid	B-cell lymphoma cell line (lymphoblastic lymphosarcoma)	Tonsil	DSMZ	Lymphoma	ACH-001680	lymphocyte	upper_aerodigestive_tract	Metastasis
HPA_57	CVCL_0016	U-266/84	Cancer cell line	53	Male	Lymphoid	Multiple myeloma cell line (1984, in vitro differentiated)	Peripheral blood	KN	Myeloma
HPA_58	CVCL_0015	U-266/70	Cancer cell line	53	Male	Lymphoid	Multiple myeloma cell line (1970, IL-6-dependent)	Peripheral blood	KN	Myeloma
HPA_59	CVCL_0014	RPMI-8226	Cancer cell line	61	Male	Lymphoid	Multiple myeloma cell line	Peripheral blood	DSMZ	Myeloma	ACH-000817	plasma_cell	haematopoietic_and_lymphoid_tissue	Primary
HPA_60	CVCL_1650	Reh	Cancer cell line	15	Female	Lymphoid	Pre-B cell leukemia cell line (ALL, first relapse)	Peripheral blood	DSMZ	Leukemia	ACH-000960	blood	haematopoietic_and_lymphoid_tissue	Primary
HPA_61	CVCL_0010	Karpas-707	Cancer cell line	53	Male	Lymphoid	Multiple myeloma cell line	Bone marrow and peripheral blood	KN	Myeloma
HPA_62	CVCL_0001	HEL	Cancer cell line	30	Male	Myeloid	Erythroleukemia cell line (AML M6 in relapse after treatment for Hodgkin's disease)	Peripheral blood	DSMZ	Leukemia	ACH-000004	blood	haematopoietic_and_lymphoid_tissue
HPA_63	CVCL_0007	U-937	Cancer cell line	37	Male	Myeloid	Myelomonocytic histiocytic lymphoma cell line	Pleural effusion	KN	Leukemia	ACH-000406	blood	pleural_effusion	Metastasis
HPA_64	CVCL_0006	THP-1	Cancer cell line	1	Male	Myeloid	Acute monocytic leukemia (AML) cell line	Peripheral blood	DSMZ	Leukemia	ACH-000146	blood	haematopoietic_and_lymphoid_tissue	Primary
HPA_65	CVCL_0005	NB4	Cancer cell line	23	Female	Myeloid	Acute promyelocytic leukemia (APL) cell line	Bone marrow	DSMZ	Leukemia	ACH-000294	blood	bone_marrow	Primary
HPA_66	CVCL_0004	K-562	Cancer cell line	53	Female	Myeloid	Chronic myeloid leukemia (CML) cell line	Pleural effusion	DSMZ	Leukemia	ACH-000551	blood	pleural_effusion	Metastasis
HPA_67	CVCL_0003	HMC-1	Cancer cell line	52	Male	Myeloid	Mastcell leukemia cell line	Peripheral blood	KN	Leukemia
HPA_68	CVCL_0002	HL-60	Cancer cell line	35	Female	Myeloid	Acute promyelocytic leukemia (APL) cell line	Peripheral blood	DSMZ	Leukemia	ACH-000002	blood	haematopoietic_and_lymphoid_tissue	Primary
HPA_69	CVCL_Y019	HAP1	Cancer cell line		Male	Myeloid	Haploid karyotype cell line from Chronic myelogenous leukemia	Leukemia	Horizon Discovery	Leukemia	ACH-002475	blood	bone_marrow
