# Supplementary material for: Systematic transcriptional analysis of human cell lines for gene expression landscape and tumor representation
Source: Nat Commun. 2023 Sep 5;14:5417. doi: 10.1038/s41467-023-41132-w (PMC10480497; doi:10.1038/s41467-023-41132-w)
Supplement: Supplementary file 3 — Supplementary Data 2 [file 41467_2023_41132_MOESM3_ESM.xlsx]

## Sheet: CCLE annotation
Supplementary Data 2. Annotation of 1,019 CCLE cell lines.
GEO-SRA ID	DepMap ID	RRID	Cell line name	Type	COSMICID	Sanger Model ID	Age	Sex	Primary disease	Disease subtype	Lineage	Lineage subtype	Sample collection site	Primary/metastasis	Source	Default growth pattern	Characteristics	Growth medium	Supplements	Freezing medium	Doubling time from vendor	Doubling time calculated hrs
SRR8615222	ACH-000353	CVCL_1763	TE-15	Cancer Cell Line	753614	SIDM00249	58	Female	Esophageal Cancer	Squamous Cell Carcinoma	Esophagus	esophagus_squamous	Oesophagus	Primary	RIKEN
SRR8615223	ACH-000854	CVCL_E332	OCI-My5	Cancer Cell Line				Male	Myeloma	Multiple Myeloma	Plasma Cell	multiple_myeloma	Haematopoietic And Lymphoid Tissue		Academic lab
SRR8615224	ACH-000436	CVCL_E333	OCI-My7	Cancer Cell Line				Male	Myeloma	Multiple Myeloma	Plasma Cell	multiple_myeloma	Haematopoietic And Lymphoid Tissue		Academic lab	2D: suspension
SRR8615225	ACH-000247	CVCL_3084	OCUM-1	Cancer Cell Line	1298358	SIDM00568	38	Female	Gastric Cancer	Adenocarcinoma	Gastric	gastric_adenocarcinoma	Stomach	Metastasis	HSRRB
SRR8615226	ACH-000679	CVCL_1622	OE19	Cancer Cell Line	910079	SIDM00479	72	Male	Esophageal Cancer	Squamous Cell Carcinoma	Esophagus	esophagus_squamous	Oesophagus	Primary	HPACC		AHERENT EPITHELIAL;	RPMI-1640+10%FBS	2mM l-GLUTAMINE	5%DMSO		78.3
SRR8615227	ACH-000544	CVCL_2661	OE21	Cancer Cell Line	1298359	SIDM00478	74	Male	Esophageal Cancer	Squamous Cell Carcinoma	Esophagus	esophagus_squamous	Oesophagus	Primary	HPACC	2D: adherent	ADHERENT EPITHELIAL;	RPMI-1640+10% FBS	2mM L-GLUTAMINE	5%DMSO		59
SRR8615228	ACH-000383	CVCL_0471	OE33	Cancer Cell Line	910549	SIDM00477	73	Female	Esophageal Cancer	Adenocarcinoma	Esophagus	esophagus_adenocarcinoma	Oesophagus	Primary	HPACC	2D: adherent	EPITHELIAL, ADHERENT	RPMI-1640+10% FBS	2mM l-GLUTAMINE	5%DMSO		61.3
SRR8615229	ACH-000494	CVCL_IW56	OELE	Non-Cancerous Cell Line				Female	Non-Cancerous		Ovary		Ovary		Academic lab
SRR8615230	ACH-000013	CVCL_1882	ONCO-DG-1	Cancer Cell Line		SIDM00093	60	Female	Ovarian Cancer	Adenocarcinoma, high grade serous	Ovary	ovary_adenocarcinoma	Ascites	Metastasis	DSMZ					5%DMSO		54.7
SRR8615231	ACH-000449	CVCL_1404	MES-SA	Cancer Cell Line	908127	SIDM00625	56	Female	Sarcoma	Uterine Sarcoma	Soft Tissue	uterine_sarcoma	Endometrium	Primary	ATCC	2D: adherent	Fibroblast adherent	McCoy's 5A + 10%FBS		5%DMSO		35.3
SRR8615232	ACH-000881	CVCL_1403	Mel JuSo	Cancer Cell Line	908125	SIDM00336	58	Female	Skin Cancer	Melanoma	Skin	melanoma	Skin	Primary	DSMZ	2D: adherent	Adherent epithelial, monolayer	RPMI-1640+10% FBS		10%DMSO		36.4
SRR8615233	ACH-000450	CVCL_1402	Mel Ho	Cancer Cell Line	908124	SIDM00337		Female	Skin Cancer	Melanoma	Skin	melanoma	Skin	Primary	DSMZ	2D: adherent	EPITHELIAL-LIKE ADHERENT CELLS WITH LONG, NARROW, OFTEN BRANCHING CELL BODIES	RPMI-1640+10% FBS		5%DMSO	24 hrs	35.9
SRR8615234	ACH-000072	CVCL_0425	MEG-01	Cancer Cell Line	908126	SIDM00526	55	Male	Leukemia	Chronic Myelogenous Leukemia (CML)	Blood	CML	Bone Marrow		ATCC	2D: mixed adherent and suspension
SRR8615235	ACH-000988	CVCL_2112	MFE-319	Cancer Cell Line	1240174	SIDM00333	81	Female	Endometrial/Uterine Cancer		Uterus	endometrial_adenocarcinoma	Endometrium		DSMZ	2D: adherent
SRR8615236	ACH-000879	CVCL_1406	MFE-296	Cancer Cell Line	908130	SIDM00334	68	Female	Endometrial/Uterine Cancer	Endometrial Adenocarcinoma	Uterus	endometrial_adenocarcinoma	Endometrium	Primary	DSMZ			RPM:MEM +20% FBS	2mM L-glutamine, Insulin, Transferrin, Selenite			45.07
SRR8615237	ACH-000192	CVCL_1405	MFE-280	Cancer Cell Line	908129	SIDM00335	77	Female	Endometrial/Uterine Cancer	Endometrial Adenocarcinoma	Uterus	endometrial_adenocarcinoma	Endometrium	Primary	DSMZ	2D: adherent
SRR8615238	ACH-000987	CVCL_0445	MeWo	Cancer Cell Line	908128	SIDM00545	78	Male	Skin Cancer	Melanoma	Skin	melanoma	Lymph Node	Metastasis	ATCC	2D: adherent
SRR8615239	ACH-000020	CVCL_1409	MHH-CALL-2	Cancer Cell Line	908132	SIDM00331	15	Female	Leukemia	Acute Lymphoblastic Leukemia (ALL), B-cell	Blood	ALL	Haematopoietic And Lymphoid Tissue		DSMZ		single, relatively small round cells growing in suspention	80% RPMI 1640 +20% h. i. FBS			~ 100 hrs
SRR8615240	ACH-000359	CVCL_0426	MG-63	Cancer Cell Line	908131	SIDM00525	14	Male	Bone Cancer	Osteosarcoma	Bone	osteosarcoma	Bone	Primary	ATCC	2D: adherent
SRR8615241	ACH-000031	CVCL_1634	Panc 02.13	Cancer Cell Line			64	Female	Pancreatic Cancer	Ductal Adenocarcinoma, exocrine	Pancreas	exocrine	Pancreas	Primary	ATCC	2D: adherent
SRR8615242	ACH-000336	CVCL_1844	OCI-AML-3	Cancer Cell Line	1290455	SIDM00462	57	Male	Leukemia	Acute Myelogenous Leukemia (AML), M4 (Myelomonocytic)	Blood	AML	Haematopoietic And Lymphoid Tissue	Primary	DSMZ		single, mostly round cells growing in suspention	80% alpha-MEM + 20% h. i. FBS			~ 35-40 hrs	70.4
SRR8615243	ACH-000116	CVCL_1614	OAW28	Cancer Cell Line	946360	SIDM00481	75	Female	Ovarian Cancer	Adenocarcinoma, high grade serous	Ovary	ovary_adenocarcinoma	Ascites	Metastasis	ECACC	2D: adherent
SRR8615244	ACH-000674	CVCL_3082	NUGC-4	Cancer Cell Line	1298357	SIDM00570	35	Female	Gastric Cancer	Adenocarcinoma	Gastric	gastric_adenocarcinoma	Lymph Node	Metastasis	RIKEN
SRR8615245	ACH-000890	CVCL_1716	SW1271	Cancer Cell Line	1299062	SIDM01156	69	Male	Lung Cancer	Small Cell Lung Cancer (SCLC)	Lung	SCLC	Lung	Primary	ATCC	2D: adherent	adherent; epithelial	Leibovitz's L-15 Medium + 10%FBS		5%DMSO
SRR8615246	ACH-000107	CVCL_0026	Capan-2	Cancer Cell Line	910915	SIDM00943	56	Male	Pancreatic Cancer	Ductal Adenocarcinoma, exocrine	Pancreas	exocrine	Pancreas	Primary	ATCC	2D: adherent
SRR8615247	ACH-000354	CVCL_0237	Capan-1	Cancer Cell Line	753624	SIDM00934	40	Male	Pancreatic Cancer	Ductal Adenocarcinoma, exocrine	Pancreas	exocrine	Liver	Metastasis	ATCC	2D: adherent	Adherent	IMDM +20% FBS		5%DMSO		148.4
SRR8615248	ACH-000329	CVCL_1118	CCF-STTG1	Cancer Cell Line	906823	SIDM00131	68	Female	Brain Cancer	Astrocytoma	Central Nervous System	glioma	Central Nervous System	Primary	ATCC	2D: adherent	Adherent astrocytic	RPMI-1640+10% FBS		5% DMSO		187.5
SRR8615249	ACH-000464	CVCL_1117	CAS-1	Cancer Cell Line	910943	SIDM00212	63	Male	Brain Cancer	Glioblastoma	Central Nervous System	glioma	Central Nervous System	Primary	ICLC	2D: adherent	Adherenet	DMEM +10%FBS		5% DMSO		79.5
SRR8615250	ACH-000138	CVCL_1119	CFPAC-1	Cancer Cell Line	906821	SIDM00130	26	Male	Pancreatic Cancer	Ductal Adenocarcinoma, exocrine	Pancreas	exocrine	Liver	Metastasis	ATCC	2D: mixed adherent and suspension	mixed line ~ 50-50	IMDM+10%fbs		5%DMSO		80.2
SRR8615251	ACH-000963	CVCL_2873	CCK-81	Cancer Cell Line	1240123	SIDM00487	62	Female	Colon/Colorectal Cancer	Adenocarcinoma	Colorectal	colorectal_adenocarcinoma	Large Intestine	Metastasis	HSRRB			EMEM+10% FBS		5% DMSO	43hrs	266.5
SRR8615252	ACH-000590	CVCL_1521	NCI-H2073	Cancer Cell Line		SIDM00757	47	Female	Lung Cancer	Non-Small Cell Lung Cancer (NSCLC), Adenocarcinoma	Lung	NSCLC	Lung	Primary	ATCC	2D: adherent	adherent epithelial	RPMI-1640 + 10% FBS		5%DMSO		152.5
SRR8615253	ACH-000727	CVCL_1520	NCI-H2066	Cancer Cell Line	1330973	SIDM00711	70	Female	Lung Cancer	Small Cell Lung Cancer (SCLC)	Lung	SCLC	Lung	Primary	ATCC			DMEM:HAM's F12 1:1 (ATCC catalog # 30-2006) + 5% FBS	.005 mg/ml insulin, .01 mg/ml transferrin, 30nM sodium selenite, 10 nM hydrocortisone, 10 nM beta estradiol, 10 mM HEPES, 2 mM L-glutamine	5%DMSO		80.3
SRR8615254	ACH-000153	CVCL_1518	NCI-H2052	Cancer Cell Line	688058	SIDM00713	65	Male	Lung Cancer	Mesothelioma	Lung	mesothelioma	Pleural Effusion	Metastasis	ATCC	2D: adherent	adherent	RPMI-1640 +10 % FBS		5% DMSO		194.2
SRR8615255	ACH-000521	CVCL_1517	NCI-H2030	Cancer Cell Line	722045	SIDM00715		Male	Lung Cancer	Non-Small Cell Lung Cancer (NSCLC), Adenocarcinoma	Lung	NSCLC	Lymph Node	Metastasis	ATCC	2D: adherent	adherent; epithelial	RPMI-1640+10%FBS		5% DMSO		57.4
SRR8615256	ACH-000298	CVCL_1516	NCI-H2029	Cancer Cell Line	688011	SIDM00735	69	Female	Lung Cancer	Small Cell Lung Cancer (SCLC)	Lung	SCLC	Lymph Node	Metastasis	ATCC			DMEM:HAM's F12 1:1 + 5% FBS	.005 mg/ml insulin, .01 mg/ml transferrin, 30nM sodium selenite, 10 nM hydrocortisone, 10 nM beta estradiol, 10 mM HEPES, 2 mM L-glutamine	5%DMSO		171.6
SRR8615257	ACH-000781	CVCL_1515	NCI-H2023	Cancer Cell Line	1240187	SIDM00753	26	Male	Lung Cancer	Non-Small Cell Lung Cancer (NSCLC), Adenocarcinoma	Lung	NSCLC	Lymph Node	Metastasis	ATCC	2D: adherent	adherent	DMEM:HAM's F12 1:1 + 5 % FBS	.005 mg/ml insulin, .01 mg/ml transferrin, 30nM sodium selenite, 10 nM hydrocortisone, 10 nM beta estradiol, 10 mM HEPES, 2 mM L-glutamine	5% DMSO
SRR8615258	ACH-000886	CVCL_1514	NCI-H2009	Cancer Cell Line	724873	SIDM00756	68	Female	Lung Cancer	Non-Small Cell Lung Cancer (NSCLC), Adenocarcinoma	Lung	NSCLC	Lymph Node	Metastasis	ATCC			DMEM:HAM's F12 1:1 +5% FBS	0.005 mg/ml Insulin, 0.01 mg/ml transferrin, 30 nM sodium selenite, 10 nM hydrocortisone, 10 nM beta estradiol, 10 mM HEPES, 1 mM L-glutamine	5%DMSO		53.7
SRR8615259	ACH-000533	CVCL_WS70	NCI-H2004RT	Cancer Cell Line				Male	Rhabdoid	Malignant Rhabdoid Tumor	Soft Tissue	malignant_rhabdoid_tumor	Soft Tissue		Academic lab
SRR8615260	ACH-000587	CVCL_1511	NCI-H1975	Cancer Cell Line	924244	SIDM00759		Female	Lung Cancer	Non-Small Cell Lung Cancer (NSCLC), Adenocarcinoma	Lung	NSCLC	Lung	Primary	ATCC	2D: adherent	ADHERENT EPITHELIAL;	RPMI-1640+10%FBS		5%DMSO		52.6
SRR8615261	ACH-000752	CVCL_1509	NCI-H196	Cancer Cell Line	1240186	SIDM00761	68	Male	Lung Cancer	Small Cell Lung Cancer (SCLC)	Lung	SCLC	Pleural Effusion	Metastasis	ATCC	2D: adherent	Adherent	RPMI+10%FBS		5% DMSO		75.3
SRR8615262	ACH-000751	CVCL_2149	OCI-M1	Cancer Cell Line	1330985	SIDM00458	62		Leukemia	Acute Myelogenous Leukemia (AML), M6 (Erythroleukemia)	Blood	AML	Haematopoietic And Lymphoid Tissue		DSMZ		round cells growind singly in suspention	80-90% Iscove's MDM +10-20% h.i. FBS			~ 30 hrs
SRR8615263	ACH-000158	CVCL_8800	OCI-Ly3	Cancer Cell Line			52	Male	Lymphoma	Diffuse Large B-cell Lymphoma (DLBCL)	Lymphocyte	non_hodgkin_lymphoma	Bone Marrow	Primary	Academic lab	2D: suspension	SUSPENSION	RPMI-1640+20%FBS		5% DMSO		45.4
SRR8615264	ACH-000856	CVCL_1110	CAL-51	Cancer Cell Line	910927	SIDM00933	45	Female	Breast Cancer	Carcinoma	Breast	breast_carcinoma	Pleural Effusion	Metastasis	DSMZ	2D: adherent	epithelial-like adherent cells growing in monolayers; the culture contains usually a large amount of cell debris	80% Dulbecco's MEM(4.5g/L glucose) +20% h.i.FBS	N/A	10%DMSO	>60 hrs	26.8
SRR8615265	ACH-000518	CVCL_1108	CAL-33	Cancer Cell Line	753541	SIDM00942	69	Male	Head and Neck Cancer	Squamous Cell Carcinoma, oral	Upper Aerodigestive	upper_aerodigestive_squamous	Upper Aerodigestive Tract	Primary	DSMZ	2D: adherent	epitheloid cells growing adherent in monolayers	DMEM+10% FBS	2mM L-glutamine	5%DMSO	30-40hrs	24.8
SRR8615266	ACH-000142	CVCL_1808	CAL-29	Cancer Cell Line	1290730	SIDM00936	80	Female	Bladder Cancer	Transitional Cell Carcinoma	Urinary Tract	bladder_carcinoma	Urinary Tract	Primary	DSMZ	2D: adherent	Adherent	DMEM +10 %FBS		5% DMSO		82.5
SRR8615267	ACH-000832	CVCL_1107	CAL-27	Cancer Cell Line	910916	SIDM00937	56	Male	Head and Neck Cancer	Squamous Cell Carcinoma	Upper Aerodigestive	upper_aerodigestive_squamous	Upper Aerodigestive Tract	Primary	ATCC	2D: adherent						29.3
SRR8615268	ACH-000902	CVCL_1106	CAL-148	Cancer Cell Line	924106	SIDM00938	58	Female	Breast Cancer	Breast Ductal Carcinoma	Breast	breast_ductal_carcinoma	Pleural Effusion	Metastasis	DSMZ	2D: mixed adherent and suspension	Epitheloid cells as single cells or as clumps in suspension and monolayer	DMEM+20%FBS			30-40hrs	60
SRR8615269	ACH-000826	CVCL_1105	CAL-12T	Cancer Cell Line	753540	SIDM00939		Male	Lung Cancer	Non-Small Cell Lung Cancer (NSCLC), unspecified	Lung	NSCLC	Lung	Primary	DSMZ	2D: adherent					~50 hrs
SRR8615270	ACH-000212	CVCL_1104	CAL-120	Cancer Cell Line	906826	SIDM00940	43	Female	Breast Cancer	Carcinoma	Breast	breast_carcinoma	Pleural Effusion	Metastasis	DSMZ	2D: adherent	ADHERENT CELLS, GROWING IN MONOLAYERS	DMEM+ 10% FBS		5% DMSO		52.4
SRR8615271	ACH-000234	CVCL_0235	Caki-2	Cancer Cell Line			69	Male	Kidney Cancer	Renal Carcinoma, clear cell	Kidney	renal_cell_carcinoma	Kidney	Primary	ATCC	2D: adherent
SRR8615272	ACH-000433	CVCL_0234	Caki-1	Cancer Cell Line	905963	SIDM00941	49	Male	Kidney Cancer	Renal Carcinoma, clear cell	Kidney	renal_cell_carcinoma	Skin	Metastasis	ATCC	2D: adherent	Adherent epithelial.	McCoy's 5A +10%FBS		5%DMSO		88.3
SRR8615273	ACH-000210	CVCL_1103	CADO-ES1	Cancer Cell Line	753539	SIDM00961	19	Female	Bone Cancer	Ewings Sarcoma	Bone	Ewing_sarcoma	Pleural Effusion	Metastasis	DSMZ	2D: mixed adherent and suspension	round or fusiform cells growing in clumps as adherent or semi-adherent multicellular spheroids	90% RPMI 1640 +10% h.i.FBS	N/A	10%DMSO	~ 35 hrs	103.9
SRR8615274	ACH-000305	CVCL_1187	EC-GI-10	Cancer Cell Line	753555	SIDM00278	65	Male	Esophageal Cancer	Squamous Cell Carcinoma	Esophagus	esophagus_squamous	Lymph Node		RIKEN		epithelial-like	HamF12+10%FBS
SRR8615275	ACH-000954	CVCL_0293	HEC-1-A	Cancer Cell Line		SIDM00595	71	Female	Endometrial/Uterine Cancer	Endometrial Adenocarcinoma	Uterus	endometrial_adenocarcinoma	Endometrium	Primary	ATCC	2D: adherent
SRR8615276	ACH-000972	CVCL_2925	HEC-151	Cancer Cell Line				Female	Endometrial/Uterine Cancer	Endometrial Adenocarcinoma	Uterus	endometrial_adenocarcinoma	Endometrium	Primary	HSRRB		epithelial-like	Eagle's minimal essential medium with 15% fetal calf serum
SRR8615277	ACH-000990	CVCL_2923	HEC-108	Cancer Cell Line				Female	Endometrial/Uterine Cancer	Endometrial Adenocarcinoma	Uterus	endometrial_adenocarcinoma	Endometrium	Primary	HSRRB							63
SRR8615278	ACH-000643	CVCL_2067	HDQ-P1	Cancer Cell Line	1290922	SIDM01062	50	Female	Breast Cancer	Breast Ductal Carcinoma	Breast	breast_ductal_carcinoma	Breast	Primary	DSMZ	2D: adherent	adherent monolayers	DMEM+10% FBS		5% DMSO	72hrs	63
SRR8615279	ACH-000190	CVCL_1273	HD-MY-Z	Uncategorised	907050	SIDM01063	29	Male	Unknown	Acute Myeloid Leukemia	Unknown		Pleural Effusion		DSMZ		Variable morphology	RPMI-1640+10% FBS		5%DMSO		43.6
SRR8615280	ACH-000267	CVCL_0009	HDLM-2	Cancer Cell Line	924110	SIDM01064	74	Male	Lymphoma	B-cell, Hodgkins	Lymphocyte	hodgkin_lymphoma	Pleural Effusion		DSMZ	2D: suspension	SUSPENSION	RPMI-1640+ 10% FBS		5% DMSO		126.8
SRR8615281	ACH-000997	CVCL_0292	HCT 15	Cancer Cell Line	905937	SIDM00789	67	Male	Colon/Colorectal Cancer	Adenocarcinoma	Colorectal	colorectal_adenocarcinoma	Large Intestine	Primary	ATCC	2D: adherent						36.2
SRR8615282	ACH-000971	CVCL_0291	HCT 116	Cancer Cell Line	905936	SIDM00783	48	Male	Colon/Colorectal Cancer	Adenocarcinoma	Colorectal	colorectal_adenocarcinoma	Large Intestine	Primary	ATCC	2D: adherent
SRR8615283	ACH-000454	CVCL_5137	HCC95	Cancer Cell Line			65	Male	Lung Cancer	Non-Small Cell Lung Cancer (NSCLC), Squamous Cell Carcinoma	Lung	NSCLC	Pleural Effusion	Metastasis	KCLB		epithelial; monolayer	RPMI 1640 with L-glutamine (300mg/L), 90%; heat inactivated fetal bovine serum (FBS),10%	25mM Hepes and 25mM NaHCo3
SRR8615284	ACH-000012	CVCL_2063	HCC827	Cancer Cell Line	1240146	SIDM01067	39	Female	Lung Cancer	Non-Small Cell Lung Cancer (NSCLC), Adenocarcinoma	Lung	NSCLC	Lung	Primary	ATCC	2D: adherent	Adherent	RPMI-1640 10% FBS		5%DMSO		117.6
SRR8615285	ACH-000821	CVCL_2030	EJM	Cancer Cell Line	1297447	SIDM01048	58	Female	Myeloma	Multiple Myeloma	Plasma Cell	multiple_myeloma	Ascites	Primary	DSMZ		suspension	IMDM+ 20% FBS		5%DMSO		220.4
SRR8615286	ACH-000706	CVCL_1195	EKVX	Cancer Cell Line	905970	SIDM00119		Male	Lung Cancer	Non-Small Cell Lung Cancer (NSCLC), Adenocarcinoma	Lung	NSCLC	Lung	Primary	Academic lab	2D: adherent	Adherent	RPMI-1640+ 5% FBS		5% DMSO		68.4
SRR8615287	ACH-000936	CVCL_1192	EFO-27	Cancer Cell Line	906852	SIDM01051	36	Female	Ovarian Cancer	Adenocarcinoma, endometrioid	Ovary	ovary_adenocarcinoma	Abdomen	Metastasis	DSMZ	2D: adherent
SRR8615288	ACH-000038	CVCL_1194	EHEB	Cancer Cell Line	906854	SIDM01049	69	Female	Lymphoma	B-cell	Lymphocyte	lymphoma_unspecified	Haematopoietic And Lymphoid Tissue		DSMZ	2D: suspension	lymphoblastoid, round to polygonal, single or clustered cells in suspention	90% RPMI 1640 +10% h.i.FBS	N/A		~ 50-70 hrs	176
SRR8615289	ACH-000330	CVCL_0253	EFM-19	Cancer Cell Line	906851	SIDM01056	50	Female	Breast Cancer	Breast Ductal Carcinoma	Breast	breast_ductal_carcinoma	Pleural Effusion	Metastasis	DSMZ		epitheloid, growing in clusters at first, then monolayer	RPMI-10% FBS		5% DMSO	64 hrs
SRR8615290	ACH-000308	CVCL_0029	EFO-21	Cancer Cell Line	911905	SIDM01052	56	Female	Ovarian Cancer	Adenocarcinoma, clear cell	Ovary	ovary_adenocarcinoma	Ascites	Metastasis	DSMZ	2D: adherent
SRR8615291	ACH-000435	CVCL_1191	EFE-184	Cancer Cell Line			69	Female	Endometrial/Uterine Cancer	Endometrial Adenocarcinoma	Uterus	endometrial_adenocarcinoma	Ascites	Metastasis	DSMZ		EPITHELOID CELLS GROWING IN MONOLAYERS	RPMI-1640+10% FBS		5% DMSO	92 hrs	89.9
SRR8615292	ACH-000117	CVCL_1812	EFM-192A	Cancer Cell Line	1290798	SIDM01002	46	Female	Breast Cancer	Adenocarcinoma	Breast	breast_adenocarcinoma	Pleural Effusion	Metastasis	DSMZ							96.7
SRR8615293	ACH-000295	CVCL_1196	EM-2	Cancer Cell Line	906855	SIDM01047	5	Female	Leukemia	Chronic Myelogenous Leukemia (CML), blast crisis	Blood	CML	Bone Marrow		DSMZ		single, round to oval cells in suspention	90% RPMI 1640 +10% h.i. FBS	N/A		~ 35-40 hrs	65.8
SRR8615294	ACH-000978	CVCL_2034	EN	Cancer Cell Line	1240127	SIDM01045	50	Female	Endometrial/Uterine Cancer	Endometrial Adenocarcinoma	Uterus	endometrial_adenocarcinoma	Endometrium	Primary	DSMZ	2D: adherent	adherent epitheloid cells growing in monolayers	DMEM+20% FBS		5% DMSO	50-80 hrs	93.9
SRR8615295	ACH-000468	CVCL_6748	PK-45H	Cancer Cell Line					Pancreatic Cancer	Ductal Adenocarcinoma, exocrine	Pancreas	exocrine	Pancreas	Primary	RIKEN	2D: adherent	Adherent	RPMI + 10 % FBS		5%DMSO		67.4
SRR8615296	ACH-000307	CVCL_4717	PK-1	Cancer Cell Line				Male	Pancreatic Cancer	Ductal Adenocarcinoma, exocrine	Pancreas	exocrine	Liver	Metastasis	RIKEN	2D: adherent	Adherent	RPMI 1640 +10%FBS		5% DMSO		58.2
SRR8615297	ACH-000258	CVCL_1183	DU4475	Cancer Cell Line	906844	SIDM01001	62	Female	Breast Cancer	Carcinoma	Breast	breast_carcinoma	Skin	Metastasis	ATCC	2D: suspension	suspension, multicell aggregates	RPMI-1640 + 10% FBS		5%DMSO		145.6
SRR8615298	ACH-000732	CVCL_2680	PE/CA-PJ41 (clone D2)	Cancer Cell Line			67	Female	Head and Neck Cancer	Squamous Cell Carcinoma, oral	Upper Aerodigestive	upper_aerodigestive_squamous	Upper Aerodigestive Tract	Primary	ECACC	2D: adherent
SRR8615299	ACH-000606	CVCL_2679	PE/CA-PJ34 (clone C12)	Cancer Cell Line			60	Male	Head and Neck Cancer	Squamous Cell Carcinoma, basaloid	Upper Aerodigestive	upper_aerodigestive_squamous	Upper Aerodigestive Tract	Primary	ECACC	2D: adherent
SRR8615300	ACH-000979	CVCL_0105	DU145	Cancer Cell Line	905935	SIDM00120	69	Male	Prostate Cancer	Adenocarcinoma	Prostate	prostate_adenocarcinoma	Central Nervous System	Metastasis	ATCC	2D: adherent	ADHERENT EPITHELIAL;	EMEM + 10% FBS		5% DMSO		161
SRR8615301	ACH-000779	CVCL_B260	PC-9	Cancer Cell Line		SIDM00236	45	Male	Lung Cancer	Non-Small Cell Lung Cancer (NSCLC), Adenocarcinoma	Lung	NSCLC	Lung		Academic lab
SRR8615302	ACH-000140	CVCL_3326	Pfeiffer	Cancer Cell Line			Adult	Male	Lymphoma	Diffuse Large B-cell Lymphoma (DLBCL)	Lymphocyte	non_hodgkin_lymphoma	Pleural Effusion	Metastasis	ATCC	2D: suspension	suspension, lymphoblast	RPMI-1640 + 10% FBS		5%DMSO		34.1
SRR8615303	ACH-000937	CVCL_1641	PF-382	Cancer Cell Line	909260	SIDM00451	6	Female	Leukemia	Acute Lymphoblastic Leukemia (ALL), T-cell	Blood	ALL	Pleural Effusion		DSMZ		single, round to oval cells in suspention	90% RPMI 1640 +10% h.i. FBS			~ 70 hrs
SRR8615304	ACH-000519	CVCL_1913	Peer	Cancer Cell Line		SIDM00991	4	Female	Leukemia	Acute Lymphoblastic Leukemia (ALL), T-cell	Blood	ALL	Haematopoietic And Lymphoid Tissue		HSRRB		lymphocyte-like	RPMI 1640 medium with fetal calf serum
SRR8615305	ACH-000735	CVCL_2681	PE/CA-PJ49	Cancer Cell Line			57	Male	Head and Neck Cancer	Squamous Cell Carcinoma, oral	Upper Aerodigestive	upper_aerodigestive_squamous	Upper Aerodigestive Tract	Primary	ECACC	2D: adherent	adherent	IMDM+10% FBS	2mM L-glutamine	5% DMSO		54.5
SRR8615306	ACH-000141	CVCL_5048	SNU-308	Cancer Cell Line		SIDM00161			Gallbladder Cancer	Adenocarcinoma	Bile Duct	gallbladder_adenocarcinoma	Biliary Tract		KCLB		epithelial; monolayer	RPMI 1640 with L-glutamine (300mg/L), 90%; heat inactivated fetal bovine serum (FBS),10%	25mM Hepes and 25mM NaHCo3		48 hrs
SRR8615307	ACH-000708	CVCL_5044	SNU-283	Cancer Cell Line	1659929	SIDM00215	62	Female	Colon/Colorectal Cancer	Adenocarcinoma	Colorectal	colorectal_adenocarcinoma	Abdomen	Metastasis	KCLB		epithelial; monolayer, clumping	RPMI 1640 with L-glutamine (300mg/L), 90%; heat inactivated fetal bovine serum (FBS),10%	25mM Hepes and 25mM NaHCo3		42 hrs
SRR8615308	ACH-000268	CVCL_5038	SNU-245	Cancer Cell Line		SIDM00162			Bile Duct Cancer	Cholangiocarcinoma, extrahepatic	Bile Duct	cholangiocarcinoma	Biliary Tract		KCLB		epithelial; monolayer	RPMI 1640 with L-glutamine (300mg/L), 90%; heat inactivated fetal bovine serum (FBS),10%	25mM Hepes and 25mM NaHCo3		54 hrs
SRR8615309	ACH-000466	CVCL_3946	SNU-216	Cancer Cell Line			46	Female	Gastric Cancer	Adenocarcinoma, tubular	Gastric	gastric_adenocarcinoma	Lymph Node	Metastasis	KCLB		epithelial; monolayer	RPMI 1640 with L-glutamine (300mg/L), 90%; heat inactivated fetal bovine serum (FBS),10%	25mM Hepes and 25mM NaHCo3
SRR8615310	ACH-000221	CVCL_0077	SNU-398	Cancer Cell Line	1240217	SIDM01181	42	Male	Liver Cancer	Hepatocellular Carcinoma	Liver	hepatocellular_carcinoma	Liver	Primary	ATCC	2D: mixed adherent and suspension
SRR8615311	ACH-000478	CVCL_0250	SNU-387	Cancer Cell Line	909736	SIDM01180	41	Female	Liver Cancer	Hepatocellular Carcinoma	Liver	hepatocellular_carcinoma	Liver	Primary	ATCC	2D: adherent	adherent epithelial	RPMI-1640 + 10% FBS		5%DMSO		87
SRR8615312	ACH-000907	CVCL_5054	SNU-349	Cancer Cell Line			68	Male	Kidney Cancer	Renal Carcinoma, clear cell	Kidney	renal_cell_carcinoma	Kidney	Primary	KCLB	2D: adherent	epithelial adherent	RPMI+10%FBS		5%DMSO	120hrs	46.5
SRR8615313	ACH-000933	CVCL_5051	SNU-324	Cancer Cell Line			50	Male	Pancreatic Cancer	Ductal Adenocarcinoma, exocrine	Pancreas	exocrine	Pancreas		KCLB		epithelial;monolayer and floating	RPMI 1640 with L-glutamine (300mg/L), 90%; heat inactivated fetal bovine serum (FBS),10%	25mM Hepes and 25mM NaHCo3		52 hrs
SRR8615314	ACH-000462	CVCL_0091	NALM-1	Cancer Cell Line			3	Female	Leukemia	Chronic Myelogenous Leukemia (CML), blast crisis	Blood	CML	Haematopoietic And Lymphoid Tissue		DSMZ		small, single, round cells in suspention	80-90% RPMI 1640 +10-20% h. i. FBS			~ 48 hrs
SRR8615315	ACH-000457	CVCL_1111	CAL-54	Cancer Cell Line	910952	SIDM00932	75	Male	Kidney Cancer	Renal Cell Carcinoma	Kidney	renal_cell_carcinoma	Pleural Effusion	Metastasis	DSMZ	2D: adherent	epitheloid, adherent cells growing in monolayers	85% Dulbecco's MEM +15% h.i.FBS	4 mM L-glutamine, 1 mM sodium puruvate, 0.4 ug/ml hydrocortisone, 10 ng/ml EGF	10%DMSO	~ 72 hrs
SRR8615316	ACH-000517	CVCL_5059	SNU-410	Cancer Cell Line			53	Male	Pancreatic Cancer	Ductal Adenocarcinoma, exocrine	Pancreas	exocrine	Liver	Metastasis	KCLB		epithelial; monolayer	RPMI 1640 with L-glutamine (300mg/L), 90%; heat inactivated fetal bovine serum (FBS),10%	25mM Hepes and 25mM NaHCo3		72 hrs
SRR8615317	ACH-000955	CVCL_5058	SNU-407	Cancer Cell Line	1660034	SIDM00214	37	Male	Colon/Colorectal Cancer	Adenocarcinoma	Colorectal	colorectal_adenocarcinoma	Soft Tissue	Metastasis	KCLB		epithelial; monolayer	RPMI 1640 with L-glutamine (300mg/L), 90%; heat inactivated fetal bovine serum (FBS),10%	25mM Hepes and 25mM NaHCo3		42 hrs
SRR8615318	ACH-000130	CVCL_1835	NALM-19	Cancer Cell Line			26	Male	Leukemia	Acute Lymphoblastic Leukemia (ALL), B-cell	Blood	ALL	Haematopoietic And Lymphoid Tissue		DSMZ	2D: suspension	small single round cells growing in suspension; small clumps	RPMI-1640+20% FBS		5% DMSO	50-70 hrs
SRR8615319	ACH-000165	CVCL_0891	Hs 751.T	Non-Cancerous Cell Line			19	Male	Non-Cancerous	Lymphoma	Fibroblast	fibroblast_lymphocyte	Fibroblast		ATCC
SRR8615320	ACH-000178	CVCL_0334	Hs 766T	Cancer Cell Line	1298141	SIDM00664	64	Male	Pancreatic Cancer	Ductal Adenocarcinoma, exocrine	Pancreas	exocrine	Lymph Node	Metastasis	ATCC	2D: adherent
SRR8615321	ACH-000230	CVCL_0888	Hs 742.T	Non-Cancerous Cell Line			71	Female	Non-Cancerous	Breast	Fibroblast	fibroblast_breast	Fibroblast		ATCC	2D: adherent	adherent fibroblast	DMEM+10% FBS		5% DMSO
SRR8615322	ACH-000616	CVCL_0333	Hs 746.T	Cancer Cell Line	1240151	SIDM00665	74	Male	Gastric Cancer	Adenocarcinoma	Gastric	gastric_adenocarcinoma	Soft Tissue	Metastasis	ATCC	2D: adherent
SRR8615323	ACH-000229	CVCL_0933	Hs 822.T	Non-Cancerous Cell Line			9	Female	Non-Cancerous	Bone	Fibroblast	fibroblast_bone	Fibroblast	Primary	ATCC	2D: adherent
SRR8615324	ACH-000275	CVCL_0938	Hs 834.T	Non-Cancerous Cell Line			27	Female	Non-Cancerous	Skin	Fibroblast	fibroblast_skin	Lymph Node	Metastasis		2D: adherent	large adherent cells	DEMEM+10%fbs		5%DMSO
SRR8615325	ACH-000224	CVCL_0928	Hs 819.T	Non-Cancerous Cell Line			60	Male	Non-Cancerous	Bone	Fibroblast	fibroblast_bone	Fibroblast		ATCC	2D: adherent
SRR8615326	ACH-000526	CVCL_0932	Hs 821.T	Non-Cancerous Cell Line			31	Female	Non-Cancerous	Bone	Fibroblast	fibroblast_bone	Fibroblast	Primary	ATCC	2D: adherent
SRR8615327	ACH-000180	CVCL_0941	Hs 839.T	Non-Cancerous Cell Line			42	Female	Non-Cancerous	Skin	Fibroblast	fibroblast_skin	Fibroblast		ATCC	2D: adherent	Adherent	DMEM +10 %FBS	4.5g/L glucose +1.5 g/Lsodium bicarbonate	5%DMSO		96.9
SRR8615328	ACH-000284	CVCL_0942	Hs 840.T	Non-Cancerous Cell Line			7	Male	Non-Cancerous	Upper aerodigestive	Fibroblast	fibroblast_upper_aerodigestive	Fibroblast		ATCC	2D: adherent
SRR8615329	ACH-000780	CVCL_1455	NCI-H1105	Cancer Cell Line	908468	SIDM00652	73	Male	Lung Cancer	Small Cell Lung Cancer (SCLC)	Lung	SCLC	Lymph Node	Metastasis	ATCC	2D: suspension	Suspension	RPMI-1640 + 5% FBS	5ug/ml insulin, 10ug/ml transferrin, 3.0x10^-8 M Na Selenite (added 5ml Insulin-Transferrin-Selenium); 1.0x10^-8 M Hydrocortisone, 1.0x10^-8 beta estradiol, 2mM L-glutamine, 10mM HEPES	5%DMSO		261.8
SRR8615330	ACH-000490	CVCL_6950	SF767	Cancer Cell Line		SIDM00626	66	Female	Cervical Cancer	Squamous Cell Carcinoma	Cervix	cervical_squamous	Abdomen	Metastasis	Academic lab
SRR8615331	ACH-000514	CVCL_1454	NCI-H1092	Cancer Cell Line	687997	SIDM00653	67	Male	Lung Cancer	Small Cell Lung Cancer (SCLC)	Lung	SCLC	Bone Marrow	Metastasis	ATCC	2D: suspension	Suspension	RPMI-1640 + 5% FBS	5ug/ml insulin, 10ug/ml transferrin, 3.0x10^-8 M Na Selenite (added 5ml Insulin-Transferrin-Selenium); 1.0x10^-8 M Hydrocortisone, 1.0x10^-8 beta estradiol, 2mM L-glutamine, 10mM HEPES	5%DMSO		107.4
SRR8615332	ACH-000262	CVCL_B076	UOK101	Cancer Cell Line				Female	Kidney Cancer	Renal Cell Carcinoma	Kidney	renal_cell_carcinoma	Kidney		Academic lab
SRR8615333	ACH-000428	CVCL_1911	UO-31	Cancer Cell Line	905981	SIDM00112		Female	Kidney Cancer	Renal Cell Carcinoma	Kidney	renal_cell_carcinoma	Kidney		Academic lab	2D: adherent	Adherent	RPMI-1640+ 5% FBS		5% DMSO		27.8
SRR8615334	ACH-000522	CVCL_1783	UM-UC-3	Cancer Cell Line	724838	SIDM01182		Male	Bladder Cancer	Transitional Cell Carcinoma	Urinary Tract	bladder_carcinoma	Urinary Tract	Primary	ATCC	2D: adherent	Adherent epithelial	EMEM +10%FBS		5%DMSO		386.7
SRR8615335	ACH-000834	CVCL_2743	UM-UC-1	Cancer Cell Line			26	Male	Bladder Cancer	Transitional Cell Carcinoma	Urinary Tract	bladder_carcinoma	Lymph Node	Metastasis	ECACC	2D: adherent	Adherent	MEM + 10 % FBS	2mM GLUTAMINE + 1% NEAA	5% DMSO		163.8
SRR8615336	ACH-000741	CVCL_2738	U-BLC1	Cancer Cell Line			84	Female	Bladder Cancer	Transitional Cell Carcinoma	Urinary Tract	bladder_carcinoma	Urinary Tract	Primary	ECACC	2D: adherent	Adherent	2/3 DMEM:1/3 RPMI+10%FBS	2mM GLUTAMINE	5% DMSO		221.1
SRR8615337	ACH-000554	CVCL_1782	UACC-893	Cancer Cell Line	909778	SIDM01186	57	Female	Breast Cancer	Breast Ductal Carcinoma	Breast	breast_ductal_carcinoma	Breast	Primary	ATCC	2D: adherent	Adherent Epithelial	L15+10%FBS		5%DMSO
SRR8615338	ACH-000568	CVCL_1781	UACC-812	Cancer Cell Line	910910	SIDM01187	43	Female	Breast Cancer	Breast Ductal Carcinoma	Breast	breast_ductal_carcinoma	Breast	Primary	ATCC	2D: suspension	mostly adherent epithelial, some clusters in suspension	RPMI-1640 + 20% FBS		5%DMSO		219.2
SRR8615339	ACH-000425	CVCL_1780	UACC-62	Cancer Cell Line	905976	SIDM00107			Skin Cancer	Melanoma	Skin	melanoma	Skin		NCI/DCTD							207.6
SRR8615340	ACH-000579	CVCL_1779	UACC-257	Cancer Cell Line	905977	SIDM00108			Skin Cancer	Melanoma	Skin	melanoma	Skin	Primary	NCI/DCTD			RPMI-1640+10% FBS		5% DMSO		40.9
SRR8615341	ACH-000866	CVCL_1453	NCI-H1048	Cancer Cell Line	687995	SIDM00654	53	Female	Lung Cancer	Small Cell Lung Cancer (SCLC)	Lung	SCLC	Pleural Effusion	Metastasis	ATCC	2D: adherent	Adherent epthelial	RPMI-1640 + 10% FBS	5ug/ml insulin, 10ug/ml transferrin, 3.0x10^-8 M Na Selenite (added 5ml Insulin-Transferrin-Selenium); 1.0x10^-8 M Hydrocortisone, 1.0x10^-8 beta estradiol, 2mM L-glutamine, 10mM HEPES	5%DMSO		42.7
SRR8615342	ACH-000110	CVCL_3055	NCC-StC-K140	Cancer Cell Line			36	Female	Gastric Cancer	Adenocarcinoma	Gastric	gastric_adenocarcinoma	Stomach		RIKEN		other	DMEM + 10%FBS
SRR8615343	ACH-000294	CVCL_0005	NB4	Cancer Cell Line	1323913	SIDM00428	23	Female	Leukemia	Acute Myelogenous Leukemia (AML), M3 (Promyelocytic)	Blood	AML	Bone Marrow	Primary	DSMZ		single cells in suspention, round or polymorphic cells, very few are giant cells	90% rPMI 1640 + 10% h. i. FBS			~ 35-45 hrs
SRR8615344	ACH-000804	CVCL_1440	NB1	Cancer Cell Line	949179	SIDM00578	2	Male	Neuroblastoma		Peripheral Nervous System	neuroblastoma	Lymph Node	Metastasis	HSRRB	2D: adherent	Adherent			5% DMSO		37.5
SRR8615345	ACH-000944	CVCL_0067	Namalwa	Cancer Cell Line	908159	SIDM00641	3	Female	Lymphoma	B-cell, Non-Hodgkins, Burkitts	Lymphocyte	non_hodgkin_lymphoma	Haematopoietic And Lymphoid Tissue		JCRB	2D: suspension	Lymphoblast like; suspension	RPMI-1640+10% FBS		5% DMSO		54.1
SRR8615346	ACH-000938	CVCL_0092	NALM-6	Cancer Cell Line	908158	SIDM00429	19	Male	Leukemia	Acute Lymphoblastic Leukemia (ALL), B-cell	Blood	ALL	Haematopoietic And Lymphoid Tissue	Primary	DSMZ		single, small, round cells in suspention	90% RPMI 1640 +10% h. i. FBS			~ 36 hrs
SRR8615347	ACH-000588	CVCL_2992	KMS-26	Cancer Cell Line			50	Male	Myeloma	Multiple Myeloma	Plasma Cell	multiple_myeloma	Pleural Effusion	Primary	HSRRB	2D: suspension	suspension	RPMI1640+10%FBS		5%DMSO		33.2
SRR8615348	ACH-000576	CVCL_2993	KMS-27	Cancer Cell Line			52	Male	Myeloma	Multiple Myeloma	Plasma Cell	multiple_myeloma	Haematopoietic And Lymphoid Tissue	Primary	HSRRB	2D: suspension	suspension	RPMI1640+10%FBS		5%DMSO		73.2
SRR8615349	ACH-000426	CVCL_2990	KMS-20	Cancer Cell Line			65	Female	Myeloma	Multiple Myeloma	Plasma Cell	multiple_myeloma	Bone Marrow	Primary	HSRRB	2D: suspension	suspension	RPMI1640+10%FBS		5%DMSO		130
SRR8615350	ACH-000598	CVCL_2991	KMS-21-BM	Cancer Cell Line			62	Male	Myeloma	Multiple Myeloma	Plasma Cell	multiple_myeloma	Haematopoietic And Lymphoid Tissue	Primary	HSRRB		lymphocyte-like	RPMI 1640 medium with 10% fetal bovine serum.
SRR8615351	ACH-000380	CVCL_1334	KMS-12-BM	Cancer Cell Line	907281	SIDM01020	64	Female	Myeloma	Multiple Myeloma	Plasma Cell	multiple_myeloma	Bone Marrow	Primary	DSMZ	2D: suspension	Supsension	RPMI-1640+20% FBS		5% DMSO
SRR8615352	ACH-000658	CVCL_A637	KMS-18	Cancer Cell Line			60	Male	Myeloma	Multiple Myeloma	Plasma Cell	multiple_myeloma	Haematopoietic And Lymphoid Tissue	Primary	ATCC	2D: suspension
SRR8615353	ACH-000313	CVCL_2985	KMRC-3	Cancer Cell Line			Adult	Male	Kidney Cancer	Renal Carcinoma, clear cell	Kidney	renal_cell_carcinoma	Kidney	Primary	HSRRB	2D: adherent	adherent; extremely slow grower	DMEM+ 10% FBS		5%DMSO		73.2
SRR8615354	ACH-000714	CVCL_2989	KMS-11	Cancer Cell Line	1659817	SIDM00608	67	Female	Myeloma	Multiple Myeloma	Plasma Cell	multiple_myeloma	Pleural Effusion	Primary	HSRRB	2D: adherent	adherent	RPMI 1640+20%FBS		5% DMSO		82.2
SRR8615355	ACH-000250	CVCL_2986	KMRC-20	Cancer Cell Line	1298169	SIDM00609			Kidney Cancer	Renal Cell Carcinoma	Kidney	renal_cell_carcinoma	Kidney	Primary	HSRRB	2D: adherent	ADHERENT	DMEM+10% FBS		5%DMSO		65
SRR8615356	ACH-000709	CVCL_2984	KMRC-2	Cancer Cell Line			Adult	Male	Kidney Cancer	Renal Carcinoma, clear cell	Kidney	renal_cell_carcinoma	Kidney	Primary	HSRRB			DMEM+10% FBS		5% DMSO		113.3
SRR8615357	ACH-000259	CVCL_2092	Kelly	Cancer Cell Line	753618	SIDM01009	1	Female	Neuroblastoma		Peripheral Nervous System	neuroblastoma	Autonomic Ganglia	Primary	DSMZ					5% DMSO		40.9
SRR8615358	ACH-000167	CVCL_3386	KE-97	Cancer Cell Line			52	Male	Myeloma	Myeloma	Plasma Cell	multiple_myeloma	Abdomen	Metastasis	RIKEN	2D: adherent	Adherent	RPMI 1640 +10%FBS		5% DMSO		40.3
SRR8615359	ACH-000023	CVCL_1847	PaTu 8988t	Cancer Cell Line	1240201	SIDM00453	64	Female	Pancreatic Cancer	Ductal Adenocarcinoma, exocrine	Pancreas	exocrine	Liver	Metastasis	DSMZ	2D: adherent
SRR8615360	ACH-000728	CVCL_0590	Kasumi-2	Cancer Cell Line			15	Male	Leukemia	Acute Lymphoblastic Leukemia (ALL), B-cell	Blood	ALL	Bone Marrow		DSMZ	2D: suspension	small round cells growing singly or in small clumps in suspension; some loosely adherent	RPMI-1640+10% FBS		5%DMSO	30 hrs	48.5
SRR8615361	ACH-000263	CVCL_0589	Kasumi-1	Cancer Cell Line	907275	SIDM01005	7	Male	Leukemia	Acute Myelogenous Leukemia (AML), M2 (Myeloblastic)	Blood	AML	Haematopoietic And Lymphoid Tissue	Primary	DSMZ						~ 48 - 72 hrs	67.7
SRR8615362	ACH-000793	CVCL_0371	KATO III	Cancer Cell Line	907276	SIDM00687	57	Male	Gastric Cancer	Adenocarcinoma, signet ring cell	Gastric	gastric_adenocarcinoma	Pleural Effusion	Metastasis	ATCC	2D: mixed adherent and suspension	Mixed adherent and suspension (spherical)	IMDM + 20%FBS		5%DMSO		48.7
SRR8615363	ACH-000166	CVCL_0614	Kasumi-6	Cancer Cell Line			64	Male	Leukemia	Acute Myelogenous Leukemia (AML), M2 (Myeloblastic)	Blood	AML	Haematopoietic And Lymphoid Tissue	Primary	ATCC		suspension;dt=55hrs	RPMI-1640+20%FBS	2ng/ml human GM-CSF	5%DMSO		142.9
SRR8615364	ACH-001099	CVCL_U757	KD [Human abdomen rhabdoid tumor]	Cancer Cell Line			0	Female	Rhabdoid	Malignant Rhabdoid Tumor	Soft Tissue	malignant_rhabdoid_tumor	Soft Tissue		Academic lab
SRR8615365	ACH-000983	CVCL_2091	KCL-22	Cancer Cell Line	1330931	SIDM01004	32	Female	Leukemia	Chronic Myelogenous Leukemia (CML), blast crisis	Blood	CML	Pleural Effusion		DSMZ		round, single cells in suspention, sometimes in small clusters	90% RPMI 1640 + 10% h. i. FBS			~ 24 hrs
SRR8615366	ACH-000507	CVCL_3385	KE-39	Cancer Cell Line			77	Male	Gastric Cancer	Adenocarcinoma	Gastric	gastric_adenocarcinoma	Lymph Node	Metastasis	RIKEN	2D: adherent	Adherent	RPMI 1640 +10%FBS		5% DMSO		92
SRR8615367	ACH-000101	CVCL_1327	KE-37	Cancer Cell Line	907277	SIDM01003	27	Male	Leukemia	Acute Lymphoblastic Leukemia (ALL), T-cell	Blood	ALL	Haematopoietic And Lymphoid Tissue		DSMZ	2D: suspension					25 hrs
SRR8615368	ACH-000660	CVCL_1735	SU-DHL-5	Cancer Cell Line	1331036	SIDM00406	17	Female	Lymphoma	Diffuse Large B-cell Lymphoma (DLBCL)	Lymphocyte	non_hodgkin_lymphoma	Lymph Node	Primary	DSMZ		Supsension	RPMI +10%FBS		5% DMSO
SRR8615369	ACH-000611	CVCL_2206	SU-DHL-6	Cancer Cell Line	1331037	SIDM00407	43	Male	Lymphoma	Diffuse Large B-cell Lymphoma (DLBCL)	Lymphocyte	non_hodgkin_lymphoma	Ascites	Metastasis	DSMZ	2D: suspension	SUSPENSION	RPMI-1640+ 20% FBS		5% DMSO		48
SRR8615370	ACH-000093	CVCL_1637	Panc 05.04	Cancer Cell Line			77	Female	Pancreatic Cancer	Ductal Adenocarcinoma, exocrine	Pancreas	exocrine	Pancreas	Primary	ATCC	2D: adherent	Adherent	RPMI 1640 +10 FBS	L-glutamine	5% DMSO		555.4
SRR8615371	ACH-000417	CVCL_1638	Panc 08.13	Cancer Cell Line	925347	SIDM01136	85	Male	Pancreatic Cancer	Ductal Adenocarcinoma, exocrine	Pancreas	exocrine	Pancreas	Primary	ATCC	2D: adherent
SRR8615372	ACH-000338	CVCL_1711	SR	Cancer Cell Line	905965	SIDM00096	11	Male	Lymphoma	T-cell, Non-Hodgkins, Anaplastic Large Cell (ALCL)	Lymphocyte	non_hodgkin_lymphoma	Pleural Effusion	Primary	DSMZ		ovoid- to round, sometimes irregular, occasinally with apical processes, growing in suspention, singly or in small clumps	85% RPMI 1640 +15% h.i. FBS			~ 30 hrs
SRR8615373	ACH-000567	CVCL_1712	ST486	Cancer Cell Line	910906	SIDM01198		Female	Lymphoma	B-cell, Non-Hodgkins, Burkitts	Lymphocyte	non_hodgkin_lymphoma	Ascites		ATCC
SRR8615374	ACH-001200	CVCL_8000	STM91-01	Cancer Cell Line			0	Male	Rhabdoid	Malignant Rhabdoid Tumor	Soft Tissue	malignant_rhabdoid_tumor	Lung	Metastasis	Academic lab	2D: adherent
SRR8615375	ACH-000114	CVCL_3881	SU.86.86	Cancer Cell Line	1240218	SIDM01188	57	Female	Pancreatic Cancer	Ductal Adenocarcinoma, exocrine	Pancreas	exocrine	Liver	Metastasis	ATCC			RPMI-1640+10% FBS		5% DMSO		62.1
SRR8615376	ACH-000271	CVCL_1889	SU-DHL-10	Cancer Cell Line	1331033	SIDM00389	25	Male	Lymphoma	Diffuse Large B-cell Lymphoma (DLBCL)	Lymphocyte	non_hodgkin_lymphoma	Pleural Effusion	Metastasis	DSMZ		round lymphoid cells growing singly or in clumps in suspention	80-90% RPMI 1640 +10-20% h.i. FBS			~ 30-50 hrs
SRR8615377	ACH-000060	CVCL_1639	Panc 10.05	Cancer Cell Line	925348	SIDM01135	81	Male	Pancreatic Cancer	Ductal Adenocarcinoma, exocrine	Pancreas	exocrine	Pancreas	Primary	ATCC	2D: adherent
SRR8615378	ACH-000365	CVCL_0539	SU-DHL-4	Cancer Cell Line	1331035	SIDM00405	38	Male	Lymphoma	Diffuse Large B-cell Lymphoma (DLBCL)	Lymphocyte	non_hodgkin_lymphoma	Pleural Effusion	Metastasis	DSMZ	2D: suspension	SUSPENSION	RPMI-1640+ 20% FBS		5% DMSO		45.1
SRR8615379	ACH-000746	CVCL_8876	GSS	Cancer Cell Line			75	Male	Gastric Cancer	Adenocarcinoma	Gastric	gastric_adenocarcinoma	Liver	Metastasis	RIKEN		other	RPMI 1640 +10%FBS
SRR8615380	ACH-000073	CVCL_1818	Granta-519	Cancer Cell Line	1303897	SIDM01058	58	Female	Lymphoma	B-cell, Non-Hodgkins, Mantle Cell	Lymphocyte	non_hodgkin_lymphoma	Haematopoietic And Lymphoid Tissue	Primary	DSMZ		spheroid cells growing in suspention, singly or in clumps	90% Dulbecco's MEM(4.5 g/L glucose) +10% h.i.FBS	2mM L-glutamine		~ 49 hrs
SRR8615381	ACH-000982	CVCL_2450	GP2d	Cancer Cell Line		SIDM00536	71	Female	Colon/Colorectal Cancer	Adenocarcinoma	Colorectal	colorectal_adenocarcinoma	Colon	Primary	ECACC	2D: adherent	Epithelial adherent	DMEM+10%FBS	2Mm L-Glutamine	?		77.1
SRR8615382	ACH-000027	CVCL_2050	GOS-3	Cancer Cell Line			64	Male	Brain Cancer	Glioblastoma	Central Nervous System	glioma	Central Nervous System	Primary	DSMZ	2D: adherent
SRR8615383	ACH-000102	CVCL_1233	GMS-10	Cancer Cell Line	906873	SIDM01074	49	Male	Brain Cancer	Glioblastoma	Central Nervous System	glioma	Central Nervous System	Primary	DSMZ		fibroblst-like cells growing as monolayers	DMEM+20% FBS	2mM L-glutamine	5%DMSO		61.1
SRR8615384	ACH-000756	CVCL_1231	GI-1	Cancer Cell Line	906871	SIDM00273	61	Male	Brain Cancer	Glioblastoma	Central Nervous System	glioma	Central Nervous System	Primary	RIKEN	2D: adherent	ADHERENT FIBROBLAST LIKE	DMEM+10%FBS		5% DMSO		35.1
SRR8615385	ACH-000081	CVCL_1230	GDM-1	Cancer Cell Line	906870	SIDM01057	66	Female	Leukemia	Acute Myelogenous Leukemia (AML)	Blood	AML	Haematopoietic And Lymphoid Tissue		ATCC
SRR8615386	ACH-000835	CVCL_1229	GCT	Cancer Cell Line	906999	SIDM00853	29	Male	Sarcoma	Pleomorphic Sarcoma	Soft Tissue	pleomorphic_sarcoma	Soft Tissue	Metastasis	ATCC	2D: adherent						64.6
SRR8615387	ACH-000471	CVCL_3840	Li-7	Cancer Cell Line			45	Male	Liver Cancer		Liver		Liver		RIKEN		epithelial-like	RPMI 1640 +10%FBS
SRR8615388	ACH-000389	CVCL_1239	H4	Cancer Cell Line	907042	SIDM00852	37	Male	Brain Cancer	Glioma	Central Nervous System	glioma	Central Nervous System	Primary	ATCC	2D: adherent						35.6
SRR8615389	ACH-000485	CVCL_8877	GSU	Cancer Cell Line			37	Male	Gastric Cancer	Adenocarcinoma	Gastric	gastric_adenocarcinoma	Ascites	Metastasis	RIKEN		other	RPMI 1640 +10%FBS
SRR8615390	ACH-000452	CVCL_1766	TE-8	Cancer Cell Line	753623	SIDM00326	63	Male	Esophageal Cancer	Squamous Cell Carcinoma	Esophagus	esophagus_squamous	Oesophagus		RIKEN		epithelial-like	RPMI 1640 +10%FBS
SRR8615391	ACH-000607	CVCL_3007	KYM-1	Cancer Cell Line	1240166	SIDM00552	0	Male	Rhabdoid	Malignant Rhabdoid Tumor	Soft Tissue	malignant_rhabdoid_tumor	Soft Tissue	Primary	HSRRB	2D: mixed adherent and suspension
SRR8615392	ACH-000007	CVCL_1386	LS513	Cancer Cell Line	907795	SIDM00677	63	Male	Colon/Colorectal Cancer	Adenocarcinoma	Colorectal	colorectal_adenocarcinoma	Large Intestine	Primary	ATCC	2D: adherent
SRR8615393	ACH-000985	CVCL_1385	LS411N	Cancer Cell Line	907794	SIDM00660	32	Male	Colon/Colorectal Cancer	Adenocarcinoma	Colorectal	colorectal_adenocarcinoma	Large Intestine	Primary	ATCC	2D: adherent	adherent epithelial	RPMI-1640+10% FBS		5% DMSO		69.9
SRR8615394	ACH-000444	CVCL_3015	Lu-99	Cancer Cell Line		SIDM00546	63	Male	Lung Cancer	Non-Small Cell Lung Cancer (NSCLC), Large Cell Carcinoma	Lung	NSCLC	Pleura	Metastasis	HSRRB	2D: adherent	Adherent	RPMI 1640 +10% FBS		5% DMSO		40.4
SRR8615395	ACH-000438	CVCL_1392	Lu-65	Cancer Cell Line	724863	SIDM00547	64	Male	Lung Cancer	Non-Small Cell Lung Cancer (NSCLC), Large Cell Carcinoma	Lung	NSCLC	Lung	Primary	JCRB		Lymphocyte like with partially attached cells	RPMI 1640+10%FBS		5% DMSO
SRR8615396	ACH-000252	CVCL_1382	LS1034	Cancer Cell Line	917486	SIDM00681	54	Male	Colon/Colorectal Cancer	Adenocarcinoma	Colorectal	colorectal_adenocarcinoma	Large Intestine	Primary	ATCC	2D: adherent	adherent epithelial	RPMI-1640+ 10% FBS		5% DMSO		93.9
SRR8615397	ACH-000204	CVCL_0012	LP-1	Cancer Cell Line	907791	SIDM00340	56	Female	Myeloma	Multiple Myeloma	Plasma Cell	multiple_myeloma	Haematopoietic And Lymphoid Tissue	Primary	HSRRB		Supsension	IMDM + 20% FBS		5% DMSO		127.7
SRR8615398	ACH-000957	CVCL_0397	LS180	Cancer Cell Line	998189	SIDM00680	58	Female	Colon/Colorectal Cancer	Adenocarcinoma	Colorectal	colorectal_adenocarcinoma	Colon	Primary	ATCC
SRR8615399	ACH-000501	CVCL_1383	LS123	Cancer Cell Line	907792	SIDM00776	65	Female	Colon/Colorectal Cancer	Adenocarcinoma	Colorectal	colorectal_adenocarcinoma	Colon	Primary	ATCC			EMEM+10%FBS		5%DMSO
SRR8615400	ACH-000634	CVCL_3955	LN-340	Cancer Cell Line			57	Male	Brain Cancer	Glioblastoma	Central Nervous System	glioma	Central Nervous System		Academic lab
SRR8615401	ACH-000787	CVCL_1394	LXF 289	Cancer Cell Line	753592	SIDM00339	62	Male	Lung Cancer	Non-Small Cell Lung Cancer (NSCLC), Adenocarcinoma	Lung	NSCLC	Lung	Primary	DSMZ	2D: adherent	adherent epithelial-like growing as monolayer	Hams F10+10% FBS		5%DMSO	50 hrs	63.2
SRR8615402	ACH-000390	CVCL_2582	LUDLU-1	Cancer Cell Line			72	Male	Lung Cancer	Non-Small Cell Lung Cancer (NSCLC), Squamous Cell Carcinoma	Lung	NSCLC	Lung	Primary	ECACC	2D: adherent	epithelial, adherent	RPMI-1640+10% FBS		5% DMSO		120.7
SRR8615403	ACH-000128	CVCL_3958	LN-319	Cancer Cell Line			67	Male	Brain Cancer	Astrocytoma	Central Nervous System	glioma	Central Nervous System		Academic lab
SRR8615404	ACH-000880	CVCL_0139	AGS	Cancer Cell Line	906790	SIDM00850	54	Female	Gastric Cancer	Adenocarcinoma	Gastric	gastric_adenocarcinoma	Stomach	Primary	ATCC	2D: adherent
SRR8615405	ACH-000046	CVCL_1067	ACHN	Cancer Cell Line	905950	SIDM00123	22	Male	Kidney Cancer	Renal Cell Carcinoma	Kidney	renal_cell_carcinoma	Pleural Effusion	Metastasis	ATCC	2D: adherent	Adherent	EMEM +10%FBS		5% DMSO		284.1
SRR8615406	ACH-000086	CVCL_5113	ACC-MESO-1	Cancer Cell Line			61	Female	Lung Cancer	Mesothelioma	Lung	mesothelioma	Pleura		RIKEN		fibroblast-like	RPMI 1640 +10% FBS
SRR8615407	ACH-000528	CVCL_1066	ABC-1	Cancer Cell Line	906791	SIDM00494	47	Male	Lung Cancer	Non-Small Cell Lung Cancer (NSCLC), Adenocarcinoma	Lung	NSCLC	Pleural Effusion	Metastasis	HSRRB	2D: adherent	Adherent; 0.25% TRYPSIN	EMEM+10% FBS		5% DMSO		40.1229
SRR8615408	ACH-000838	CVCL_1806	AMO1	Cancer Cell Line	1295741	SIDM00993	64	Female	Myeloma	Multiple Myeloma, plasmacytoma	Plasma Cell	multiple_myeloma	Ascites	Primary	DSMZ	2D: suspension	single suspension	RPMI-1640+20% FBS		5% DMSO	50-90hrs	57.8
SRR8615409	ACH-000557	CVCL_1071	AML-193	Cancer Cell Line			13	Female	Leukemia	Acute Myelogenous Leukemia (AML), M5 (Eosinophilic/Monocytic)	Blood	AML	Haematopoietic And Lymphoid Tissue	Primary	ATCC	2D: suspension	suspension	IMDM+5%FBS	0.005mg/ml insulin, 0.005mg/ml transferrin and 5ng/ml GM-CSF	5% DMSO		80.3
SRR8615410	ACH-000269	CVCL_1070	AM-38	Cancer Cell Line	910933	SIDM00492	36	Male	Brain Cancer	Glioblastoma	Central Nervous System	glioma	Central Nervous System	Primary	HSRRB			Eagle's minimal essential with 20% heat inactivated fetal bovine serum
SRR8615411	ACH-000105	CVCL_1805	ALL-SIL	Cancer Cell Line	1295740	SIDM00994	17	Male	Leukemia	Acute Lymphoblastic Leukemia (ALL), T-cell	Blood	ALL	Haematopoietic And Lymphoid Tissue	Primary	DSMZ		Mostly round cellsgrowing singly or in small clusters in suspention	80-90% RPHI 1640+10-20% h.i.FBS		10%DMSO	~ 48 hrs	74
SRR8615412	ACH-000222	CVCL_0152	AsPC-1	Cancer Cell Line	910702	SIDM00899	62	Female	Pancreatic Cancer	Ductal Adenocarcinoma, exocrine	Pancreas	exocrine	Ascites	Metastasis	ATCC	2D: adherent	Adherent	RPMI-1640 10% FBS +1 mM Sodium pyruvate		5%DMSO		171.5
SRR8615413	ACH-000940	CVCL_0028	AN3-CA	Cancer Cell Line	910781	SIDM00901	55	Female	Endometrial/Uterine Cancer	Endometrial Adenocarcinoma	Uterus	endometrial_adenocarcinoma	Endometrium	Metastasis	ATCC	2D: adherent	Adherent epithelial	EMEM + 10% FBS		5% DMSO		88.9
SRR8615414	ACH-000014	CVCL_0331	Hs 294T	Cancer Cell Line		SIDM00800	56	Male	Skin Cancer	Melanoma	Skin	melanoma	Lymph Node	Metastasis	ATCC	2D: adherent	Adherent	DMEM +10%FBS		5%DMSO		67.5
SRR8615415	ACH-000083	CVCL_0715	Hs 281.T	Non-Cancerous Cell Line			37	Female	Non-Cancerous	Breast	Fibroblast	fibroblast_breast	Fibroblast		ATCC	2D: adherent
SRR8615416	ACH-000134	CVCL_0711	Hs 274.T	Non-Cancerous Cell Line			66	Female	Non-Cancerous	Breast	Fibroblast	fibroblast_breast	Fibroblast		ATCC	2D: suspension	Supsension	DMEM + 10% FBS		5% DMSO
SRR8615417	ACH-000199	CVCL_0707	Hs 255.T	Non-Cancerous Cell Line			46	Female	Non-Cancerous	Colorectal	Fibroblast	fibroblast_colorectal	Fibroblast		ATCC	2D: adherent
SRR8615418	ACH-000540	CVCL_0819	Hs 606.T	Non-Cancerous Cell Line			44	Female	Non-Cancerous	Breast	Fibroblast	fibroblast_breast	Fibroblast		ATCC	2D: adherent	adherent fibroblast	DMEM+10% FBS		5% DMSO		365
SRR8615419	ACH-000240	CVCL_0814	Hs 600.T	Non-Cancerous Cell Line				Male	Non-Cancerous	Skin	Fibroblast	fibroblast_skin	Fibroblast	Primary	ATCC	2D: adherent
SRR8615420	ACH-000148	CVCL_0332	Hs 578T	Cancer Cell Line	905957	SIDM00135	74	Female	Breast Cancer	Carcinoma	Breast	breast_carcinoma	Breast	Primary	ATCC	2D: adherent	Adherent	DMEM +10 %FBS		5%DMSO		47.9
SRR8615421	ACH-000184	CVCL_0726	Hs 343.T	Non-Cancerous Cell Line			47	Female	Non-Cancerous	Breast	Fibroblast	fibroblast_breast	Fibroblast		ATCC	2D: adherent
SRR8615422	ACH-000382	CVCL_2409	COR-L24	Cancer Cell Line			71	Male	Lung Cancer	Small Cell Lung Cancer (SCLC)	Lung	SCLC	Lymph Node	Metastasis	ECACC	2D: suspension	Aggregates in suspension	RPMI+10%FBS	2Mm L-Glutamine	?		139.2
SRR8615423	ACH-000257	CVCL_1140	COR-L279	Cancer Cell Line	910937	SIDM00511	63	Male	Lung Cancer	Small Cell Lung Cancer (SCLC)	Lung	SCLC	Lymph Node	Metastasis	ECACC
SRR8615424	ACH-000063	CVCL_0825	Hs 616.T	Non-Cancerous Cell Line			16	Male	Non-Cancerous	Lymphoma	Fibroblast	fibroblast_lymphocyte	Fibroblast			2D: adherent	Adherent	DMEM + 10% FBS		5%DMSO
SRR8615425	ACH-000662	CVCL_1139	COR-L23	Cancer Cell Line	687780	SIDM00512	62	Male	Lung Cancer	Non-Small Cell Lung Cancer (NSCLC), Large Cell Carcinoma	Lung	NSCLC	Pleural Effusion	Metastasis	ECACC	2D: adherent	adherent	RPMI 1640 + 10%FBS	2mM L-glutamine	5% DMSO		33.4
SRR8615426	ACH-000508	CVCL_1141	COR-L88	Cancer Cell Line	906808	SIDM00506	55	Male	Lung Cancer	Small Cell Lung Cancer (SCLC)	Lung	SCLC	Pleural Effusion	Metastasis	ECACC
SRR8615427	ACH-000743	CVCL_2418	COR-L95	Cancer Cell Line	1297439	SIDM00521	64	Male	Lung Cancer	Small Cell Lung Cancer (SCLC)	Lung	SCLC	Lung	Primary	ECACC	2D: suspension	SUSPENSION	RPMI-1640+10% FBS	2mM L-GLUTAMINE	5%DMSO		123.4
SRR8615428	ACH-000187	CVCL_2412	COR-L311	Cancer Cell Line	687980	SIDM00509	63	Male	Lung Cancer	Small Cell Lung Cancer (SCLC)	Lung	SCLC	Lung	Primary	ECACC		Large irregular aggregates, difficult to count	RPMI+10%FBS	2Mm L-Glutamine	?		112.1
SRR8615429	ACH-000695	CVCL_2415	COR-L47	Cancer Cell Line			67	Male	Lung Cancer	Small Cell Lung Cancer (SCLC)	Lung	SCLC	Bone Marrow	Metastasis	ECACC	2D: suspension	aggregates in suspension	RPI-1640+10% FBS	2mM L-glutamine	5% DMSO		77.5
SRR8615430	ACH-000614	CVCL_1672	RVH-421	Cancer Cell Line	909706	SIDM00401	28	Male	Skin Cancer	Melanoma	Skin	melanoma	Central Nervous System	Metastasis	DSMZ	2D: adherent	Adherent	RPMI1640+10%FBS		5%DMSO		49.5
SRR8615431	ACH-000242	CVCL_0036	RT-4	Cancer Cell Line	687455	SIDM01085	63	Male	Bladder Cancer	Transitional Cell Carcinoma	Urinary Tract	bladder_carcinoma	Urinary Tract	Primary	ATCC	2D: adherent	Adherent epithelial	McCoy's 5A +10%		5%DMSO		103.6
SRR8615432	ACH-000473	CVCL_1670	RT-112	Cancer Cell Line	909704	SIDM00402		Female	Bladder Cancer	Transitional Cell Carcinoma	Urinary Tract	bladder_carcinoma	Urinary Tract	Primary	DSMZ	2D: adherent	Adherent	RPMI +10%FBS		5%DMSO		36.1
SRR8615433	ACH-000531	CVCL_2182	RS-5	Non-Cancerous Cell Line			78	Male	Non-Cancerous	Lung	Fibroblast	fibroblast_lung	Fibroblast		DSMZ	2D: adherent	adherent, sarcomatoid-like cells growing in monolayers	90% NCTC-109 + 10% h.i. FBS	2mM L-glutamine	5% DMSO	4 days
SRR8615434	ACH-000874	CVCL_0093	RS4;11	Cancer Cell Line	909703	SIDM01086	32	Female	Leukemia	Acute Lymphoblastic Leukemia (ALL), B-cell	Blood	ALL	Bone Marrow	Primary	ATCC		Suspension	RPMI-1640+10% FBS		5%DMSO		181.7
SRR8615435	ACH-000636	CVCL_1667	RPMI-8402	Cancer Cell Line	909702	SIDM00403	16	Female	Leukemia	Acute Lymphoblastic Leukemia (ALL), T-cell	Blood	ALL	Haematopoietic And Lymphoid Tissue		DSMZ	2D: suspension	SUSPENSION	RPMI-1640+ 10% FBS		5% DMSO		51.7
SRR8615436	ACH-000139	CVCL_1635	Panc 03.27	Cancer Cell Line	925346	SIDM01138	65	Female	Pancreatic Cancer	Ductal Adenocarcinoma, exocrine	Pancreas	exocrine	Pancreas	Primary	ATCC	2D: adherent	ADHERENT EPITHELIAL;	RPMI-1640+15% FBS	10 UNITS/ML INSULIN	5% DMSO		85.9
SRR8615437	ACH-000348	CVCL_1666	RPMI-7951	Cancer Cell Line	910903	SIDM01087	18	Female	Skin Cancer	Melanoma	Skin	melanoma	Lymph Node	Metastasis	ATCC	2D: adherent	EPITHELIAL, ADHERENT	EMEM+10%FBS		5%DMSO		52.9
SRR8615438	ACH-000701	CVCL_3158	RMUG-S	Cancer Cell Line			62	Female	Ovarian Cancer	Cystadenocarcinoma, mucinous	Ovary	ovary_adenocarcinoma	Ovary	Primary	HSRRB
SRR8615439	ACH-000719	CVCL_1662	RMG-I	Cancer Cell Line	909699	SIDM00352	34	Female	Ovarian Cancer	Adenocarcinoma, clear cell	Ovary	ovary_adenocarcinoma	Ascites	Metastasis	HSRRB
SRR8615440	ACH-000388	CVCL_1876	NU-DHL-1	Cancer Cell Line			73	Male	Lymphoma	Diffuse Large B-cell Lymphoma (DLBCL)	Lymphocyte	non_hodgkin_lymphoma	Lymph Node	Metastasis	DSMZ		single, round to polymorph in suspention	80-90% RPMI 1640+ 10-20% h. i. FBS			~ 50 hrs
SRR8615441	ACH-000287	CVCL_1877	NU-DUL-1	Cancer Cell Line	1330982	SIDM00443	43	Male	Lymphoma	Diffuse Large B-cell Lymphoma (DLBCL)	Lymphocyte	non_hodgkin_lymphoma	Central Nervous System		DSMZ		polymorphic cells growing singly in suspention	85% RPMI 1640 +15% h. i. FBS			~ 30-36 hrs
SRR8615442	ACH-000200	CVCL_1608	NMC-G1	Cancer Cell Line	908449	SIDM00575		Female	Brain Cancer	Glioblastoma	Central Nervous System	glioma	Central Nervous System	Primary	HSRRB	2D: adherent	Adherent	DMEM +10%FBS		5% DMSO		137.9
SRR8615443	ACH-000168	CVCL_1609	NOMO-1	Cancer Cell Line	908451	SIDM00580	31	Female	Leukemia	Acute Myelogenous Leukemia (AML), M5 (Eosinophilic/Monocytic)	Blood	AML	Bone Marrow	Primary	HSRRB	2D: adherent						66.5
SRR8615444	ACH-001142	CVCL_WS73	NHAHTDD	Non-Cancerous Cell Line				Male	Non-Cancerous		Central Nervous System		Central Nervous System		JCRB
SRR8615445	ACH-000001	CVCL_0465	OVCAR-3	Cancer Cell Line	905933	SIDM00105	60	Female	Ovarian Cancer	Adenocarcinoma, high grade serous	Ovary	ovary_adenocarcinoma	Ascites	Metastasis	ATCC	2D: adherent	adherenet; epithelial	RPMI+20%FBS		5%DMSO
SRR8615446	ACH-000076	CVCL_3043	NCO2	Cancer Cell Line			35	Female	Leukemia	Chronic Myelogenous Leukemia (CML)	Blood	CML	Haematopoietic And Lymphoid Tissue		HSRRB
SRR8615447	ACH-000203	CVCL_1606	NH-6	Cancer Cell Line			0	Female	Neuroblastoma		Peripheral Nervous System	neuroblastoma	Autonomic Ganglia	Metastasis	HSRRB	2D: mixed adherent and suspension	fibroblast-like	alpha-MEM with 10% fetal calf serum
SRR8615448	ACH-000664	CVCL_0538	SU-DHL-1	Cancer Cell Line	909742	SIDM00390	10	Male	Lymphoma	T-cell, Non-Hodgkins, Anaplastic Large Cell (ALCL)	Lymphocyte	non_hodgkin_lymphoma	Pleural Effusion		DSMZ	2D: suspension	polymorphic cells growing in suspention, singly or in small clusters	90% RPMI 1640 +10% h.i. FBS			~ 40-50 hrs
SRR8615449	ACH-000761	CVCL_1611	NUGC-2	Cancer Cell Line			56	Female	Gastric Cancer	Adenocarcinoma	Gastric	gastric_adenocarcinoma	Lymph Node	Metastasis	HSRRB
SRR8615450	ACH-000911	CVCL_1612	NUGC-3	Cancer Cell Line	908455	SIDM00572	72	Male	Gastric Cancer	Adenocarcinoma	Gastric	gastric_adenocarcinoma	Soft Tissue	Metastasis	JHSF		Epithelial-like	RPMI1640+10%FBS		5%DMSO		34.2
SRR8615451	ACH-000467	CVCL_2917	HCC-56	Cancer Cell Line	1290907	SIDM00597			Colon/Colorectal Cancer	Adenocarcinoma	Colorectal	colorectal_adenocarcinoma	Large Intestine		HSRRB
SRR8615452	ACH-000668	CVCL_1270	HCC70	Cancer Cell Line	907048	SIDM00673	49	Female	Breast Cancer	Breast Ductal Carcinoma	Breast	breast_ductal_carcinoma	Breast	Primary	ATCC	2D: adherent
SRR8615453	ACH-000339	CVCL_5135	HCC461	Cancer Cell Line			69	Male	Lung Cancer	Non-Small Cell Lung Cancer (NSCLC), Adenocarcinoma	Lung	NSCLC	Lung		Academic lab
SRR8615454	ACH-000872	CVCL_5136	HCC515	Cancer Cell Line			39	Female	Lung Cancer	Non-Small Cell Lung Cancer (NSCLC), Adenocarcinoma	Lung	NSCLC	Lung		Academic lab
SRR8615455	ACH-000066	CVCL_1269	HCC4006	Cancer Cell Line			Adult	Male	Lung Cancer	Non-Small Cell Lung Cancer (NSCLC), Adenocarcinoma	Lung	NSCLC	Pleural Effusion	Metastasis	ATCC	2D: adherent	Adherent epithelial	RPMI-1640 + 10% FBS		5%DMSO		108.7
SRR8615456	ACH-000667	CVCL_2060	HCC44	Cancer Cell Line	1240145	SIDM01069	54	Female	Lung Cancer	Non-Small Cell Lung Cancer (NSCLC), Adenocarcinoma	Lung	NSCLC	Lung	Primary	DSMZ		Adhrent cells growing as monolayers; dt=30hrs	RPMI-1640+10%FBS		10% DMSO	30	33
SRR8615457	ACH-000840	CVCL_2059	HCC366	Cancer Cell Line	1240144	SIDM01070	80	Female	Lung Cancer	Non-Small Cell Lung Cancer (NSCLC), Adenosquamous Carcinoma	Lung	NSCLC	Lung	Primary	DSMZ		Adhrent cells growing as monolayers; dt=30-40hrs	RPMI-1640+10%FBS		10% DMSO	30-40 hrs	176
SRR8615458	ACH-000276	CVCL_1267	HCC38	Cancer Cell Line	749717	SIDM00675	50	Female	Breast Cancer	Breast Ductal Carcinoma	Breast	breast_ductal_carcinoma	Breast	Primary	ATCC	2D: adherent	adherent, single cells and loosely attached clusters	RPMI-1640 + 10% FBS		5%DMSO		103.3
SRR8615459	ACH-000651	CVCL_0547	SW620	Cancer Cell Line	905962	SIDM00841	51	Male	Colon/Colorectal Cancer	Adenocarcinoma	Colorectal	colorectal_adenocarcinoma	Lymph Node	Metastasis	ATCC			DMEM+10% FBS		5% DMSO		20.9
SRR8615460	ACH-000562	CVCL_2061	HCC78	Cancer Cell Line	1290908	SIDM01068	65	Male	Lung Cancer	Non-Small Cell Lung Cancer (NSCLC), Adenocarcinoma	Lung	NSCLC	Pleural Effusion	Metastasis	DSMZ		Adhrent and aggregates; dt=60-70hrs	RPMI-1640+10%FBS		10% DMSO	60-70 hrs	33
SRR8615461	ACH-000029	CVCL_V622	HCC827 GR5	Cancer Cell Line			39	Female	Lung Cancer	Non-Small Cell Lung Cancer (NSCLC), Adenocarcinoma	Lung	NSCLC	Lung	Primary	Academic lab
SRR8615462	ACH-000403	CVCL_1587	NCI-H747	Cancer Cell Line	908457	SIDM00778	69	Male	Colon/Colorectal Cancer	Adenocarcinoma	Colorectal	colorectal_adenocarcinoma	Large Intestine	Metastasis	ATCC	2D: adherent
SRR8615463	ACH-000772	CVCL_1754	TE 441.T	Cancer Cell Line	924248	SIDM01173	14	Female	Sarcoma	Rhabdomyosarcoma	Soft Tissue	rhabdomyosarcoma	Soft Tissue		ATCC	2D: adherent	Mixed	DMEM+10%FBS		5%DMSO		257.6
SRR8615464	ACH-000647	CVCL_1759	TE-1	Cancer Cell Line	753621	SIDM00369	58	Male	Esophageal Cancer	Squamous Cell Carcinoma	Esophagus	esophagus_squamous	Oesophagus	Primary	JCRB		Epithelial like	RPMI 1640+10%FBS				94.3
SRR8615465	ACH-000775	CVCL_1584	NCI-H727	Cancer Cell Line	724855	SIDM01119	65	Female	Lung Cancer	Carcinoid	Lung	lung_carcinoid	Lung	Primary	ATCC	2D: adherent	adherent	RPMI 1640 +10% FBS		5%DMSO		65.6
SRR8615466	ACH-000970	CVCL_5112	SNU-C5	Cancer Cell Line	1674021	SIDM00498	77	Female	Colon/Colorectal Cancer	Adenocarcinoma	Colorectal	colorectal_adenocarcinoma	Colon		KCLB		epithelial; monolayer	RPMI 1640 with L-glutamine (300mg/L), 90%; heat inactivated fetal bovine serum (FBS),10%	25mM Hepes and 25mM NaHCo3		67 hrs
SRR8615467	ACH-000605	CVCL_1765	TE-6	Cancer Cell Line	946355	SIDM00328	71	Male	Esophageal Cancer	Squamous Cell Carcinoma	Esophagus	esophagus_squamous	Oesophagus		RIKEN	2D: adherent	epithelial-like	RPMI 1640 +10%FBS
SRR8615468	ACH-000051	CVCL_1755	TE 617.T	Cancer Cell Line			1	Female	Sarcoma	Rhabdomyosarcoma	Soft Tissue	rhabdomyosarcoma	Soft Tissue	Primary	ATCC	2D: adherent
SRR8615469	ACH-000408	CVCL_1764	TE-5	Cancer Cell Line	735784	SIDM00347	73	Female	Esophageal Cancer	Squamous Cell Carcinoma	Esophagus	esophagus_squamous	Oesophagus		RIKEN		Epithelial-like	RPMI+10%FBS		5%DMSO
SRR8615470	ACH-000917	CVCL_3337	TE-4	Cancer Cell Line	1503371	SIDM00250	48	Male	Esophageal Cancer	Squamous Cell Carcinoma	Esophagus	esophagus_squamous	Lymph Node		RIKEN		epithelial-like	RPMI 1640 +10%FBS
SRR8615471	ACH-000686	CVCL_5102	SNU-878	Cancer Cell Line			54	Female	Liver Cancer	Hepatocellular Carcinoma	Liver	hepatocellular_carcinoma	Liver	Primary	KCLB		Epithelial monolayer	RPMI+10%FBS		?	25 hrs	150.3
SRR8615472	ACH-000316	CVCL_5103	SNU-886	Cancer Cell Line			57	Male	Liver Cancer	Hepatocellular Carcinoma	Liver	hepatocellular_carcinoma	Liver		KCLB		epithelial; monolayer	RPMI 1640 with L-glutamine (300mg/L), 90%; heat inactivated fetal bovine serum (FBS),10%	25mM Hepes and 25mM NaHCo3		25 hrs
SRR8615473	ACH-000280	CVCL_5100	SNU-840	Cancer Cell Line			45	Female	Ovarian Cancer	Carcinoma, brenner	Ovary	brenner_tumor	Ovary	Primary	KCLB	2D: adherent	ADHERENT, EPITHELIAL MONOLAYER	RPMI-1640+10% FBS		5%DMSO	40	36.9
SRR8615474	ACH-000182	CVCL_5101	SNU-869	Cancer Cell Line		SIDM00159			Bile Duct Cancer	Cholangiocarcinoma, extrahepatic	Bile Duct	cholangiocarcinoma	Biliary Tract		KCLB	2D: adherent	Epithelial adherent	RPMI-10% FBS		5% DMSO		81.8
SRR8615475	ACH-000722	CVCL_1708	SNU-C1	Cancer Cell Line	910905	SIDM01197	71	Male	Colon/Colorectal Cancer	Adenocarcinoma	Colorectal	colorectal_adenocarcinoma	Abdomen	Metastasis	ATCC	2D: mixed adherent and suspension
SRR8615476	ACH-000967	CVCL_1709	SNU-C2A	Cancer Cell Line		SIDM00780	43	Female	Colon/Colorectal Cancer	Adenocarcinoma	Colorectal	colorectal_adenocarcinoma	Large Intestine	Primary	ATCC	2D: adherent
SRR8615477	ACH-000692	CVCL_5105	SNU-899	Cancer Cell Line		SIDM00169	56	Male	Head and Neck Cancer	Squamous Cell Carcinoma, laryngeal	Upper Aerodigestive	upper_aerodigestive_squamous	Upper Aerodigestive Tract	Primary	KCLB		epithelial; monolayer	RPMI 1640 with L-glutamine (300mg/L), 90%; heat inactivated fetal bovine serum (FBS),10%	25mM Hepes and 25mM NaHCo3		48 hrs
SRR8615478	ACH-000460	CVCL_5096	SNU-8	Cancer Cell Line			55	Female	Ovarian Cancer	Adenocarcinoma, high grade serous	Ovary	ovary_adenocarcinoma	Ascites	Metastasis	KCLB	2D: adherent	ADHERENT, EPITHELIAL MONOLAYER	RPMI-1640+10% FBS		5%DMSO	44	143.9
SRR8615479	ACH-000702	CVCL_2096	L-1236	Cancer Cell Line	1330935	SIDM00313	34	Male	Lymphoma	B-cell, Hodgkins	Lymphocyte	hodgkin_lymphoma	Haematopoietic And Lymphoid Tissue		DSMZ	2D: mixed adherent and suspension	Mix	RPMI+10%FBS		5%DMSO	48 hrs	89.9
SRR8615480	ACH-000685	CVCL_8147	L3.3	Cancer Cell Line			77	Female	Pancreatic Cancer	Ductal Adenosquamous Carcinoma	Pancreas	exocrine	Lymph Node	Metastasis	Academic lab	2D: adherent	Adherent	RPMI+10%FBS		5%DMSO		37.3
SRR8615481	ACH-000637	CVCL_1355	KYSE-520	Cancer Cell Line	753575	SIDM01025	58	Female	Esophageal Cancer	Squamous Cell Carcinoma	Esophagus	esophagus_squamous	Oesophagus	Primary	DSMZ	2D: adherent	Adherent	RPMI 1640 +10%FBS		5% DMSO		121.8
SRR8615482	ACH-000784	CVCL_1356	KYSE-70	Cancer Cell Line	753576	SIDM01024	77	Male	Esophageal Cancer	Squamous Cell Carcinoma	Esophagus	esophagus_squamous	Oesophagus	Primary	DSMZ		Epitheloid cells growing in monolayers	RPMI 1640+10%FBS		10%DMSO		62
SRR8615483	ACH-000620	CVCL_2785	JHH-1	Cancer Cell Line	1298151	SIDM00618	50	Male	Liver Cancer	Hepatocellular Carcinoma	Liver	hepatocellular_carcinoma	Liver	Primary	HSRRB		Epithelial-like	Williams E Medium + 10%FBS				130
SRR8615484	ACH-000216	CVCL_8098	JH-EsoAd1	Cancer Cell Line			66	Male	Esophageal Cancer	Adenocarcinoma	Esophagus	esophagus_adenocarcinoma	Oesophagus		Academic lab
SRR8615485	ACH-000183	CVCL_1357	L-363	Cancer Cell Line	924239	SIDM00312	36	Female	Myeloma	Multiple Myeloma	Plasma Cell	multiple_myeloma	Haematopoietic And Lymphoid Tissue	Primary	DSMZ	2D: suspension	SUSPENSION	RPMI-1640+ 15% FBS				60.54
SRR8615486	ACH-000754	CVCL_1361	L-428	Cancer Cell Line	907322	SIDM00327	37	Female	Lymphoma	B-cell, Hodgkins	Lymphocyte	hodgkin_lymphoma	Pleural Effusion		DSMZ		Supsension	RPMI 1640 +10%FBS		5% DMSO
SRR8615487	ACH-000331	CVCL_1312	IST-Mes2	Cancer Cell Line			71	Male	Lung Cancer	Mesothelioma	Lung	mesothelioma	Pleural Effusion		ICLC	2D: adherent
SRR8615488	ACH-000569	CVCL_1311	IST-Mes1	Cancer Cell Line	907173	SIDM00224	70	Female	Lung Cancer	Mesothelioma	Lung	mesothelioma	Pleural Effusion	Primary	ICLC	2D: adherent
SRR8615489	ACH-000357	CVCL_1865	JeKo-1	Cancer Cell Line	1327765	SIDM01038	78	Female	Lymphoma	B-cell, Non-Hodgkins, Mantle Cell	Lymphocyte	non_hodgkin_lymphoma	Haematopoietic And Lymphoid Tissue		DSMZ	2D: suspension	suspension	RPMI1640+20%FBS		10%DMSO		46
SRR8615490	ACH-000396	CVCL_0359	J82	Cancer Cell Line	753566	SIDM00693	58	Male	Bladder Cancer	Transitional Cell Carcinoma	Urinary Tract	bladder_carcinoma	Urinary Tract	Primary	ATCC	2D: adherent	epithelial adherent	EMEM+10%FBS		5%DMSO		34.4
SRR8615491	ACH-000629	CVCL_5779	IOMM-Lee	Cancer Cell Line			61	Male	Brain Cancer	Meningioma	Central Nervous System	meningioma	Central Nervous System		Academic lab
SRR8615492	ACH-000512	CVCL_5209	INA-6	Cancer Cell Line			80	Male	Myeloma	Multiple Myeloma	Plasma Cell	multiple_myeloma	Pleural Effusion		Academic lab
SRR8615493	ACH-000961	CVCL_6543	Ishikawa (Heraklio) 02 ER-	Cancer Cell Line		SIDM00037	39	Female	Endometrial/Uterine Cancer	Endometrial Adenocarcinoma	Uterus	endometrial_adenocarcinoma	Endometrium	Primary	ECACC
SRR8615494	ACH-000915	CVCL_1307	IPC-298	Cancer Cell Line	907171	SIDM01059	64	Female	Skin Cancer	Melanoma	Skin	melanoma	Skin	Primary	DSMZ	2D: adherent	Adherent	RPMI 1640+10%FBS		5% DMSO	30 hrs	29
SRR8615495	ACH-000427	CVCL_1603	NCI-N87	Cancer Cell Line	908461	SIDM01147		Male	Gastric Cancer	Adenocarcinoma, tubular	Gastric	gastric_adenocarcinoma	Liver	Metastasis	ATCC	2D: adherent	Epithelial adherent	RPMI1640+10%FBS		5%DMSO		76.7
SRR8615496	ACH-001656	CVCL_2196	SKNO-1	Cancer Cell Line			22	Male	Leukemia	Acute Myelogenous Leukemia (AML)	Blood	AML	Bone Marrow	Metastasis	Academic lab	2D: suspension
SRR8615497	ACH-000039	CVCL_0530	SK-N-MC	Cancer Cell Line		SIDM00634	14	Female	Bone Cancer	Ewings Sarcoma	Bone	Ewing_sarcoma	Bone	Metastasis	ATCC	2D: adherent	Adherent epithelial.	EMEM + 10% FBS		5% DMSO		32.9
SRR8615498	ACH-000050	CVCL_1600	NCI-H929	Cancer Cell Line	724825	SIDM01148	62	Female	Myeloma	Multiple Myeloma, plasmacytoma	Plasma Cell	multiple_myeloma	Pleural Effusion	Metastasis	ATCC		Suspension	RPMI1640+10%FBS		5%DMSO		97.2
SRR8615499	ACH-001192	CVCL_0631	SK-NEP-1	Cancer Cell Line		SIDM00027	25	Female	Bone Cancer	Ewings Sarcoma	Bone	Ewing_sarcoma	Pleural Effusion	Metastasis	Academic lab
SRR8615500	ACH-000824	CVCL_1354	KYSE-510	Cancer Cell Line	907321	SIDM01026	67	Female	Esophageal Cancer	Squamous Cell Carcinoma	Esophagus	esophagus_squamous	Oesophagus	Primary	DSMZ						~ 30 hrs
SRR8615501	ACH-000312	CVCL_0528	SK-N-BE(2)	Cancer Cell Line		SIDM00894	2	Male	Neuroblastoma		Peripheral Nervous System	neuroblastoma	Bone Marrow	Metastasis	ATCC	2D: mixed adherent and suspension					30 hrs
SRR8615502	ACH-000260	CVCL_1700	SK-N-AS	Cancer Cell Line	724828	SIDM01101	6	Female	Neuroblastoma		Peripheral Nervous System	neuroblastoma	Bone Marrow	Metastasis	ATCC	2D: adherent	Adherent	DMEM + 10% FBS	0.1mM NEAA	5%DMSO		55.9
SRR8615503	ACH-000363	CVCL_1699	SK-MM-2	Cancer Cell Line	753612	SIDM00391	54	Male	Myeloma	Multiple Myeloma	Plasma Cell	multiple_myeloma	Haematopoietic And Lymphoid Tissue	Primary	DSMZ		round single cells growing in suspention	80% RPMI 1640 +20% h.i. FBS			~ 100 hrs
SRR8615504	ACH-000958	CVCL_1724	SW48	Cancer Cell Line	909751	SIDM00837	83	Female	Colon/Colorectal Cancer	Adenocarcinoma	Colorectal	colorectal_adenocarcinoma	Colon	Primary	ATCC	2D: adherent
SRR8615505	ACH-000811	CVCL_0532	SK-OV-3	Cancer Cell Line	905959	SIDM00079	64	Female	Ovarian Cancer	Cystadenocarcinoma, endometrioid	Ovary	ovary_adenocarcinoma	Ascites	Metastasis	ATCC	2D: adherent
SRR8615506	ACH-000149	CVCL_0531	SK-N-SH	Cancer Cell Line	717431	SIDM01098	4	Female	Neuroblastoma		Peripheral Nervous System	neuroblastoma	Bone Marrow	Metastasis	ATCC	2D: adherent		EMEM+10% FBS		5%DMSO		50.6
SRR8615507	ACH-000713	CVCL_0201	Caov-3	Cancer Cell Line	906825	SIDM00919	54	Female	Ovarian Cancer	Adenocarcinoma, high grade serous	Ovary	ovary_adenocarcinoma	Ovary	Primary	ATCC	2D: adherent
SRR8615508	ACH-000103	CVCL_0202	Caov-4	Cancer Cell Line	949090	SIDM00918	45	Female	Ovarian Cancer	Adenocarcinoma, high grade serous	Ovary	ovary_adenocarcinoma	Ovary	Metastasis	ATCC	2D: adherent	Adherent			5%DMSO
SRR8615509	ACH-000124	CVCL_1878	OCI-Ly19	Cancer Cell Line	1330984	SIDM00460	27	Female	Lymphoma	Diffuse Large B-cell Lymphoma (DLBCL)	Lymphocyte	non_hodgkin_lymphoma	Bone Marrow	Primary	DSMZ	2D: suspension	SUSPENSION	alphaMEM+20%FBS		5% DMSO		51.1
SRR8615510	ACH-000065	CVCL_1620	OCI-AML-5	Cancer Cell Line	1330983	SIDM00461	77	Male	Leukemia	Acute Myelogenous Leukemia (AML)	Blood	AML	Haematopoietic And Lymphoid Tissue	Primary	DSMZ		round cells growing singly or in clumps in suspention	70% alpha-MEM + 20% h. i. FBS	10% vol conditioned medium of cell line 5637 (DSM ACC 35) (or 10ng/ml GM-CSF		~ 30-50 hrs
SRR8615511	ACH-000865	CVCL_1353	KYSE-450	Cancer Cell Line	907320	SIDM01027	59	Male	Esophageal Cancer	Squamous Cell Carcinoma	Esophagus	esophagus_squamous	Oesophagus	Primary	DSMZ	2D: adherent					~ 30 hrs
SRR8615512	ACH-000113	CVCL_1619	OCI-AML-2	Cancer Cell Line	910947	SIDM00446	65	Male	Leukemia	Acute Myelogenous Leukemia (AML), M4 (Myelomonocytic)	Blood	AML	Haematopoietic And Lymphoid Tissue	Primary	DSMZ		single, round to oval cells in suspention	80-90% RPMI 1640 +10-20% h. i. FBS			~ 30-50 hrs
SRR8615513	ACH-000962	CVCL_1616	OC 314	Cancer Cell Line	909257	SIDM00220	39	Female	Ovarian Cancer	Cystadenocarcinoma, clear cell	Ovary	ovary_adenocarcinoma	Ascites	Metastasis	ICLC		Epithelial-like grown in monolayer	RPMI+10%FBS	2mM L-glutamine	5		41.8
SRR8615514	ACH-000704	CVCL_1615	OAW42	Cancer Cell Line	910548	SIDM00480	46	Female	Ovarian Cancer	Carcinoma	Ovary	ovary_carcinoma	Ascites	Metastasis	ECACC	2D: adherent	Epithelial Adherent	DMEM+10%FBS	2mM L-Glutamine, 20 IU/L Bovine Insuline			50
SRR8615515	ACH-000356	CVCL_0434	MKN45	Cancer Cell Line	925340	SIDM00247	62	Female	Gastric Cancer	Adenocarcinoma	Gastric	gastric_adenocarcinoma	Liver	Metastasis	HSRRB
SRR8615516	ACH-000758	CVCL_2791	MKN74	Cancer Cell Line		SIDM00248	37	Male	Gastric Cancer	Adenocarcinoma	Gastric	gastric_adenocarcinoma	Liver	Metastasis	HSRRB		epithelial-like	RPMI 1640 medium with 10% heat inactivated fetal bovine serum
SRR8615517	ACH-000077	CVCL_1414	MJ	Cancer Cell Line			50	Male	Lymphoma	T-cell, Non-Hodgkins, Cutaneous	Lymphocyte	non_hodgkin_lymphoma	Haematopoietic And Lymphoid Tissue		ATCC	2D: suspension
SRR8615518	ACH-000351	CVCL_1415	MKN1	Cancer Cell Line	908138	SIDM00271	72	Male	Gastric Cancer	Adenocarcinoma	Gastric	gastric_adenocarcinoma	Lymph Node	Metastasis	HSRRB		epithelial-like	RPMI 1640 medium with 10% fetal calf serum.
SRR8615519	ACH-000601	CVCL_0428	MIA PaCa-2	Cancer Cell Line	724870	SIDM00505	65	Male	Pancreatic Cancer	Ductal Adenocarcinoma, exocrine	Pancreas	exocrine	Pancreas	Primary	ATCC	2D: adherent
SRR8615520	ACH-000220	CVCL_1872	Mino	Cancer Cell Line			68	Male	Lymphoma	B-cell, Non-Hodgkins, Mantle Cell	Lymphocyte	non_hodgkin_lymphoma	Haematopoietic And Lymphoid Tissue		ATCC						~ 72 hrs
SRR8615521	ACH-000391	CVCL_1411	MHH-ES-1	Cancer Cell Line	908134	SIDM00386	12	Male	Bone Cancer	Ewings Sarcoma	Bone	Ewing_sarcoma	Ascites	Metastasis	DSMZ	2D: adherent	adherent cells of various size, single or in small clusters, growing as monolayer	90% RPMI 1640 +10% h. i. FBS			~ 28 hrs
SRR8615522	ACH-000078	CVCL_1412	MHH-NB-11	Cancer Cell Line	908135	SIDM00387	4	Male	Neuroblastoma		Peripheral Nervous System	neuroblastoma	Autonomic Ganglia	Metastasis	DSMZ	2D: adherent	adherent, fibroblast-like cells growing as monolayers	90% RPMI 1640 +10% h. i. FBS	2mM L -glutamine +MEM non-essential amino acids		~ 100 hrs
SRR8615523	ACH-000032	CVCL_0089	MHH-CALL-3	Cancer Cell Line			11	Female	Leukemia	Acute Lymphoblastic Leukemia (ALL), B-cell	Blood	ALL	Bone Marrow		DSMZ		single,relatively small round cells growing in suspention	80% RPMI 1640 + 20% h. i. FBS			~ 120 hrs
SRR8615524	ACH-000156	CVCL_1410	MHH-CALL-4	Cancer Cell Line	908133	SIDM00376	10	Male	Leukemia	Acute Lymphoblastic Leukemia (ALL), B-cell	Blood	ALL	Haematopoietic And Lymphoid Tissue		DSMZ		single, round cells growing in suspention, partly in clusters	80% RPMI 1640 + 20% h. i. FBS			~ 80-100 hrs
SRR8615525	ACH-000549	CVCL_5006	SNU-1076	Cancer Cell Line		SIDM00168	60	Male	Head and Neck Cancer	Squamous Cell Carcinoma, laryngeal	Upper Aerodigestive	upper_aerodigestive_squamous	Upper Aerodigestive Tract		KCLB		epithelial; monolayer	RPMI 1640 with L-glutamine (300mg/L), 90%; heat inactivated fetal bovine serum (FBS),10%	25mM Hepes and 25mM NaHCo3		36 hrs
SRR8615526	ACH-000136	CVCL_1123	CHP-126	Cancer Cell Line	910567	SIDM00286	1	Female	Neuroblastoma		Peripheral Nervous System	neuroblastoma	Autonomic Ganglia	Primary	DSMZ	2D: suspension	spheroidal cells growing as clumps in suspension; grows as semi-adherent monolayer on surfaces coated with poly-L-lysine	80% RPMI 1640 +20% h.i.FBS	N/A	10%DMSO	~ 100 hrs
SRR8615527	ACH-000516	CVCL_1809	CAL-78	Cancer Cell Line	1290765	SIDM00929	76	Male	Bone Cancer	Chondrosarcoma	Bone	chondrosarcoma	Soft Tissue		DSMZ	2D: adherent	Adherent fibroblast, extremely slow. A lot of debris present	RPMI+20%FBS		10%DMSO	240hrs	117.7
SRR8615528	ACH-000857	CVCL_1114	CAL-85-1	Cancer Cell Line	910852	SIDM00928	35	Female	Breast Cancer	Carcinoma	Breast	breast_carcinoma	Breast	Primary	DSMZ			DMEM+10% FBS		5% DMSO		58.4
SRR8615529	ACH-001075	CVCL_0455	NCI-H292	Cancer Cell Line	753604	SIDM00493	32	Female	Lung Cancer	Non-Small Cell Lung Cancer (NSCLC), Mucoepidermoid Carcinoma	Lung	NSCLC	Lymph Node	Metastasis	ATCC	2D: adherent
SRR8615530	ACH-000337	CVCL_5160	NCI-H3122	Cancer Cell Line	1240190	SIDM00137		Male	Lung Cancer	Non-Small Cell Lung Cancer (NSCLC), Adenocarcinoma	Lung	NSCLC	Lung		Academic lab
SRR8615531	ACH-000264	CVCL_0236	Calu-6	Cancer Cell Line	724859	SIDM00921	61	Female	Lung Cancer	Non-Small Cell Lung Cancer (NSCLC), unspecified	Lung	NSCLC	Pleural Effusion	Metastasis	ATCC	2D: adherent	Adherent	EMEM +10%FBS		5% DMSO		78.9
SRR8615532	ACH-000783	CVCL_1115	CAMA-1	Cancer Cell Line	946382	SIDM00920	51	Female	Breast Cancer	Carcinoma	Breast	breast_carcinoma	Pleural Effusion	Metastasis	ATCC	2D: adherent	Adherent epithelial	EMEM+10%FBS		5%DMSO		114.8
SRR8615533	ACH-000511	CVCL_0608	Calu-1	Cancer Cell Line			47	Male	Lung Cancer	Non-Small Cell Lung Cancer (NSCLC), Squamous Cell Carcinoma	Lung	NSCLC	Pleura	Metastasis	ATCC	2D: adherent
SRR8615534	ACH-000392	CVCL_0609	Calu-3	Cancer Cell Line	687777	SIDM00922	25	Male	Lung Cancer	Non-Small Cell Lung Cancer (NSCLC), Adenocarcinoma	Lung	NSCLC	Pleural Effusion	Metastasis	ATCC	2D: adherent
SRR8615535	ACH-000121	CVCL_1551	NCI-H2405	Cancer Cell Line	687821	SIDM00724	47	Male	Lung Cancer	Non-Small Cell Lung Cancer (NSCLC), Adenocarcinoma	Lung	NSCLC	Ascites	Metastasis	ATCC	2D: mixed adherent and suspension
SRR8615536	ACH-000186	CVCL_1552	NCI-H2444	Cancer Cell Line	1298356	SIDM00723		Male	Lung Cancer	Non-Small Cell Lung Cancer (NSCLC), unspecified	Lung	NSCLC	Lung	Primary	ATCC	2D: adherent	Adherent	RPMI-1640+10% FBS		5%DMSO		116
SRR8615537	ACH-000875	CVCL_1550	NCI-H2347	Cancer Cell Line	687820	SIDM00726	54	Female	Lung Cancer	Non-Small Cell Lung Cancer (NSCLC), Adenocarcinoma	Lung	NSCLC	Lung	Primary	ATCC	2D: mixed adherent and suspension	Mixed, majority adherent	RPMI 1640 +10% FBS		5%DMSO		181.8
SRR8615538	ACH-000900	CVCL_1547	NCI-H23	Cancer Cell Line	905942	SIDM00138	51	Male	Lung Cancer	Non-Small Cell Lung Cancer (NSCLC), Adenocarcinoma	Lung	NSCLC	Lung	Primary	ATCC	2D: adherent	adherent	RPMI 1640 + 10% FBS		5% DMSO		58.6
SRR8615539	ACH-000251	CVCL_5159	NCI-H2887	Cancer Cell Line			31	Male	Lung Cancer	Non-Small Cell Lung Cancer (NSCLC), unspecified	Lung	NSCLC	Lung		Academic lab
SRR8615540	ACH-000648	CVCL_1555	NCI-H28	Cancer Cell Line	908470	SIDM00720	48	Male	Lung Cancer	Mesothelioma	Lung	mesothelioma	Pleural Effusion	Metastasis	ATCC	2D: adherent	adherent	RPMI+10%FBS		10% DMSO		81.2
SRR8615541	ACH-000092	CVCL_1553	NCI-H2452	Cancer Cell Line	908462	SIDM00722	Adult	Male	Lung Cancer	Mesothelioma	Lung	mesothelioma	Pleura	Metastasis	ATCC	2D: adherent	adherent	RPMI 1640 +10% FBS		5%DMSO		48.4
SRR8615542	ACH-000700	CVCL_5158	NCI-H2882	Cancer Cell Line			61	Female	Lung Cancer	Non-Small Cell Lung Cancer (NSCLC), Squamous Cell Carcinoma	Lung	NSCLC	Lung		Academic lab
SRR8615543	ACH-000057	CVCL_5210	OPM-1	Cancer Cell Line		SIDM00456	56	Female	Myeloma	Multiple Myeloma	Plasma Cell	multiple_myeloma	Haematopoietic And Lymphoid Tissue		Academic lab
SRR8615544	ACH-000455	CVCL_3959	LN-428	Cancer Cell Line			48	Male	Brain Cancer	Glioblastoma	Central Nervous System	glioma	Central Nervous System		Academic lab
SRR8615545	ACH-000673	CVCL_3960	LN-443	Cancer Cell Line				Female	Brain Cancer	Glioblastoma	Central Nervous System	glioma	Central Nervous System		Academic lab
SRR8615546	ACH-000676	CVCL_3962	LN-464	Cancer Cell Line		SIDM00058	67	Male	Brain Cancer	Glioblastoma	Central Nervous System	glioma	Central Nervous System		Academic lab
SRR8615547	ACH-000977	CVCL_1379	LNCaP clone FGC	Cancer Cell Line	907788	SIDM00683	50	Male	Prostate Cancer	Adenocarcinoma	Prostate	prostate_adenocarcinoma	Lymph Node	Metastasis	ATCC	2D: mixed adherent and suspension						53
SRR8615548	ACH-000760	CVCL_0394	LN-308	Cancer Cell Line		SIDM00682	60	Male	Brain Cancer	Glioblastoma	Central Nervous System	glioma	Central Nervous System		Academic lab
SRR8615549	ACH-000104	CVCL_1380	Loucy	Cancer Cell Line	907789	SIDM00342	38	Female	Leukemia	Acute Lymphoblastic Leukemia (ALL), T-cell	Blood	ALL	Haematopoietic And Lymphoid Tissue		ATCC	2D: suspension
SRR8615550	ACH-000176	CVCL_2104	LOU-NH91	Cancer Cell Line	1298226	SIDM00341	64	Female	Lung Cancer	Non-Small Cell Lung Cancer (NSCLC), Squamous Cell Carcinoma	Lung	NSCLC	Lung	Primary	DSMZ	2D: adherent	ADHERENT OVOID TO EPITHELOID CELLS GROWING IN MONOLAYERS	RPMI-1640 + 20% FBS	2mM L-GLUTAMINE	5%DMSO		101.6
SRR8615551	ACH-000993	CVCL_4658	JHUEM-7	Cancer Cell Line			58	Female	Endometrial/Uterine Cancer	Endometrial Adenocarcinoma	Uterus	endometrial_adenocarcinoma	Endometrium	Primary	RIKEN							112.7
SRR8615552	ACH-000173	CVCL_4657	JHUEM-3	Cancer Cell Line			60	Female	Endometrial/Uterine Cancer	Endometrial Adenocarcinoma	Uterus	endometrial_adenocarcinoma	Endometrium		RIKEN		epithelial-like	(DMEM:HamF12=1:1) +10%FBS	0.1mMNEAA
SRR8615553	ACH-000909	CVCL_4656	JHUEM-2	Cancer Cell Line			62	Female	Endometrial/Uterine Cancer	Endometrial Adenocarcinoma	Uterus	endometrial_adenocarcinoma	Endometrium	Primary	RIKEN
SRR8615554	ACH-000928	CVCL_4655	JHUEM-1	Cancer Cell Line			56	Female	Endometrial/Uterine Cancer	Endometrial Adenocarcinoma	Uterus	endometrial_adenocarcinoma	Endometrium	Primary	RIKEN	2D: adherent	adherent with some suspension cells	DMEM:F12(1:1) +15%FBS		5% DMSO		288.6
SRR8615555	ACH-000645	CVCL_2080	JL-1	Cancer Cell Line			54	Male	Lung Cancer	Mesothelioma	Lung	mesothelioma	Pleura	Primary	DSMZ					5%DMSO		63.1
SRR8615556	ACH-000241	CVCL_2079	JK-1	Cancer Cell Line			58	Male	Leukemia	Chronic Myelogenous Leukemia (CML), blast crisis	Blood	CML	Haematopoietic And Lymphoid Tissue		DSMZ		round single cells growing in suspention (cell pellet shows dedish color hemoglobin)	80% RPMI 1640 +20% h.i.FBS			~ 50 hrs
SRR8615557	ACH-000653	CVCL_2078	JJN-3	Cancer Cell Line	1327766	SIDM01036	57	Female	Myeloma	Multiple Myeloma	Plasma Cell	multiple_myeloma	Bone Marrow	Primary	DSMZ		single round to oval cells showing a morphological range from mononuclear to occasionally multinucleated cells growing in suspention	40% Dulbecco's MEM +40% Iscove's MDM + 20% h.i. FBS			~ 20-35 hrs
SRR8615558	ACH-000711	CVCL_2077	JIMT-1	Cancer Cell Line	1298157	SIDM01037	62	Female	Breast Cancer	Breast Ductal Carcinoma	Breast	breast_ductal_carcinoma	Pleural Effusion	Metastasis	DSMZ		epithelial-like cells growing in monolayers	90% Dulbecco's MEM +10% h.i. FBS			~ 30-40 hrs
SRR8615559	ACH-000753	CVCL_2081	JMSU-1	Cancer Cell Line			75	Male	Bladder Cancer	Carcinoma	Urinary Tract	bladder_carcinoma	Ascites	Metastasis	DSMZ	2D: adherent	Adherent	RPMI 1640 + 10%FBS		5% DMSO		136.6
SRR8615560	ACH-000151	CVCL_3532	JM-1	Cancer Cell Line	1327768	SIDM00689		Male	Leukemia	Acute Lymphoblastic Leukemia (ALL), B-cell	Blood	ALL	Haematopoietic And Lymphoid Tissue		ATCC	2D: suspension
SRR8615561	ACH-000677	CVCL_1720	SW1573	Cancer Cell Line	724878	SIDM01163	44	Female	Lung Cancer	Non-Small Cell Lung Cancer (NSCLC), Adenocarcinoma	Lung	NSCLC	Lung	Primary	ATCC	2D: adherent	Adherent epithelial	L15+10%FBS		5%DMSO		41.9
SRR8615562	ACH-000566	CVCL_1721	SW1710	Cancer Cell Line	909749	SIDM00420	84	Female	Bladder Cancer	Transitional Cell Carcinoma	Urinary Tract	bladder_carcinoma	Urinary Tract	Primary	DSMZ	2D: adherent	Adherent epithelial monolayer	DMEM + 15% FBS		10% DMSO		46.1
SRR8615563	ACH-000236	CVCL_1717	SW1417	Cancer Cell Line	909747	SIDM00812	53	Female	Colon/Colorectal Cancer	Adenocarcinoma	Colorectal	colorectal_adenocarcinoma	Colon	Primary	ATCC	2D: adherent
SRR8615564	ACH-000470	CVCL_1718	SW1463	Cancer Cell Line	909748	SIDM00834	66	Female	Colon/Colorectal Cancer	Adenocarcinoma	Colorectal	colorectal_adenocarcinoma	Large Intestine	Primary	ATCC	2D: adherent	ADHERENT EPITHELIAL;	RPMI-1640+10% FBS		5%DMSO		70.3
SRR8615565	ACH-000461	CVCL_5015	SNU-1196	Cancer Cell Line		SIDM00163			Bile Duct Cancer	Cholangiocarcinoma, extrahepatic	Bile Duct	cholangiocarcinoma	Biliary Tract		KCLB		epithelial; monolayer	RPMI 1640 with L-glutamine (300mg/L), 90%; heat inactivated fetal bovine serum (FBS),10%	25mM Hepes and 25mM NaHCo3		48 hrs
SRR8615566	ACH-000368	CVCL_5010	SNU-1105	Cancer Cell Line			61	Male	Brain Cancer	Glioblastoma	Central Nervous System	glioma	Central Nervous System	Primary	KCLB
SRR8615567	ACH-000883	CVCL_1722	SW1783	Cancer Cell Line	909750	SIDM01164	68	Male	Brain Cancer	Astrocytoma	Central Nervous System	glioma	Central Nervous System	Primary	ATCC	2D: adherent
SRR8615568	ACH-000155	CVCL_1723	SW1990	Cancer Cell Line	910907	SIDM01165	56	Male	Pancreatic Cancer	Ductal Adenocarcinoma, exocrine	Pancreas	exocrine	Spleen	Primary	ATCC	2D: adherent
SRR8615569	ACH-000174	CVCL_1112	CAL-62	Cancer Cell Line	906828	SIDM00931	70	Female	Thyroid Cancer	Carcinoma, anaplastic	Thyroid	thyroid_carcinoma	Pleural Effusion	Primary	DSMZ		epithelial-like cells growing in monolayers	DMEM + 10% FBS	N/A	10%DMSO	~ 24 hrs	26
SRR8615570	ACH-000682	CVCL_5005	SNU-1066	Cancer Cell Line		SIDM00170	62	Male	Head and Neck Cancer	Squamous Cell Carcinoma	Upper Aerodigestive	upper_aerodigestive_squamous	Upper Aerodigestive Tract		KCLB		epithelial; monolayer	RPMI 1640 with L-glutamine (300mg/L), 90%; heat inactivated fetal bovine serum (FBS),10%	25mM Hepes and 25mM NaHCo3		48 hrs
SRR8615571	ACH-000209	CVCL_5008	SNU-1079	Cancer Cell Line		SIDM00164		Male	Bile Duct Cancer	Cholangiocarcinoma, intrahepatic	Bile Duct	cholangiocarcinoma	Biliary Tract		KCLB
SRR8615572	ACH-000302	CVCL_5007	SNU-1077	Cancer Cell Line		SIDM00166	60	Female	Endometrial/Uterine Cancer	Mullerian Carcinoma	Uterus	mullerian_carcinoma	Endometrium	Primary	KCLB		polypoid; monolayer	RPMI 1640 with L-glutamine (300mg/L), 90%; heat inactivated fetal bovine serum (FBS),10%	25mM Hepes and 25mM NaHCo3		43 hrs
SRR8615573	ACH-000286	CVCL_5002	SNU-1033	Cancer Cell Line		SIDM00192	45	Female	Colon/Colorectal Cancer	Adenocarcinoma	Colorectal	colorectal_adenocarcinoma	Large Intestine	Primary	KCLB		epithelial; monolayer	RPMI 1640 with L-glutamine (300mg/L), 90%; heat inactivated fetal bovine serum (FBS),10%	25mM Hepes and 25mM NaHCo3		42 hrs
SRR8615574	ACH-000974	CVCL_1707	SNG-M	Cancer Cell Line	909735	SIDM00373	52	Female	Endometrial/Uterine Cancer	Endometrial Adenocarcinoma	Uterus	endometrial_adenocarcinoma	Lymph Node	Metastasis	HSRRB		epithelial-like	Ham's F12 medium with 20% fetal bovine serum
SRR8615575	ACH-000618	CVCL_L085	SNU-1041	Cancer Cell Line		SIDM00173	58	Male	Head and Neck Cancer	Squamous Cell Carcinoma, hypopharyngeal	Upper Aerodigestive	upper_aerodigestive_squamous	Upper Aerodigestive Tract		KCLB		epithelial; monolayer	RPMI 1640 with L-glutamine (300mg/L), 90%; heat inactivated fetal bovine serum (FBS),10%	25mM Hepes and 25mM NaHCo3
SRR8615576	ACH-000999	CVCL_5003	SNU-1040	Cancer Cell Line	1659823	SIDM00217	34	Male	Colon/Colorectal Cancer	Adenocarcinoma	Colorectal	colorectal_adenocarcinoma	Colon		KCLB		epithelial; monolayer	RPMI 1640 with L-glutamine (300mg/L), 90%; heat inactivated fetal bovine serum (FBS),10%	25mM Hepes and 25mM NaHCo3		63 hrs
SRR8615577	ACH-000910	CVCL_0418	MDA-MB-453	Cancer Cell Line	908122	SIDM00272	48	Female	Breast Cancer	Carcinoma	Breast	breast_carcinoma	Pericardial Effusion	Metastasis	ATCC	2D: adherent
SRR8615578	ACH-000849	CVCL_0419	MDA-MB-468	Cancer Cell Line	908123	SIDM00628	51	Female	Breast Cancer	Carcinoma	Breast	breast_carcinoma	Pleural Effusion	Metastasis	ATCC	2D: adherent	adherent epithelial	DMEM+10% FBS		5% DMSO		63.5
SRR8615579	ACH-000952	CVCL_4748	MDA-PCa-2b	Cancer Cell Line			63	Male	Prostate Cancer	Adenocarcinoma	Prostate	prostate_adenocarcinoma	Bone	Metastasis	ATCC	2D: adherent	adherent epithelial	HAMS F12 +20% FBS	5ug/ml insulin, 10ug/ml transferrin, 30nM Na Selenite, 10nM Hydrocortisone, 10nM Beta-estradiol, 10mM HEPES, 2mM L-glutamine	5% DMSO
SRR8615580	ACH-000935	CVCL_2588	MDST8	Cancer Cell Line	1240173	SIDM00527			Colon/Colorectal Cancer	Adenocarcinoma	Colorectal	colorectal_adenocarcinoma	Large Intestine		ECACC	2D: adherent	adherent	DMEM+10% FBS	2mM L-glutamine	5% DMSO		40.9
SRR8615581	ACH-000934	CVCL_0620	MDA-MB-361	Cancer Cell Line	908121	SIDM00528	40	Female	Breast Cancer	Carcinoma	Breast	breast_carcinoma	Central Nervous System	Metastasis	ATCC	2D: adherent	loosely adherent epithelial	RPMI-20% FBS		5% DMSO		168.2
SRR8615582	ACH-000876	CVCL_0621	MDA-MB-415	Cancer Cell Line	924240	SIDM00630	38	Female	Breast Cancer	Carcinoma	Breast	breast_carcinoma	Pleural Effusion	Metastasis	ATCC	2D: adherent	adherent epithelial	RPMI-1640 + 15% FBS	0.01 mg/ml insulin; 0.01 mg/ml glutathione	5%DMSO		184.8
SRR8615583	ACH-000884	CVCL_0622	MDA-MB-435S	Cancer Cell Line		SIDM01222	31		Skin Cancer	Melanoma, amelanotic	Skin	melanoma	Skin	Metastasis	ATCC			RPMI-1640+10% FBS		5% DMSO		42
SRR8615584	ACH-000573	CVCL_0623	MDA-MB-436	Cancer Cell Line	1240172	SIDM00629	43	Female	Breast Cancer	Carcinoma	Breast	breast_carcinoma	Pleural Effusion	Metastasis	ATCC	2D: adherent	Adherent	RPMI-1640 + 10% FBS	10ug/ml bovine insulin; 16ug/ml glutathione	5%DMSO		58.6
SRR8615585	ACH-000439	CVCL_2110	ME-1 [Human leukemia]	Cancer Cell Line	1330942	SIDM00338	40	Male	Leukemia	Acute Myelogenous Leukemia (AML), M4 (Myelomonocytic)	Blood	AML	Haematopoietic And Lymphoid Tissue		DSMZ	2D: suspension	SINGLE IN SUSPENSION	RPMI-1640+10% FBS		5% DMSO		142.8
SRR8615586	ACH-000405	CVCL_1870	MEC-1	Cancer Cell Line		SIDM00001	61	Male	Leukemia	Chronic Lymphoblastic Leukemia (CLL), B-cell	Blood	CLL	Haematopoietic And Lymphoid Tissue		DSMZ	2D: adherent	round to polymorphic cells growing in suspention, singly or partly in small aggregates, a few cells are slightly adherent	90% Iscove's MDM +10% h. i. FBS			~ 40 hrs
SRR8615587	ACH-000037	CVCL_1674	S-117	Cancer Cell Line		SIDM00035	47	Female	Sarcoma	Thyroid Sarcoma	Soft Tissue	thyroid_sarcoma	Soft Tissue		DSMZ		Epithelial monolayer	RPMI+10%FBS		10%DMSO		107.6
SRR8615588	ACH-000831	CVCL_2929	HEC-50B	Cancer Cell Line				Female	Endometrial/Uterine Cancer	Endometrial Adenocarcinoma	Uterus	endometrial_adenocarcinoma	Ascites	Metastasis	HSRRB		epithelial-like	Eagle's minimal essential medium with 15% fetal calf serum
SRR8615589	ACH-000852	CVCL_1470	NCI-H1435	Cancer Cell Line	1298347	SIDM00658	35	Female	Lung Cancer	Non-Small Cell Lung Cancer (NSCLC), Adenocarcinoma	Lung	NSCLC	Lung	Primary	ATCC	2D: adherent	Adherent, single cells loosely attached	RPMI 1640+10%FBS		5%DMSO		81.4
SRR8615590	ACH-000482	CVCL_1654	RERF-LC-KJ	Cancer Cell Line	1298537	SIDM00356	78	Male	Lung Cancer	Non-Small Cell Lung Cancer (NSCLC), Adenocarcinoma	Lung	NSCLC	Lung	Primary	HSRRB	2D: adherent	adherent epithelial-like	RPMI-1640+10% FBS		5% DMSO	53hrs	56.5
SRR8615591	ACH-000261	CVCL_4402	RERF-LC-A1	Cancer Cell Line		SIDM00307		Male	Lung Cancer	Non-Small Cell Lung Cancer (NSCLC), Squamous Cell Carcinoma	Lung	NSCLC	Pleural Effusion	Metastasis	RIKEN	2D: adherent	EPITHELIAL-LIKE ADHERENT CELLS	MEM+10%FBS		5%DMSO		51.3
SRR8615592	ACH-000041	CVCL_2169	RD-ES	Cancer Cell Line			19	Male	Bone Cancer	Ewings Sarcoma	Bone	Ewing_sarcoma	Bone	Primary	ATCC	2D: adherent
SRR8615593	ACH-000565	CVCL_1648	RCM-1 [Human rectal adenocarcinoma]	Cancer Cell Line	909263	SIDM00359	73	Female	Colon/Colorectal Cancer	Adenocarcinoma	Colorectal	colorectal_adenocarcinoma	Large Intestine	Primary	HSRRB	2D: adherent	ADHERENT	RPMI:F12 1:1+10% FBS		5% DMSO	70hrs	68.5
SRR8615594	ACH-000068	CVCL_1884	REC-1	Cancer Cell Line			61	Male	Lymphoma	B-cell, Non-Hodgkins, Mantle Cell	Lymphocyte	non_hodgkin_lymphoma	Lymph Node		DSMZ		small round cells growing singly or in clumps in suspention	90% RPMI 1640 +10% h.i. FBS			~ 20-40 hrs
SRR8615595	ACH-000169	CVCL_1649	RD	Cancer Cell Line	909264	SIDM00847	7	Female	Sarcoma	Rhabdomyosarcoma, embryonal	Soft Tissue	rhabdomyosarcoma	Soft Tissue	Primary	ATCC	2D: adherent	Adherent Spindle cells and large multinucleated cells	DMEM +10%FBS		5%DMSO		49.4
SRR8615596	ACH-000144	CVCL_3152	RERF-GC-1B	Cancer Cell Line	1240209	SIDM00358	41	Male	Gastric Cancer	Adenocarcinoma	Gastric	gastric_adenocarcinoma	Lymph Node	Metastasis	HSRRB
SRR8615597	ACH-000960	CVCL_1650	Reh	Cancer Cell Line	909696	SIDM00447	15	Female	Leukemia	Acute Lymphoblastic Leukemia (ALL), B-cell	Blood	ALL	Haematopoietic And Lymphoid Tissue	Primary	ATCC	2D: suspension	Lymphoblast suspension	RPMI 1640+10%FBS		5%DMSO		62.7
SRR8615598	ACH-000774	CVCL_1652	RERF-LC-Ad2	Cancer Cell Line				Male	Lung Cancer	Non-Small Cell Lung Cancer (NSCLC), Adenocarcinoma	Lung	NSCLC	Lung	Primary	HSRRB	2D: adherent	adherent epithelial-like	RPMI-1640+10% FBS		5% DMSO		70.1
SRR8615599	ACH-000791	CVCL_1651	RERF-LC-Ad1	Cancer Cell Line			70	Male	Lung Cancer	Non-Small Cell Lung Cancer (NSCLC), Adenocarcinoma	Lung	NSCLC	Lung	Primary	HSRRB	2D: adherent	ADHERENT	RPMI-1640+10% FBS		5% DMSO		194.7
SRR8615600	ACH-000980	CVCL_1456	NCI-H1155	Cancer Cell Line	908467	SIDM00651	36	Male	Lung Cancer	Non-Small Cell Lung Cancer (NSCLC), Large Cell Carcinoma	Lung	NSCLC	Lymph Node	Metastasis	ATCC	2D: suspension	clusters in suspension	DMEM:F12	plethora; see sheet	5% DMSO		53
SRR8615601	ACH-000394	CVCL_1522	NCI-H2081	Cancer Cell Line	908480	SIDM00710	59	Female	Lung Cancer	Small Cell Lung Cancer (SCLC)	Lung	SCLC	Pleural Effusion	Metastasis	ATCC	2D: suspension
SRR8615602	ACH-000729	CVCL_1510	NCI-H1963	Cancer Cell Line	688010	SIDM00760	56	Male	Lung Cancer	Small Cell Lung Cancer (SCLC)	Lung	SCLC	Lung	Primary	ATCC	2D: adherent	Suspension	RPMI-1640+10%FBS		5% DMSO
SRR8615603	ACH-000414	CVCL_1508	NCI-H1944	Cancer Cell Line	1240185	SIDM00762	62	Female	Lung Cancer	Non-Small Cell Lung Cancer (NSCLC), Adenocarcinoma	Lung	NSCLC	Soft Tissue	Metastasis	ATCC	2D: adherent	Adherent	RPMI+10%FBS		5%DMSO		70.1
SRR8615604	ACH-000290	CVCL_1525	NCI-H209	Cancer Cell Line	688013	SIDM00706	55	Male	Lung Cancer	Small Cell Lung Cancer (SCLC)	Lung	SCLC	Bone Marrow	Metastasis	ATCC	2D: adherent	Suspension	RPMI-1640+10%FBS		5%DMSO		115.6
SRR8615605	ACH-000904	CVCL_1526	NCI-H2106	Cancer Cell Line			58	Male	Lung Cancer	Non-Small Cell Lung Cancer (NSCLC), Large Cell Carcinoma	Lung	NSCLC	Lymph Node	Metastasis	ATCC
SRR8615606	ACH-000929	CVCL_1530	NCI-H2110	Cancer Cell Line	1298351	SIDM00703			Lung Cancer	Non-Small Cell Lung Cancer (NSCLC), unspecified	Lung	NSCLC	Pleural Effusion	Metastasis	ATCC
SRR8615607	ACH-000639	CVCL_1529	NCI-H211	Cancer Cell Line	1240189	SIDM00704	50	Female	Lung Cancer	Small Cell Lung Cancer (SCLC)	Lung	SCLC	Bone Marrow	Metastasis	ATCC	2D: suspension	Suspension	RPMI-1640+10%FBS		5% DMSO		176
SRR8615608	ACH-000733	CVCL_1499	NCI-H1838	Cancer Cell Line	687807	SIDM00769		Female	Lung Cancer	Non-Small Cell Lung Cancer (NSCLC), Adenocarcinoma	Lung	NSCLC	Lung	Primary	ATCC	2D: adherent	ADHERENT	RPMI-1640+10%FBS		5% DMSO		72
SRR8615609	ACH-000559	CVCL_1498	NCI-H1836	Cancer Cell Line	1240182	SIDM00770	52	Male	Lung Cancer	Small Cell Lung Cancer (SCLC)	Lung	SCLC	Lung	Primary	ATCC	2D: mixed adherent and suspension	Mixed Line	DMEM:HAM's F12 1:1 + 5 % FBS	.005 mg/ml insulin, .01 mg/ml transferrin, 30nM sodium selenite, 10 nM hydrocortisone, 10 nM beta estradiol, 10 mM HEPES, 2 mM L-glutamine	5%DMSO		183.9
SRR8615610	ACH-000033	CVCL_1497	NCI-H1819	Cancer Cell Line			55	Female	Lung Cancer	Non-Small Cell Lung Cancer (NSCLC), Adenocarcinoma	Lung	NSCLC	Lymph Node	Metastasis	Academic lab
SRR8615611	ACH-000888	CVCL_1496	NCI-H1793	Cancer Cell Line	908463	SIDM00755	52	Female	Lung Cancer	Non-Small Cell Lung Cancer (NSCLC), Adenocarcinoma	Lung	NSCLC	Lung	Primary	ATCC	2D: adherent	adherent; epithelial	DMEM:F12	plethora; see sheet	5% DMSO		98.1
SRR8615612	ACH-000845	CVCL_1465	NCI-H1373	Cancer Cell Line			56	Male	Lung Cancer	Non-Small Cell Lung Cancer (NSCLC), Adenocarcinoma	Lung	NSCLC	Lung	Primary	ATCC	2D: adherent	adherent	RPMI 1640 +10% FBS		5%DMSO		46.3
SRR8615613	ACH-000434	CVCL_1505	NCI-H1915	Cancer Cell Line	1240184	SIDM00763	61	Female	Lung Cancer	Non-Small Cell Lung Cancer (NSCLC), Large Cell Carcinoma	Lung	NSCLC	Central Nervous System	Metastasis	ATCC	2D: adherent	adherent	RPMI 1640 +10% FBS		5%DMSO		96.8
SRR8615614	ACH-000586	CVCL_1503	NCI-H1876	Cancer Cell Line	1330972	SIDM00766	59	Male	Lung Cancer	Small Cell Lung Cancer (SCLC)	Lung	SCLC	Lymph Node	Metastasis	ATCC	2D: adherent	Adherent epithelial	DMEM:HAM's F12 1:1 +10% FBS	5ug/ml insulin, 10ug/ml transferrin, 3.0x10^-8 M Na Selenite (added 5ml Insulin-Transferrin-Selenium); 1.0x10^-8 M Hydrocortisone, 1.0x10^-8 beta estradiol, 2mM L-glutamine, 10mM HEPES	5%DMSO		72.5
SRR8615615	ACH-000894	CVCL_1500	NCI-H1869	Cancer Cell Line	1240183	SIDM00768	58	Male	Lung Cancer	Non-Small Cell Lung Cancer (NSCLC), Squamous Cell Carcinoma	Lung	NSCLC	Pleural Effusion	Metastasis	ATCC	2D: adherent	Adherent	RPMI 1640+10%FBS		5%DMSO		207.3
SRR8615616	ACH-000737	CVCL_1466	NCI-H1385	Cancer Cell Line			49	Female	Lung Cancer	Non-Small Cell Lung Cancer (NSCLC), Squamous Cell Carcinoma	Lung	NSCLC	Lymph Node	Metastasis	ATCC	2D: mixed adherent and suspension
SRR8615617	ACH-000644	CVCL_1137	COLO 829	Cancer Cell Line	687448	SIDM00909	45	Male	Skin Cancer	Melanoma	Skin	melanoma	Skin	Primary	ATCC	2D: adherent	Adherent fibroblast.	RPMI-1640+10% FBS		5%DMSO		126.9
SRR8615618	ACH-000401	CVCL_1135	COLO 800	Cancer Cell Line	906813	SIDM00515	14	Male	Skin Cancer	Melanoma	Skin	melanoma	Skin	Metastasis	ATCC		Epithelial monolayer. Some look like fibroblasts or neurons.	RPMI-1640+10% FBS		10%DMSO		47.8
SRR8615619	ACH-000959	CVCL_5111	SNU-C4	Cancer Cell Line		SIDM00500	35	Male	Colon/Colorectal Cancer	Adenocarcinoma	Colorectal	colorectal_adenocarcinoma	Large Intestine		KCLB		epithelial; monolayer	RPMI 1640 with L-glutamine (300mg/L), 90%; heat inactivated fetal bovine serum (FBS),10%	25mM Hepes and 25mM NaHCo3		27 hrs
SRR8615620	ACH-000175	CVCL_1743	TE 159.T	Non-Cancerous Cell Line			6	Male	Non-Cancerous	Soft tissue	Fibroblast	fibroblast_soft_tissue	Fibroblast		ATCC	2D: adherent
SRR8615621	ACH-000941	CVCL_0294	HEC-1-B	Cancer Cell Line		SIDM01241	71	Female	Endometrial/Uterine Cancer	Endometrial Adenocarcinoma	Uterus	endometrial_adenocarcinoma	Endometrium	Primary	ATCC	2D: adherent
SRR8615622	ACH-000996	CVCL_2927	HEC-251	Cancer Cell Line			53	Female	Endometrial/Uterine Cancer	Endometrial Adenocarcinoma	Uterus	endometrial_adenocarcinoma	Endometrium	Primary	HSRRB		epithelial-like	Eagle's minimal essential medium with 15% fetal bovine serum			Na
SRR8615623	ACH-000946	CVCL_2928	HEC-265	Cancer Cell Line			59	Female	Endometrial/Uterine Cancer	Endometrial Adenocarcinoma	Uterus	endometrial_adenocarcinoma	Endometrium	Primary	HSRRB		epithelial-like	Eagle's minimal essential medium with 15% fetal bovine serum
SRR8615624	ACH-000225	CVCL_1189	ECC12	Cancer Cell Line	906849	SIDM00279	63	Male	Gastric Cancer	Small Cell Carcinoma	Gastric	gastric_small_cell	Stomach		RIKEN	2D: adherent	Adherent	RPMI-1640+10% FBS		5% DMSO		95.9
SRR8615625	ACH-000994	CVCL_2930	HEC-59	Cancer Cell Line				Female	Endometrial/Uterine Cancer	Endometrial Adenocarcinoma	Uterus	endometrial_adenocarcinoma	Endometrium	Primary	HSRRB		epithelial-like	Eagle's minimal essential medium with 15% fetal calf serum
SRR8615626	ACH-000984	CVCL_2931	HEC-6	Cancer Cell Line			48	Female	Endometrial/Uterine Cancer	Endometrial Adenocarcinoma	Uterus	endometrial_adenocarcinoma	Endometrium	Primary	HSRRB		epithelial-like	Eagle's minimal essential medium with 15% fetal calf serum
SRR8615627	ACH-000049	CVCL_WS59	HEK TE	Non-Cancerous Cell Line					Non-Cancerous		Kidney		Kidney		Academic lab
SRR8615628	ACH-000005	CVCL_2481	HEL 92.1.7	Cancer Cell Line		SIDM00593	30	Male	Leukemia	Acute Myelogenous Leukemia (AML), M6 (Erythroleukemia)	Blood	AML	Bone Marrow		ATCC	2D: suspension		RPMI-1640 + 10% FBS		5%DMSO		116
SRR8615629	ACH-001086	CVCL_0030	HeLa	Cancer Cell Line	1298134	SIDM00846	30	Female	Cervical Cancer	Carcinoma	Cervix	cervical_carcinoma	Cervix		ATCC
SRR8615630	ACH-000004	CVCL_0001	HEL	Cancer Cell Line	907053	SIDM00594	30	Male	Leukemia	Acute Myelogenous Leukemia (AML), M6 (Erythroleukemia)	Blood	AML	Haematopoietic And Lymphoid Tissue		DSMZ	2D: suspension	Round cells to occasionally polynucleated, single cells in suspension, few adherent	RPMI1640+10%FBS		10%DMSO	36 hrs	38.4
SRR8615631	ACH-000056	CVCL_1179	DoHH2	Cancer Cell Line	906842	SIDM00981	60	Male	Lymphoma	Diffuse Large B-cell Lymphoma (DLBCL)	Lymphocyte	non_hodgkin_lymphoma	Pleural Effusion	Metastasis	DSMZ		cells grow as sinngle cells or in clumps in suspention	90% RPMI + 10% h.i.FBS	N/a		~ 40 hrs	119.2
SRR8615632	ACH-000981	CVCL_2022	DND-41	Cancer Cell Line	1297446	SIDM00946	13	Male	Leukemia	Acute Lymphoblastic Leukemia (ALL), T-cell	Blood	ALL	Haematopoietic And Lymphoid Tissue	Primary	DSMZ		round cells growing singl or, occasionally, in clumps	90%RPMI 1640+ 10% h.i. FBS	N/A		~ 35 hrs	139.1
SRR8615633	ACH-000560	CVCL_1188	ECC10	Cancer Cell Line	906848	SIDM00280	73	Male	Gastric Cancer	Small Cell Carcinoma	Gastric	gastric_small_cell	Liver		RIKEN		other	RPMI 1640 +10%FBS
SRR8615634	ACH-000563	CVCL_2891	EBC-1	Cancer Cell Line	753554	SIDM00486	69	Male	Lung Cancer	Non-Small Cell Lung Cancer (NSCLC), Squamous Cell Carcinoma	Lung	NSCLC	Skin	Metastasis	RIKEN	2D: adherent	ADHERENT, EPITHIAL-LIKE	MEM+10%FBS		5% DMSO		80.5
SRR8615635	ACH-000877	CVCL_2027	EB1	Cancer Cell Line		SIDM00862	9	Female	Lymphoma	B-cell, Non-Hodgkins, Burkitts	Lymphocyte	non_hodgkin_lymphoma	Bone	Primary	ATCC	2D: suspension	suspension	RPMI + 10 % FBS		5% DMSO		89.8
SRR8615636	ACH-000925	CVCL_1184	DV-90	Cancer Cell Line			50	Male	Lung Cancer	Non-Small Cell Lung Cancer (NSCLC), Adenocarcinoma	Lung	NSCLC	Pleural Effusion	Metastasis	DSMZ	2D: adherent	ADHERENT CELLS GROWING IN MONOLAYERS	RPMI-1640+10% FBS	2mM L-GLUTAMINE, 1X NEAA	5% DMSO	95 hrs	43.6
SRR8615637	ACH-000788	CVCL_1059	A2058	Cancer Cell Line	906792	SIDM00797	43	Male	Skin Cancer	Melanoma	Skin	melanoma	Lymph Node	Metastasis	ATCC	2D: adherent
SRR8615638	ACH-000201	CVCL_1058	A-204	Cancer Cell Line	910784	SIDM00798	1	Female	Rhabdoid	Malignant Rhabdoid Tumor	Soft Tissue	malignant_rhabdoid_tumor	Soft Tissue	Primary	ATCC	2D: adherent
SRR8615639	ACH-000805	CVCL_1130	COLO 679	Cancer Cell Line	906818	SIDM00284	47	Female	Skin Cancer	Melanoma	Skin	melanoma	Skin	Metastasis	DSMZ	2D: adherent	Adherent fibroblastic but not limited to monolayer.	RPMI-1640+10% FBS		10%DMSO		69.3
SRR8615640	ACH-000030	CVCL_1640	PC-14	Cancer Cell Line	753608	SIDM00237	45	Male	Lung Cancer	Non-Small Cell Lung Cancer (NSCLC), Adenocarcinoma	Lung	NSCLC	Lung	Primary	RIKEN	2D: adherent	adherent	RPMI+10%FBS		5%DMSO		35.2966
SRR8615641	ACH-000090	CVCL_0035	PC-3	Cancer Cell Line	905934	SIDM00088	62	Male	Prostate Cancer	Adenocarcinoma	Prostate	prostate_adenocarcinoma	Bone	Metastasis	ATCC	2D: adherent	ADHERENT EPITHELIAL;	F-12 +10%FBS		5% DMSO		42.3
SRR8615642	ACH-000649	CVCL_1051	786-O	Cancer Cell Line	905947	SIDM00125	58	Male	Kidney Cancer	Renal Carcinoma, clear cell	Kidney	renal_cell_carcinoma	Kidney	Primary	ATCC	2D: adherent
SRR8615643	ACH-000411	CVCL_1050	769-P	Cancer Cell Line	910922	SIDM00803	63	Female	Kidney Cancer	Renal Carcinoma, clear cell	Kidney	renal_cell_carcinoma	Kidney	Primary	ATCC	2D: adherent	Epithelial adherent	RPMI1640+10%FBS		5%DMSO		31.5
SRR8615644	ACH-001307	CVCL_1054	8505C	Cancer Cell Line	924102	SIDM00996	78	Female	Thyroid Cancer	Carcinoma	Thyroid	thyroid_carcinoma	Thyroid	Primary	HSRRB		fibroblast-like	Eagle's minimal essential medium with 10% fetal calf serum
SRR8615645	ACH-001306	CVCL_1053	8305C	Cancer Cell Line	906795	SIDM00997	67	Female	Thyroid Cancer	Carcinoma	Thyroid	thyroid_carcinoma	Thyroid	Primary	DSMZ	2D: adherent	Adherent large spindle-shaped cells growing in monolayer	RPMI1640+20%FBS		10%DMSO	54hrs	121.6
SRR8615646	ACH-000008	CVCL_1057	A101D	Cancer Cell Line	910921	SIDM00801	56	Male	Skin Cancer	Melanoma	Skin	melanoma	Skin		ATCC							69.1
SRR8615647	ACH-000137	CVCL_1052	8-MG-BA	Cancer Cell Line	687562	SIDM00998	54	Female	Brain Cancer	Astrocytoma	Central Nervous System	glioma	Central Nervous System	Primary	DSMZ	2D: adherent	Adherent	EMEM + 20% FBS		5% DMSO		43
SRR8615648	ACH-000558	CVCL_0131	A-172	Cancer Cell Line	687563	SIDM00799	53	Male	Brain Cancer	Glioblastoma	Central Nervous System	glioma	Central Nervous System	Primary	ATCC	2D: adherent	Adherent	DMEM +10%FBS		5%DMSO		67.5
SRR8615649	ACH-000283	CVCL_8481	A-1207	Cancer Cell Line				Female	Brain Cancer	Glioblastoma	Central Nervous System	glioma	Central Nervous System		Academic lab
SRR8615650	ACH-000422	CVCL_0497	SNU-475	Cancer Cell Line	909739	SIDM01196	43	Male	Liver Cancer	Hepatocellular Carcinoma	Liver	hepatocellular_carcinoma	Liver	Primary	ATCC	2D: adherent
SRR8615651	ACH-000377	CVCL_5065	SNU-478	Cancer Cell Line		SIDM00160			Bile Duct Cancer	Cholangiocarcinoma, extrahepatic	Bile Duct	cholangiocarcinoma	Biliary Tract		KCLB		epithelial; monolayer	RPMI 1640 with L-glutamine (300mg/L), 90%; heat inactivated fetal bovine serum (FBS),10%	25mM Hepes and 25mM NaHCo3		52 hrs
SRR8615652	ACH-000543	CVCL_5069	SNU-489	Cancer Cell Line			54	Male	Brain Cancer	Glioblastoma	Central Nervous System	glioma	Central Nervous System		KCLB		spindle; monolayer	RPMI 1640 with L-glutamine (300mg/L), 90%; heat inactivated fetal bovine serum (FBS),10%	25mM Hepes and 25mM NaHCo3		48 hrs
SRR8615653	ACH-000683	CVCL_5071	SNU-503	Cancer Cell Line		SIDM00497	52	Male	Colon/Colorectal Cancer	Adenocarcinoma	Colorectal	colorectal_adenocarcinoma	Abdomen	Metastasis	KCLB							137.5
SRR8615654	ACH-000493	CVCL_0366	SNU-423	Cancer Cell Line	909737	SIDM01199	40	Male	Liver Cancer	Hepatocellular Carcinoma	Liver	hepatocellular_carcinoma	Liver	Primary	ATCC	2D: adherent
SRR8615655	ACH-000420	CVCL_0454	SNU-449	Cancer Cell Line	909738	SIDM01194	52	Male	Liver Cancer	Hepatocellular Carcinoma	Liver	hepatocellular_carcinoma	Liver	Primary	ATCC	2D: adherent
SRR8615656	ACH-000289	CVCL_5064	SNU-466	Cancer Cell Line			61	Male	Brain Cancer	Glioblastoma	Central Nervous System	glioma	Central Nervous System		KCLB		spendle; monolayer	RPMI 1640 with L-glutamine (300mg/L), 90%; heat inactivated fetal bovine serum (FBs),10%	25mM Hepes and 25mM NaHCo3		54 hrs
SRR8615657	ACH-000500	CVCL_5063	SNU-46	Cancer Cell Line			65	Male	Head and Neck Cancer	Squamous Cell Carcinoma, laryngeal	Upper Aerodigestive	upper_aerodigestive_squamous	Upper Aerodigestive Tract		KCLB		Epithelial monolayer	RPMI+10%FBS		?	36hrs	80.3
SRR8615658	ACH-000908	CVCL_5072	SNU-520	Cancer Cell Line			60	Female	Gastric Cancer	Adenocarcinoma	Gastric	gastric_adenocarcinoma	Stomach	Primary	KCLB	2D: suspension	floating aggregates; suspention	RPMI 1640 with L-glutamine (300mg/L), 90%; heat inactivated fetal bovine serum (FBS),10%	25mM Hepes and 25mM NaHCo3
SRR8615659	ACH-000303	CVCL_0078	SNU-5	Cancer Cell Line	908445	SIDM01144	33	Female	Gastric Cancer	Adenocarcinoma	Gastric	gastric_adenocarcinoma	Ascites	Metastasis	ATCC
SRR8615660	ACH-000829	CVCL_2526	HuNS1	Cancer Cell Line				Male	Myeloma	Multiple Myeloma	Plasma Cell	multiple_myeloma	Haematopoietic And Lymphoid Tissue		ATCC	2D: suspension
SRR8615661	ACH-000480	CVCL_0336	Huh-7	Cancer Cell Line	907071	SIDM00585	57	Male	Liver Cancer	Hepatocellular Carcinoma	Liver	hepatocellular_carcinoma	Liver	Primary	HSRRB			Dulbecco's modified Eagle's medium with 10% fetal bovine serum. Refer cancer Res. 42:3858 (1982) for other medium with low serum concentration.
SRR8615662	ACH-000671	CVCL_4381	HuH-6	Cancer Cell Line		SIDM00062	1	Male	Liver Cancer	Hepatoblastoma	Liver	hepatoblastoma	Liver		RIKEN		epithelial-like	DMEM + 10%FBS
SRR8615663	ACH-000808	CVCL_2955	HuH-28	Cancer Cell Line			37	Female	Bile Duct Cancer	Cholangiocarcinoma, intrahepatic	Bile Duct	cholangiocarcinoma	Biliary Tract	Primary	HSRRB	2D: adherent	adherent	RPMI-1640+10% FBS		5% DMSO	1 week	90.5
SRR8615664	ACH-000475	CVCL_2956	HuH-1	Cancer Cell Line	1298146	SIDM00586	53	Male	Liver Cancer	Hepatocellular Carcinoma, HBs-antigen carrier	Liver	hepatocellular_carcinoma	Liver	Primary	HSRRB	2D: adherent	Adherent	DMEM +10%FBS		5% DMSO		151.3
SRR8615665	ACH-000239	CVCL_4846	HuG1-N	Cancer Cell Line			55	Male	Gastric Cancer	Adenocarcinoma, tubular	Gastric	gastric_adenocarcinoma	Stomach	Metastasis	RIKEN
SRR8615666	ACH-000976	CVCL_0324	HuCC-T1	Cancer Cell Line	907069	SIDM00587	56	Male	Bile Duct Cancer	Cholangiocarcinoma, intrahepatic	Bile Duct	cholangiocarcinoma	Ascites	Metastasis	HSRRB			RPMI 1640 medium with 10% fetal bovine serum.
SRR8615667	ACH-000914	CVCL_1290	HT	Cancer Cell Line	907063	SIDM00661	70	Male	Lymphoma	B-cell, Non-Hodgkins	Lymphocyte	non_hodgkin_lymphoma	Ascites		ATCC
SRR8615668	ACH-000213	CVCL_1300	HuP-T4	Cancer Cell Line	907286	SIDM00531	60	Male	Pancreatic Cancer	Ductal Adenocarcinoma, exocrine	Pancreas	exocrine	Ascites	Metastasis	DSMZ	2D: mixed adherent and suspension	mixed	MEM + 10 % FBS		5%DMSO		440
SRR8615669	ACH-000118	CVCL_1299	HuP-T3	Cancer Cell Line	907285	SIDM00533	66	Male	Pancreatic Cancer	Ductal Adenocarcinoma, exocrine	Pancreas	exocrine	Ascites	Metastasis	DSMZ	2D: adherent	adherent; dt=40-50hrs	EMEM+10%FBS	1% NEAA + 1% sodium pyruvate	10% DMSO		106
SRR8615670	ACH-000619	CVCL_2678	PE/CA-PJ15	Cancer Cell Line	1240207	SIDM00473	45	Male	Head and Neck Cancer	Squamous Cell Carcinoma, oral	Upper Aerodigestive	upper_aerodigestive_squamous	Upper Aerodigestive Tract	Primary	ECACC	2D: adherent
SRR8615671	ACH-000384	CVCL_1728	SW780	Cancer Cell Line	687457	SIDM01160	80	Female	Bladder Cancer	Transitional Cell Carcinoma	Urinary Tract	bladder_carcinoma	Urinary Tract	Primary	ATCC	2D: adherent	Adherent	L15 + 10% FBS		5% DMSO		92.9
SRR8615672	ACH-000949	CVCL_1768	TGBC11TKB	Cancer Cell Line	909770	SIDM00251	72	Female	Gastric Cancer	Adenocarcinoma	Gastric	gastric_adenocarcinoma	Lymph Node	Metastasis	RIKEN	2D: suspension	epithelial-like	DMEM +5%FBS
SRR8615673	ACH-000112	CVCL_1694	SIG-M5	Cancer Cell Line	909715	SIDM00396	63	Male	Leukemia	Acute Myelogenous Leukemia (AML), M5 (Eosinophilic/Monocytic)	Blood	AML	Bone Marrow		DSMZ		large round cells growing singly in suspention	80% Iscove's MDM + 20% h.i. FBS			~ 72 hrs
SRR8615674	ACH-000790	CVCL_1693	SHP-77	Cancer Cell Line	724872	SIDM01078	54	Male	Lung Cancer	Small Cell Lung Cancer (SCLC)	Lung	SCLC	Lung	Primary	ATCC	2D: mixed adherent and suspension	mixed	RPMI-1640 + 10% FBS		5%DMSO		61.6
SRR8615675	ACH-000099	CVCL_1695	SiMa	Cancer Cell Line	753620	SIDM00395	1	Male	Neuroblastoma		Peripheral Nervous System	neuroblastoma	Autonomic Ganglia		DSMZ		cell shape is bipolar, cells growing as monolayer or forming foci	90% RPMI 1640 +10% h.i. FBS	2mM L-glutamine		highly variable ~ 34-100 hrs
SRR8615676	ACH-000556	CVCL_0032	SiHa	Cancer Cell Line	930297	SIDM01093	55	Female	Cervical Cancer	Carcinoma	Cervix	cervical_carcinoma	Cervix		ATCC	2D: adherent
SRR8615677	ACH-000017	CVCL_0033	SK-BR-3	Cancer Cell Line		SIDM00897	43	Female	Breast Cancer	Carcinoma	Breast	breast_carcinoma	Pleural Effusion	Metastasis	ATCC	2D: adherent						95.3
SRR8615678	ACH-000748	CVCL_1697	SJSA-1	Cancer Cell Line	909717	SIDM01112	19	Male	Bone Cancer	Osteosarcoma	Bone	osteosarcoma	Bone	Primary	ATCC	2D: adherent	Fibroblast like adherent	RPMI1640+10%FBS		5%DMSO		98.2
SRR8615679	ACH-000087	CVCL_0627	SK-ES-1	Cancer Cell Line	684072	SIDM01111	18	Male	Bone Cancer	Ewings Sarcoma	Bone	Ewing_sarcoma	Bone	Primary	ATCC
SRR8615680	ACH-000400	CVCL_0626	SK-CO-1	Cancer Cell Line	909718	SIDM01096	65	Male	Colon/Colorectal Cancer	Adenocarcinoma	Colorectal	colorectal_adenocarcinoma	Ascites	Metastasis	ATCC	2D: adherent	ADHERENT EPITHELIAL;	EMEM +10% FBS		5% DMSO		76
SRR8615681	ACH-000145	CVCL_0628	SK-LMS-1	Cancer Cell Line	909720	SIDM01109	43	Female	Sarcoma	Leiomyosarcoma	Soft Tissue	leiomyosarcoma	Soft Tissue	Primary	ATCC	2D: adherent
SRR8615682	ACH-000361	CVCL_0525	SK-HEP-1	Cancer Cell Line	909719	SIDM01110	52	Male	Liver Cancer	Hepatocellular Carcinoma	Liver	hepatocellular_carcinoma	Ascites	Metastasis	ATCC	2D: adherent	adherent epithelial	EMEM + 10% FBS		5%DMSO		44.4
SRR8615683	ACH-000806	CVCL_1362	L-540	Cancer Cell Line	907323	SIDM00329	20	Female	Lymphoma	B-cell, Hodgkins	Lymphocyte	hodgkin_lymphoma	Bone Marrow		DSMZ		round cells growing singly in suspention	80% RPMI 1640 + 20% h. i. FBS			~ 70 hrs
SRR8615684	ACH-000301	CVCL_0388	LAMA-84	Cancer Cell Line	907783	SIDM00346	29	Female	Leukemia	Chronic Myelogenous Leukemia (CML), blast crisis	Blood	CML	Haematopoietic And Lymphoid Tissue	Primary	DSMZ	2D: adherent	single, round to polymorph cellsgrowing in suspention, some cells areloosely adherent	90% RPMI 1640 +10% h. i. FBS			~ 50 hrs
SRR8615685	ACH-000164	CVCL_0480	PANC-1	Cancer Cell Line		SIDM00610	56	Male	Pancreatic Cancer	Ductal Adenocarcinoma, exocrine	Pancreas	exocrine	Pancreas	Primary	ATCC	2D: adherent						35.8
SRR8615686	ACH-000492	CVCL_1873	MUTZ-5	Cancer Cell Line			26	Male	Leukemia	Acute Lymphoblastic Leukemia (ALL), B-cell	Blood	ALL	Haematopoietic And Lymphoid Tissue		DSMZ	2D: suspension	SUSPENSION	RPMI-1640 +20% FBS		5% DMSO		279.2
SRR8615687	ACH-000045	CVCL_0064	MV4-11	Cancer Cell Line	908156	SIDM00657	10	Male	Leukemia	Acute Myelogenous Leukemia (AML)	Blood	AML	Haematopoietic And Lymphoid Tissue	Primary	ATCC	2D: suspension	suspension	IMDM+10% FBS		5% DMSO		55.2
SRR8615688	ACH-000040	CVCL_0633	U-118MG	Cancer Cell Line	687588	SIDM01193	47	Male	Brain Cancer	Glioma	Central Nervous System	glioma	Central Nervous System	Primary	ATCC	2D: adherent	Adherent	DMEM+10% FBS		5% DMSO		49.9
SRR8615689	ACH-000208	CVCL_A758	U-178MG	Cancer Cell Line			56	Male	Brain Cancer	Glioblastoma	Central Nervous System	glioma	Central Nervous System		Academic lab
SRR8615690	ACH-000232	CVCL_0021	U-251MG	Cancer Cell Line	905983	SIDM00111	75	Male	Brain Cancer	Astrocytoma	Central Nervous System	glioma	Central Nervous System	Primary	HSRRB
SRR8615691	ACH-000599	CVCL_1845	PaTu 8902	Cancer Cell Line	1298526	SIDM00455	44	Female	Pancreatic Cancer	Ductal Adenocarcinoma, exocrine	Pancreas	exocrine	Pancreas	Primary	DSMZ	2D: adherent	Epithelial Adherent cells in monolayer	DMEM + 10%FBS	2mM L-Glutamine	10%DMSO		57.6
SRR8615692	ACH-000364	CVCL_0042	U2OS	Cancer Cell Line	909776	SIDM01191	15	Female	Bone Cancer	Osteosarcoma	Bone	osteosarcoma	Bone	Primary	ATCC	2D: adherent	Adherent	McCoy's 5A +10%FBS		5% DMSO
SRR8615693	ACH-000036	CVCL_4773	U-343MGa	Cancer Cell Line			64	Male	Brain Cancer	Glioblastoma	Central Nervous System	glioma	Central Nervous System		Academic lab
SRR8615694	ACH-000964	CVCL_0624	MOLT-3	Cancer Cell Line		SIDM00153	19	Male	Leukemia	Acute Lymphoblastic Leukemia (ALL), T-cell	Blood	ALL	Haematopoietic And Lymphoid Tissue		NIBRI	2D: suspension	suspension	RPMI + 10 % FBS		5% DMSO		50.9
SRR8615695	ACH-001129	CVCL_1425	Mono-Mac-1	Cancer Cell Line		SIDM01022	64	Male	Leukemia	Acute Myelogenous Leukemia (AML)	Blood	AML	Haematopoietic And Lymphoid Tissue	Primary	DSMZ		single, round/multiformed cells in suspention	90% RPMI 1640 +10% h. i. FBS	2mM L- glutamine+1x non-essential amino acids+1mM sodium pyruvate		~ 30-50 hrs	77.9
SRR8615696	ACH-000006	CVCL_1426	Mono-Mac-6	Cancer Cell Line	908148	SIDM01023	64	Male	Leukemia	Acute Myelogenous Leukemia (AML), M5 (Eosinophilic/Monocytic)	Blood	AML	Haematopoietic And Lymphoid Tissue	Primary	DSMZ	2D: adherent	single, round/ multiformed cells or small clusters of cells in suspention, sometimes loosely adherent; 1-5% giant cells	90% RPMI 1640 +10% h.i. FBS	2mM L-glutamine + non-essential amino acids +1 mM sodium pyruvate + 10ug/ml human insulin		~ 60 hrs	55.3
SRR8615697	ACH-001128	CVCL_M846	MON	Cancer Cell Line			0	Male	Rhabdoid	Malignant Rhabdoid Tumor	Soft Tissue	malignant_rhabdoid_tumor	Soft Tissue		Academic lab
SRR8615698	ACH-000851	CVCL_2620	MOR/CPR	Cancer Cell Line					Lung Cancer	Non-Small Cell Lung Cancer (NSCLC), Adenocarcinoma	Lung	NSCLC	Lung	Primary	ECACC	2D: suspension	aggregates in suspension	RPMI-1640+ 10%FBS	2mM glutamine; 1ug/ml cisplatin	5%DMSO
SRR8615699	ACH-000319	CVCL_1427	MPP 89	Cancer Cell Line	908150	SIDM00222	67	Male	Lung Cancer	Mesothelioma	Lung	mesothelioma	Pleural Effusion		ICLC
SRR8615700	ACH-000335	CVCL_1430	MSTO-211H	Cancer Cell Line	908152	SIDM00640	62	Male	Lung Cancer	Mesothelioma	Lung	mesothelioma	Pleural Effusion	Metastasis	ATCC	2D: adherent	adherenet	RPMI+10%FBS		5% DMSO		35.6
SRR8615701	ACH-000084	CVCL_1433	MUTZ-3	Cancer Cell Line			29	Male	Leukemia	Acute Myelogenous Leukemia (AML)	Blood	AML	Haematopoietic And Lymphoid Tissue		DSMZ	2D: suspension	Suspension; Extremely slow grower	MEM + 20% FBS	10ng/ml SCF	10%DMSO
SRR8618300	ACH-000545	CVCL_1786	VM-CUB-1	Cancer Cell Line	909780	SIDM00414		Male	Bladder Cancer	Transitional Cell Carcinoma	Urinary Tract	bladder_carcinoma	Urinary Tract	Primary	DSMZ	2D: adherent	Adherent	DMEM +10%FBS		0.05		63.3
SRR8618301	ACH-000097	CVCL_0588	ZR-75-1	Cancer Cell Line		SIDM00314	63	Female	Breast Cancer	Breast Ductal Carcinoma	Breast	breast_ductal_carcinoma	Ascites	Metastasis	ATCC	2D: adherent	adherent epithelial	RPMI-1640 + 10% FBS		5%DMSO		88.7
SRR8618302	ACH-000765	CVCL_6809	WM983B	Cancer Cell Line			54	Male	Skin Cancer	Melanoma	Skin	melanoma	Lymph Node	Metastasis	Academic lab
SRR8618303	ACH-000899	CVCL_6805	WM88	Cancer Cell Line				Male	Skin Cancer	Melanoma	Skin	melanoma	Skin	Metastasis	Academic lab	2D: adherent
SRR8618304	ACH-000828	CVCL_1661	ZR-75-30	Cancer Cell Line	909907	SIDM00971	47	Female	Breast Cancer	Breast Ductal Carcinoma	Breast	breast_ductal_carcinoma	Ascites	Metastasis	ATCC	2D: adherent					110 hrs
SRR8618305	ACH-000115	CVCL_2235	VCaP	Cancer Cell Line	1299075	SIDM01077	59	Male	Prostate Cancer	Adenocarcinoma	Prostate	prostate_adenocarcinoma	Bone	Metastasis	ATCC	2D: adherent	Adherent	DMEM + 10% FBS		5%DMSO
SRR8618306	ACH-000332	CVCL_1794	YAPC	Cancer Cell Line	909904	SIDM00411	43	Male	Pancreatic Cancer	Ductal Adenocarcinoma, exocrine	Pancreas	exocrine	Ascites	Metastasis	DSMZ	2D: adherent	Adherent	RPMI-1640 + 10% FBS		10%DMSO		72.7
SRR8618307	ACH-000534	CVCL_1902	WSU-DLCL2	Cancer Cell Line	1331050	SIDM00413	41	Male	Lymphoma	Diffuse Large B-cell Lymphoma (DLBCL)	Lymphocyte	non_hodgkin_lymphoma	Pleural Effusion	Metastasis	DSMZ		supension	RPMI-1640 + 10% FBS		10%DMSO		49.3
SRR8618308	ACH-000836	CVCL_8930	YD-15	Cancer Cell Line			39	Male	Head and Neck Cancer	Squamous Cell Carcinoma, tongue	Upper Aerodigestive	upper_aerodigestive_squamous	Salivary Gland		KCLB		epithelial; monolayer	RPMI 1640 with L-glutamine (300mg/L), 90%; heat inactivated fetal bovine serum (FBS),10%	25mM Hepes and 25mM NaHCo3		19.8 hrs
SRR8618309	ACH-000723	CVCL_8929	YD-10B	Cancer Cell Line			67	Male	Head and Neck Cancer	Squamous Cell Carcinoma, tongue	Upper Aerodigestive	upper_aerodigestive_squamous	Upper Aerodigestive Tract		KCLB		epithelial; monolayer	RPMI 1640 with L-glutamine (300mg/L), 90%; heat inactivated fetal bovine serum (FBS),10%	25mM Hepes and 25mM NaHCo3		25.3 hrs
SRR8618310	ACH-000630	CVCL_L079	YD-8	Cancer Cell Line			46	Female	Head and Neck Cancer	Squamous Cell Carcinoma, tongue	Upper Aerodigestive	upper_aerodigestive_squamous	Upper Aerodigestive Tract		KCLB		epithelial; monolayer	RPMI 1640 with L-glutamine (300mg/L), 90%; heat inactivated fetal bovine serum (FBS),10%	25mM Hepes and 25mM NaHCo3		29.3 hrs
SRR8618311	ACH-000762	CVCL_L083	YD-38	Cancer Cell Line			67	Male	Head and Neck Cancer	Squamous Cell Carcinoma	Upper Aerodigestive	upper_aerodigestive_squamous	Upper Aerodigestive Tract		KCLB		epithelial; monolayer	RPMI 1640 with L-glutamine (300mg/L), 90%; heat inactivated fetal bovine serum (FBS),10%	25mM Hepes and 25mM NaHCo3		21.6 hrs
SRR8618312	ACH-000570	CVCL_1796	YKG-1	Cancer Cell Line	687592	SIDM00315	53	Female	Brain Cancer	Glioblastoma	Central Nervous System	glioma	Central Nervous System	Primary	HSRRB
SRR8618313	ACH-000469	CVCL_1795	YH-13	Cancer Cell Line	909905	SIDM00316	40	Male	Brain Cancer	Glioblastoma	Central Nervous System	glioma	Central Nervous System	Primary	HSRRB	2D: adherent	Adherent	EMEM + 20% FBS		5% DMSO		77.1
SRR8618314	ACH-001239	CVCL_2765	WM266-4	Cancer Cell Line		SIDM00979	55	Female	Skin Cancer	Melanoma	Skin	melanoma	Skin	Metastasis	ATCC	2D: adherent	Adherent	EMEM + 10% FBS		5%DMSO		38.7
SRR8618315	ACH-000171	CVCL_1791	VMRC-RCZ	Cancer Cell Line	909781	SIDM00317			Kidney Cancer	Renal Cell Carcinoma	Kidney	renal_cell_carcinoma	Kidney	Primary	HSRRB	2D: adherent	Adherent	EMEM + 10% FBS		5%DMSO		73.6
SRR8618316	ACH-000661	CVCL_A341	WM1799	Cancer Cell Line				Male	Skin Cancer	Melanoma	Skin	melanoma	Skin		WISTAR	2D: adherent	Adherent	RPMI-1640 + 10% FBS		5%DMSO		50.3
SRR8618317	ACH-000484	CVCL_1790	VMRC-RCW	Cancer Cell Line	1240224	SIDM00318		Male	Kidney Cancer	Renal Cell Carcinoma	Kidney	renal_cell_carcinoma	Kidney	Primary	RIKEN	2D: adherent	adherent	EMEM+10%FBS		5%DMSO
SRR8618318	ACH-000304	CVCL_0040	WM115	Cancer Cell Line	909784	SIDM01000	55	Female	Skin Cancer	Melanoma	Skin	melanoma	Skin	Metastasis	ATCC	2D: adherent						105.1
SRR8618319	ACH-000827	CVCL_8787	WM793	Cancer Cell Line	1299081	SIDM00973	37	Male	Skin Cancer	Melanoma	Skin	melanoma	Skin		WISTAR	2D: adherent	Adherent	RPMI-1640 + 10% FBS		5%DMSO		37.7
SRR8615702	ACH-000445	CVCL_2798	KNS-60	Cancer Cell Line			55	Male	Brain Cancer	Glioblastoma	Central Nervous System	glioma	Central Nervous System	Primary	HSRRB		polygonal-epithelial	Dulbecco's modified Eagle's medium with 5% fetal bovine serum
SRR8615703	ACH-000622	CVCL_0378	KNS-42	Cancer Cell Line	907282	SIDM00607	16	Male	Brain Cancer	Glioblastoma	Central Nervous System	glioma	Central Nervous System	Primary	HSRRB	2D: adherent	Adherent	EMEM + 5% FBS		5% DMSO		79.7
SRR8615704	ACH-000315	CVCL_1325	Karpas-422	Cancer Cell Line	907274	SIDM01008	73	Female	Lymphoma	Diffuse Large B-cell Lymphoma (DLBCL)	Lymphocyte	non_hodgkin_lymphoma	Pleural Effusion	Metastasis	DSMZ		supension	RPMI-1640 + 20% FBS		10%DMSO		58.5
SRR8615705	ACH-000193	CVCL_1823	Karpas-620	Cancer Cell Line	1327775	SIDM01006	77	Female	Myeloma	Multiple Myeloma	Plasma Cell	multiple_myeloma	Haematopoietic And Lymphoid Tissue	Primary	DSMZ	2D: suspension	single round to polymorph cells growing in suspension	80%RPMI-1640+20% FBS		10%DMSO	60 hrs	67.6
SRR8615706	ACH-001106	CVCL_1866	KOPN-8	Cancer Cell Line	1330933	SIDM01034	0	Female	Leukemia	Acute Lymphoblastic Leukemia (ALL), B-cell	Blood	ALL	Haematopoietic And Lymphoid Tissue	Primary	DSMZ		single round rather small cells growing in suspention	90% RPMI 1640 +10% h. i. FBS			~ 48 hrs
SRR8615707	ACH-000498	CVCL_1321	KO52	Cancer Cell Line	1330932	SIDM00018	46	Male	Leukemia	Acute Myelogenous Leukemia (AML), M2 (Myeloblastic)	Blood	AML	Bone Marrow		HSRRB	2D: suspension		MEM + 10% FBS		10%DMSO
SRR8615708	ACH-000479	CVCL_2799	KNS-81	Cancer Cell Line		SIDM00605	65	Male	Brain Cancer	Glioblastoma	Central Nervous System	glioma	Central Nervous System	Primary	HSRRB		Fibroblast-like	DMEM+15%FBS		10%DMSO		70
SRR8615709	ACH-000858	CVCL_1335	KNS-62	Cancer Cell Line	753569	SIDM00606	49	Male	Lung Cancer	Non-Small Cell Lung Cancer (NSCLC), Squamous Cell Carcinoma	Lung	NSCLC	Central Nervous System	Metastasis	ATCC	2D: adherent	adherent	EMEM +20%FBS		5% DMSO		59.2
SRR8615710	ACH-000106	CVCL_1319	JVM-2	Cancer Cell Line	907269	SIDM01013	63	Female	Lymphoma	B-cell, Non-Hodgkins, Mantle Cell	Lymphocyte	non_hodgkin_lymphoma	Haematopoietic And Lymphoid Tissue		DSMZ		lymphoblastoid, round to polygonal cells growing in clusters in suspention	90% RPMI 1640 +10% h.i. FBS			~ 50-70 hrs
SRR8615711	ACH-000346	CVCL_1320	JVM-3	Cancer Cell Line	907270	SIDM01012	73	Male	Leukemia	Chronic Lymphoblastic Leukemia (CLL), B-cell	Blood	CLL	Haematopoietic And Lymphoid Tissue		DSMZ		lymphoblastoid cells growing in clumps in suspention	90% RPMI 1640 + 10% h. i. FBS			~ 30 hrs
SRR8615712	ACH-000995	CVCL_0065	Jurkat	Cancer Cell Line	998184	SIDM01016	14	Male	Leukemia	Acute Lymphoblastic Leukemia (ALL), T-cell	Blood	ALL	Haematopoietic And Lymphoid Tissue	Primary	DSMZ	2D: suspension	round cells growing singly or in clumps in suspention	90% RPMI 1640 +10% h.i.FBS	2mM L-glutamine		~ 25-35 hrs
SRR8615713	ACH-000326	CVCL_2086	JURL-MK1	Cancer Cell Line	1327771	SIDM01015	73	Male	Leukemia	Chronic Myelogenous Leukemia (CML), blast crisis	Blood	CML	Haematopoietic And Lymphoid Tissue		DSMZ		round cells growing singly or in small clusters in suspention	90% RPMI1640 +10%h.i. FBS			~ 48 hrs
SRR8615714	ACH-000231	CVCL_1323	KALS-1	Cancer Cell Line	907271	SIDM00613	74	Female	Brain Cancer	Glioblastoma	Central Nervous System	glioma	Central Nervous System	Primary	HSRRB		Biporar polyglonal	RPMI1640+10%FBS		10%DMSO		56.9
SRR8615715	ACH-000053	CVCL_1324	Karpas-299	Cancer Cell Line	907273	SIDM01010	25	Male	Lymphoma	T-cell, Non-Hodgkins, Anaplastic Large Cell (ALCL)	Lymphocyte	non_hodgkin_lymphoma	Haematopoietic And Lymphoid Tissue		Academic lab	2D: suspension	Lymphoblastoid, suspension	RPMI-1640+20% FBS	2mM L-glutamine	5% DMSO	30 hrs	45.5
SRR8615716	ACH-000404	CVCL_8784	K029AX	Cancer Cell Line					Skin Cancer	Melanoma	Skin	melanoma	Skin	Primary	Academic lab			RPMI-1640+10% FBS		5% DMSO		57
SRR8615717	ACH-000551	CVCL_0004	K-562	Cancer Cell Line	905940	SIDM00791	53	Female	Leukemia	Chronic Myelogenous Leukemia (CML), blast crisis	Blood	CML	Pleural Effusion	Metastasis	ATCC	2D: suspension	SUSPENSION	RPMI-1640+10%FBS	10mM L-GLUTAMINE	5%DMSO		53.2
SRR8615718	ACH-000689	CVCL_1659	Rh18	Cancer Cell Line	971774	SIDM00454	2	Female	Sarcoma	Rhabdomyosarcoma	Soft Tissue	rhabdomyosarcoma	Soft Tissue		DSMZ		large transparent epitheloid cells, partially with long extentions, growing as monolayers	80% RPMI 1640 +20% h.i. FBS			~ 60-70 hrs
SRR8615719	ACH-000596	CVCL_1376	LCLC-97TM1	Cancer Cell Line	946361	SIDM00344	44	Male	Lung Cancer	Non-Small Cell Lung Cancer (NSCLC), Large Cell Carcinoma	Lung	NSCLC	Lung	Primary	DSMZ		adherent epitheloid cells densely packed in islets,growing as monolayers	80% RPMI 1640 + 20% h. i. FBS			> 50 hrs
SRR8615720	ACH-000317	CVCL_5953	TUHR14TKB	Cancer Cell Line				Male	Kidney Cancer	Renal Cell Carcinoma	Kidney	renal_cell_carcinoma	Kidney	Primary	RIKEN	2D: adherent	ADHERENT; EPITHELIAL-LIKE	RPMI-1640+10%FBS		5%DMSO		160.3
SRR8615721	ACH-000459	CVCL_5952	TUHR10TKB	Cancer Cell Line			69	Male	Kidney Cancer	Renal Cell Carcinoma	Kidney	renal_cell_carcinoma	Kidney	Primary	RIKEN		epithelial-like	RPMI 1640 +10%FBS
SRR8615722	ACH-000833	CVCL_0041	Rh30	Cancer Cell Line			17	Male	Sarcoma	Rhabdomyosarcoma, alveolar	Soft Tissue	rhabdomyosarcoma	Bone Marrow	Metastasis	DSMZ	2D: adherent	adherent epithelial-like cells growing as monolayer	90-95% RPMI 1640 +5-10 h.i. FBS			~ 35 hrs
SRR8615723	ACH-000075	CVCL_0022	U-87MG ATCC	Cancer Cell Line	687590	SIDM01189	44	Male	Brain Cancer	Astrocytoma	Central Nervous System	glioma	Central Nervous System	Primary	ATCC	2D: adherent	Adherent epithelial.	EMEM + 10% FBS		5%DMSO		66
SRR8615724	ACH-000597	CVCL_8007	TTC-709	Cancer Cell Line			0	Male	Rhabdoid	Malignant Rhabdoid Tumor	Soft Tissue	malignant_rhabdoid_tumor	Soft Tissue		Academic lab
SRR8615725	ACH-001212	CVCL_8006	TTC-642	Cancer Cell Line			1	Female	Rhabdoid	Malignant Rhabdoid Tumor	Soft Tissue	malignant_rhabdoid_tumor	Soft Tissue		Academic lab
SRR8615726	ACH-001321	CVCL_1774	TT	Cancer Cell Line		SIDM00484	77	Female	Thyroid Cancer	Squamous Cell Carcinoma	Thyroid	thyroid_squamous	Thyroid	Primary	ATCC
SRR8615727	ACH-000561	CVCL_3174	T.T	Cancer Cell Line	1299064	SIDM00322	67	Male	Esophageal Cancer	Squamous Cell Carcinoma	Esophagus	esophagus_squamous	Bone	Metastasis	HSRRB			DMEM:HAM's F12 1:1 +10% FBS		10%DMSO	1.2 days	51.8
SRR8615728	ACH-000716	CVCL_2218	TT2609-C02	Cancer Cell Line	1240223	SIDM00418	57	Male	Thyroid Cancer	Carcinoma, follicular	Thyroid	thyroid_carcinoma	Thyroid		DSMZ	2D: adherent	small cells growing adherent but irregularly in monolayers	80-85% RPMI 1640 +15-20% h.i. FBS	1mM sodium pyruvate + insulin-transferrin-selentite medium supplement		~ 60-80 hrs
SRR8615729	ACH-000885	CVCL_3613	TOV-21G	Cancer Cell Line	1240222	SIDM01169	62	Female	Ovarian Cancer	Adenocarcinoma, clear cell	Ovary	ovary_adenocarcinoma	Ovary	Primary	ATCC	2D: adherent	Adherent	MCDB 105 1:1 Media 199 +10%FBS		5%DMSO		44.1
SRR8615730	ACH-001211	CVCL_8005	TTC-549	Cancer Cell Line			6	Female	Rhabdoid	Malignant Rhabdoid Tumor	Soft Tissue	malignant_rhabdoid_tumor	Soft Tissue		Academic lab
SRR8615731	ACH-001210	CVCL_8002	TTC-1240	Cancer Cell Line			0	Female	Rhabdoid	Malignant Rhabdoid Tumor	Soft Tissue	malignant_rhabdoid_tumor	Central Nervous System	Metastasis	Academic lab
SRR8615732	ACH-000738	CVCL_1227	GB-1	Cancer Cell Line	687568	SIDM00581	35	Male	Brain Cancer	Glioblastoma	Central Nervous System	glioma	Central Nervous System	Primary	HSRRB			Dulbecco's modified Eagle's medium with 10% fetal calf serum
SRR8615733	ACH-000047	CVCL_1228	GCIY	Cancer Cell Line	906869	SIDM00274	39	Female	Gastric Cancer	Adenocarcinoma	Gastric	gastric_adenocarcinoma	Ascites	Metastasis	RIKEN
SRR8615734	ACH-000646	CVCL_3111	OVMANA	Cancer Cell Line			51	Female	Ovarian Cancer	Adenocarcinoma, clear cell	Ovary	ovary_adenocarcinoma	Ovary	Primary	HSRRB
SRR8615735	ACH-000633	CVCL_2908	Fu97	Cancer Cell Line	1290806	SIDM00503	66	Female	Gastric Cancer	Adenocarcinoma	Gastric	gastric_adenocarcinoma	Stomach	Primary	HSRRB		ADHRENT EPITHELIAL; was clumpy	DMEM + 10% FBS	10mg/L INSULIN	5% DMSO	95 hrs	48.5
SRR8615736	ACH-000574	CVCL_2047	FU-OV-1	Cancer Cell Line	1240129	SIDM01040	65	Female	Ovarian Cancer	Adenocarcinoma, high grade serous	Ovary	ovary_adenocarcinoma	Ovary	Primary	DSMZ	2D: adherent
SRR8615737	ACH-000082	CVCL_2909	G-292 clone A141B1	Cancer Cell Line	1290807	SIDM00858	9	Female	Bone Cancer	Osteosarcoma	Bone	osteosarcoma	Bone	Primary	ATCC	2D: adherent
SRR8615738	ACH-000572	CVCL_1220	G-361	Cancer Cell Line	906865	SIDM00857	31	Male	Skin Cancer	Melanoma	Skin	melanoma	Skin	Primary	ATCC	2D: adherent	ADHERENT EPITHELIAL;	McCoy's 5A +10%FBS		5% DMSO		45.2
SRR8615739	ACH-000096	CVCL_0270	G-401	Cancer Cell Line	907299	SIDM00856	0	Male	Rhabdoid	Malignant Rhabdoid Tumor	Kidney	malignant_rhabdoid_tumor	Kidney	Primary	ATCC	2D: adherent
SRR8615740	ACH-000375	CVCL_1221	G-402	Cancer Cell Line	907298	SIDM00855	0	Female	Kidney Cancer	Renal Cell Carcinoma	Kidney		Kidney	Primary	ATCC					5% DMSO		42.1
SRR8615741	ACH-000162	CVCL_1222	GA-10	Cancer Cell Line	1303896	SIDM00854	41	Male	Lymphoma	B-cell, Non-Hodgkins, Burkitts	Lymphocyte	non_hodgkin_lymphoma	Haematopoietic And Lymphoid Tissue		ATCC	2D: suspension	suspension, lymphoblast	RPMI-1640 + 10% FBS		5%DMSO		51.6
SRR8615742	ACH-000098	CVCL_1226	GaMG	Cancer Cell Line	906868	SIDM01055	42	Female	Brain Cancer	Glioblastoma	Central Nervous System	glioma	Central Nervous System	Primary	DSMZ	2D: adherent	ADHERENT, LARGE, SPINDLE-LIKE CELLS GROWING AS MONOLAYERS	DMEM+10% FBS	2mM L-GLUTAMINE, 4X MEM NON-ESSENTIAL AMINO ACIDS	5% DMSO	40-50 hrs	33
SRR8615743	ACH-000965	CVCL_0505	RL95-2	Cancer Cell Line	930082	SIDM01088	65	Female	Endometrial/Uterine Cancer	Endometrial Adenosquamous Carcinoma	Uterus	endometrial_adenosquamous	Endometrium	Primary	ATCC	2D: adherent
SRR8615744	ACH-000764	CVCL_5167	SH-10-TC	Cancer Cell Line					Gastric Cancer	Adenocarcinoma, mucinous	Gastric	gastric_adenocarcinoma	Stomach	Primary	RIKEN	2D: adherent	Adherent	RPMI 1640 +10%FBS		5% DMSO		66
SRR8615745	ACH-000376	CVCL_1690	SF295	Cancer Cell Line	905985	SIDM00084	67	Female	Brain Cancer	Glioblastoma	Central Nervous System	glioma	Central Nervous System	Primary	NCI/DCTD	2D: adherent
SRR8615746	ACH-000655	CVCL_1689	SF268	Cancer Cell Line	905986	SIDM00085	24	Male	Brain Cancer	Glioma	Central Nervous System	glioma	Central Nervous System	Primary	Academic lab	2D: mixed adherent and suspension	Mix	RPMI-1640+ 5% FBS		5% DMSO		63
SRR8615747	ACH-000371	CVCL_1660	RL	Cancer Cell Line	910861	SIDM01089	52	Male	Lymphoma	B-cell, Non-Hodgkins	Lymphocyte	non_hodgkin_lymphoma	Ascites		ATCC	2D: suspension	suspension	RPMI1640+20%FBS		5% DMSO		62.5
SRR8615748	ACH-000273	CVCL_1691	SF539	Cancer Cell Line	905984	SIDM00083	34	Female	Brain Cancer	Glioma	Central Nervous System	glioma	Central Nervous System	Primary	Academic lab	2D: mixed adherent and suspension	Mix	RPMI-1640+ 5% FBS		5% DMSO		105.3
SRR8615749	ACH-000195	CVCL_2187	SET-2	Cancer Cell Line		SIDM00397	71	Female	Leukemia	Acute Myelogenous Leukemia (AML)	Blood	AML	Haematopoietic And Lymphoid Tissue		DSMZ	2D: suspension	suspension	RPMI-1640 + 20% FBS		5%DMSO		59.7
SRR8615750	ACH-000782	CVCL_0095	SEM	Cancer Cell Line			5	Female	Leukemia	Acute Lymphoblastic Leukemia (ALL), B-cell	Blood	ALL	Haematopoietic And Lymphoid Tissue	Primary	DSMZ	2D: suspension	SUSPENSION (round polygonal single, rather small cells)	IMDM+10%FBS		10% DMSO		121.5
SRR8615751	ACH-000887	CVCL_V613	SF172	Cancer Cell Line			36	Female	Brain Cancer	Glioblastoma	Central Nervous System	glioma	Central Nervous System		Academic lab
SRR8615752	ACH-000609	CVCL_1688	SF126	Cancer Cell Line	909712	SIDM00382	50	Female	Brain Cancer	Astrocytoma	Central Nervous System	glioma	Central Nervous System	Primary	HSRRB		fibroblast-like	Eagle's minimal essential medium with 10% fetal bovine serum
SRR8615753	ACH-000443	CVCL_3110	OVKATE	Cancer Cell Line	1240199	SIDM00466	40	Female	Ovarian Cancer	Adenocarcinoma, high grade serous	Ovary	ovary_adenocarcinoma	Ovary	Primary	HSRRB			RPMI-1640+10% FBS		5% DMSO		96
SRR8615754	ACH-000406	CVCL_0007	U-937	Cancer Cell Line		SIDM01195	37	Male	Leukemia	Acute Myelogenous Leukemia (AML)	Blood	AML	Pleural Effusion	Metastasis	ATCC	2D: suspension		RPMI-1640 + 10% FBS		5%DMSO		115.9
SRR8615755	ACH-000044	CVCL_0617	MDA-MB-134-VI	Cancer Cell Line		SIDM00005	47	Female	Breast Cancer	Breast Ductal Carcinoma	Breast	breast_ductal_carcinoma	Pleural Effusion	Metastasis	ATCC	2D: mixed adherent and suspension	Mixed line	L15+20%FBS		5%DMSO		368
SRR8615756	ACH-000621	CVCL_0618	MDA-MB-157	Cancer Cell Line	925338	SIDM00529	44	Female	Breast Cancer	Breast Ductal Carcinoma	Breast	breast_ductal_carcinoma	Pleural Effusion	Metastasis	ATCC	2D: adherent	Adherent	RPMI+10%FBS		5%DMSO		106.4
SRR8615757	ACH-000796	CVCL_3020	MCAS	Cancer Cell Line		SIDM00008	60	Female	Ovarian Cancer	Cystadenocarcinoma, mucinous	Ovary	ovary_adenocarcinoma	Ovary	Primary	HSRRB	2D: adherent	Adherent; DT=27hrs	EMEM+20%FBS		5% DMSO	27 hrs	30
SRR8615758	ACH-000019	CVCL_0031	MCF-7	Cancer Cell Line	905946	SIDM00148	69	Female	Breast Cancer	Carcinoma	Breast	breast_carcinoma	Pleural Effusion	Metastasis	ATCC	2D: adherent	ADHERENT CELLS	EMEM+10% FBS	0.01 mg/ml bovine insulin	5% DMSO		84.9
SRR8615759	ACH-000477	CVCL_1438	Malme-3M	Cancer Cell Line		SIDM00011	43	Male	Skin Cancer	Melanoma	Skin	melanoma	Lung	Metastasis	ATCC	2D: mixed adherent and suspension						122.9
SRR8615760	ACH-000583	CVCL_1399	MC116	Cancer Cell Line	907799	SIDM00637		Male	Lymphoma	B-cell, Non-Hodgkins	Lymphocyte	non_hodgkin_lymphoma	Pleural Effusion		ATCC	2D: suspension	SUSPENSION LYMPHOBLASTS	RPMI-1640+20%FBS		5%DMSO	26-28 hrs	44.4
SRR8615761	ACH-000152	CVCL_0401	M059K	Cancer Cell Line		SIDM00639	33	Male	Brain Cancer	Glioblastoma	Central Nervous System	glioma	Central Nervous System	Primary	ATCC	2D: adherent	adherent fibroblast	DMEM:F12 +10% FBS		5% DMSO		164.5
SRR8615762	ACH-000602	CVCL_2106	M-07e	Cancer Cell Line			0	Female	Leukemia	Acute Myelogenous Leukemia (AML), M7 (Megakaryoblastic)	Blood	AML	Haematopoietic And Lymphoid Tissue		DSMZ	2D: suspension	single round cells in suspention, a few cells are lightly adherent	80-90% Iscove's MDM or RPMI 1640 +10-20% h. i. FBS	1L-3 ( 10ng/ml) or GM-CSF(10ng/ml) or 10-20% vol conditioned medium of cell line 5637(DSM-ACC 35)		~ 40 hrs
SRR8615763	ACH-000418	CVCL_0543	SW1353	Cancer Cell Line			72	Female	Bone Cancer	Chondrosarcoma	Bone	chondrosarcoma	Bone	Primary	ATCC	2D: adherent	Adherent Fibroblast	RPMI1640 + 10%FBS				101.3
SRR8615764	ACH-000870	CVCL_1507	NCI-H1930	Cancer Cell Line			41	Male	Lung Cancer	Small Cell Lung Cancer (SCLC)	Lung	SCLC	Lymph Node	Metastasis	ATCC	2D: mixed adherent and suspension	Mixed line, majority in suspension	RPMI 1640 +10% FBS		5%DMSO
SRR8615765	ACH-000235	CVCL_1636	Panc 04.03	Cancer Cell Line	1298476	SIDM01137	70	Male	Pancreatic Cancer	Ductal Adenocarcinoma, exocrine	Pancreas	exocrine	Pancreas	Primary	ATCC	2D: adherent	Adherent Epithelial	RPMI1640+15%FBS	20 Units/ml human recombinant insuline	5%DMSO		39.4
SRR8615766	ACH-000759	CVCL_1400	MDA-MB-175-VII	Cancer Cell Line	908120	SIDM00633	56	Female	Breast Cancer	Breast Ductal Carcinoma	Breast	breast_ductal_carcinoma	Pleural Effusion	Metastasis	ATCC	2D: adherent	Adherent	RPMI+10%FBS		5%DMSO		133.7
SRR8615767	ACH-000768	CVCL_0062	MDA-MB-231	Cancer Cell Line	905960	SIDM00146	51	Female	Breast Cancer	Carcinoma	Breast	breast_carcinoma	Pleural Effusion	Metastasis	ATCC	2D: adherent	Adherent	RPMI-1640 + 10% FBS		5%DMSO		67.9
SRR8615768	ACH-000802	CVCL_1083	BFTC-905	Cancer Cell Line	910926	SIDM00989	51	Female	Bladder Cancer	Transitional Cell Carcinoma	Urinary Tract	bladder_carcinoma	Urinary Tract	Primary	DSMZ	2D: adherent	Adherent	DMEM + 10%FBS		5%DMSO		38.3
SRR8615769	ACH-000792	CVCL_1084	BFTC-909	Cancer Cell Line	910698	SIDM00988	64	Male	Kidney Cancer	Renal Carcinoma, transitional cell	Kidney	renal_cell_carcinoma	Kidney	Primary	DSMZ		epithelial-like (spindle) cells growing in monolayers; cells contain considerable amounts of small, dark granules	DMEM + 10% FBS		10%DMSO	~ 50hrs	40
SRR8615770	ACH-000080	CVCL_4613	BDCM	Cancer Cell Line				Male	Leukemia	Acute Myelogenous Leukemia (AML), M5 (Eosinophilic/Monocytic)	Blood	AML	Haematopoietic And Lymphoid Tissue		ATCC
SRR8615771	ACH-000603	CVCL_1082	BEN	Cancer Cell Line	753534	SIDM00990	71	Male	Lung Cancer	Non-Small Cell Lung Cancer (NSCLC), unspecified	Lung	NSCLC	Lymph Node	Metastasis	DSMZ	2D: adherent	Adherent, epitheloid cells growing in monolayers	90% Dulbecco'sMEM(4.5g/l glucose) +10% h.i.FBS		10%DMSO	~ 40-50 hrs	58.8
SRR8615772	ACH-000923	CVCL_0107	BCP-1	Cancer Cell Line			94	Male	Lymphoma	B-cell, Non-Hodgkins	Lymphocyte	non_hodgkin_lymphoma	Haematopoietic And Lymphoid Tissue		ATCC		Supsension	RPMI +20% FBS		5%DMSO
SRR8615773	ACH-000456	CVCL_0153	B-CPAP	Cancer Cell Line	924104	SIDM00992	76	Female	Thyroid Cancer	Carcinoma, papillary	Thyroid	thyroid_carcinoma	Thyroid	Primary	DSMZ	2D: adherent	Spindle- or round-shaped cells growing adherently as monolayer	90% RPMI 1640 + 10% h.i.FBS		10%DMSO	~ 30 hrs	36.2
SRR8615774	ACH-000248	CVCL_1074	AU565	Cancer Cell Line	910704	SIDM00898	43	Female	Breast Cancer	Adenocarcinoma	Breast	breast_adenocarcinoma	Pleural Effusion	Metastasis	ATCC	2D: adherent	Adherenet	RPMI 1640 + 10%FBS		5% DMSO		74.1
SRR8615775	ACH-000593	CVCL_1958	BC-3C	Cancer Cell Line			82	Female	Bladder Cancer	Transitional Cell Carcinoma	Urinary Tract	bladder_carcinoma	Urinary Tract	Primary	DSMZ	2D: adherent	adherent monolayers	McCoy's 5A +10% FBS		5% DMSO		40.7
SRR8615776	ACH-000191	CVCL_1085	BHT-101	Cancer Cell Line	906696	SIDM00987	63	Female	Thyroid Cancer	Carcinoma, papillary	Thyroid	thyroid_carcinoma	Lymph Node	Metastasis	DSMZ		epithelial- like cells growing in monolayers	80% Dulbecco's MEM +20% h.i. FBS +0.5% human serum (+0.005 lu/ml TSH +5ug/ml human insulin-cells grow also without these latter supplements)	0.5%human serum(+0.005	10%DMSO	~ 2-3 days	38.5
SRR8615777	ACH-000548	CVCL_1086	BHY	Cancer Cell Line	753535	SIDM00986	52	Male	Head and Neck Cancer	Squamous Cell Carcinoma, oral	Upper Aerodigestive	upper_aerodigestive_squamous	Upper Aerodigestive Tract	Primary	DSMZ		epithelial- like polygonal or round and flat cells (sometimes spindle- form, very heterogenous) growing in monolayers	DMEM + 10% FBS	N/A	10%DMSO	~ 70 hrs	67.6
SRR8615778	ACH-000799	CVCL_0851	Hs 695T	Cancer Cell Line			26	Male	Skin Cancer	Melanoma, amelanotic	Skin	melanoma	Lymph Node	Metastasis	ATCC	2D: adherent	Adherent	EMEM +10%FBS	0.1mM NEAA	5% DMSO		148.6
SRR8615779	ACH-000850	CVCL_0855	Hs 698.T	Non-Cancerous Cell Line			70	Male	Non-Cancerous	Colorectal	Fibroblast	fibroblast_colorectal	Soft Tissue	Metastasis	ATCC	2D: adherent	Adherent	DMEM +10 %FBS		5%DMSO
SRR8615780	ACH-000071	CVCL_0863	Hs 706.T	Non-Cancerous Cell Line			16	Female	Non-Cancerous	Bone	Fibroblast	fibroblast_bone	Fibroblast		ATCC	2D: adherent
SRR8615781	ACH-000133	CVCL_0871	Hs 729.T	Uncategorised			74	Male	Unknown	Soft tissue	Soft Tissue	rhabdomyosarcoma, embryonal		Primary	ATCC	2D: adherent
SRR8615782	ACH-000539	CVCL_0827	Hs 618.T	Non-Cancerous Cell Line			60	Female	Non-Cancerous	Lung	Fibroblast	fibroblast_lung	Fibroblast	Primary	ATCC	2D: adherent	Adherent	DMEM +10 %FBS	4.5 g/L glucose, 1.5 g/L sodium bicarbonate	5%DMSO		30
SRR8615783	ACH-000214	CVCL_0836	Hs 675.T	Non-Cancerous Cell Line				Male	Non-Cancerous	Colorectal	Fibroblast	fibroblast_colorectal	Fibroblast		ATCC	2D: adherent
SRR8615784	ACH-000067	CVCL_0844	Hs 683	Cancer Cell Line	1240150	SIDM00666	76	Male	Brain Cancer	Oligodendroglioma	Central Nervous System	glioma	Central Nervous System	Primary	ATCC	2D: adherent
SRR8615785	ACH-000306	CVCL_0846	Hs 688(A).T	Non-Cancerous Cell Line			69	Male	Non-Cancerous	Skin	Fibroblast	fibroblast_skin	Fibroblast	Primary	ATCC	2D: adherent	Adherent	DMEM + 10%FBS		5% DMSO		208.5
SRR8615786	ACH-000968	CVCL_1134	COLO 792	Cancer Cell Line	906814	SIDM00140	62	Male	Skin Cancer	Melanoma	Skin	melanoma	Central Nervous System	Metastasis	ECACC	2D: adherent	Epithelial adherent	RPMI+10%FBS	2Mm L-Glutamine	?		155.8
SRR8615787	ACH-000812	CVCL_1997	COLO 783	Cancer Cell Line	1240125	SIDM00955	48	Female	Skin Cancer	Melanoma	Skin	melanoma	Lymph Node	Metastasis	DSMZ	2D: adherent	ADHERENT FIBROBLASTS, NOT LIMITED TO MONOLAYER GROWTH	RPMI-1640+10% FBS		5%DMSO	5-7 DAYS	110.4
SRR8615788	ACH-000582	CVCL_1133	COLO 741	Cancer Cell Line			69	Female	Skin Cancer	Melanoma	Skin	melanoma	Skin	Metastasis	ECACC	2D: adherent
SRR8615789	ACH-000864	CVCL_1132	COLO 684	Cancer Cell Line	910691	SIDM00142	63	Female	Endometrial/Uterine Cancer	Endometrial Adenocarcinoma	Uterus	endometrial_adenocarcinoma	Endometrium	Primary	ECACC	2D: suspension
SRR8615790	ACH-000185	CVCL_0878	Hs 737.T	Non-Cancerous Cell Line			10	Female	Non-Cancerous	Bone	Fibroblast	fibroblast_bone	Fibroblast		ATCC	2D: suspension	suspension	DMEM+10%FBS		5% DMSO
SRR8615791	ACH-000413	CVCL_0882	Hs 739.T	Non-Cancerous Cell Line			52	Female	Non-Cancerous	Breast	Fibroblast	fibroblast_breast	Fibroblast
SRR8615792	ACH-000350	CVCL_1129	COLO 678	Cancer Cell Line	910689	SIDM00957	69	Male	Colon/Colorectal Cancer	Adenocarcinoma	Colorectal	colorectal_adenocarcinoma	Lymph Node	Metastasis	DSMZ	2D: adherent	round or spindle - shaped adherent cells growing as monolayer	90% RPMI 1640 + 10% h.i. FBS	N/A		~ 60-70 hrs
SRR8615793	ACH-000803	CVCL_1128	COLO 668	Cancer Cell Line	910692	SIDM00143	47	Female	Lung Cancer	Small Cell Lung Cancer (SCLC)	Lung	SCLC	Central Nervous System	Metastasis	ECACC	2D: adherent
SRR8615794	ACH-000010	CVCL_5157	NCI-H2077	Cancer Cell Line			58	Male	Lung Cancer	Non-Small Cell Lung Cancer (NSCLC), Adenocarcinoma
SRR8615795	ACH-000022	CVCL_1846	PaTu 8988s	Cancer Cell Line		SIDM00452	64	Female	Pancreatic Cancer	Ductal Adenocarcinoma, exocrine	Pancreas	exocrine	Liver	Metastasis	DSMZ	2D: adherent	Adherent epitheloid cells in monolayer	DMEM + 10%FBS	2mM L-Glutamine	10%DMSO		110
SRR8615796	ACH-000451	CVCL_1523	NCI-H2085	Cancer Cell Line	687812	SIDM00709	45	Male	Lung Cancer	Non-Small Cell Lung Cancer (NSCLC), Adenocarcinoma	Lung	NSCLC	Lung	Primary	ATCC			DMEM:F12 (1:1) + 10% FBS	0.02 mg/ml insulin, 0.01 mg/ml transferrin, 25 nM sodium selenite, 50 nM Hydrocortisone, 1 ng/ml EGF(don't filter), 0.01 mM ethanolamine, 0.01 mM phosphorylethanolamine, 100 pM triiodothyronine, 0.5% bovine serum albumin, 0.5 mM sodium pyruvate, 2mM L-glutamine, 10nM HEPES	5% DMSO		98.9
SRR8615797	ACH-000442	CVCL_1656	RERF-LC-Sq1	Cancer Cell Line	1298538	SIDM00354	74	Female	Lung Cancer	Non-Small Cell Lung Cancer (NSCLC), Squamous Cell Carcinoma	Lung	NSCLC	Lung	Primary	HSRRB	2D: adherent	ADHERENT; 0.05% TRYPSIN	RPMI-1640 +10% FBS		5%DMSO
SRR8615798	ACH-000343	CVCL_1567	NCI-H522	Cancer Cell Line	905944	SIDM00116	58	Male	Lung Cancer	Non-Small Cell Lung Cancer (NSCLC), Adenocarcinoma	Lung	NSCLC	Lung	Primary	ATCC
SRR8615799	ACH-000395	CVCL_1566	NCI-H520	Cancer Cell Line	908443	SIDM01130		Male	Lung Cancer	Non-Small Cell Lung Cancer (NSCLC), Squamous Cell Carcinoma	Lung	NSCLC	Lung	Primary	ATCC	2D: adherent	ADHERENT EPITHELIAL;	RPMI-1640+10% FBS		5%DMSO		47.3
SRR8615800	ACH-000100	CVCL_2176	Rh41	Cancer Cell Line	1240210	SIDM00426	7	Female	Sarcoma	Rhabdomyosarcoma, alveolar	Soft Tissue	rhabdomyosarcoma	Liver	Metastasis	DSMZ	2D: adherent	adherent, epithelial-like cells growing as monolayers	90% RPMI 1640 +10% h,i, FBS			~ 2-3 days
SRR8615801	ACH-000398	CVCL_1885	Ri-1	Cancer Cell Line			57	Female	Lymphoma	B-cell, Non-Hodgkins	Lymphocyte	non_hodgkin_lymphoma	Haematopoietic And Lymphoid Tissue		DSMZ		large round cells growing in suspention	90% RPMI 1640 +10% h.i. FBS			~ 48-72 hrs
SRR8615802	ACH-000841	CVCL_1524	NCI-H2087	Cancer Cell Line	724834	SIDM00708	69	Male	Lung Cancer	Non-Small Cell Lung Cancer (NSCLC), Adenocarcinoma	Lung	NSCLC	Lymph Node	Metastasis	ATCC			DMEM:F12 (1:1) + 10% FBS	0.02 mg/ml insulin, 0.01 mg/ml transferrin, 25 nM sodium selenite, 50 nM Hydrocortisone, 1 ng/ml EGF(don't filter), 0.01 mM ethanolamine, 0.01 mM phosphorylethanolamine, 100 pM triiodothyronine, 0.5% bovine serum albumin, 0.5 mM sodium pyruvate, 2mM L-glutamine, 10nM HEPES	5% DMSO		104.2
SRR8615803	ACH-000943	CVCL_0504	RKO	Cancer Cell Line	909698	SIDM01090			Colon/Colorectal Cancer	Adenocarcinoma	Colorectal	colorectal_adenocarcinoma	Colon	Primary	ATCC	2D: adherent	adherent epithelial	EMEM+ 10% FBS		5% DMSO		25.6
SRR8615804	ACH-000638	CVCL_1561	NCI-H441	Cancer Cell Line	908460	SIDM00925	33	Male	Lung Cancer	Non-Small Cell Lung Cancer (NSCLC), Adenocarcinoma	Lung	NSCLC	Pericardial Effusion	Metastasis	ATCC	2D: adherent	Adherent; DT=58hrs	RPMI-1640+10%FBS		5% DMSO	58	279
SRR8615805	ACH-000860	CVCL_1559	NCI-H358	Cancer Cell Line	908465	SIDM00718		Male	Lung Cancer	Non-Small Cell Lung Cancer (NSCLC), Adenocarcinoma	Lung	NSCLC	Lung	Primary	ATCC	2D: adherent	adherenet	RPMI+10%FBS		5%DMSO		73.9
SRR8615806	ACH-000109	CVCL_6831	NCI-H3255	Cancer Cell Line		SIDM00046	52	Female	Lung Cancer	Non-Small Cell Lung Cancer (NSCLC), Adenocarcinoma	Lung	NSCLC	Lung	Primary	Academic lab	2D: adherent
SRR8615807	ACH-000837	CVCL_1556	NCI-H322	Cancer Cell Line		SIDM00117	52	Male	Lung Cancer	Non-Small Cell Lung Cancer (NSCLC), Adenocarcinoma	Lung	NSCLC	Lung	Primary	ECACC	2D: adherent	Adherent	RPMI1640+10%FBS	2mM L-Glutamine			60.7
SRR8615808	ACH-000871	CVCL_1565	NCI-H510A	Cancer Cell Line	753605	SIDM00927	56	Male	Lung Cancer	Small Cell Lung Cancer (SCLC)	Lung	SCLC	Autonomic Ganglia	Metastasis	ATCC	2D: mixed adherent and suspension	mixed line	F-12K ATCC + 10% FBS		5% DMSO		979
SRR8615809	ACH-000360	CVCL_1564	NCI-H508	Cancer Cell Line	908442	SIDM00777	55	Male	Colon/Colorectal Cancer	Caecum Adenocarcinoma	Colorectal	caecum_adenocarcinoma	Abdomen	Metastasis	ATCC
SRR8615810	ACH-000463	CVCL_0459	NCI-H460	Cancer Cell Line	905943	SIDM00144		Male	Lung Cancer	Non-Small Cell Lung Cancer (NSCLC), Large Cell Carcinoma	Lung	NSCLC	Pleural Effusion	Metastasis	ATCC	2D: adherent	Adherent	RPMI-1640+10%FBS		5% DMSO		25.5
SRR8615811	ACH-000800	CVCL_1562	NCI-H446	Cancer Cell Line	688023	SIDM00965	61	Male	Lung Cancer	Small Cell Lung Cancer (SCLC)	Lung	SCLC	Pleural Effusion	Metastasis	ATCC	2D: mixed adherent and suspension	Mixed; adherent and suspension	RPMI-1640+10%FBS		5% DMSO		294
SRR8615812	ACH-000147	CVCL_0553	T-47D	Cancer Cell Line	905945	SIDM00097	54	Female	Breast Cancer	Breast Ductal Carcinoma	Breast	breast_ductal_carcinoma	Pleural Effusion	Metastasis	ATCC	2D: adherent	Adherent epithelial	RPMI-1640 + 10% FBS	0.2 Units/ml bovine insulin	5%DMSO		188.6
SRR8615813	ACH-000311	CVCL_1531	NCI-H2122	Cancer Cell Line	722046	SIDM00702	46	Female	Lung Cancer	Non-Small Cell Lung Cancer (NSCLC), Adenocarcinoma	Lung	NSCLC	Pleural Effusion	Metastasis	ATCC	2D: suspension	Suspension	RPMI-1640+10%FBS		5%DMSO		47.7752
SRR8615814	ACH-000785	CVCL_1532	NCI-H2126	Cancer Cell Line		SIDM00775	65	Male	Lung Cancer	Non-Small Cell Lung Cancer (NSCLC), Adenocarcinoma	Lung	NSCLC	Haematopoietic And Lymphoid Tissue	Metastasis	ATCC	2D: adherent	adherent epithelial	DMEM:HAM's F12 1:1 +5% FBS	0.005 mg/ml Insulin, 0.01 mg/ml transferrin, 30 nM sodium selenite, 10 nM hydrocortisone, 10 nM beta estradiol, 10 mM HEPES, 1 mM L-glutamine	5%DMSO		423.2
SRR8615815	ACH-000891	CVCL_L088	HCC1438	Cancer Cell Line			43	Male	Lung Cancer	Non-Small Cell Lung Cancer (NSCLC), Large Cell Carcinoma	Lung	NSCLC	Lung	Primary	KCLB		epithelial; monolayer	RPMI 1640 with L-glutamine (300mg/L), 90%; heat inactivated fetal bovine serum (FBS),10%	25mM Hepes and 25mM NaHCo3
SRR8615816	ACH-000352	CVCL_1252	HCC1428	Cancer Cell Line	1290905	SIDM00881	49	Female	Breast Cancer	Carcinoma	Breast	breast_carcinoma	Pleural Effusion	Metastasis	ATCC		Adherent; large epithelial cells with occasional vacuole formation	RPMI-1640+10% FBS		5%DMSO		81.4
SRR8615817	ACH-000111	CVCL_1247	HCC1187	Cancer Cell Line	749711	SIDM00885	41	Female	Breast Cancer	Breast Ductal Carcinoma	Breast	breast_ductal_carcinoma	Breast	Primary	ATCC	2D: mixed adherent and suspension	Epithelial; mixed adherent and suspension	RPMI-1640+10% FBS		5%DMSO		66
SRR8615818	ACH-000578	CVCL_5126	HCC1171	Cancer Cell Line			58	Male	Lung Cancer	Non-Small Cell Lung Cancer (NSCLC), Adenocarcinoma	Lung	NSCLC	Lung	Primary	KCLB		epithelial; monolayer	RPMI 1640 with L-glutamine (300mg/L), 90%; heat inactivated fetal bovine serum (FBS),10%	25mM Hepes and 25mM NaHCo3
SRR8615819	ACH-000374	CVCL_1245	HCC1143	Cancer Cell Line	749710	SIDM00866	52	Female	Breast Cancer	Breast Ductal Carcinoma	Breast	breast_ductal_carcinoma	Breast	Primary	ATCC	2D: adherent	Adherent	RPMI+10%FBS		5%DMSO		214.2
SRR8615820	ACH-000843	CVCL_2914	HARA [Human squamous cell lung carcinoma]	Cancer Cell Line	1240142	SIDM00598	57	Male	Lung Cancer	Non-Small Cell Lung Cancer (NSCLC), Squamous Cell Carcinoma	Lung	NSCLC	Pleural Effusion	Metastasis	HSRRB	2D: adherent	ADHERENT; fast grower	RPMI-1640+10% FBS		5% DMSO		63.7
SRR8615821	ACH-000277	CVCL_1251	HCC1419	Cancer Cell Line	907045	SIDM00882	42	Female	Breast Cancer	Breast Ductal Carcinoma	Breast	breast_ductal_carcinoma	Breast	Primary	ATCC
SRR8615822	ACH-000699	CVCL_1249	HCC1395	Cancer Cell Line	749712	SIDM00884	43	Female	Breast Cancer	Breast Ductal Carcinoma	Breast	breast_ductal_carcinoma	Breast	Primary	ATCC	2D: adherent	ADHERENT EPITHELIAL	RPMI-10% FBS		5% DMSO		107.3
SRR8615823	ACH-000901	CVCL_5128	HCC1359	Cancer Cell Line			55	Female	Lung Cancer	Non-Small Cell Lung Cancer (NSCLC), Large Cell Carcinoma	Lung	NSCLC	Lung	Primary	KCLB	2D: adherent	ADHERENT, EPITHELIAL MONOLAYER	RPMI-1640+10% FBS		5%DMSO		42.1
SRR8615824	ACH-000868	CVCL_5127	HCC1195	Cancer Cell Line			47	Male	Lung Cancer	Non-Small Cell Lung Cancer (NSCLC), Adenosquamous Carcinoma	Lung	NSCLC	Lung	Primary	KCLB		epithelial; monolayer	RPMI 1640 with L-glutamine (300mg/L), 90%; heat inactivated fetal bovine serum (FBS),10%	25mM Hepes and 25mM NaHCo3
SRR8615825	ACH-000502	CVCL_3178	TCC-Pan2	Cancer Cell Line			47	Female	Pancreatic Cancer	Ductal Adenocarcinoma, exocrine	Pancreas	exocrine	Ascites	Metastasis	HSRRB	2D: adherent	adherent epithelial	RPMI-1640 + 10% FBS		5%DMSO		83.3
SRR8615826	ACH-000720	CVCL_1738	TCCSUP	Cancer Cell Line	687459	SIDM01190	67	Female	Bladder Cancer	Transitional Cell Carcinoma	Urinary Tract	bladder_carcinoma	Urinary Tract	Primary	ATCC	2D: adherent
SRR8615827	ACH-000318	CVCL_1760	TE-10	Cancer Cell Line	753622	SIDM00349	58	Male	Esophageal Cancer	Squamous Cell Carcinoma	Esophagus	esophagus_squamous	Oesophagus	Primary	RIKEN		epithelial-like	RPMI 1640 +10%FBS
SRR8615828	ACH-000488	CVCL_1761	TE-11	Cancer Cell Line	946354	SIDM00348	58	Male	Esophageal Cancer	Squamous Cell Carcinoma	Esophagus	esophagus_squamous	Oesophagus	Primary	RIKEN
SRR8615829	ACH-000381	CVCL_0555	T84	Cancer Cell Line	909761	SIDM00782	72	Male	Colon/Colorectal Cancer	Adenocarcinoma	Colorectal	colorectal_adenocarcinoma	Lung	Metastasis	ATCC	2D: adherent
SRR8615830	ACH-000571	CVCL_0556	T98G	Cancer Cell Line	687586	SIDM01171	61	Male	Brain Cancer	Glioblastoma	Central Nervous System	glioma	Central Nervous System	Primary	ATCC	2D: adherent	adherent fibroblast	EMEM+10% FBS		5% DMSO		37
SRR8615831	ACH-000197	CVCL_1736	TALL-1 [Human adult T-ALL]	Cancer Cell Line	909762	SIDM00370	28	Male	Leukemia	Acute Lymphoblastic Leukemia (ALL), T-cell	Blood	ALL	Bone Marrow	Primary	DSMZ	2D: suspension						83.1
SRR8615832	ACH-000424	CVCL_2213	TC-71	Cancer Cell Line	1240221	SIDM00419	22	Male	Bone Cancer	Ewings Sarcoma	Bone	Ewing_sarcoma	Bone	Primary	DSMZ
SRR8615833	ACH-000079	CVCL_1740	TE 125.T	Non-Cancerous Cell Line			1	Female	Non-Cancerous	Soft tissue	Fibroblast	fibroblast_soft_tissue	Fibroblast		ATCC	2D: adherent	Fibroblast Adherent	EMEM+10%FBS		5%DMSo		265
SRR8615834	ACH-000726	CVCL_3336	TE-14	Cancer Cell Line			57	Male	Esophageal Cancer	Squamous Cell Carcinoma	Esophagus	esophagus_squamous	Oesophagus		RIKEN		epithelial-like	RPMI 1640 +10%FBS
SRR8615835	ACH-000591	CVCL_3957	LN-235	Cancer Cell Line			38	Male	Brain Cancer	Astrocytoma	Central Nervous System	glioma	Central Nervous System		Academic lab
SRR8615836	ACH-000595	CVCL_0393	LN-229	Cancer Cell Line	1240169	SIDM00684	60	Female	Brain Cancer	Glioblastoma	Central Nervous System	glioma	Central Nervous System	Primary	ATCC	2D: adherent
SRR8615837	ACH-000328	CVCL_3954	LN-215	Cancer Cell Line			60	Female	Brain Cancer	Glioblastoma	Central Nervous System	glioma	Central Nervous System		Academic lab
SRR8615838	ACH-000819	CVCL_0392	LN-18	Cancer Cell Line	1240168	SIDM00685	65	Male	Brain Cancer	Glioblastoma	Central Nervous System	glioma	Central Nervous System	Primary	ATCC	2D: adherent	ADHERENT	DMEM+5% FBS		5% DMSO		47.4
SRR8615839	ACH-000255	CVCL_4849	LMSU	Cancer Cell Line			27	Female	Gastric Cancer	Adenocarcinoma	Gastric	gastric_adenocarcinoma	Lymph Node	Metastasis	RIKEN		epithelial-like	HamF10 +10% FBS
SRR8615840	ACH-000769	CVCL_1377	LK-2	Cancer Cell Line	687787	SIDM00548	74	Male	Lung Cancer	Non-Small Cell Lung Cancer (NSCLC), Squamous Cell Carcinoma	Lung	NSCLC	Lung	Primary	RIKEN	2D: adherent	EPITHELIAL-LIKE ADHERENT CELLS	RPMI-1640+10%FBS		5%DMSO		71
SRR8615841	ACH-000919	CVCL_2961	IM95	Cancer Cell Line	1240155	SIDM00602	63	Male	Gastric Cancer	Adenocarcinoma	Gastric	gastric_adenocarcinoma	Stomach	Primary	HSRRB	2D: adherent	Adherent	DMEM +10%FBS	10mg/L insulin	5% DMSO		40.2
SRR8615842	ACH-000310	CVCL_0346	IMR-32	Cancer Cell Line		SIDM00226	1	Male	Neuroblastoma		Peripheral Nervous System	neuroblastoma	Abdomen	Metastasis	ATCC	2D: adherent
SRR8615843	ACH-000550	CVCL_2076	IGR-39	Cancer Cell Line		SIDM01065	26	Male	Skin Cancer	Melanoma	Skin	melanoma	Skin	Primary	DSMZ	2D: adherent	Adherent	DMEM+15%FBS		5% DMSO		40.2
SRR8615844	ACH-000966	CVCL_1304	IGROV-1	Cancer Cell Line	905968	SIDM00151	47	Female	Ovarian Cancer	Adenocarcinoma, mixed	Ovary	ovary_adenocarcinoma	Ovary	Primary	NCI/DCTD			RPMI-1640 + 10% FBS		5%DMSO		43.3
SRR8615845	ACH-000882	CVCL_1303	IGR-1	Cancer Cell Line	907169	SIDM01060	42	Male	Skin Cancer	Melanoma	Skin	melanoma	Lymph Node	Metastasis	DSMZ	2D: adherent	Epithelial adherent	DMEM + 10% FBS		5%DMSO		46.3
SRR8615846	ACH-000650	CVCL_2075	IGR-37	Cancer Cell Line	1240153	SIDM01066	26	Male	Skin Cancer	Melanoma	Skin	melanoma	Lymph Node	Metastasis	DSMZ							39.4
SRR8615847	ACH-000538	CVCL_1301	HuTu 80	Cancer Cell Line	907073	SIDM00694	53	Male	Gastric Cancer	Duodenal Adenocarcinoma	Gastric	duodenal_adenocarcinoma	Small Intestine	Primary	ATCC
SRR8615848	ACH-000672	CVCL_1302	IA-LM	Cancer Cell Line	910779	SIDM00306	68	Male	Lung Cancer	Non-Small Cell Lung Cancer (NSCLC), Large Cell Carcinoma	Lung	NSCLC	Skin	Metastasis	RIKEN	2D: adherent	ADHERENT EPITHELIAL;	HAMSF10+ 10% FBS		5% DMSO		143.2
SRR8615849	ACH-000612	CVCL_3526	HuT 102	Cancer Cell Line			28	Male	Lymphoma	T-cell	Lymphocyte	lymphoma_unspecified	Lymph Node		ATCC	2D: suspension	suspension	RPMI+10%FBS		5%DMSO
SRR8615850	ACH-000509	CVCL_0337	HuT 78	Cancer Cell Line		SIDM00851	53	Male	Lymphoma	T-cell, Non-Hodgkins, Cutaneous	Lymphocyte	non_hodgkin_lymphoma	Haematopoietic And Lymphoid Tissue		ATCC	2D: suspension
SRR8615851	ACH-000600	CVCL_V612	SLR26	Cancer Cell Line				Male	Kidney Cancer	Renal Cell Carcinoma	Kidney	renal_cell_carcinoma	Kidney	Primary	Academic lab
SRR8615852	ACH-000504	CVCL_1706	SNB-75	Cancer Cell Line	905982	SIDM00095	75	Female	Brain Cancer	Glioma	Central Nervous System	glioma	Central Nervous System	Primary	Academic lab	2D: adherent	Adherent	RPMI-1640+ 5% FBS		5% DMSO		54
SRR8615853	ACH-000669	CVCL_1731	SW900	Cancer Cell Line	724879	SIDM01158	53	Male	Lung Cancer	Non-Small Cell Lung Cancer (NSCLC), Squamous Cell Carcinoma	Lung	NSCLC	Lung	Primary	ATCC	2D: adherent	Adherent epithelial	L15+10%FBS		5%DMSO
SRR8615854	ACH-000421	CVCL_1729	SW837	Cancer Cell Line	909755	SIDM00833	53	Male	Colon/Colorectal Cancer	Adenocarcinoma	Colorectal	colorectal_adenocarcinoma	Large Intestine	Primary	ATCC	2D: adherent	Epithelial Adherent	RPMI1640+10%FBS		5%DMSO		38
SRR8615855	ACH-000529	CVCL_3605	T1-73	Non-Cancerous Cell Line					Non-Cancerous	Bone	Fibroblast	fibroblast_bone	Fibroblast		ATCC	2D: adherent	adherent fibroblasts	DMEM + 10% FBS	4.5 g/L glucose, 1.5 g/L sodium bicarbonate	5%DMSO		121.2
SRR8615856	ACH-000680	CVCL_0632	SW948	Cancer Cell Line	909757	SIDM00832	81	Female	Colon/Colorectal Cancer	Adenocarcinoma	Colorectal	colorectal_adenocarcinoma	Colon	Primary	ATCC	2D: adherent
SRR8615857	ACH-000813	CVCL_8067	T3M-10	Cancer Cell Line			40	Male	Lung Cancer	Non-Small Cell Lung Cancer (NSCLC), Large Cell Carcinoma	Lung	NSCLC	Lung	Metastasis	RIKEN
SRR8615858	ACH-000018	CVCL_0554	T24	Cancer Cell Line	724812	SIDM01184	82	Female	Bladder Cancer	Carcinoma	Urinary Tract	bladder_carcinoma	Urinary Tract	Primary	ATCC	2D: adherent	Adherent epithelial	McCoy's 5A +10%		5%DMSO		38.8
SRR8615859	ACH-001193	CVCL_1703	SK-PN-DW	Cancer Cell Line	909731	SIDM01097	17	Male	Bone Cancer	Ewings Sarcoma	Bone	Ewing_sarcoma	Embryonal		Academic lab
SRR8615860	ACH-000385	CVCL_V605	SK-RC-20	Cancer Cell Line			46	Male	Kidney Cancer	Renal Cell Carcinoma	Kidney	renal_cell_carcinoma	Kidney		Academic lab
SRR8615861	ACH-000939	CVCL_0533	SK-UT-1	Cancer Cell Line	909732	SIDM01113	75	Female	Sarcoma	Leiomyosarcoma	Soft Tissue	leiomyosarcoma	Endometrium	Primary	ATCC	2D: adherent	adherent epithelial	EMEM + 10% FBS		5%DMSO		41.6
SRR8615862	ACH-000127	CVCL_V606	SLR20	Cancer Cell Line			81	Female	Bladder Cancer	Carcinoma	Urinary Tract	bladder_carcinoma	Urinary Tract	Primary	Academic lab
SRR8615863	ACH-000016	CVCL_V607	SLR21	Cancer Cell Line					Kidney Cancer	Renal Cell Carcinoma	Kidney	renal_cell_carcinoma	Kidney	Metastasis	Academic lab
SRR8615864	ACH-000246	CVCL_V609	SLR23	Cancer Cell Line					Kidney Cancer	Renal Cell Carcinoma	Kidney	renal_cell_carcinoma	Kidney	Metastasis	Academic lab	2D: adherent
SRR8615865	ACH-000272	CVCL_V610	SLR24	Cancer Cell Line					Kidney Cancer	Renal Carcinoma, clear cell	Kidney	renal_cell_carcinoma	Kidney	Primary	Academic lab	2D: adherent
SRR8615866	ACH-000300	CVCL_V611	SLR25	Cancer Cell Line					Kidney Cancer	Renal Cell Carcinoma	Kidney	renal_cell_carcinoma	Kidney	Metastasis	Academic lab
SRR8615867	ACH-000776	CVCL_1624	ONS-76	Cancer Cell Line	909248	SIDM00567	2	Female	Brain Cancer	Medulloblastoma	Central Nervous System	medulloblastoma	Central Nervous System	Primary	HSRRB		epithelial-like	RPMI 1640 medium with 10% fetal bovine serum
SRR8615868	ACH-000897	CVCL_2447	FTC-238	Cancer Cell Line		SIDM00228	42	Male	Thyroid Cancer	Carcinoma, follicular	Thyroid	thyroid_carcinoma	Lung	Metastasis	ECACC	2D: adherent	ADHERENT	DMEM:F12 (1:1)+5%FBS	2mM L-GLUTAMINE	5% DMSO		59
SRR8615869	ACH-000903	CVCL_1219	FTC-133	Cancer Cell Line	906864	SIDM00213	42	Male	Thyroid Cancer	Carcinoma, anaplastic	Thyroid	thyroid_carcinoma	Thyroid	Metastasis	ECACC	2D: adherent	ADHERENT	DMEM:F12+10% FBS	2mM L-GLUTAMINE	5%DMSO		52
SRR8615870	ACH-000617	CVCL_1627	OVCAR-4	Cancer Cell Line	905990	SIDM00092	42	Female	Ovarian Cancer	Adenocarcinoma, high grade serous	Ovary	ovary_adenocarcinoma	Ascites	Metastasis	NCI/DCTD	2D: adherent
SRR8615871	ACH-000696	CVCL_1629	OVCAR-8	Cancer Cell Line	905991	SIDM00090	64	Female	Ovarian Cancer	Adenocarcinoma, high grade serous	Ovary	ovary_adenocarcinoma	Ovary	Primary	NCI/DCTD
SRR8615872	ACH-000215	CVCL_3956	LN-382	Cancer Cell Line			67	Male	Brain Cancer	Glioblastoma	Central Nervous System	glioma	Central Nervous System		Academic lab
SRR8615873	ACH-000688	CVCL_2675	OV7	Cancer Cell Line	1480360	SIDM00474	78	Female	Ovarian Cancer	Adenocarcinoma, mixed	Ovary	ovary_adenocarcinoma	Ovary	Primary	ECACC	2D: adherent	adherent epithelial	DMEM:F12 (1:1)+5%FBS	2mM L-glutamine, 0.5ug/ml hydrocortisone, 10ug/ml insulin	5%DMSO		58.2
SRR8615874	ACH-000291	CVCL_3768	OV-90	Cancer Cell Line	1240197	SIDM01141	64	Female	Ovarian Cancer	Adenocarcinoma, high grade serous	Ovary	ovary_adenocarcinoma	Ascites	Metastasis	ATCC	2D: adherent	Epithelial Adherent	MCDB 105 (1:1)Medium 199 +15%FBS		5%DMSO		91.2
SRR8615875	ACH-000296	CVCL_3088	OUMS-23	Cancer Cell Line		SIDM00036	37	Male	Colon/Colorectal Cancer	Adenocarcinoma	Colorectal	colorectal_adenocarcinoma	Pericardial Effusion	Metastasis	HSRRB		epithelial-like	Dulbecco's modified Eagle's medium with 10% fetal bovine serum
SRR8615876	ACH-000091	CVCL_2673	OV56	Cancer Cell Line	1480362	SIDM00475	46	Female	Ovarian Cancer	Adenocarcinoma, serous	Ovary	ovary_adenocarcinoma	Ascites	Metastasis	ECACC	2D: adherent	adherent epithelial	DMEM:HAM's F12 1:1 +5% FBS	0.5 ug/ml hydrocortisone + 10ug/ml insulin	5%DMSO		148.6
SRR8615877	ACH-000024	CVCL_1625	OPM-2	Cancer Cell Line	909249	SIDM00457	56	Female	Myeloma	Multiple Myeloma	Plasma Cell	multiple_myeloma	Haematopoietic And Lymphoid Tissue	Primary	DSMZ	2D: suspension	suspension	RPMI + 10 % FBS		5%DMSO		93
SRR8615878	ACH-000159	CVCL_1626	OS-RC-2	Cancer Cell Line	909250	SIDM00239	52	Male	Kidney Cancer	Renal Cell Carcinoma	Kidney	renal_cell_carcinoma	Kidney	Primary	RIKEN		epithelial-like	RPMI 1640 +10% FBS
SRR8615879	ACH-000527	CVCL_3116	OVISE	Cancer Cell Line	1240198	SIDM00564	40	Female	Ovarian Cancer	Adenocarcinoma, clear cell	Ovary	ovary_adenocarcinoma	Bone	Metastasis	HSRRB			RPMI-1640 + 10% FBS		5%DMSO		58.5
SRR8615880	ACH-000947	CVCL_3770	OVK18	Cancer Cell Line	1480371	SIDM00238	49	Female	Ovarian Cancer	Adenocarcinoma, endometrioid	Ovary	ovary_adenocarcinoma	Ascites	Metastasis	RIKEN	2D: adherent	Adherent	MEM+10% FBS		5% DMSO		49.7
SRR8615881	ACH-000119	CVCL_0959	Hs 863.T	Non-Cancerous Cell Line			5	Female	Non-Cancerous	Bone	Fibroblast	fibroblast_bone	Fibroblast		ATCC	2D: adherent	Adherent	DMEM +10 %FBS	4.5g/L glucose +1.5 g/Lsodium bicarbonate	5%DMSO		175.9
SRR8615882	ACH-000274	CVCL_0950	Hs 852.T	Cancer Cell Line			53	Male	Skin Cancer	Melanoma	Skin	melanoma	Skin		ATCC		ADHRENT EPITHELIAL	DMEM+10% FBS		5%DMSO		74.3
SRR8615883	ACH-000154	CVCL_0979	Hs 888.T	Non-Cancerous Cell Line			20	Male	Non-Cancerous	Bone	Fibroblast	fibroblast_bone	Fibroblast		ATCC	2D: mixed adherent and suspension
SRR8615884	ACH-000340	CVCL_0966	Hs 870.T	Non-Cancerous Cell Line			22	Male	Non-Cancerous	Bone	Fibroblast	fibroblast_bone	Fibroblast		ATCC	2D: adherent
SRR8615885	ACH-000194	CVCL_1031	Hs 934.T	Non-Cancerous Cell Line			58	Female	Non-Cancerous	Skin	Fibroblast	fibroblast_skin	Fibroblast	Primary	ATCC	2D: adherent	Adherent	DMEM +10 %FBS	4.5g/L glucose +1.5 g/Lsodium bicarbonate	5%DMSO		149.9
SRR8615886	ACH-000043	CVCL_0993	Hs 895.T	Non-Cancerous Cell Line			48	Female	Non-Cancerous	Skin	Fibroblast	fibroblast_skin	Fibroblast	Metastasis	ATCC	2D: adherent
SRR8615887	ACH-000814	CVCL_1036	Hs 939.T	Cancer Cell Line	1298144	SIDM00663	24	Female	Skin Cancer	Melanoma	Skin	melanoma	Skin		ATCC	2D: adherent	Large adherent cells, quite a bit of debris	DEMEM+10%FBS		5%DMSO
SRR8615888	ACH-000801	CVCL_1033	Hs 936.T	Cancer Cell Line				Male	Skin Cancer	Melanoma	Skin	melanoma	Skin		ATCC	2D: adherent
SRR8615889	ACH-000632	CVCL_1040	Hs 944.T	Cancer Cell Line		SIDM00063	51	Male	Skin Cancer	Melanoma	Skin	melanoma	Skin	Metastasis	ATCC	2D: adherent
SRR8615890	ACH-000135	CVCL_1038	Hs 940.T	Non-Cancerous Cell Line	1298145	SIDM00662	57	Male	Non-Cancerous	Skin	Fibroblast	fibroblast_skin	Fibroblast	Primary	ATCC	2D: adherent
SRR8615891	ACH-000691	CVCL_1261	HCC2157	Cancer Cell Line	749715	SIDM00774	48	Female	Breast Cancer	Breast Ductal Carcinoma	Breast	breast_ductal_carcinoma	Breast	Primary	ATCC	2D: suspension
SRR8615892	ACH-000163	CVCL_3603	SW579	Cancer Cell Line		SIDM01167	59	Male	Thyroid Cancer	Squamous Cell Carcinoma	Thyroid	thyroid_squamous	Thyroid	Primary	ATCC	2D: adherent						45
SRR8615893	ACH-000703	CVCL_1178	DMS 79	Cancer Cell Line	753551	SIDM00524	65	Male	Lung Cancer	Small Cell Lung Cancer (SCLC)	Lung	SCLC	Pleural Effusion	Metastasis	ATCC	2D: suspension	Suspension; multicell aggregates	RPMI-1640+10%FBS		5% DMSO		244
SRR8615894	ACH-000495	CVCL_5957	TUHR4TKB	Cancer Cell Line			60	Male	Kidney Cancer	Renal Cell Carcinoma	Kidney	renal_cell_carcinoma	Kidney	Primary	RIKEN	2D: adherent	adherent	DMEM+10% FBS		5% DMSO		88.4
SRR8615895	ACH-000430	CVCL_1776	TYK-nu	Cancer Cell Line	909774	SIDM00321	38	Female	Ovarian Cancer	Adenocarcinoma, high grade serous	Ovary	ovary_adenocarcinoma	Ovary	Primary	HSRRB
SRR8615896	ACH-000626	CVCL_0566	U266B1	Cancer Cell Line	753615	SIDM00417	53	Male	Myeloma	Multiple Myeloma, plasmacytoma	Plasma Cell	multiple_myeloma	Haematopoietic And Lymphoid Tissue		ATCC	2D: suspension	Suspension Lymphoblast	RPMI1640+15%FBS		5%DMSO		198.1
SRR8615897	ACH-000575	CVCL_5134	HCC364	Cancer Cell Line			76	Male	Lung Cancer	Non-Small Cell Lung Cancer (NSCLC), Adenocarcinoma	Lung	NSCLC	Lung		Academic lab
SRR8615898	ACH-000510	CVCL_0060	NCI-H1299	Cancer Cell Line	724831	SIDM00649	43	Male	Lung Cancer	Non-Small Cell Lung Cancer (NSCLC), Large Cell Carcinoma	Lung	NSCLC	Lymph Node	Metastasis	ATCC	2D: adherent	Adherent	RPMI-1640+10%FBS		5% DMSO		47.4
SRR8615899	ACH-000921	CVCL_0463	NCI-H157	Cancer Cell Line			59	Male	Lung Cancer	Non-Small Cell Lung Cancer (NSCLC), Squamous Cell Carcinoma	Lung	NSCLC	Pleural Effusion	Metastasis	ATCC	2D: adherent	Adherent	RPMI+20%FBS		5%DMSO		83.3
SRR8615900	ACH-000515	CVCL_2058	HCC33	Cancer Cell Line	1303901	SIDM01071	52	Male	Lung Cancer	Small Cell Lung Cancer (SCLC)	Lung	SCLC	Pleural Effusion	Metastasis	DSMZ		ROUND TO OVOID CELLS GROWING SINGLY OR IN CLUMPS	RPMI-1640+20% FBS		5% DMSO	40 hrs	93.7
SRR8615901	ACH-000523	CVCL_1458	NCI-H1184	Cancer Cell Line			42	Male	Lung Cancer	Small Cell Lung Cancer (SCLC)	Lung	SCLC	Lymph Node	Metastasis	ATCC	2D: suspension	Mixed (lymphoblasts)	RPMI-1640 + 10% FBS		5%DMSO		151.7
SRR8615902	ACH-000684	CVCL_2983	KMRC-1	Cancer Cell Line	1298168	SIDM00611	Adult	Male	Kidney Cancer	Renal Carcinoma, clear cell	Kidney	renal_cell_carcinoma	Kidney	Primary	HSRRB			DMEM+10% FBS		5% DMSO		46.4
SRR8615903	ACH-000889	CVCL_2981	KMM-1	Cancer Cell Line			62	Male	Myeloma	Multiple Myeloma	Plasma Cell	multiple_myeloma	Haematopoietic And Lymphoid Tissue	Primary	HSRRB		lymphocyte-like	RPMI 1640 medium with 10% fetal bovine serum.
SRR8615904	ACH-000129	CVCL_1463	NCI-H1341	Cancer Cell Line	1330964	SIDM00646	26	Female	Lung Cancer	Small Cell Lung Cancer (SCLC)	Lung	SCLC	Cervix	Metastasis	ATCC	2D: suspension	Suspension	RPMI-1640 + 5% FBS		10%DMSO		131.8
SRR8615905	ACH-000666	CVCL_1464	NCI-H1355	Cancer Cell Line	724866	SIDM00645	53	Male	Lung Cancer	Non-Small Cell Lung Cancer (NSCLC), Adenocarcinoma	Lung	NSCLC	Pleural Effusion	Metastasis	ATCC	2D: adherent	Adherent	DMEM/F12(1:1) +10 % FBS	.02 mg/ml insulin, .01 mg/ml transferrin, 25nM sodium selenite, 50 nM hydrocortisone, 2 mM L-glutamine, 0.5 sodium pyruvate, 1ng/mL EGF	5% DMSO		157.4
SRR8615906	ACH-000969	CVCL_1331	KM12	Cancer Cell Line	905989	SIDM00150			Colon/Colorectal Cancer	Adenocarcinoma	Colorectal	colorectal_adenocarcinoma	Large Intestine	Primary	JCRB	2D: adherent
SRR8615907	ACH-000293	CVCL_1329	KLE	Cancer Cell Line	924187	SIDM00686	68	Female	Endometrial/Uterine Cancer	Endometrial Adenocarcinoma	Uterus	endometrial_adenocarcinoma	Endometrium	Primary	ATCC	2D: adherent						70.2
SRR8615908	ACH-000815	CVCL_1330	KM-H2	Cancer Cell Line	909976	SIDM01018	37	Male	Lymphoma	B-cell, Hodgkins	Lymphocyte	hodgkin_lymphoma	Pleural Effusion	Metastasis	DSMZ
SRR8615909	ACH-000862	CVCL_2977	KMBC-2	Cancer Cell Line					Bladder Cancer	Carcinoma	Urinary Tract	bladder_carcinoma	Urinary Tract	Primary	HSRRB		round cells with vacuolization	Ham's F12 +10% FBS		5%DMSO		137.9
SRR8615910	ACH-000386	CVCL_0374	KG-1	Cancer Cell Line	907278	SIDM00785	59	Male	Leukemia	Acute Myelogenous Leukemia (AML)	Blood	AML	Bone Marrow	Primary	ATCC	2D: suspension	suspension	IMDM+20%FBS		5% DMSO		78.5
SRR8615911	ACH-000126	CVCL_2971	KG-1-C	Cancer Cell Line		SIDM00784	13	Male	Brain Cancer	Oligodendroglioma	Central Nervous System	glioma	Central Nervous System	Primary	HSRRB	2D: adherent	Adherent	DMEM + 10% FBS		5% DMSO		111.4
SRR8615912	ACH-000773	CVCL_2093	Ki-JK	Cancer Cell Line			15	Male	Lymphoma	T-cell, Non-Hodgkins, Anaplastic Large Cell (ALCL)	Lymphocyte	non_hodgkin_lymphoma	Pleural Effusion		HSRRB		lymphoblast-like	RPMI 1640 medium with 10% fetal calf serum.
SRR8615913	ACH-000564	CVCL_2972	KHM-1B	Cancer Cell Line			53	Male	Myeloma	Multiple Myeloma	Plasma Cell	multiple_myeloma	Pleural Effusion	Primary	HSRRB	2D: suspension	SUSPENSION, LYMPHOCYTE-LIKE	RPMI-1640+10% FBS		5%DMSO		112.8
SRR8615914	ACH-000848	CVCL_2805	JHH-7	Cancer Cell Line	1240160	SIDM00614	53	Male	Liver Cancer	Hepatocellular Carcinoma	Liver	hepatocellular_carcinoma	Liver	Primary	HSRRB
SRR8615915	ACH-000324	CVCL_4640	JHOC-5	Cancer Cell Line			47	Female	Ovarian Cancer	Adenocarcinoma, clear cell	Ovary	ovary_adenocarcinoma	Ovary	Primary	RIKEN		epithelial-like	(DMEM: HamF12=1:1) +10%FBS	0.1mM NEAA
SRR8615916	ACH-000237	CVCL_4644	JHOM-1	Cancer Cell Line			88	Female	Ovarian Cancer	Adenocarcinoma, mucinous	Ovary	ovary_adenocarcinoma	Ovary	Primary	RIKEN	2D: adherent	ADHERENT; EPITHELIAL-LIKE	DMEM:F12+10% FBS	0.1mM NEAA	5%DMSO		60
SRR8615917	ACH-000333	CVCL_4645	JHOM-2B	Cancer Cell Line			56	Female	Ovarian Cancer	Adenocarcinoma, mucinous	Ovary	ovary_adenocarcinoma	Ovary	Primary	RIKEN		epithelial-like	(DMEM:HamF12=1:1) + 10%FBS	0.1mMNEAA
SRR8615918	ACH-000577	CVCL_2786	JHH-2	Cancer Cell Line	1240157	SIDM00617	57	Male	Liver Cancer	Hepatocellular Carcinoma	Liver	hepatocellular_carcinoma	Ascites	Metastasis	HSRRB	2D: adherent	Adherent	EMEM +10 % FBS		5%DMSO		99.1
SRR8615919	ACH-000476	CVCL_2787	JHH-4	Cancer Cell Line	1240158	SIDM00616	51	Male	Liver Cancer	Hepatocellular Carcinoma	Liver	hepatocellular_carcinoma	Liver	Primary	HSRRB		Epithelial-like	EMEM +10 % FBS				85.2
SRR8615920	ACH-000734	CVCL_0364	JHH-5	Cancer Cell Line			50	Male	Liver Cancer	Hepatocellular Carcinoma	Liver	hepatocellular_carcinoma	Liver	Primary	HSRRB		Epithelial-like	Williams E Medium + 10%FBS		5%DMSo		40.3
SRR8615921	ACH-000217	CVCL_2788	JHH-6	Cancer Cell Line	1240159	SIDM00615	57	Female	Liver Cancer	Hepatocellular Carcinoma	Liver	hepatocellular_carcinoma	Liver	Primary	HSRRB	2D: adherent	Adherent	Williams E Medium + 10%FBS		5%DMSO		156.8
SRR8615922	ACH-000132	CVCL_4647	JHOS-2	Cancer Cell Line	1479995	SIDM00305	45	Female	Ovarian Cancer	Adenocarcinoma, high grade serous	Ovary	ovary_adenocarcinoma	Ovary	Primary	RIKEN			DMEM:F12 + 10% FBS	0.1 mM NEAA	5% DMSO		133.4
SRR8615923	ACH-000584	CVCL_4649	JHOS-4	Cancer Cell Line	1480359	SIDM00303	44	Female	Ovarian Cancer	Adenocarcinoma, high grade serous	Ovary	ovary_adenocarcinoma	Ovary	Primary	RIKEN			DMEM:F12 + 10% FBS	0.1 mM NEAA	5% DMSO		127.3
SRR8615924	ACH-000489	CVCL_0544	SW1116	Cancer Cell Line	909746	SIDM00835	73	Male	Colon/Colorectal Cancer	Adenocarcinoma	Colorectal	colorectal_adenocarcinoma	Colon	Primary	ATCC	2D: adherent	Adherent	L15+10%FBS		5%DMSO		123.2
SRR8615925	ACH-000437	CVCL_1715	SW1088	Cancer Cell Line	909745	SIDM01155	72	Male	Brain Cancer	Astrocytoma	Central Nervous System	glioma	Central Nervous System	Primary	ATCC	2D: adherent
SRR8615926	ACH-000953	CVCL_1714	SUP-T1	Cancer Cell Line	909743	SIDM01154	8	Male	Leukemia	Acute Lymphoblastic Leukemia (ALL), T-cell	Blood	ALL	Pleural Effusion	Metastasis	ATCC
SRR8615927	ACH-000122	CVCL_2210	SUP-T11	Cancer Cell Line			74	Male	Leukemia	Acute Lymphoblastic Leukemia (ALL), T-cell	Blood	ALL	Bone Marrow		DSMZ	2D: suspension	suspension	RPMI + 10 % FBS		5% DMSO		78.9
SRR8615928	ACH-000226	CVCL_2209	SUP-M2	Cancer Cell Line	1331040	SIDM00421	5	Female	Lymphoma	T-cell, Non-Hodgkins, Anaplastic Large Cell (ALCL)	Lymphocyte	non_hodgkin_lymphoma	Central Nervous System		DSMZ	2D: suspension	round cells growing singly or in clumps in suspension	RPMI-1640+ 20% FBS		5% DMSO	40-50hrs	62.3
SRR8615929	ACH-000059	CVCL_0103	SUP-B15	Cancer Cell Line	1247871	SIDM01176	9	Male	Leukemia	Acute Lymphoblastic Leukemia (ALL), B-cell	Blood	ALL	Bone Marrow	Primary	ATCC	2D: suspension
SRR8615930	ACH-000623	CVCL_5033	SNU-201	Cancer Cell Line		SIDM00158	58	Male	Brain Cancer	Glioblastoma	Central Nervous System	glioma	Central Nervous System	Primary	KCLB		spendle; monolayer	RPMI 1640 with L-glutamine(300mg/L), 90%; heat inactivatedfetal bovine serum (FBS), 10%	25mM Hepes and 25mM NaHCo3		61 hrs
SRR8615931	ACH-000266	CVCL_5034	SNU-213	Cancer Cell Line			65	Male	Pancreatic Cancer	Ductal Adenocarcinoma, exocrine	Pancreas	exocrine	Pancreas		KCLB		epithelial; monolayer	RPMI 1640 with L-glutamine (300mg/L), 90%; heat inactivated fetal bovine serum (FBS),10%	25mM Hepes and 25mM NaHCo3		48 hrs
SRR8615932	ACH-000483	CVCL_0090	SNU-182	Cancer Cell Line	1240216	SIDM01151	24	Male	Liver Cancer	Hepatocellular Carcinoma	Liver	hepatocellular_carcinoma	Liver	Primary	ATCC	2D: adherent
SRR8615933	ACH-000932	CVCL_0099	SNU-1	Cancer Cell Line	908444	SIDM01146	44	Male	Gastric Cancer	Adenocarcinoma	Gastric	gastric_adenocarcinoma	Stomach	Metastasis	ATCC
SRR8615934	ACH-000581	CVCL_0076	SNU-16	Cancer Cell Line	908446	SIDM01145	33	Female	Gastric Cancer	Adenocarcinoma	Gastric	gastric_adenocarcinoma	Ascites	Metastasis	ATCC
SRR8615935	ACH-000989	CVCL_5031	SNU-175	Cancer Cell Line	1659928	SIDM00216	56	Female	Colon/Colorectal Cancer	Adenocarcinoma, mucinous	Colorectal	colorectal_adenocarcinoma	Abdomen	Metastasis	KCLB		lymphoblast-like, round; suspention	RPMI 1640 with L-glutamine (300mg/L), 90%; heat inactivated fetal bovine serum (FBS),10%	25mM Hepes and 25mM NaHCo3		33 hrs
SRR8615936	ACH-000715	CVCL_5017	SNU-1214	Cancer Cell Line		SIDM00167	55	Male	Head and Neck Cancer	Squamous Cell Carcinoma, laryngeal	Upper Aerodigestive	upper_aerodigestive_squamous	Upper Aerodigestive Tract		KCLB		epithelial; monolayer	RPMI 1640 with L-glutamine (300mg/L), 90%; heat inactivated fetal bovine serum (FBS),10%	25mM Hepes and 25mM NaHCo3		96 hrs
SRR8615937	ACH-000513	CVCL_8788	SNU-1272	Cancer Cell Line			63	Female	Kidney Cancer	Renal Carcinoma, clear cell	Kidney	renal_cell_carcinoma	Kidney		KCLB		epithelial; monolayer	RPMI 1640 with L-glutamine (300mg/L), 90%; heat inactivated fetal bovine serum (FBS),10%	25mM Hepes and 25mM NaHCo3		153 hrs
SRR8615938	ACH-000412	CVCL_5016	SNU-1197	Cancer Cell Line		SIDM00171	70	Male	Colon/Colorectal Cancer	Adenocarcinoma	Colorectal	colorectal_adenocarcinoma	Colon	Primary	KCLB	2D: adherent	epithelial; monolayer	RPMI 1640 with glutamine(300mg/L), 90%,heat inactivated fetal bovine serum (FBS)10%	25mM Hepes and 25mM NaHCo3		60 hrs
SRR8615939	ACH-000635	CVCL_5014	SNU-119	Cancer Cell Line			50	Female	Ovarian Cancer	Cystadenocarcinoma, high grade serous	Ovary	ovary_adenocarcinoma	Ascites	Metastasis	KCLB		epithelial; monolayer	RPMI 1640 with L-glutamine (300mg/L), 90%; heat inactivated fetal bovine serum (FBS),10%	25mM Hepes and 25mM NaHCo3		53 hrs
SRR8615940	ACH-000341	CVCL_1702	SK-N-FI	Cancer Cell Line	688087	SIDM01099	11	Male	Neuroblastoma		Peripheral Nervous System	neuroblastoma	Bone Marrow	Metastasis	ATCC	2D: adherent
SRR8615941	ACH-000541	CVCL_2996	KMS-34	Cancer Cell Line			60	Female	Myeloma	Multiple Myeloma	Plasma Cell	multiple_myeloma	Pleural Effusion	Primary	HSRRB		Supsension			5% DMSO		85.9
SRR8615942	ACH-000419	CVCL_2994	KMS-28BM	Cancer Cell Line			77	Female	Myeloma	Multiple Myeloma	Plasma Cell	multiple_myeloma	Haematopoietic And Lymphoid Tissue	Primary	HSRRB	2D: suspension	suspension	RPMI +10%FBS		5% DMSO		60
SRR8615943	ACH-000604	CVCL_2095	KYO-1	Cancer Cell Line			22	Male	Leukemia	Chronic Myelogenous Leukemia (CML), blast crisis	Blood	CML	Haematopoietic And Lymphoid Tissue		DSMZ	2D: suspension	Round Cells or clumps in suspension	RPMI+20%FBS		10%DMSO		65.8
SRR8615944	ACH-000589	CVCL_1472	NCI-H1437	Cancer Cell Line	687794	SIDM00734	60	Male	Lung Cancer	Non-Small Cell Lung Cancer (NSCLC), Adenocarcinoma	Lung	NSCLC	Pleural Effusion	Metastasis	ATCC	2D: adherent	Adherent	RPMI+10%FBS		5% DMSO		48.6
SRR8615945	ACH-000327	CVCL_1467	NCI-H1395	Cancer Cell Line	684681	SIDM00644	55	Female	Lung Cancer	Non-Small Cell Lung Cancer (NSCLC), Adenocarcinoma	Lung	NSCLC	Lung	Primary	ATCC	2D: adherent	adherent	RPMI+10%FBS		5% DMSO		94.2
SRR8615946	ACH-000830	CVCL_1471	NCI-H1436	Cancer Cell Line	908469	SIDM00697	39	Male	Lung Cancer	Small Cell Lung Cancer (SCLC)	Lung	SCLC	Lymph Node	Metastasis	ATCC	2D: suspension	suspension	DMEM:F12(1:1) + 10%FBS	0.005 mg/mL insulin, 0.01 mg/mL transferrin, 30nM sodium selenite, 2mM L-glutamine	5% DMSO		56.2
SRR8615947	ACH-000656	CVCL_2207	SU-DHL-8	Cancer Cell Line	1331038	SIDM00423	59	Male	Lymphoma	Diffuse Large B-cell Lymphoma (DLBCL)	Lymphocyte	non_hodgkin_lymphoma	Pleural Effusion	Metastasis	DSMZ		round single cells growing in suspention	80% RPMI 1640 +20% h.i. FBS			~ 48-72 hrs
SRR8615948	ACH-000256	CVCL_2419	COV318	Cancer Cell Line				Female	Ovarian Cancer	Adenocarcinoma, high grade serous	Ovary	ovary_adenocarcinoma	Ascites	Metastasis	ECACC	2D: adherent	Polyglonal and fusiform adherent	DMEM + 10% FBS	2mM Glutamine	5%DMSO		93.1
SRR8615949	ACH-000278	CVCL_2420	COV362	Cancer Cell Line				Female	Ovarian Cancer	Adenocarcinoma, high grade serous	Ovary	ovary_adenocarcinoma	Pleural Effusion	Metastasis	ECACC	2D: adherent	adherent, polygonal & fusiform	DMEM+10% FBS	2mM L-glutamine	5%DMSO		77
SRR8615950	ACH-000108	CVCL_3005	KP-3	Cancer Cell Line	1298219	SIDM00571	75	Male	Pancreatic Cancer	Ductal Adenosquamous Carcinoma, exocrine	Pancreas	exocrine	Liver	Metastasis	HSRRB		epithelial-like	RPMI 1640 medium with 10% fetal bovine serum
SRR8615951	ACH-000281	CVCL_3004	KP-2	Cancer Cell Line	1298218	SIDM00582	65	Female	Pancreatic Cancer	Ductal Adenocarcinoma, exocrine	Pancreas	exocrine	Pancreas	Primary	HSRRB
SRR8615952	ACH-000334	CVCL_1168	DB	Cancer Cell Line	906832	SIDM00886	45	Male	Lymphoma	Diffuse Large B-cell Lymphoma (DLBCL)	Lymphocyte	non_hodgkin_lymphoma	Ascites	Metastasis	ATCC	2D: suspension	suspension	RPMI-1640 + 10% FBS		5%DMSO		52.6
SRR8615953	ACH-000863	CVCL_1169	DBTRG-05MG	Cancer Cell Line	906835	SIDM00867	59	Female	Brain Cancer	Glioblastoma	Central Nervous System	glioma	Central Nervous System	Primary	ATCC	2D: adherent	ADHERENT FIBROBLAST	RPMI-1640+10% FBS	HEPES, ADENOSINE TRIPHOSPHATE, AMINO ACIDS	5% DMSO		54.2
SRR8615954	ACH-000766	CVCL_1482	NCI-H1648	Cancer Cell Line	687799	SIDM00746	39	Male	Lung Cancer	Non-Small Cell Lung Cancer (NSCLC), Adenocarcinoma	Lung	NSCLC	Lymph Node	Metastasis	ATCC	2D: mixed adherent and suspension	Mix	DMEM/F12(1:1) +10 % FBS	.02 mg/ml insulin, .01 mg/ml transferrin, 25nM sodium selenite, 50 nM hydrocortisone, 2 mM L-glutamine, 0.5 sodium pyruvate, 1ng/mL EGF	5% DMSO		202.6
SRR8615955	ACH-000608	CVCL_2425	COV644	Cancer Cell Line				Female	Ovarian Cancer	Adenocarcinoma, mucinous	Ovary	ovary_adenocarcinoma	Ovary	Primary	ECACC	2D: adherent	Adherent polygonal and fusiform	DMEM+10%FBS	2mM L-Glutamine	?		190
SRR8615956	ACH-000123	CVCL_2010	COV434	Cancer Cell Line			26	Female	Ovarian Cancer	Adenocarcinoma, endometrioid	Ovary	ovary_adenocarcinoma	Ovary	Primary	ECACC	2D: adherent
SRR8615957	ACH-000055	CVCL_1155	D283 Med	Cancer Cell Line	906834	SIDM00888	6	Male	Brain Cancer	Medulloblastoma	Central Nervous System	medulloblastoma	Abdomen	Metastasis	ATCC	2D: adherent						243.4
SRR8615958	ACH-000998	CVCL_1151	CW-2	Cancer Cell Line	910554	SIDM00282	55	Female	Colon/Colorectal Cancer	Adenocarcinoma	Colorectal	colorectal_adenocarcinoma	Large Intestine	Primary	RIKEN		epithelial-like	RPMI 1640(or DM-160AU) +10%FBS
SRR8615959	ACH-000243	CVCL_0243	DAN-G	Cancer Cell Line	1290797	SIDM00950	68	Female	Pancreatic Cancer	Ductal Adenocarcinoma, exocrine	Pancreas	exocrine	Pancreas		DSMZ	2D: adherent	ADHERENT EPITHELOID CELLS GROWING IN MONOLAYERS	RPMI-1640+ 10%FBS		5% DMSO	33 hrs	43.3
SRR8615960	ACH-000095	CVCL_0018	D341 Med	Cancer Cell Line			3	Male	Brain Cancer	Medulloblastoma	Central Nervous System	medulloblastoma	Central Nervous System		ATCC							472.8
SRR8615961	ACH-000786	CVCL_0008	Daudi	Cancer Cell Line	906831	SIDM00845	16	Male	Lymphoma	B-cell, Non-Hodgkins, Burkitts	Lymphocyte	non_hodgkin_lymphoma	Haematopoietic And Lymphoid Tissue		ATCC
SRR8615962	ACH-000211	CVCL_1167	Daoy	Cancer Cell Line	906833	SIDM00887	4	Male	Brain Cancer	Medulloblastoma	Central Nervous System	medulloblastoma	Central Nervous System	Primary	ATCC	2D: adherent	adherent polygonal	EMEM+10%FBS		5%DMSO	34hrs	40.8
SRR8615963	ACH-000161	CVCL_1138	COR-L105	Cancer Cell Line	906805	SIDM00513		Male	Lung Cancer	Non-Small Cell Lung Cancer (NSCLC), Adenocarcinoma	Lung	NSCLC	Pleural Effusion	Metastasis	ECACC	2D: adherent
SRR8615964	ACH-000189	CVCL_1647	RCC10RGB	Cancer Cell Line	909974	SIDM00235		Male	Kidney Cancer	Renal Cell Carcinoma	Kidney	renal_cell_carcinoma	Kidney	Primary	RIKEN	2D: adherent	ADHERENT; EPITHELIAL-LIKE	DMEM+10% FBS		5%DMSO		122.9
SRR8615965	ACH-000922	CVCL_1851	RCH-ACV	Cancer Cell Line	1330994	SIDM00449	8	Female	Leukemia	Acute Lymphoblastic Leukemia (ALL), B-cell	Blood	ALL	Bone Marrow		DSMZ	2D: adherent	small round cells growing singly or in small clumps in suspention; accasional adherent cells present	80-90% RPMI 1640 +10-20% h.i. FBS			~ 30-50 hrs	39.3
SRR8615966	ACH-000069	CVCL_0823	Hs 611.T	Cancer Cell Line			48	Female	Lymphoma	B-cell, Hodgkins	Lymphocyte	hodgkin_lymphoma	Haematopoietic And Lymphoid Tissue		ATCC	2D: mixed adherent and suspension
SRR8615967	ACH-000034	CVCL_2162	PLB-985	Cancer Cell Line		SIDM00811	35	Female	Leukemia	Acute Myelogenous Leukemia (AML), M3 (Promyelocytic)	Blood	AML	Haematopoietic And Lymphoid Tissue	Primary	Academic lab
SRR8615968	ACH-001318	CVCL_0485	PLC/PRF/5	Cancer Cell Line			24	Male	Liver Cancer	Hepatocellular Carcinoma	Liver	hepatocellular_carcinoma	Liver	Primary	ATCC	2D: adherent	Epithelial Adherent	EMEM +10%FBS		5%DMSO		64.6
SRR8615969	ACH-000205	CVCL_4897	PK-59	Cancer Cell Line			66	Female	Pancreatic Cancer	Ductal Adenocarcinoma, exocrine	Pancreas	exocrine	Liver	Metastasis	JCRB		Epithelial like	RPMI 1640+10%FBS				53.8
SRR8615970	ACH-000218	CVCL_2161	PL-21	Cancer Cell Line	1330991	SIDM00450	24	Male	Leukemia	Acute Myelogenous Leukemia (AML), M3 (Promyelocytic)	Blood	AML	Haematopoietic And Lymphoid Tissue		DSMZ		single cells in suspention; cells have a rather monoblastic morphology without the typical APL granules	80% RPMI 1640 +20% h.i. FBs			~ 50 hrs	72.8
SRR8615971	ACH-000347	CVCL_3143	QGP-1	Cancer Cell Line	1298534	SIDM00360	61	Male	Pancreatic Cancer	Somatostatinoma	Pancreas	endocrine	Pancreas	Primary	HSRRB	2D: adherent	adherent epithelial	RPMI-1640 + 10% FBS		5%DMSO		92.1
SRR8615972	ACH-000654	CVCL_0511	Raji	Cancer Cell Line	909262	SIDM00844	11	Male	Lymphoma	B-cell, Non-Hodgkins, Burkitts	Lymphocyte	non_hodgkin_lymphoma	Bone		ATCC
SRR8615973	ACH-000170	CVCL_V626	PrEC LH	Non-Cancerous Cell Line				Male	Non-Cancerous		Prostate		Prostate		Academic lab
SRR8615974	ACH-000320	CVCL_1644	PSN1	Cancer Cell Line	910546	SIDM00469	36	Male	Pancreatic Cancer	Ductal Adenocarcinoma, exocrine	Pancreas	exocrine	Pancreas	Primary	ECACC	2D: adherent	adherent epithelial	RPMI-1640 + 10% FBS	2mM Glutamine	5%DMSO		40.9
SRR8615975	ACH-000292	CVCL_1595	NCI-H841	Cancer Cell Line	1240192	SIDM01134	51	Male	Lung Cancer	Small Cell Lung Cancer (SCLC)	Lung	SCLC	Lung	Metastasis	ATCC							40.5
SRR8615976	ACH-000416	CVCL_1594	NCI-H838	Cancer Cell Line	910399	SIDM01150	59	Male	Lung Cancer	Non-Small Cell Lung Cancer (NSCLC), Adenocarcinoma	Lung	NSCLC	Lymph Node	Metastasis	ATCC	2D: adherent	Adherent	RPMI+10%FBS		5% DMSO		42.9
SRR8615977	ACH-000297	CVCL_1598	NCI-H889	Cancer Cell Line			69	Female	Lung Cancer	Small Cell Lung Cancer (SCLC)	Lung	SCLC	Lymph Node	Metastasis	ATCC	2D: suspension	clusters in suspension	RPMI-1640+10%FBS		5% DMSO
SRR8615978	ACH-000710	CVCL_A584	NCI-H854	Cancer Cell Line			75	Male	Lung Cancer	Non-Small Cell Lung Cancer (NSCLC), Adenocarcinoma	Lung	NSCLC	Lung	Primary	KCLB	2D: suspension	suspention	RPMI 1640 with L-glutamine (300mg/L), 90%; heat inactivated fetal bovine serum (FBS),10%	25mM Hepes and 25mM NaHCo3
SRR8615979	ACH-000379	CVCL_1494	NCI-H1781	Cancer Cell Line	1298350	SIDM00754	66	Female	Lung Cancer	Non-Small Cell Lung Cancer (NSCLC), Adenocarcinoma	Lung	NSCLC	Pleural Effusion	Metastasis	ATCC	2D: adherent	Adherent			5%DMSO		197.3
SRR8615980	ACH-000496	CVCL_1495	NCI-H1792	Cancer Cell Line	724868	SIDM00771	50	Male	Lung Cancer	Non-Small Cell Lung Cancer (NSCLC), Adenocarcinoma	Lung	NSCLC	Pleural Effusion	Metastasis	ATCC	2D: adherent	adherent	RPMI+10%FBS		5% DMSO		31.2
SRR8615981	ACH-000355	CVCL_1591	NCI-H82	Cancer Cell Line	688031	SIDM01131	41	Male	Lung Cancer	Small Cell Lung Cancer (SCLC)	Lung	SCLC	Pleural Effusion	Metastasis	ATCC	2D: adherent	adherent; epithelial	RPMI+10%FBS		5% DMSO		21.6
SRR8615982	ACH-000789	CVCL_1590	NCI-H810	Cancer Cell Line	925341	SIDM01116	51	Male	Lung Cancer	Non-Small Cell Lung Cancer (NSCLC), Large Cell Carcinoma	Lung	NSCLC	Lung	Primary	ATCC	2D: adherent
SRR8615983	ACH-000431	CVCL_1489	NCI-H1694	Cancer Cell Line	688006	SIDM00741	61	Male	Lung Cancer	Small Cell Lung Cancer (SCLC)	Lung	SCLC	Ascites	Metastasis	ATCC	2D: suspension	suspension line; lots of debris	DMEM:F12 (1:1) + 5% FBS	.005 mg/ml insulin, .01 mg/ml transferrin, 30nM sodium selenite, 10 nM hydrocortisone, 10 nM beta estradiol, 10 mM HEPES, 2 mM L-glutamine	5% DMSO		81.2
SRR8615984	ACH-000747	CVCL_1490	NCI-H1703	Cancer Cell Line	908474	SIDM00740	54	Male	Lung Cancer	Non-Small Cell Lung Cancer (NSCLC), Squamous Cell Carcinoma	Lung	NSCLC	Lung	Primary	ATCC	2D: adherent	Adherent	RPMI+10%FBS		5% DMSO		41.1
SRR8615985	ACH-000675	CVCL_1491	NCI-H1734	Cancer Cell Line	722058	SIDM00739	56	Female	Lung Cancer	Non-Small Cell Lung Cancer (NSCLC), Adenocarcinoma	Lung	NSCLC	Lung	Primary	ATCC	2D: adherent	Adherent	RPMI-1640 +10% FBS		5%DMSO
SRR8615986	ACH-000282	CVCL_1492	NCI-H1755	Cancer Cell Line	908475	SIDM00738	65	Female	Lung Cancer	Non-Small Cell Lung Cancer (NSCLC), Adenocarcinoma	Lung	NSCLC	Liver	Metastasis	ATCC	2D: mixed adherent and suspension	Mixed adherent and suspension	RPMI 1640+10%FBS		5%DMSO		41
SRR8615987	ACH-000035	CVCL_1483	NCI-H1650	Cancer Cell Line	687800	SIDM00745	27	Male	Lung Cancer	Non-Small Cell Lung Cancer (NSCLC), Adenocarcinoma	Lung	NSCLC	Pleural Effusion	Metastasis	ATCC	2D: adherent	adherent; epithelial	RPMI+10%FBS		5%DMSO		52.2
SRR8615988	ACH-000893	CVCL_1484	NCI-H1651	Cancer Cell Line	910900	SIDM00744	71	Male	Lung Cancer	Non-Small Cell Lung Cancer (NSCLC), Adenocarcinoma	Lung	NSCLC	Lung	Primary	ATCC	2D: adherent	adherent	DMEM:F12 (1:1) + 10% FBS	0.02 mg/ml insulin, 0.01 mg/ml transferrin, 25 nM sodium selenite, 50 nM Hydrocortisone, 1 ng/ml EGF(don't filter), 0.01 mM ethanolamine, 0.01 mM phosphorylethanolamine, 100 pM triiodothyronine, 0.5% bovine serum albumin, 0.5 mM sodium pyruvate, 2mM L-glutamine, 10nM HEPES	5% DMSO		138.7
SRR8615989	ACH-000448	CVCL_1485	NCI-H1666	Cancer Cell Line	908473	SIDM00743	50	Female	Lung Cancer	Non-Small Cell Lung Cancer (NSCLC), Adenocarcinoma	Lung	NSCLC	Pleural Effusion	Metastasis	ATCC	2D: adherent	adherent	DMEM:F:12 (1:1) +10 %FBS	.005 mg/ml insulin, .01 mg/ml transferrin, 25nM sodium selenite, 50nM hydrocortisone, 1 ng/mL epidermal growth factor, 0.01mM ethanolamine, 0.01mM phosphorylethanolamine, 100pM triiodothyronine, 0.5%(w/v) bovine serum albumin, 0.5 mM sodium pyruvate, 2mM L-glutamine	5% DMSO		258.6
SRR8615990	ACH-000021	CVCL_1488	NCI-H1693	Cancer Cell Line	687802	SIDM00742	55	Female	Lung Cancer	Non-Small Cell Lung Cancer (NSCLC), Adenocarcinoma	Lung	NSCLC	Lymph Node	Metastasis	ATCC	2D: adherent	Adherent	RPMI1640+5%FBS		10%DMSO		94.7
SRR8615991	ACH-000717	CVCL_1131	COLO 680N	Cancer Cell Line	906817	SIDM00956	57	Female	Esophageal Cancer	Squamous Cell Carcinoma	Esophagus	esophagus_squamous	Oesophagus		DSMZ	2D: adherent	Adherent, epitheloid cells growing in monolayers	90% RPMI 1640 + 10% h.i.FBS	N/A		~ 60-70 hrs
SRR8615992	ACH-000407	CVCL_5083	SNU-685	Cancer Cell Line		SIDM00165	70	Female	Endometrial/Uterine Cancer	Malignant Mixed Mullerian Tumor (MMMT)	Uterus	MMMT	Endometrium	Primary	KCLB		polypoid; monolayer	RPMI 1640 with L-glutamine (300mg/L), 90%; heat inactivated fetal bovine serum (FBS),10%	25mM Hepes and 25mM NaHCo3		20 hrs
SRR8615993	ACH-000062	CVCL_1655	RERF-LC-MS	Cancer Cell Line	910931	SIDM00355		Male	Lung Cancer	Non-Small Cell Lung Cancer (NSCLC), Adenocarcinoma	Lung	NSCLC	Lung	Primary	JCRB	2D: adherent	Adherent; dt=42.7 hrs	EMEM+10%FBS	NEAA	5% DMSO		68.9
SRR8615994	ACH-000975	CVCL_5133	HCC2450	Cancer Cell Line			52	Male	Lung Cancer	Non-Small Cell Lung Cancer (NSCLC), Squamous Cell Carcinoma	Lung	NSCLC	Lung		Academic lab
SRR8615995	ACH-000143	CVCL_5132	HCC2429	Cancer Cell Line			34	Female	Lung Cancer	Non-Small Cell Lung Cancer (NSCLC), unspecified	Lung	NSCLC	Lung		Academic lab
SRR8615996	ACH-000150	CVCL_1265	HCC2935	Cancer Cell Line			39	Male	Lung Cancer	Non-Small Cell Lung Cancer (NSCLC), Adenocarcinoma	Lung	NSCLC	Pleural Effusion	Primary	ATCC	2D: adherent	Adherent epithelial	RPMI-1640 + 10% FBS		5%DMSO		115.9
SRR8615997	ACH-000690	CVCL_V586	HCC2814	Cancer Cell Line			55	Male	Lung Cancer	Non-Small Cell Lung Cancer (NSCLC), Squamous Cell Carcinoma	Lung	NSCLC	Lung		Academic lab
SRR8615998	ACH-000698	CVCL_1177	DMS 53	Cancer Cell Line	907295	SIDM00523	54	Male	Lung Cancer	Small Cell Lung Cancer (SCLC)	Lung	SCLC	Lung	Primary	ATCC		Adherent	Waymouth's +10%FBS		5%DMSO		450
SRR8615999	ACH-000314	CVCL_A352	HCC2108	Cancer Cell Line			59	Male	Lung Cancer	Non-Small Cell Lung Cancer (NSCLC), Adenocarcinoma	Lung	NSCLC	Lung	Primary	KCLB	2D: adherent	Epithelial Monolayer	RPMI+10%FBS		5-7.5%DMSO		62.3
SRR8616000	ACH-000731	CVCL_5131	HCC2279	Cancer Cell Line			52	Female	Lung Cancer	Non-Small Cell Lung Cancer (NSCLC), Adenocarcinoma	Lung	NSCLC	Lung	Primary	KCLB		epithelial; monolayer	RPMI 1640 with L-glutamine (300mg/L), 90%; heat inactivated fetal bovine serum (FBs),10%	25mM Hepes and 25mM NaHCo3
SRR8616001	ACH-000755	CVCL_1263	HCC2218	Cancer Cell Line	749716	SIDM00772	38	Female	Breast Cancer	Breast Ductal Carcinoma	Breast	breast_ductal_carcinoma	Breast	Primary	ATCC	2D: suspension	SUSPENSION	RPMI 1640 +10%FBS		5% DMSO		147.7
SRR8616002	ACH-000530	CVCL_1174	DMS 114	Cancer Cell Line	687983	SIDM00865	68	Male	Lung Cancer	Small Cell Lung Cancer (SCLC)	Lung	SCLC	Lung	Primary	ATCC	2D: adherent	Adherent	Waymouth MB 7521 medium+10%FBS		5%DMSO		77.7
SRR8616003	ACH-000594	CVCL_1175	DMS 153	Cancer Cell Line			44	Male	Lung Cancer	Small Cell Lung Cancer (SCLC)	Lung	SCLC	Liver	Metastasis	ATCC	2D: mixed adherent and suspension	Mixed line, loosely adherent	Waymouth MB 7521 medium+10%FBS		5%DMSO		63.5
SRR8616004	ACH-000749	CVCL_1176	DMS 273	Cancer Cell Line	687985	SIDM00522	50	Female	Lung Cancer	Small Cell Lung Cancer (SCLC)	Lung	SCLC	Pleural Effusion	Metastasis	ECACC	2D: adherent
SRR8616005	ACH-000844	CVCL_2438	DMS 454	Cancer Cell Line				Male	Lung Cancer	Small Cell Lung Cancer (SCLC)	Lung	SCLC	Lung	Primary	ECACC	2D: adherent	Adherent	Waymouth's +10%FBS	2mM GLUTAMINE	5%DMSO		121.8
SRR8616006	ACH-000233	CVCL_1170	DEL	Cancer Cell Line	906836	SIDM00949	12	Male	Lymphoma	T-cell, Non-Hodgkins, Anaplastic Large Cell (ALCL)	Lymphocyte	non_hodgkin_lymphoma	Pleural Effusion		DSMZ	2D: suspension	Grows often in cluster in suspention, most cells are polygonal ( some cells are round)	90% RPMI 1640 +10% h.i.FBS	N/A		~ 30 hrs	81.1
SRR8616007	ACH-000207	CVCL_1171	Detroit 562	Cancer Cell Line	906837	SIDM00831		Female	Head and Neck Cancer	Squamous Cell Carcinoma, pharynx	Upper Aerodigestive	upper_aerodigestive_squamous	Pleural Effusion	Metastasis	ATCC					5%DMSO		60.6
SRR8616008	ACH-000244	CVCL_1173	DK-MG	Cancer Cell Line	906839	SIDM00947	67	Female	Brain Cancer	Glioblastoma	Central Nervous System	glioma	Central Nervous System	Primary	DSMZ	2D: adherent	SPINDLE, FIBROBLAST-LIKE CELLS GROWING MOSTLY ADHERENT AS MONOLAYER	RPMI-1640+10% FBS	2mM l-GLUTAMINE	5% DMSO	50 hrs	77.7
SRR8616009	ACH-000742	CVCL_2019	DM-3	Non-Cancerous Cell Line			62	Male	Non-Cancerous	Lung	Fibroblast	fibroblast_lung	Fibroblast		DSMZ	2D: adherent	LARGE, ADHERENT CELLS; very slow grower			5%DMSO
SRR8616010	ACH-000085	CVCL_4056	T3M-4	Cancer Cell Line			64	Male	Pancreatic Cancer	Ductal Adenocarcinoma, exocrine	Pancreas	exocrine	Lymph Node	Primary	RIKEN	2D: adherent	Adherent	HAMSF10+ 10% FBS		5% DMSO		144.4
SRR8616011	ACH-000652	CVCL_3172	SUIT-2	Cancer Cell Line	1240219	SIDM00371	73	Male	Pancreatic Cancer	Ductal Adenocarcinoma, exocrine	Pancreas	exocrine	Liver	Metastasis	HSRRB	2D: adherent	adherent epithelial-like	EMEM+10% FBS		5% DMSO	38.2 hrs	40.6
SRR8616012	ACH-000052	CVCL_0080	A-673	Cancer Cell Line	684052	SIDM00848	15	Female	Bone Cancer	Ewings Sarcoma	Bone	Ewing_sarcoma	Soft Tissue	Primary	ATCC	2D: adherent
SRR8616013	ACH-000429	CVCL_1065	A-704	Cancer Cell Line	910920	SIDM00849	78	Male	Kidney Cancer	Renal Cell Carcinoma	Kidney	renal_cell_carcinoma	Kidney	Primary	ATCC			MEM+10% FBS		5% DMSO
SRR8616014	ACH-000757	CVCL_1055	A-427	Cancer Cell Line	910851	SIDM00810	52	Male	Lung Cancer	Non-Small Cell Lung Cancer (NSCLC), Adenocarcinoma	Lung	NSCLC	Lung		Academic lab
SRR8616015	ACH-000555	CVCL_1056	A-498	Cancer Cell Line	905948	SIDM00124	52	Female	Kidney Cancer	Renal Cell Carcinoma	Kidney	renal_cell_carcinoma	Kidney	Primary	ATCC	2D: adherent	adherent	EMEM+10%FBS		5%DMSO		53.6
SRR8616016	ACH-000157	CVCL_1064	A4/Fukuda	Cancer Cell Line	910934	SIDM00502	52	Female	Lymphoma	Diffuse Large B-cell Lymphoma (DLBCL)	Lymphocyte	non_hodgkin_lymphoma	Ascites	Primary	JCRB	2D: suspension	SUSPENSION	RPMI-10% FBS		5% DMSO		118.1
SRR8616017	ACH-000681	CVCL_0023	A-549	Cancer Cell Line	905949	SIDM00903	58	Male	Lung Cancer	Non-Small Cell Lung Cancer (NSCLC), Adenocarcinoma	Lung	NSCLC	Lung	Primary	ATCC	2D: adherent	adherent; epithelial; DT=22 hrs	F-12 +10%FBS		5% DMSO		54
SRR8616018	ACH-000740	CVCL_1060	A-253	Cancer Cell Line	906794	SIDM00796	54	Male	Head and Neck Cancer	Squamous Cell Carcinoma, salivary gland	Upper Aerodigestive	upper_aerodigestive_squamous	Upper Aerodigestive Tract	Primary	ATCC	2D: adherent	Adherent	McCoy's 5A + 10% FBS		5% DMSO		47.3
SRR8616019	ACH-000657	CVCL_0134	A2780	Cancer Cell Line	906804	SIDM00210		Female	Ovarian Cancer	Adenocarcinoma, endometrioid	Ovary	ovary_adenocarcinoma	Ovary	Primary	ECACC	2D: suspension	Monolayer and suspension	RPMI1640+10%FBS	2mM L-Glutamine			73.3
SRR8616020	ACH-000219	CVCL_0132	A-375	Cancer Cell Line	906793	SIDM00795	54	Female	Skin Cancer	Melanoma	Skin	melanoma	Skin	Primary	ATCC	2D: adherent	Adherent	DMEM +10%FBS		5%DMSO		30.8
SRR8616021	ACH-000697	CVCL_1062	A3/Kawakami	Cancer Cell Line	910935	SIDM00495	68	Female	Lymphoma	Diffuse Large B-cell Lymphoma (DLBCL)	Lymphocyte	non_hodgkin_lymphoma	Ascites	Primary	HSRRB	2D: suspension	suspension; grows in aggregates			5% DMSO		40
SRR8616022	ACH-000991	CVCL_5098	SNU-81	Cancer Cell Line	1660036	SIDM00193	53	Male	Colon/Colorectal Cancer	Adenocarcinoma	Colorectal	colorectal_adenocarcinoma	Colon		KCLB		epithelial; monolayer	RPMI 1640 with L-glutamine (300mg/L), 90%; heat inactivated fetal bovine serum (FBS),10%	25mM Hepes and 25mM NaHCo3		30 hrs
SRR8616023	ACH-000537	CVCL_5089	SNU-761	Cancer Cell Line			49	Male	Liver Cancer	Hepatocellular Carcinoma	Liver	hepatocellular_carcinoma	Liver		KCLB		polygonal; monolayer	RPMI 1640 with L-glutamine (300mg/L), 90%; heat inactivated fetal bovine serum (FBS),10%	25mM Hepes and 25mM NaHCo3		24 hrs
SRR8616024	ACH-000532	CVCL_5078	SNU-61	Cancer Cell Line	1660035	SIDM00194	48	Male	Colon/Colorectal Cancer	Adenocarcinoma	Colorectal	colorectal_adenocarcinoma	Liver	Metastasis	KCLB	2D: adherent	epithelial; monolayer	RPMI 1640 with L-glutamine (300mg/L), 90%; heat inactivated fetal bovine serum (FBS),10%	25mM Hepes and 25mM NaHCo3		39 hrs
SRR8616025	ACH-000736	CVCL_0101	SNU-601	Cancer Cell Line			34	Male	Gastric Cancer	Adenocarcinoma, signet ring cell	Gastric	gastric_adenocarcinoma	Ascites	Metastasis	KCLB		epithelial; monolayer	RPMI 1640 with L-glutamine (300mg/L), 90%; heat inactivated fetal bovine serum (FBS),10%	25mM Hepes and 25mM NaHCo3
SRR8616026	ACH-000370	CVCL_5080	SNU-626	Cancer Cell Line			65	Male	Brain Cancer	Glioblastoma	Central Nervous System	glioma	Central Nervous System		KCLB		spendle; monolayer	RPMI 1640 with L-glutamine (300mg/L), 90%; heat inactivated fetal bovine serum (FBS),10%	25mM Hepes and 25mM NaHCo3		92 hrs
SRR8616027	ACH-000325	CVCL_5079	SNU-620	Cancer Cell Line			59	Female	Gastric Cancer	Adenocarcinoma	Gastric	gastric_adenocarcinoma	Ascites	Metastasis	KCLB		scatlered floating; suspention	RPMI 1640 with L-glutamine (300mg/L), 90%; heat inactivated fetal bovine serum (FBS),10%	25mM Hepes and 25mM NaHCo3
SRR8616028	ACH-000817	CVCL_0014	RPMI-8226	Cancer Cell Line	905964	SIDM00087	61	Male	Myeloma	Multiple Myeloma, plasmacytoma	Plasma Cell	multiple_myeloma	Haematopoietic And Lymphoid Tissue	Primary	ATCC	2D: suspension	Lymphoblast, suspension	RPMI-1640+ 10% FBS		5% DMSO		76.6
SRR8616029	ACH-000344	CVCL_5081	SNU-668	Cancer Cell Line			63	Male	Gastric Cancer	Adenocarcinoma	Gastric	gastric_adenocarcinoma	Ascites	Metastasis	KCLB		epithelial; monolayer	RPMI 1640 with L-glutamine (300mg/L), 90%; heat inactivated fetal bovine serum (FBS),10%	25mM Hepes and 25mM NaHCo3
SRR8616030	ACH-000807	CVCL_5087	SNU-738	Cancer Cell Line			40	Male	Brain Cancer	Oligodendroglioma	Central Nervous System	glioma	Central Nervous System		KCLB		spindle; monolayer	RPMI 1640 with L-glutamine (300mg/L), 90%; heat inactivated fetal bovine serum (FBS),10%	25mM Hepes and 25mM NaHCo3		56 hrs
SRR8616031	ACH-000898	CVCL_5086	SNU-719	Cancer Cell Line			53	Male	Gastric Cancer	Adenocarcinoma, tubular	Gastric	gastric_adenocarcinoma	Stomach	Primary	KCLB		epithelial; monolayer	RPMI 1640 with L-glutamine (300mg/L), 90%; heat inactivated fetal bovine serum (FBS),10%	25mM Hepes and 25mM NaHCo3
SRR8616032	ACH-000552	CVCL_0320	HT-29	Cancer Cell Line	905939	SIDM00136	44	Female	Colon/Colorectal Cancer	Adenocarcinoma	Colorectal	colorectal_adenocarcinoma	Large Intestine	Primary	ATCC	2D: adherent
SRR8616033	ACH-000926	CVCL_1294	HT-55	Cancer Cell Line	907287	SIDM00541			Colon/Colorectal Cancer	Adenocarcinoma	Colorectal	colorectal_adenocarcinoma	Large Intestine	Primary	ECACC	2D: adherent
SRR8616034	ACH-000855	CVCL_1348	KYSE-150	Cancer Cell Line	907317	SIDM01031	49	Female	Esophageal Cancer	Squamous Cell Carcinoma	Esophagus	esophagus_squamous	Oesophagus	Primary	DSMZ	2D: adherent	Epithelial adherent monolayer	RPMI:Ham F12 +5%FBS		10%DMSO		40
SRR8616035	ACH-000823	CVCL_1347	KYSE-140	Cancer Cell Line	753573	SIDM01032	54	Male	Esophageal Cancer	Squamous Cell Carcinoma	Esophagus	esophagus_squamous	Oesophagus	Primary	DSMZ	2D: adherent	Adherent monolayer	RPMI 1640+10%FBS		10%DMSO		27.5
SRR8616036	ACH-000873	CVCL_1350	KYSE-270	Cancer Cell Line	907319	SIDM01029	79	Male	Esophageal Cancer	Squamous Cell Carcinoma	Esophagus	esophagus_squamous	Oesophagus	Primary	DSMZ	2D: adherent	Adherent	RPMI + 10 % FBS		5% DMSO		153.6
SRR8616037	ACH-000693	CVCL_1349	KYSE-180	Cancer Cell Line	907318	SIDM01030	53	Male	Esophageal Cancer	Squamous Cell Carcinoma	Esophagus	esophagus_squamous	Oesophagus	Primary	DSMZ	2D: adherent	EPITHELOID CELLS GROWING AS ADHERENT MONOLAYER	RPMI-1640 +10% FBS		5%DMSO	40-50 hrs	34.1
SRR8616038	ACH-000809	CVCL_1352	KYSE-410	Cancer Cell Line	753574	SIDM01028	51	Male	Esophageal Cancer	Squamous Cell Carcinoma	Esophagus	esophagus_squamous	Oesophagus	Primary	DSMZ	2D: adherent	Epithelial adherent monolayer	RPMI-1640+10%FBS		10%DMSO		17.4
SRR8616039	ACH-000777	CVCL_1351	KYSE-30	Cancer Cell Line		SIDM00015	64	Male	Esophageal Cancer	Squamous Cell Carcinoma	Esophagus	esophagus_squamous	Oesophagus	Primary	DSMZ	2D: adherent					~ 30 hrs
SRR8616040	ACH-000472	CVCL_1287	HSC-2	Cancer Cell Line	753562	SIDM00590	69	Male	Head and Neck Cancer	Squamous Cell Carcinoma	Upper Aerodigestive	upper_aerodigestive_squamous	Upper Aerodigestive Tract	Metastasis	HSRRB		Epithelial-like	EMEM+10%FBS				37.7
SRR8616041	ACH-000778	CVCL_1288	HSC-3	Cancer Cell Line	907061	SIDM00589	64	Male	Head and Neck Cancer	Squamous Cell Carcinoma	Upper Aerodigestive	upper_aerodigestive_squamous	Upper Aerodigestive Tract	Metastasis	HSRRB			EMEM+10%FBS		5%DMSO		74.6
SRR8616042	ACH-000546	CVCL_1289	HSC-4	Cancer Cell Line	907062	SIDM00588	64	Male	Head and Neck Cancer	Squamous Cell Carcinoma	Upper Aerodigestive	upper_aerodigestive_squamous	Upper Aerodigestive Tract	Metastasis	HSRRB		epithelial-like	Eagle's minimal essential medium with 10% calf serum (FCS can be used)
SRR8616043	ACH-000054	CVCL_0317	HT-1080	Cancer Cell Line	907064	SIDM00828	35	Male	Sarcoma	Fibrosarcoma	Soft Tissue	fibrosarcoma	Soft Tissue	Metastasis	ATCC	2D: adherent	Epithelial Adherent	EMEM+10%FBS		5%DMSO		42.7
SRR8616044	ACH-000986	CVCL_2520	HT115	Cancer Cell Line	907289	SIDM00534			Colon/Colorectal Cancer	Adenocarcinoma	Colorectal	colorectal_adenocarcinoma	Colon		ECACC	2D: adherent	Epithelial adherent	DMEM+15%FBS	2Mm L-Glutamine	?		90.6
SRR8616045	ACH-000547	CVCL_1291	HT-1197	Cancer Cell Line	907065	SIDM00676	44	Male	Bladder Cancer	Carcinoma	Urinary Tract	bladder_carcinoma	Urinary Tract	Primary	ATCC	2D: adherent
SRR8616046	ACH-000724	CVCL_1292	HT-1376	Cancer Cell Line	907066	SIDM00678	58	Female	Bladder Cancer	Carcinoma	Urinary Tract	bladder_carcinoma	Urinary Tract	Primary	ATCC	2D: adherent	Epithelial adherent	EMEM +10%FBS		5%DMSO
SRR8616047	ACH-000322	CVCL_0318	HT-144	Cancer Cell Line	907067	SIDM00695	29	Male	Skin Cancer	Melanoma	Skin	melanoma	Skin	Metastasis	ATCC	2D: adherent	Fibroblast like adherent	McCoy 5A+15%FBS		5%DMSO		42.5
SRR8616048	ACH-000465	CVCL_0068	SK-MEL-1	Cancer Cell Line	909723	SIDM01107	29	Male	Skin Cancer	Melanoma	Skin	melanoma	Haematopoietic And Lymphoid Tissue	Metastasis	ATCC	2D: suspension
SRR8616049	ACH-000822	CVCL_0599	SK-MEL-24	Cancer Cell Line	909725	SIDM01106	67	Male	Skin Cancer	Melanoma	Skin	melanoma	Lymph Node	Metastasis	ATCC	2D: adherent	Adherent	EMEM + 10% FBS	0.1 mM NEAA	5%DMSO		110.8
SRR8616050	ACH-000309	CVCL_0629	SK-LU-1	Cancer Cell Line	909721	SIDM01108	60	Female	Lung Cancer	Non-Small Cell Lung Cancer (NSCLC), Adenocarcinoma	Lung	NSCLC	Lung	Primary	ATCC	2D: adherent	Adherent	MEM+10%FBS		5% DMSO		174.6
SRR8616051	ACH-000373	CVCL_0098	SKM-1	Cancer Cell Line	909722	SIDM00380	76	Male	Leukemia	Acute Myelogenous Leukemia (AML)	Blood	AML	Haematopoietic And Lymphoid Tissue	Primary	HSRRB	2D: suspension	suspension	RPMI 1640+20%FBS		5% DMSO		40
SRR8616052	ACH-000640	CVCL_0600	SK-MEL-31	Cancer Cell Line	909727	SIDM01104	33	Female	Skin Cancer	Melanoma	Skin	melanoma	Skin	Primary	ATCC	2D: adherent	adherent	EMEM+10%FBS		5% DMSO
SRR8616053	ACH-000423	CVCL_0550	SK-MEL-3	Cancer Cell Line	909724	SIDM01105	42	Female	Skin Cancer	Melanoma	Skin	melanoma	Lymph Node	Metastasis	ATCC	2D: adherent	Fibroblast like adherent	McCoy 5A+15%FBS		5%DMSO		387
SRR8616054	ACH-000615	CVCL_0526	SK-MEL-28	Cancer Cell Line	905954	SIDM00081	51	Male	Skin Cancer	Melanoma	Skin	melanoma	Skin		ATCC	2D: adherent
SRR8616055	ACH-000810	CVCL_0039	SK-MEL-30	Cancer Cell Line	909726	SIDM00392	67	Male	Skin Cancer	Melanoma	Skin	melanoma	Skin	Metastasis	DSMZ	2D: adherent	Adherent	RPMI-1640 + 10% FBS		10%DMSO		41.6
SRR8616056	ACH-000730	CVCL_0527	SK-MEL-5	Cancer Cell Line	905956	SIDM00080	24	Female	Skin Cancer	Melanoma	Skin	melanoma	Lymph Node	Metastasis	ATCC	2D: adherent
SRR8616057	ACH-000665	CVCL_0630	SK-MES-1	Cancer Cell Line	909728	SIDM01103	65	Male	Lung Cancer	Non-Small Cell Lung Cancer (NSCLC), Squamous Cell Carcinoma	Lung	NSCLC	Pleural Effusion	Metastasis	ATCC	2D: adherent
SRR8616058	ACH-000820	CVCL_0545	SW403	Cancer Cell Line		SIDM00836	51	Female	Colon/Colorectal Cancer	Adenocarcinoma	Colorectal	colorectal_adenocarcinoma	Colon	Primary	ATCC	2D: adherent
SRR8616059	ACH-000842	CVCL_0546	SW480	Cancer Cell Line		SIDM00840	51	Male	Colon/Colorectal Cancer	Adenocarcinoma	Colorectal	colorectal_adenocarcinoma	Lymph Node	Primary	ATCC	2D: adherent	Epithelial adherent	L15+10%FBS		5%DMSO		56.4
SRR8616060	ACH-000918	CVCL_1424	MOLT-16	Cancer Cell Line	908147	SIDM00431	5	Female	Leukemia	Acute Lymphoblastic Leukemia (ALL), T-cell	Blood	ALL	Haematopoietic And Lymphoid Tissue		DSMZ		round to elongated single cells growing in suspention	80-90% RPMI 1640 +10-20% h. i. FBS			~ 30 hrs
SRR8616061	ACH-000795	CVCL_1422	MOLT-13	Cancer Cell Line	908146	SIDM00433	2	Female	Leukemia	Acute Lymphoblastic Leukemia (ALL), T-cell	Blood	ALL	Bone Marrow		DSMZ	2D: suspension	Suspension; Extremely slow grower	RPMI-1640 +20% FBS		5% DMSO		305.5
SRR8616062	ACH-000744	CVCL_1481	NCI-H1623	Cancer Cell Line	687798	SIDM00747	58	Male	Lung Cancer	Non-Small Cell Lung Cancer (NSCLC), Adenocarcinoma	Lung	NSCLC	Lymph Node	Metastasis	ATCC	2D: adherent	Adherent, single cells and clusters loosely attached	RPMI 1640+10%FBS		5%DMSO		189.6
SRR8616063	ACH-000321	CVCL_2122	MOLM-6	Cancer Cell Line			44	Male	Leukemia	Chronic Myelogenous Leukemia (CML), blast crisis	Blood	CML	Haematopoietic And Lymphoid Tissue		DSMZ	2D: suspension	SUSPENSION	RPMI-1640 +20%FBS		5% DMSO		78.8
SRR8616064	ACH-000369	CVCL_2120	MOLM-16	Cancer Cell Line	1330948	SIDM00435	77	Female	Leukemia	Acute Myelogenous Leukemia (AML)	Blood	AML	Haematopoietic And Lymphoid Tissue		DSMZ	2D: suspension	single or small clumps in suspension	RPMI-1640+20% FBS	10ng/ml GM-CSF	5% DMSO	50-80hrs	73.9
SRR8616065	ACH-000745	CVCL_2124	MOLP-8	Cancer Cell Line	1330950	SIDM00434	52	Male	Myeloma	Multiple Myeloma	Plasma Cell	multiple_myeloma	Haematopoietic And Lymphoid Tissue	Primary	DSMZ	2D: adherent	single round cells in suspention, some cells loosely adherent	80% RPMI 1640 + 20% h. i. FBS			~ 40 hrs
SRR8616066	ACH-000453	CVCL_2123	MOLP-2	Cancer Cell Line			55	Male	Myeloma	Multiple Myeloma	Plasma Cell	multiple_myeloma	Haematopoietic And Lymphoid Tissue	Primary	DSMZ		round to polymorph cells growing singly or in small clumps	RPMI-1640+20% FBS		5%DMSO	4 days	310.4
SRR8616067	ACH-000058	CVCL_H525	ML-1 [Human thyroid carcinoma]	Cancer Cell Line	1240178	SIDM00442	50	Female	Thyroid Cancer	Carcinoma, follicular	Thyroid	thyroid_carcinoma	Thyroid		DSMZ	2D: adherent	ADHERENT MONOLAYERS	DMEM+20% FBS		5%DMSO	4-7 DAYS	66.9
SRR8616068	ACH-000678	CVCL_1417	MKN7	Cancer Cell Line	924250	SIDM00560	39	Male	Gastric Cancer	Adenocarcinoma, tubular	Gastric	gastric_adenocarcinoma	Lymph Node	Metastasis	RIKEN
SRR8616069	ACH-000362	CVCL_2119	MOLM-13	Cancer Cell Line	1330947	SIDM00437	20	Male	Leukemia	Acute Myelogenous Leukemia (AML)	Blood	AML	Haematopoietic And Lymphoid Tissue	Primary	DSMZ	2D: suspension	suspension; dt=50hrs	RPMI-1640+20%FBS		5% DMSO	50 hrs	60.6
SRR8616070	ACH-000763	CVCL_8792	MM1.S	Cancer Cell Line	1659818	SIDM01265	45	Female	Myeloma	Multiple Myeloma	Plasma Cell	multiple_myeloma	Haematopoietic And Lymphoid Tissue	Primary	Academic lab	2D: mixed adherent and suspension	Mixed	RPMI-1640+ 10% FBS				35.9
SRR8616071	ACH-000446	CVCL_1340	KP-N-SI9s	Cancer Cell Line			5	Male	Neuroblastoma		Peripheral Nervous System	neuroblastoma	Autonomic Ganglia	Metastasis	HSRRB	2D: adherent		RPMI 1640 medium wiyh10% fetal bovine serum
SRR8616072	ACH-000227	CVCL_1341	KP-N-YN	Cancer Cell Line	907314	SIDM00556	2	Male	Neuroblastoma		Peripheral Nervous System	neuroblastoma	Lymph Node	Metastasis	HSRRB	2D: mixed adherent and suspension	adherent	RPMI-1640 + 10% FBS		10%DMSO		153.8
SRR8616073	ACH-000631	CVCL_1343	KS-1 [Human glioblastoma]	Cancer Cell Line	907313	SIDM00555	45	Female	Brain Cancer	Astrocytoma	Central Nervous System	glioma	Central Nervous System	Primary	HSRRB
SRR8616074	ACH-000486	CVCL_1344	KU-19-19	Cancer Cell Line	907312	SIDM01033	76	Female	Bladder Cancer	Transitional Cell Carcinoma	Urinary Tract	bladder_carcinoma	Urinary Tract		DSMZ	2D: adherent	Adherent	RPMI +10%FBS		5%DMSO		35.1
SRR8616075	ACH-000265	CVCL_1338	KP-4	Cancer Cell Line	753572	SIDM00301	50	Male	Pancreatic Cancer	Ductal Adenocarcinoma, exocrine	Pancreas	exocrine	Ascites	Metastasis	RIKEN	2D: adherent	adherent	IMDM+10%FBS		5%DMSO
SRR8616076	ACH-000028	CVCL_2094	KPL-1	Cancer Cell Line		SIDM00147	69	Female	Breast Cancer	Carcinoma	Breast	breast_carcinoma	Pleural Effusion	Metastasis	DSMZ	2D: adherent	adherent growing in monolayers(very dense colonies)	90% Dulbecco's MEM + 10% h.i. FBS			~ 50 hrs
SRR8616077	ACH-001109	CVCL_7051	KP-MRT-RY	Cancer Cell Line			0	Male	Rhabdoid	Malignant Rhabdoid Tumor	Soft Tissue	malignant_rhabdoid_tumor	Soft Tissue		Academic lab
SRR8616078	ACH-000345	CVCL_1339	KP-N-RT-BM-1	Cancer Cell Line	924189	SIDM00557	1	Female	Neuroblastoma		Peripheral Nervous System	neuroblastoma	Bone Marrow	Metastasis	HSRRB	2D: adherent	neuroblast-like	RPMI 1640 medium with 10% fetal bovine serum				404.8
SRR8616079	ACH-000867	CVCL_1121	ChaGo-K-1	Cancer Cell Line	687596	SIDM00924	45	Male	Lung Cancer	Non-Small Cell Lung Cancer (NSCLC), unspecified	Lung	NSCLC	Lung	Metastasis	ECACC	2D: adherent
SRR8616080	ACH-000074	CVCL_0379	Ku812	Cancer Cell Line	907311	SIDM00308	38	Male	Leukemia	Chronic Myelogenous Leukemia (CML), blast crisis	Blood	CML	Haematopoietic And Lymphoid Tissue		ATCC
SRR8616081	ACH-000524	CVCL_1345	Kuramochi	Cancer Cell Line	909975	SIDM00554		Female	Ovarian Cancer	Adenocarcinoma, high grade serous	Ovary	ovary_adenocarcinoma	Ascites	Metastasis	HSRRB
SRR8616082	ACH-000025	CVCL_5723	CH-157MN	Cancer Cell Line			41	Female	Brain Cancer	Meningioma	Central Nervous System	meningioma	Central Nervous System		Academic lab
SRR8616083	ACH-000120	CVCL_1125	CHP-212	Cancer Cell Line	906820	SIDM00910	1	Male	Neuroblastoma		Peripheral Nervous System	neuroblastoma	Central Nervous System		ATCC	2D: adherent						93.8
SRR8616084	ACH-000285	CVCL_3611	Toledo	Cancer Cell Line			Adult	Female	Lymphoma	Diffuse Large B-cell Lymphoma (DLBCL)	Lymphocyte	non_hodgkin_lymphoma	Haematopoietic And Lymphoid Tissue	Primary	ATCC	2D: suspension	suspension, lymphoblast	RPMI-1640 + 10% FBS		5%DMSO		51.4
SRR8616085	ACH-000048	CVCL_3612	TOV-112D	Cancer Cell Line	1299070	SIDM01170	42	Female	Ovarian Cancer	Adenocarcinoma, endometrioid	Ovary	ovary_adenocarcinoma	Ovary	Primary	ATCC	2D: adherent	adherent;	MCDB 105:MEDIUM 199 (1:1) +15% FBS		5% DMSO		35.5
SRR8616086	ACH-000172	CVCL_8001	Tm87-16	Cancer Cell Line			1	Male	Rhabdoid	Malignant Rhabdoid Tumor	Soft Tissue	malignant_rhabdoid_tumor	Pleural Effusion	Metastasis	Academic lab
SRR8616087	ACH-000125	CVCL_3806	TO 175.T	Non-Cancerous Cell Line			29	Male	Non-Cancerous	Lymphoma	Fibroblast	fibroblast_lymphocyte	Lymph Node	Metastasis	ATCC	2D: adherent
SRR8616088	ACH-001207	CVCL_V617	TIG-3 TD	Non-Cancerous Cell Line			Fetus	Male	Non-Cancerous	Lung	Fibroblast	fibroblast_lung	Fibroblast		Academic lab
SRR8616089	ACH-000592	CVCL_6735	TM-31	Cancer Cell Line			42	Female	Brain Cancer	Glioma	Central Nervous System	glioma	Central Nervous System		RIKEN		fibroblast-like	MEM +10%FBS
SRR8616090	ACH-000441	CVCL_1692	SH-4	Cancer Cell Line	909713	SIDM01079	60	Female	Skin Cancer	Melanoma	Skin	melanoma	Pleural Effusion	Metastasis	ATCC	2D: mixed adherent and suspension	mixture of spindle-shaped and epithelial-like cells	DMEM+10% FBS		5%DMSO		68.9
SRR8616091	ACH-000146	CVCL_0006	THP-1	Cancer Cell Line	909771	SIDM01172	1	Male	Leukemia	Acute Myelogenous Leukemia (AML), M5 (Eosinophilic/Monocytic)	Blood	AML	Haematopoietic And Lymphoid Tissue	Primary	ATCC	2D: suspension		RPMI-1640 + 10% FBS	0.05 mM 2-mercaptoethanol	5%DMSO		101.8
SRR8616092	ACH-000397	CVCL_E063	TEN	Cancer Cell Line			74	Female	Endometrial/Uterine Cancer	Clear Cell Carcinoma	Uterus	clear_cell_carcinoma	Endometrium	Primary	RIKEN			MEM + 10% FBS		5%DMSO		178.9
SRR8616093	ACH-000387	CVCL_0559	TF-1	Cancer Cell Line			35	Male	Leukemia	Acute Myelogenous Leukemia (AML)	Blood	AML	Bone Marrow		ATCC	2D: suspension						46.6
SRR8616094	ACH-000505	CVCL_3156	RKN	Cancer Cell Line	1298539	SIDM00353	45	Female	Sarcoma	Leiomyosarcoma	Soft Tissue	leiomyosarcoma	Ovary	Primary	HSRRB		epithelial-like	Han's F12 medium 90% with 10% fetal bovine serum
SRR8616095	ACH-000181	CVCL_1685	SCC-9	Cancer Cell Line	909709	SIDM01080	25	Male	Head and Neck Cancer	Squamous Cell Carcinoma	Upper Aerodigestive	upper_aerodigestive_squamous	Upper Aerodigestive Tract	Primary	ATCC	2D: adherent
SRR8616096	ACH-000659	CVCL_0024	SCLC-21H	Cancer Cell Line		SIDM00029	46	Male	Lung Cancer	Small Cell Lung Cancer (SCLC)	Lung	SCLC	Pleural Effusion	Metastasis	DSMZ	2D: adherent	growing in suspention in mall or very big clusters(sheets)- cells are not adherent	90% Dulbecco's MEM (4.5g/L glucose) + 10% h.i. FBS			~ 2 days
SRR8616097	ACH-000188	CVCL_1682	SCC-25	Cancer Cell Line	910701	SIDM01082	70	Male	Head and Neck Cancer	Squamous Cell Carcinoma	Upper Aerodigestive	upper_aerodigestive_squamous	Upper Aerodigestive Tract	Primary	ATCC	2D: adherent
SRR8616098	ACH-000238	CVCL_1684	SCC-4	Cancer Cell Line	910904	SIDM01081	55	Male	Head and Neck Cancer	Squamous Cell Carcinoma, oral	Upper Aerodigestive	upper_aerodigestive_squamous	Upper Aerodigestive Tract	Primary	ATCC	2D: adherent
SRR8616099	ACH-000839	CVCL_3599	SCaBER	Cancer Cell Line		SIDM00032	58	Male	Bladder Cancer	Squamous Cell Carcinoma	Urinary Tract	bladder_carcinoma	Urinary Tract	Primary	ATCC	2D: adherent	Adherent epithelial	EMEM +10%FBS	2 mM L-Glutamine ; 1.5 g/L sodium bicarbonate; 0.1 mM NEAA; 1.0 mM sodium pyruvate	5%DMSO		52.6
SRR8616100	ACH-000254	CVCL_1681	SCC-15	Cancer Cell Line	910911	SIDM01083	55	Male	Head and Neck Cancer	Squamous Cell Carcinoma	Upper Aerodigestive	upper_aerodigestive_squamous	Upper Aerodigestive Tract		ATCC	2D: adherent
SRR8616101	ACH-000410	CVCL_0548	SaOS-2	Cancer Cell Line	909707	SIDM01084	11	Female	Bone Cancer	Osteosarcoma	Bone	osteosarcoma	Bone	Primary	ATCC	2D: adherent	Adherent epithelial	McCoy's 5A +15%FBS		5%DMSO		181.8
SRR8616102	ACH-000670	CVCL_1679	SBC-5	Cancer Cell Line	713880	SIDM00368	65	Male	Lung Cancer	Small Cell Lung Cancer (SCLC)	Lung	SCLC	Pleural Effusion	Metastasis	HSRRB	2D: adherent	Adherent	EMEM+10%FBS		5% DMSO		44.0172
SRR8616103	ACH-000705	CVCL_1372	LC-1F	Cancer Cell Line		SIDM00298	69	Male	Lung Cancer	Non-Small Cell Lung Cancer (NSCLC), Squamous Cell Carcinoma	Lung	NSCLC	Lung	Primary	RIKEN	2D: mixed adherent and suspension	Mixed cell line.	RPMI-1640+10%FBS		5%DMSO
SRR8616104	ACH-000064	CVCL_WS60	SALE	Non-Cancerous Cell Line				Male	Non-Cancerous		Lung		Lung		Academic lab
SRR8616105	ACH-000951	CVCL_1549	NCI-H2342	Cancer Cell Line	687819	SIDM00727	55	Male	Lung Cancer	Non-Small Cell Lung Cancer (NSCLC), Adenocarcinoma	Lung	NSCLC	Lung	Primary	ATCC	2D: mixed adherent and suspension	mix	DMEM:F12(1:1) + 10%FBS	.005 mg/ml insulin, .01 mg/ml transferrin, 30nM sodium selenite, 10 nM hydrocortisone, 10 nM beta estradiol, 2 mM L-glutamine	5 % DMSO		324.8
SRR8616106	ACH-000718	CVCL_1546	NCI-H2291	Cancer Cell Line	724874	SIDM00728		Male	Lung Cancer	Non-Small Cell Lung Cancer (NSCLC), Adenocarcinoma	Lung	NSCLC	Lymph Node	Metastasis	ATCC	2D: adherent	Adherent , small pools of cells with large extracel. Space	RPMI 1640 +10% FBS		5%DMSO
SRR8616107	ACH-000525	CVCL_1536	NCI-H2171	Cancer Cell Line	688015	SIDM00733	50	Male	Lung Cancer	Small Cell Lung Cancer (SCLC)	Lung	SCLC	Pleural Effusion	Metastasis	ATCC	2D: adherent	Suspension; floating clusters	DMEM:F12+5% FBS	5ug/ml insulin, 10ug/ml transferrin, 30nM Na Selenite, 10nM Hydrocortisone, 10nM Beta-estradiol, 10mM HEPES, 2mM L-glutamine	5% DMSO		86.1
SRR8616108	ACH-000481	CVCL_1535	NCI-H2170	Cancer Cell Line	687815	SIDM00716		Male	Lung Cancer	Non-Small Cell Lung Cancer (NSCLC), Squamous Cell Carcinoma	Lung	NSCLC	Lung	Primary	ATCC	2D: mixed adherent and suspension	MIXED	RPMI1640+10%FBS		5%DMSO		68.7
SRR8616109	ACH-000399	CVCL_1539	NCI-H2196	Cancer Cell Line	908481	SIDM00731	67	Male	Lung Cancer	Small Cell Lung Cancer (SCLC)	Lung	SCLC	Bone Marrow	Metastasis	ATCC	2D: adherent	Adherent	DMEM:F12+5% FBS	5ug/ml insulin, 10ug/ml transferrin, 30nM Na Selenite, 10nM Hydrocortisone, 10nM Beta-estradiol, 10mM HEPES, 2mM L-glutamine	5% DMSO		89.9
SRR8616110	ACH-000924	CVCL_1537	NCI-H2172	Cancer Cell Line	1298353	SIDM00926		Female	Lung Cancer	Non-Small Cell Lung Cancer (NSCLC), unspecified	Lung	NSCLC	Lung	Primary	ATCC	2D: adherent	Adherent	RPMI+10%FBS		5% DMSO		55
SRR8616111	ACH-000447	CVCL_1543	NCI-H2228	Cancer Cell Line	687816	SIDM00729		Female	Lung Cancer	Non-Small Cell Lung Cancer (NSCLC), Adenocarcinoma	Lung	NSCLC	Lung	Primary	ATCC		AHDHERENT; `	RPMI-1640+10%FBS		5%DMSO		88.8
SRR8616112	ACH-000610	CVCL_1542	NCI-H2227	Cancer Cell Line	688018	SIDM00730	54	Male	Lung Cancer	Small Cell Lung Cancer (SCLC)	Lung	SCLC	Lung	Primary	ATCC	2D: mixed adherent and suspension	mixed	DMEM:HAM's F12 1:1 +5% FBS	0.005 mg/ml Insulin, 0.01 mg/ml transferrin, 30 nM sodium selenite, 10 nM hydrocortisone, 10 nM beta estradiol, 10 mM HEPES, 1 mM L-glutamine	5%DMSO		187.6
SRR8616113	ACH-000912	CVCL_1545	NCI-H2286	Cancer Cell Line		SIDM00017	57	Female	Lung Cancer	Small Cell Lung Cancer (SCLC)	Lung	SCLC	Lung	Primary	ATCC							77.8
SRR8616114	ACH-000367	CVCL_1544	NCI-H226	Cancer Cell Line	905941	SIDM00139		Male	Lung Cancer	Non-Small Cell Lung Cancer (NSCLC), Squamous Cell Carcinoma	Lung	NSCLC	Pleural Effusion	Metastasis	ATCC			RPMI-1640+10% FBS		5%DMSO		49.8
SRR8616115	ACH-000627	CVCL_1375	LCLC-103H	Cancer Cell Line	753586	SIDM00345	61	Male	Lung Cancer	Non-Small Cell Lung Cancer (NSCLC), Large Cell Carcinoma	Lung	NSCLC	Pleural Effusion	Metastasis	DSMZ	2D: adherent	pleomorphic, gigantic, adherent cells growing as monolayer	90% RPMI 1640 +10% h. i. FBS			~ 40 hrs
SRR8616116	ACH-000415	CVCL_2314	BICR 6	Cancer Cell Line				Male	Head and Neck Cancer	Squamous Cell Carcinoma, oral	Upper Aerodigestive	upper_aerodigestive_squamous	Upper Aerodigestive Tract	Primary	ECACC	2D: adherent	Adherent keratinocyte	DMEM+10%FBS	2mM L-Glutamine ; 0.4 ug/ml Hydrocortisone	5% DMSO		119.4
SRR8616117	ACH-000771	CVCL_2313	BICR 56	Cancer Cell Line				Female	Head and Neck Cancer	Squamous Cell Carcinoma, oral	Upper Aerodigestive	upper_aerodigestive_squamous	Upper Aerodigestive Tract	Primary	ECACC	2D: adherent	adherent epithelial	DMEM + 10% FBS	2mM GLUTAMINE+0.4UG/ML HYDROCORTISONE	5%DMSO		142.7
SRR8616118	ACH-000402	CVCL_1088	BL-70	Cancer Cell Line		SIDM00074	16	Male	Lymphoma	B-cell, Non-Hodgkins, Burkitts	Lymphocyte	non_hodgkin_lymphoma	Haematopoietic And Lymphoid Tissue		DSMZ	2D: adherent
SRR8616119	ACH-000245	CVCL_1087	BL-41	Cancer Cell Line	910706	SIDM00985	8	Male	Lymphoma	B-cell, Non-Hodgkins, Burkitts	Lymphocyte	non_hodgkin_lymphoma	Haematopoietic And Lymphoid Tissue		DSMZ	2D: adherent	Adherent	RPMI + 10 % FBS		5%DMSO		25.5
SRR8616120	ACH-000992	CVCL_2309	BICR 18	Cancer Cell Line				Male	Head and Neck Cancer	Squamous Cell Carcinoma	Upper Aerodigestive	upper_aerodigestive_squamous	Lymph Node	Metastasis	ECACC
SRR8616121	ACH-000503	CVCL_2308	BICR 16	Cancer Cell Line				Male	Head and Neck Cancer	Squamous Cell Carcinoma, oral	Upper Aerodigestive	upper_aerodigestive_squamous	Upper Aerodigestive Tract	Primary	ECACC	2D: adherent	ADHERENT	DMEM+10% FBS	2mM L-GLUTAMINE + 0.4UG/ML HYDROCORTISONE	5%DMSO		85.6
SRR8616122	ACH-000228	CVCL_2312	BICR 31	Cancer Cell Line	1290725	SIDM00078		Male	Head and Neck Cancer	Squamous Cell Carcinoma, oral	Upper Aerodigestive	upper_aerodigestive_squamous	Upper Aerodigestive Tract	Primary	ECACC	2D: adherent	adherent; epithelial, keratinocyte	DMEM+20% FBS	2mM L-glutamine, 0.4ug/ml hydrocortisone	5%DMSO		77.7
SRR8616123	ACH-000794	CVCL_2310	BICR 22	Cancer Cell Line	1240121	SIDM00485	88	Male	Head and Neck Cancer	Squamous Cell Carcinoma, oral	Upper Aerodigestive	upper_aerodigestive_squamous	Lymph Node	Metastasis	ECACC	2D: adherent	adherent; epithelial, keratinocyte	DMEM+20% FBS	2mM L-glutamine, 0.4ug/ml hydrocortisone	5%DMSO		66
SRR8616124	ACH-000536	CVCL_0178	BT-20	Cancer Cell Line	906801	SIDM00893	74	Female	Breast Cancer	Breast Ductal Carcinoma	Breast	breast_ductal_carcinoma	Breast	Primary	ATCC	2D: adherent
SRR8616125	ACH-000160	CVCL_M155	BT-12	Cancer Cell Line			0	Female	Rhabdoid	Atypical Teratoid Rhabdoid Tumor (ATRT)	Soft Tissue	ATRT	Soft Tissue		Academic lab
SRR8616126	ACH-000931	CVCL_3317	HMCB	Cancer Cell Line		SIDM00914	57	Female	Skin Cancer	Melanoma	Skin	melanoma	Skin	Primary	ATCC	2D: adherent	Epithelial adherent	EMEM +10%FBS	NEAA, 10mM Hepes, 10mM Sodium Pyruvate	5%DMSO		63.7
SRR8616127	ACH-000721	CVCL_2949	HMC-1-8	Cancer Cell Line			35	Female	Breast Cancer	Carcinoma	Breast	breast_carcinoma	Pleural Effusion	Metastasis	HSRRB	2D: adherent	Adherent	RPMI 1640 +10%FBS		5% DMSO		63.3
SRR8616128	ACH-000694	CVCL_1767	TE-9	Cancer Cell Line	946353	SIDM00325	48	Male	Esophageal Cancer	Squamous Cell Carcinoma	Esophagus	esophagus_squamous	Pleural Effusion	Metastasis	RIKEN	2D: adherent	Adherent	RPMI 1640 + 10%FBS		5% DMSO		106.5
SRR8616129	ACH-000739	CVCL_0027	Hep-G2	Cancer Cell Line		SIDM00904	15	Male	Liver Cancer	Hepatocellular Carcinoma	Liver	hepatocellular_carcinoma	Liver	Primary	ATCC	2D: adherent	Epithelial adherent	EMEM +10%FBS		5% DMSO		40.7
SRR8616130	ACH-000625	CVCL_0326	Hep 3B2.1-7	Cancer Cell Line	1240147	SIDM00672	8	Male	Liver Cancer	Hepatocellular Carcinoma	Liver	hepatocellular_carcinoma	Liver	Primary	ATCC	2D: adherent	adherent	EMEM+10%FBS		5%DMSO
SRR8616131	ACH-000847	CVCL_1279	HGC-27	Cancer Cell Line	907055	SIDM00290			Gastric Cancer	Adenocarcinoma	Gastric	gastric_adenocarcinoma	Lymph Node	Metastasis	ECACC	2D: adherent
SRR8616132	ACH-000542	CVCL_8878	HEY A8	Cancer Cell Line		SIDM01215		Female	Ovarian Cancer	Adenocarcinoma, low grade serous	Ovary	ovary_adenocarcinoma	Ascites	Metastasis	Academic lab	2D: adherent
SRR8616133	ACH-000002	CVCL_0002	HL-60	Cancer Cell Line	905938	SIDM00829	36	Female	Leukemia	Acute Myelogenous Leukemia (AML), M3 (Promyelocytic)	Blood	AML	Haematopoietic And Lymphoid Tissue	Primary	ATCC	2D: suspension	suspension; do not allow cell concentration to exceed 1e6cells/ml	IMDM+20 % FBS	na	5%DMSO		113.3
SRR8616134	ACH-000061	CVCL_1280	HH [Human lymphoma]	Cancer Cell Line	907056	SIDM00671	61	Male	Lymphoma	T-cell, Non-Hodgkins, Cutaneous	Lymphocyte	non_hodgkin_lymphoma	Haematopoietic And Lymphoid Tissue		ATCC	2D: suspension
SRR8616135	ACH-000393	CVCL_2947	HLF	Cancer Cell Line		SIDM00065	68	Male	Liver Cancer	Hepatocellular Carcinoma	Liver	hepatocellular_carcinoma	Liver	Primary	HSRRB	2D: adherent	ADHERENT	DMEM+5% FBS		5% DMSO		58.2
SRR8616136	ACH-000797	CVCL_2255	HLF-a	Non-Cancerous Cell Line			54	Female	Non-Cancerous	Lung	Fibroblast	fibroblast_lung	Fibroblast	Primary	ATCC	2D: adherent	Adherent Fibroblast	EMEM+10%FBS		5%DMSO
SRR8616137	ACH-000687	CVCL_1861	Ci-1	Cancer Cell Line			38	Female	Lymphoma	B-cell, Non-Hodgkins	Lymphocyte	non_hodgkin_lymphoma	Ascites		DSMZ	2D: suspension
SRR8616138	ACH-000458	CVCL_U797	CJM [Human melanoma]	Cancer Cell Line				Male	Skin Cancer	Melanoma	Skin	melanoma	Skin	Metastasis	RIKEN		epithelial-like	HamF10 +10% FBS
SRR8616139	ACH-000249	CVCL_1978	CL-11	Cancer Cell Line	1290769	SIDM00944		Male	Colon/Colorectal Cancer	Adenocarcinoma	Colorectal	colorectal_adenocarcinoma	Colon	Primary	DSMZ	2D: adherent	adherent epitheloid cells growing in monolayers and forming islets	80% mixture of Ham's F12 + Dulbecco's MEM (at 1:1) +20% h.i FBS	N/A	10%DMSO	~ 3-4 days	98.8
SRR8616140	ACH-000342	CVCL_1979	CL-14	Cancer Cell Line				Male	Colon/Colorectal Cancer	Adenocarcinoma	Colorectal	colorectal_adenocarcinoma	Large Intestine		DSMZ	2D: adherent	strongly adherent epitheloid cells growing in monolayers and forming islets	DMEM:HAM's F12 1:1 +20% FBS	N/A	10%DMSO	~ 170 hrs
SRR8616141	ACH-000895	CVCL_1980	CL-34	Cancer Cell Line	1290771	SIDM00945		Female	Colon/Colorectal Cancer	Adenocarcinoma	Colorectal	colorectal_adenocarcinoma	Colon	Primary	DSMZ		epithelial-like cells growing as monolayer; cells do not grow to complete confluency	DMEM:HAM's F12 1:1 +20% FBS	N/A	10%DMSO	~ 48 hrs
SRR8616142	ACH-000798	CVCL_1982	CL-40	Cancer Cell Line	1240124	SIDM00960		Female	Colon/Colorectal Cancer	Adenocarcinoma	Colorectal	colorectal_adenocarcinoma	Colon	Primary	DSMZ	2D: adherent	adherent ephithelial-like cells growing as monolayers and in aggregates	80% mixture of Dulbecco's MEM + Ham's F 12 at 1:1 + 20% h.i. FBS	N/A		~ 3-4 days
SRR8616143	ACH-000641	CVCL_0216	CMK	Cancer Cell Line	910566	SIDM00959	0	Male	Leukemia	Acute Myelogenous Leukemia (AML), M7 (Megakaryoblastic)	Blood	AML	Haematopoietic And Lymphoid Tissue		DSMZ	2D: suspension	single, multiformed, large cells growing in suspension, sometimes loosely adherent (<3%); 2-3% giant, multinucleated cells	80% RPMI 1640 + 20% h.i. FBS	N/A	10%DMSO	~ 40-50 hrs	37.6
SRR8616144	ACH-000920	CVCL_1126	CML-T1	Cancer Cell Line	910951	SIDM00958	36	Female	Leukemia	Chronic Myelogenous Leukemia (CML), blast crisis	Blood	CML	Haematopoietic And Lymphoid Tissue		DSMZ		single, round cells insuspension	90 % Iscove's MDMD or RPMI 1640 + 10% h.i. FBS	N/A		~ 48-60 hrs
SRR8616145	ACH-000253	CVCL_1987	COLO 201	Cancer Cell Line		SIDM00823	70	Male	Colon/Colorectal Cancer	Adenocarcinoma	Colorectal	colorectal_adenocarcinoma	Ascites	Metastasis	ATCC	2D: suspension	Suspension with some loosely attached cells	RPMI-1640+10% FBS		5%DMSO
SRR8616146	ACH-000202	CVCL_1989	COLO 320	Cancer Cell Line		SIDM00071	55	Female	Colon/Colorectal Cancer	Adenocarcinoma	Colorectal	colorectal_adenocarcinoma	Large Intestine	Primary	DSMZ	2D: suspension	undifferentiated, round cells in suspension and loosely adherent in monolayers	90% RPMI 1640 + 10% h.i. FBS	N/A		~ 38 hrs
SRR8616147	ACH-000366	CVCL_1701	SK-N-DZ	Cancer Cell Line	688086	SIDM01100	2	Female	Neuroblastoma		Peripheral Nervous System	neuroblastoma	Bone Marrow	Metastasis	ATCC	2D: adherent
SRR8616148	ACH-000770	CVCL_1632	P31/FUJ	Cancer Cell Line	909253	SIDM00363	7	Male	Leukemia	Acute Myelogenous Leukemia (AML), M5 (Eosinophilic/Monocytic)	Blood	AML	Haematopoietic And Lymphoid Tissue		HSRRB		lymphocyte-like	RPMI 1640 medium with 10% fetal calf serum
SRR8616149	ACH-000372	CVCL_1630	P12-Ichikawa	Cancer Cell Line	909251	SIDM00463	7	Male	Leukemia	Acute Lymphoblastic Leukemia (ALL), T-cell	Blood	ALL	Haematopoietic And Lymphoid Tissue		DSMZ		single, polymorph cells in suspention	90% RPMI 1640 +10% h.i. FBS			~ 40-50 hrs
SRR8616150	ACH-000042	CVCL_1633	Panc 02.03	Cancer Cell Line	1298475	SIDM01139	70	Female	Pancreatic Cancer	Ductal Adenocarcinoma, exocrine	Pancreas	exocrine	Pancreas	Primary	ATCC	2D: adherent	adherent	RPMI + 10% FBS		5% DMSO		102.2
SRR8616151	ACH-000707	CVCL_2676	P3HR-1	Cancer Cell Line		SIDM01254	7	Male	Lymphoma	B-cell, Non-Hodgkins, Burkitts	Lymphocyte	non_hodgkin_lymphoma	Ascites		ATCC
SRR8616152	ACH-000358	CVCL_1579	NCI-H69	Cancer Cell Line	688027	SIDM01121	55	Male	Lung Cancer	Small Cell Lung Cancer (SCLC)	Lung	SCLC	Pleural Effusion	Metastasis	ATCC		floating aggregates	RPMI 1640 + 10% FBS		5% DMSO		98.3
SRR8616153	ACH-000491	CVCL_1581	NCI-H716	Cancer Cell Line	908458	SIDM00779	33	Male	Colon/Colorectal Cancer	Adenocarcinoma	Colorectal	colorectal_adenocarcinoma	Ascites	Metastasis	ATCC	2D: adherent
SRR8616154	ACH-000663	CVCL_3117	OVTOKO	Cancer Cell Line	1298365	SIDM00425	78	Female	Ovarian Cancer	Adenocarcinoma, clear cell	Ovary	ovary_adenocarcinoma	Spleen	Metastasis	HSRRB	2D: adherent	Adherent	RPMI-1640+10%FBS		5% DMSO		46.4
SRR8616155	ACH-000409	CVCL_3114	OVSAHO	Cancer Cell Line			56	Female	Ovarian Cancer	Adenocarcinoma, high grade serous	Ovary	ovary_adenocarcinoma	Abdomen	Metastasis	HSRRB	2D: mixed adherent and suspension	Adherent / Mixed 0.05% TRYPSIN	RPMI-1640+10%FBS		5% DMSO		61.7
SRR8616156	ACH-000945	CVCL_1575	NCI-H650	Cancer Cell Line	722066	SIDM01124		Male	Lung Cancer	Non-Small Cell Lung Cancer (NSCLC), Adenocarcinoma	Lung	NSCLC	Lung	Metastasis	ATCC	2D: mixed adherent and suspension	Mixed cells	DMEM:F12	plethora; see sheet	5% DMSO		90.6
SRR8616157	ACH-000177	CVCL_1576	NCI-H660	Cancer Cell Line	1330975	SIDM01123	63	Male	Prostate Cancer	Small Cell Carcinoma	Prostate	prostate_small_cell	Lymph Node	Metastasis	ATCC	2D: mixed adherent and suspension
SRR8616158	ACH-000853	CVCL_1577	NCI-H661	Cancer Cell Line	687829	SIDM01122	43	Male	Lung Cancer	Non-Small Cell Lung Cancer (NSCLC), Large Cell Carcinoma	Lung	NSCLC	Lymph Node	Metastasis	ATCC	2D: adherent	adherent	RPMI 1640+10%FBS		5%DMSO		59.5
SRR8616159	ACH-000089	CVCL_9980	NCI-H684	Cancer Cell Line			55	Male	Colon/Colorectal Cancer	Adenocarcinoma	Colorectal	colorectal_adenocarcinoma	Liver	Metastasis	KCLB		adherent	ACL-4
SRR8616160	ACH-000816	CVCL_1568	NCI-H524	Cancer Cell Line	908483	SIDM01129	63	Male	Lung Cancer	Small Cell Lung Cancer (SCLC)	Lung	SCLC	Lymph Node	Metastasis	ATCC	2D: suspension	Suspension	RPMI-1640+10%FBS		5% DMSO		425
SRR8616161	ACH-000767	CVCL_1569	NCI-H526	Cancer Cell Line	688025	SIDM01128	55	Male	Lung Cancer	Small Cell Lung Cancer (SCLC)	Lung	SCLC	Bone Marrow	Metastasis	ATCC	2D: suspension	round clusters in suspension	RPMI-1640+10%FBS		5% DMSO		315
SRR8616162	ACH-000628	CVCL_1571	NCI-H596	Cancer Cell Line	908459	SIDM01127	73	Male	Lung Cancer	Non-Small Cell Lung Cancer (NSCLC), Adenosquamous Carcinoma	Lung	NSCLC	Lung	Primary	ATCC	2D: adherent	adherent	RPMI-1640+10% FBS		5% DMSO		156.9
SRR8616163	ACH-000378	CVCL_1574	NCI-H647	Cancer Cell Line	1240191	SIDM01125	56	Male	Lung Cancer	Non-Small Cell Lung Cancer (NSCLC), Adenosquamous Carcinoma	Lung	NSCLC	Pleural Effusion	Metastasis	ATCC	2D: adherent	Adherent	RPMI-1640+10% FBS		5%DMSO		68.6
SRR8616164	ACH-000070	CVCL_0079	697	Cancer Cell Line	906800	SIDM01076	12	Male	Leukemia	Acute Lymphoblastic Leukemia (ALL), B-cell	Blood	ALL	Bone Marrow	Primary	DSMZ	2D: adherent	adherent	RPMI + 10 % FBS		5% DMSO		46.6
SRR8616165	ACH-000896	CVCL_1049	647V	Cancer Cell Line	906797	SIDM00983	59	Male	Bladder Cancer	Carcinoma	Urinary Tract	bladder_carcinoma	Urinary Tract	Primary	DSMZ	2D: adherent	Adherent	DMEM +15%FBS	2 mM L-glutamine	10% DMSO		92.4
SRR8616166	ACH-000011	CVCL_7935	253J	Cancer Cell Line			53	Male	Bladder Cancer	Carcinoma	Urinary Tract	bladder_carcinoma	Lymph Node	Metastasis	KCLB		monolayer	Eagle
SRR8616167	ACH-000026	CVCL_7937	253J-BV	Cancer Cell Line			53	Male	Bladder Cancer	Carcinoma	Urinary Tract	bladder_carcinoma	Lymph Node	Metastasis	KCLB	2D: adherent	Adherent epithelial	DMEM + 10% FBS		5%DMSO
SRR8616168	ACH-000948	CVCL_1046	23132/87	Cancer Cell Line	910924	SIDM00980	72	Male	Gastric Cancer	Adenocarcinoma	Gastric	gastric_adenocarcinoma	Stomach	Primary	DSMZ		aderent epithelial cells growing as confluent monolayers	90%RPMI 1640+10% h.i FBS	n/a	10%DMSO	50 hrs	97.6
SRR8616169	ACH-000956	CVCL_1045	22Rv1	Cancer Cell Line	924100	SIDM00499	Adult	Male	Prostate Cancer	Adenocarcinoma	Prostate	prostate_adenocarcinoma	Prostate	Primary	ATCC	2D: adherent	Adherent epithelial	RPMI-1640+10% FBS		5%DMSO		58.4
SRR8616170	ACH-000973	CVCL_1048	639V	Cancer Cell Line	906798	SIDM00999	69	Male	Bladder Cancer	Transitional Cell Carcinoma	Urinary Tract	bladder_carcinoma	Urinary Tract	Primary	ATCC	2D: adherent	Adherent epithelial monolayer	DMEM + 10% FBS		10%DMSO		35.8
SRR8616171	ACH-000520	CVCL_2291	59M	Cancer Cell Line			65	Female	Ovarian Cancer	Adenocarcinoma, high grade serous	Ovary	ovary_adenocarcinoma	Ascites	Metastasis	ECACC
SRR8616172	ACH-000905	CVCL_0126	5637	Cancer Cell Line	687452	SIDM00807	68	Male	Bladder Cancer		Urinary Tract	bladder_carcinoma	Urinary Tract		ATCC	2D: adherent	adherent	RPMI1640+10%FBS		5%DMSO		60.9
SRR8616173	ACH-000323	CVCL_1798	42-MG-BA	Cancer Cell Line	687561	SIDM00982	63	Male	Brain Cancer	Astrocytoma	Central Nervous System	glioma	Central Nervous System	Primary	DSMZ	2D: adherent	Adherent	RPMI:EMEM (1:1) +20 % FBS		5%DMSO		82.6
SRR8616174	ACH-000859	CVCL_1259	HCC1954	Cancer Cell Line	749709	SIDM00872	61	Female	Breast Cancer	Breast Ductal Carcinoma	Breast	breast_ductal_carcinoma	Breast	Primary	ATCC	2D: adherent	Adherent	RPMI 1640 + 10%FBS	na	5% DMSO
SRR8616175	ACH-000725	CVCL_2062	HCC202	Cancer Cell Line	1290906	SIDM00870	82	Female	Breast Cancer	Breast Ductal Carcinoma	Breast	breast_ductal_carcinoma	Breast	Primary	ATCC	2D: adherent	Adherent	RPMI+10%FBS		5%DMSO		261.1
SRR8616176	ACH-000878	CVCL_2057	HCC15	Cancer Cell Line	1240143	SIDM01072	47	Male	Lung Cancer	Non-Small Cell Lung Cancer (NSCLC), Squamous Cell Carcinoma	Lung	NSCLC	Lung	Primary	DSMZ	2D: mixed adherent and suspension	mixed; dt= 72-96 hrs	RPMI-1640 + 10%FBS		5% DMSO		51.7
SRR8616177	ACH-000624	CVCL_1258	HCC1806	Cancer Cell Line	907047	SIDM00875	60	Female	Breast Cancer	Breast Ductal Carcinoma	Breast	breast_ductal_carcinoma	Breast	Primary	ATCC	2D: adherent
SRR8616178	ACH-000712	CVCL_5129	HCC1833	Cancer Cell Line			69	Female	Lung Cancer	Non-Small Cell Lung Cancer (NSCLC), Adenocarcinoma	Lung	NSCLC	Lung	Primary	KCLB		epithelial; monolayer	RPMI 1640 with L-glutamine (300mg/L), 90%; heat inactivated fetal bovine serum (FBS),10%	25mM Hepes and 25mM NaHCo3
SRR8616179	ACH-000223	CVCL_0290	HCC1937	Cancer Cell Line	749714	SIDM00874	24	Female	Breast Cancer	Breast Ductal Carcinoma	Breast	breast_ductal_carcinoma	Breast	Primary	ATCC	2D: adherent	adherent; line grows as large epithelial cells with tendency to float at high cell densitites	RPMI-1640+10% FBS		5%DMSO		88.8
SRR8616180	ACH-000349	CVCL_1254	HCC1500	Cancer Cell Line	1303900	SIDM00879	32	Female	Breast Cancer	Breast Ductal Carcinoma	Breast	breast_ductal_carcinoma	Breast	Primary	ATCC	2D: adherent	Epithelial adherent	RPMI-1640+10% FBS		5%DMSO		123.5
SRR8616181	ACH-000930	CVCL_1255	HCC1569	Cancer Cell Line	907046	SIDM00878	70	Female	Breast Cancer	Carcinoma	Breast	breast_carcinoma	Breast	Primary	ATCC	2D: mixed adherent and suspension	mixed	RPMI1640+10%FBS		5%DMSO
SRR8616182	ACH-001078	CVCL_A351	HCC1588	Cancer Cell Line			63	Female	Lung Cancer	Non-Small Cell Lung Cancer (NSCLC), Squamous Cell Carcinoma	Lung	NSCLC	Lung	Primary	KCLB		epithelial; monolayer	RPMI 1640 with L-glutamine (300mg/L), 90%; heat inactivated fetal bovine serum (FBS),10%	25mM Hepes and 25mM NaHCo3
SRR8616183	ACH-000196	CVCL_1256	HCC1599	Cancer Cell Line	749713	SIDM00877	44	Female	Breast Cancer	Breast Ductal Carcinoma	Breast	breast_ductal_carcinoma	Breast	Primary	ATCC	2D: suspension	suspension, multicell aggregates	RPMI-1640+10% FBS		5%DMSO		179.8
SRR8616184	ACH-000553	CVCL_4900	Sq-1	Cancer Cell Line				Male	Lung Cancer	Non-Small Cell Lung Cancer (NSCLC), Squamous Cell Carcinoma	Lung	NSCLC	Lung	Primary	RIKEN			RPMI-1640+10%FBS		5% DMSO		63.9
SRR8616185	ACH-000950	CVCL_0399	LoVo	Cancer Cell Line	907790	SIDM00839	56	Male	Colon/Colorectal Cancer	Adenocarcinoma	Colorectal	colorectal_adenocarcinoma	Lymph Node	Metastasis	ATCC	2D: adherent
SRR8616186	ACH-000750	CVCL_1381	LOX-IMVI	Cancer Cell Line	905974	SIDM00149	58	Male	Skin Cancer	Melanoma	Skin	melanoma	Lymph Node	Metastasis	NCI/DCTD			RPMI-1640+10% FBS		5% DMSO		29.3
SRR8616187	ACH-000892	CVCL_1475	NCI-H1563	Cancer Cell Line	753600	SIDM00751		Male	Lung Cancer	Non-Small Cell Lung Cancer (NSCLC), Adenocarcinoma	Lung	NSCLC	Lung	Primary	ATCC	2D: adherent	adherent	RPMI+10%FBS		5% DMSO		165.5
SRR8616188	ACH-000506	CVCL_1473	NCI-H146	Cancer Cell Line	910899	SIDM00698	59	Male	Lung Cancer	Small Cell Lung Cancer (SCLC)	Lung	SCLC	Bone Marrow	Metastasis	ATCC	2D: suspension	Suspension; multicell aggregates	RPMI+10%FBS		5%DMSO		123.4
SRR8616189	ACH-000916	CVCL_1478	NCI-H1573	Cancer Cell Line	908472	SIDM00749	35	Female	Lung Cancer	Non-Small Cell Lung Cancer (NSCLC), Adenocarcinoma	Lung	NSCLC	Soft Tissue	Metastasis	ATCC	2D: adherent	Adherent	DMEM/F12(1:1) +10 % FBS	.02 mg/ml insulin, .01 mg/ml transferrin, 25nM sodium selenite, 1ng/mL EGF, 50 nM hydrocortisone, 2 mM L-glutamine, 0.5 sodium pyruvate	5% DMSO		118.2
SRR8616190	ACH-000869	CVCL_1476	NCI-H1568	Cancer Cell Line	1298348	SIDM00750	48	Female	Lung Cancer	Non-Small Cell Lung Cancer (NSCLC), Adenocarcinoma	Lung	NSCLC	Lymph Node	Metastasis	ATCC	2D: adherent	adherent	RPMI+10%FBS		5% DMSO		67
SRR8616191	ACH-000179	CVCL_1480	NCI-H1618	Cancer Cell Line			55	Female	Lung Cancer	Small Cell Lung Cancer (SCLC)	Lung	SCLC	Bone Marrow	Metastasis	ATCC			DMEM:HAM's F12 1:1 +5% FBS	.005 mg/ml insulin, .01 mg/ml transferrin, 30nM sodium selenite, 10 nM hydrocortisone, 10 nM beta estradiol, 10 mM HEPES, 2 mM L-glutamine	5%DMSO
SRR8616192	ACH-000015	CVCL_1479	NCI-H1581	Cancer Cell Line	908471	SIDM00748	44	Male	Lung Cancer	Non-Small Cell Lung Cancer (NSCLC), Large Cell Carcinoma	Lung	NSCLC	Lung	Primary	ATCC	2D: mixed adherent and suspension	Mixed	DMEM:F12	plethora; see sheet	5% DMSO		34.1
SRR8616193	ACH-000440	CVCL_1101	CA46	Cancer Cell Line	910703	SIDM00907		Male	Lymphoma	B-cell, Non-Hodgkins, Burkitts	Lymphocyte	non_hodgkin_lymphoma	Ascites		ATCC	2D: adherent	Adherent	RPMI + 10 % FBS		5%DMSO		25.7
SRR8616194	ACH-000003	CVCL_0025	Caco-2	Cancer Cell Line		SIDM00891	72	Male	Colon/Colorectal Cancer	Adenocarcinoma	Colorectal	colorectal_adenocarcinoma	Colon		ATCC
SRR8616195	ACH-000927	CVCL_0179	BT-474	Cancer Cell Line	946359	SIDM00963	60	Female	Breast Cancer	Breast Ductal Carcinoma	Breast	breast_ductal_carcinoma	Breast	Primary	ATCC	2D: adherent
SRR8616196	ACH-000818	CVCL_2319	BT-483	Cancer Cell Line	949093	SIDM00892	23	Female	Breast Cancer	Breast Ductal Carcinoma	Breast	breast_ductal_carcinoma	Breast	Primary	ATCC	2D: adherent	Adherent epithelial	RPMI-1640 + 20% FBS	0.01 mg/ml bovine insulin	5%DMSO		206.3
SRR8616197	ACH-000288	CVCL_1092	BT-549	Cancer Cell Line	905951	SIDM00122	72	Female	Breast Cancer	Breast Ductal Carcinoma	Breast	breast_ductal_carcinoma	Breast	Primary	ATCC	2D: adherent	Adherent	RPMI + 10 % FBS		5%DMSO		98.4
SRR8616198	ACH-000432	CVCL_0181	BV-173	Cancer Cell Line	910710	SIDM00962	45	Male	Leukemia	Chronic Myelogenous Leukemia (CML), blast crisis	Blood	CML	Haematopoietic And Lymphoid Tissue		DSMZ	2D: suspension	SUSPENSION ( small round cells, slow to grow)	RPMI-1640+20% FBS	2mM L-Glutamine	10% DMSO		100.6
SRR8616199	ACH-000535	CVCL_0186	BxPC-3	Cancer Cell Line	906693	SIDM00132	61	Female	Pancreatic Cancer	Ductal Adenocarcinoma, exocrine	Pancreas	exocrine	Pancreas	Primary	ATCC	2D: adherent
SRR8616200	ACH-000009	CVCL_1096	C2BBe1	Cancer Cell Line	910700	SIDM01233	72	Male	Colon/Colorectal Cancer	Adenocarcinoma	Colorectal	colorectal_adenocarcinoma	Colon	Primary	ATCC	2D: adherent	Adherent	DMEM +10%FBS		5% DMSO		110.9
SRR8616201	ACH-000580	CVCL_1097	C32 [Human melanoma]	Cancer Cell Line	906830	SIDM00890	53	Male	Skin Cancer	Melanoma, amelanotic	Skin	melanoma	Skin	Primary	ATCC	2D: adherent	ADHERENT	EMEM+10%FBS		5% DMSO		59
SRR8616202	ACH-000206	CVCL_1099	C8166	Cancer Cell Line		SIDM00072		Male	Lymphoma	ATL	Lymphocyte	ATL	Haematopoietic And Lymphoid Tissue		Sigma-Aldrich
SRR8616203	ACH-000088	CVCL_0660	Hs 172.T	Non-Cancerous Cell Line			50	Male	Non-Cancerous	Bladder	Fibroblast	fibroblast_urinary_tract	Fibroblast		ATCC	2D: adherent	Adherent	DMEM +10 %FBS		5% DMSO
SRR8616204	ACH-000131	CVCL_0698	Hs 229.T	Non-Cancerous Cell Line			65	Male	Non-Cancerous	Lung	Fibroblast	fibroblast_lung	Fibroblast	Primary	ATCC	2D: adherent	Adherent	RPMI+10%FBS		5%DMSO		467.4
SRR8616205	ACH-000861	CVCL_1285	HOP-62	Cancer Cell Line	905972	SIDM00133	60	Female	Lung Cancer	Non-Small Cell Lung Cancer (NSCLC), Adenocarcinoma	Lung	NSCLC	Lung	Primary	Academic lab	2D: adherent	Adherent	RPMI-1640+ 5% FBS		5% DMSO		37.8
SRR8616206	ACH-000825	CVCL_1286	HOP-92	Cancer Cell Line	905973	SIDM00134	62	Male	Lung Cancer	Non-Small Cell Lung Cancer (NSCLC), unspecified	Lung	NSCLC	Lung	Primary	Academic lab	2D: mixed adherent and suspension	Mix	RPMI-1640+ 5% FBS		5% DMSO		122.2
SRR8616207	ACH-000642	CVCL_IZ34	HMEL	Non-Cancerous Cell Line				Female	Non-Cancerous		Breast		Breast		Academic lab
SRR8616208	ACH-000299	CVCL_2071	HNT-34	Cancer Cell Line			47	Female	Leukemia	Acute Myelogenous Leukemia (AML), M4 (Myelomonocytic)	Blood	AML	Haematopoietic And Lymphoid Tissue		Academic lab
SRR8616209	ACH-000094	CVCL_0313	HPAF-II	Cancer Cell Line	724869	SIDM00669	44	Male	Pancreatic Cancer	Ductal Adenocarcinoma, exocrine	Pancreas	exocrine	Ascites	Metastasis	ATCC	2D: adherent	ADHERENT EPITHELIAL;	EMEM+10% FBS		5%DMSO		79
SRR8616210	ACH-000942	CVCL_1820	HPB-ALL	Cancer Cell Line			14	Male	Leukemia	Acute Lymphoblastic Leukemia (ALL), T-cell	Blood	ALL	Haematopoietic And Lymphoid Tissue	Primary	DSMZ		rond or polymorph cells growing singly or in clusters in suspentipn	80-90% RPMI 1640 +10-20% h.i. FBS			~ 50 hrs
SRR8616211	ACH-000613	CVCL_0312	HOS	Cancer Cell Line	907060	SIDM00806	13	Female	Bone Cancer	Osteosarcoma	Bone	osteosarcoma	Bone	Primary	ATCC	2D: adherent
SRR8616212	ACH-000270	CVCL_3517	HPAC	Cancer Cell Line	1298136	SIDM00670	64	Female	Pancreatic Cancer	Ductal Adenocarcinoma, exocrine	Pancreas	exocrine	Pancreas	Primary	ATCC	2D: adherent	ADHERENT EPITHELIAL;	DMEM:F12 + 5% FBS	Insulin + EGF	5%DMSO		69.7
SRR8616213	ACH-000279	CVCL_S740	EWS-502	Cancer Cell Line					Bone Cancer	Ewings Sarcoma	Bone	Ewing_sarcoma	Bone		Academic lab
SRR8616214	ACH-000499	CVCL_V618	EW-8	Cancer Cell Line				Male	Bone Cancer	Ewings Sarcoma	Bone	Ewing_sarcoma	Bone		Academic lab
SRR8616215	ACH-000846	CVCL_1218	FaDu	Cancer Cell Line	906863	SIDM00860	56	Male	Head and Neck Cancer	Squamous Cell Carcinoma	Upper Aerodigestive	upper_aerodigestive_squamous	Upper Aerodigestive Tract	Primary	ATCC	2D: adherent						33.3
SRR8616216	ACH-000487	CVCL_2037	F-36P	Cancer Cell Line			68	Male	Leukemia	Acute Myelogenous Leukemia (AML), M6 (Erythroleukemia)	Blood	AML	Pleural Effusion	Metastasis	DSMZ	2D: suspension	polymorph cells growing as adherent cells and singly in suspention	80% RPMI 1640 + 10% h.i.FBS	10 ng/ml GM-CSF		~ 24-36 hrs
SRR8616217	ACH-000585	CVCL_1197	EPLC-272H	Cancer Cell Line	753556	SIDM01044	57	Male	Lung Cancer	Non-Small Cell Lung Cancer (NSCLC), Squamous Cell Carcinoma	Lung	NSCLC	Lung	Primary	DSMZ	2D: adherent		RPMI-1640+20% FBS		5%DMSO		79.1
SRR8616218	ACH-000198	CVCL_0258	EoL-1	Cancer Cell Line	906856	SIDM00277	33	Male	Leukemia	Acute Myelogenous Leukemia (AML), M5 (Eosinophilic/Monocytic)	Blood	AML	Haematopoietic And Lymphoid Tissue		DSMZ		(relatively small) round cells growing in suspention, singly or in small clusters	90% RPMI 1640 +10% h.i. FBS			~ 60 hrs	64.5
SRR8616219	ACH-000913	CVCL_1205	ESS-1	Cancer Cell Line	907000	SIDM01043	76	Female	Endometrial/Uterine Cancer	Endometrial Stromal Sarcoma	Uterus	endometrial_stromal_sarcoma	Endometrium	Primary	DSMZ					5% DMSO	120hrs??	49.1
SRR8616220	ACH-000906	CVCL_3509	ES-2	Cancer Cell Line	1240128	SIDM00861	47	Female	Ovarian Cancer	Adenocarcinoma, clear cell	Ovary	ovary_adenocarcinoma	Ovary	Primary	ATCC	2D: adherent	ADHERENT FIBROBLASTS	McCOY'S5A + 10%FBS		5% DMSO		25.8
