# Supplementary material for: Systematic transcriptional analysis of human cell lines for gene expression landscape and tumor representation
Source: Nat Commun. 2023 Sep 5;14:5417. doi: 10.1038/s41467-023-41132-w (PMC10480497; doi:10.1038/s41467-023-41132-w)
Supplement: Supplementary file 4 — Supplementary Data 3 [file 41467_2023_41132_MOESM4_ESM.xlsx]

## Sheet: Common essential genes
Supplementary Data 3-1. Gene set overrepresentation analysis of the 1,614 overlapped essential genes based on Gene Ontology.
GO Term	Description	GeneRatio	BgRatio	P-value	Adjusted P-value	geneID	Count
GO:0022613	ribonucleoprotein complex biogenesis	258/1559	420/17163	7.41203e-164	3.36284e-160	LAS1L/UTP18/STRAP/RPL26L1/MTREX/LSG1/GEMIN8/NOP16/RRP12/MRTO4/NOP58/USP36/RIOK2/SFSWAP/EIF4B/WDR3/WDR18/RRP15/BUD23/NLE1/CLNS1A/SART3/EXOSC7/XAB2/EXOSC5/XRCC5/GEMIN5/XPO1/DIS3/NUFIP1/RPS5/YTHDC1/WBP11/EIF3I/DIMT1/NOP14/DDX18/XRN2/RPL6/ESF1/RPLP0/SF3A1/SNRPD3/PES1/SNU13/RPL3/EIF3D/PRMT5/EIF5/DICER1/PRPF6/MTG2/CRNKL1/NOP56/EIF3J/EIF3E/ERCC2/SF3A2/POP4/RPS16/FBL/YJU2/RPS19/NOP53/PRPF31/DDX49/EIF3B/E…	258
GO:0042254	ribosome biogenesis	186/1559	290/17163	5.76276e-122	1.30728e-118	LAS1L/UTP18/RPL26L1/MTREX/LSG1/NOP16/RRP12/MRTO4/NOP58/USP36/RIOK2/WDR3/WDR18/RRP15/BUD23/NLE1/EXOSC7/EXOSC5/XRCC5/XPO1/DIS3/RPS5/WBP11/DIMT1/NOP14/DDX18/XRN2/RPL6/ESF1/RPLP0/PES1/SNU13/RPL3/MTG2/NOP56/ERCC2/POP4/RPS16/FBL/RPS19/NOP53/DDX49/EXOSC3/GTPBP4/NUP88/C1QBP/FTSJ3/UTP6/GAR1/KRR1/NOP2/PAK1IP1/BYSL/DROSHA/BRIX1/RPL24/RRP9/RPS15/WDR75/NOL10/RPF1/ZNHIT6/EBNA1BP2/UTP25/RPS25/HEATR1/FCF1/RCL1/W…	186
GO:0006397	mRNA processing	223/1559	465/17163	6.21118e-110	9.39338e-107	PAF1/AQR/STRAP/MTREX/GEMIN8/THOC3/SNRNP40/SFSWAP/U2AF2/YBX1/DHX8/GPKOW/PABPC1/CPSF1/CLNS1A/SART3/XAB2/THOC1/GEMIN5/YTHDC1/PPIE/WBP11/RBM22/SRRT/SF3B2/XRN2/HNRNPC/CDC5L/HNRNPM/SF3A1/SNRPD3/TFIP11/SNU13/THOC5/ZMAT5/PHF5A/PRMT5/SNW1/ACIN1/PABPN1/PNN/CSTF1/PRPF6/CRNKL1/RNMT/HTATSF1/RNF40/HNRNPL/SNRNP70/CLASRP/SF3A2/YJU2/CACTIN/PRPF31/BUD31/RBM28/LSM5/MTPAP/C1QBP/DDX5/LUC7L3/EFTUD2/SUPT6H/DHX15/ZPR1/H…	223
GO:0034660	ncRNA metabolic process	215/1559	472/17163	2.99885e-100	3.40144e-97	LAS1L/ELAC2/UTP18/SARS1/METTL1/MTREX/RRP12/MRTO4/NOP58/USP36/RIOK2/WDR3/WDR18/KARS1/RRP15/IARS2/BUD23/TRNT1/EXOSC7/EXOSC5/DIS3/WBP11/DIMT1/SRRT/NOP14/RTRAF/DDX18/XRN2/ESF1/AARS1/OSGEP/PES1/SNU13/RTCB/DICER1/NOP56/INTS9/POP1/SARS2/ERCC2/POP4/RPS16/FBL/RPS19/NOP53/DDX49/GARS1/EXOSC3/GTPBP4/INTS2/FTSJ3/UTP6/GAR1/ELP4/KRR1/NOP2/BYSL/THG1L/DROSHA/TARS1/BRIX1/RARS1/XRN1/RRP9/RPS15/WDR75/NOL10/DARS1/FAR…	215
GO:0006364	rRNA processing	144/1559	217/17163	3.12052e-97	2.83156e-94	LAS1L/UTP18/MTREX/RRP12/MRTO4/NOP58/USP36/RIOK2/WDR3/WDR18/RRP15/BUD23/EXOSC7/EXOSC5/DIS3/WBP11/DIMT1/NOP14/DDX18/XRN2/ESF1/PES1/SNU13/NOP56/ERCC2/POP4/RPS16/FBL/RPS19/NOP53/DDX49/EXOSC3/GTPBP4/FTSJ3/UTP6/GAR1/KRR1/NOP2/BYSL/BRIX1/RRP9/RPS15/WDR75/NOL10/RPF1/ZNHIT6/EBNA1BP2/UTP25/RPS25/HEATR1/FCF1/RCL1/WDR55/EXOSC8/UTP20/RPL5/DDX54/EXOSC9/DDX27/MPHOSPH10/RRP36/RIOK1/RPP40/SBDS/NGDN/EXOSC2/PPAN/DK…	144
GO:0008380	RNA splicing	194/1559	397/17163	3.98601e-97	3.01409e-94	AQR/STRAP/MTREX/GEMIN8/THOC3/SNRNP40/SFSWAP/U2AF2/YBX1/DHX8/GPKOW/PABPC1/CLNS1A/SART3/XAB2/THOC1/GEMIN5/YTHDC1/PPIE/WBP11/RBM22/RTRAF/SF3B2/PDCD7/HNRNPC/CDC5L/HNRNPM/SF3A1/SNRPD3/TFIP11/SNU13/RTCB/THOC5/ZMAT5/PHF5A/PRMT5/SNW1/ACIN1/PNN/PRPF6/CRNKL1/HTATSF1/HNRNPL/SNRNP70/CLASRP/SF3A2/YJU2/CACTIN/PPP2R1A/PRPF31/BUD31/RBM28/LSM5/C1QBP/DDX5/LUC7L3/EFTUD2/SUPT6H/DHX15/ZPR1/HSPA8/PRPF19/RPS13/NUP98/SR…	194
GO:0016072	rRNA metabolic process	147/1559	228/17163	1.52329e-96	9.8731e-94	LAS1L/UTP18/MTREX/RRP12/MRTO4/NOP58/USP36/RIOK2/WDR3/WDR18/RRP15/BUD23/EXOSC7/EXOSC5/DIS3/WBP11/DIMT1/NOP14/DDX18/XRN2/ESF1/PES1/SNU13/NOP56/ERCC2/POP4/RPS16/FBL/RPS19/NOP53/DDX49/EXOSC3/GTPBP4/FTSJ3/UTP6/GAR1/KRR1/NOP2/BYSL/DROSHA/BRIX1/XRN1/RRP9/RPS15/WDR75/NOL10/RPF1/ZNHIT6/EBNA1BP2/UTP25/RPS25/HEATR1/FCF1/RCL1/WDR55/EXOSC8/UTP20/RPL5/DDX54/EXOSC9/DDX27/MPHOSPH10/RRP36/RIOK1/RPP40/SBDS/NGDN/EX…	147
GO:0034470	ncRNA processing	189/1559	384/17163	2.85678e-95	1.62015e-92	LAS1L/ELAC2/UTP18/SARS1/METTL1/MTREX/RRP12/MRTO4/NOP58/USP36/RIOK2/WDR3/WDR18/KARS1/RRP15/BUD23/TRNT1/EXOSC7/EXOSC5/DIS3/WBP11/DIMT1/SRRT/NOP14/RTRAF/DDX18/XRN2/ESF1/AARS1/OSGEP/PES1/SNU13/RTCB/DICER1/NOP56/INTS9/POP1/ERCC2/POP4/RPS16/FBL/RPS19/NOP53/DDX49/EXOSC3/GTPBP4/INTS2/FTSJ3/UTP6/GAR1/ELP4/KRR1/NOP2/BYSL/THG1L/DROSHA/BRIX1/RRP9/RPS15/WDR75/NOL10/RPF1/ZNHIT6/EBNA1BP2/UTP25/RPS25/HEATR1/FCF1…	189
GO:0000375	RNA splicing, via transesterification reactions	153/1559	289/17163	8.49326e-83	4.28154e-80	AQR/STRAP/MTREX/GEMIN8/SNRNP40/SFSWAP/U2AF2/DHX8/GPKOW/PABPC1/CLNS1A/SART3/XAB2/GEMIN5/YTHDC1/PPIE/WBP11/RBM22/SF3B2/HNRNPC/CDC5L/HNRNPM/SF3A1/SNRPD3/TFIP11/SNU13/PHF5A/PRMT5/SNW1/PNN/PRPF6/CRNKL1/HTATSF1/HNRNPL/SNRNP70/SF3A2/YJU2/CACTIN/PRPF31/BUD31/LSM5/C1QBP/DDX5/LUC7L3/EFTUD2/HSPA8/PRPF19/NUP98/SRSF3/IK/PPWD1/NCBP2/NCL/SF3B6/SF3B1/SRSF7/SFPQ/BCAS2/PRPF3/SYF2/RBM25/SMNDC1/SMU1/RBM19/WDR83/SRSF…	153
GO:0000377	RNA splicing, via transesterification reactions with bulged adenosine as nucleophile	151/1559	285/17163	9.08252e-82	3.74613e-79	AQR/STRAP/MTREX/GEMIN8/SNRNP40/SFSWAP/U2AF2/DHX8/GPKOW/PABPC1/CLNS1A/SART3/XAB2/GEMIN5/YTHDC1/PPIE/WBP11/RBM22/SF3B2/HNRNPC/CDC5L/HNRNPM/SF3A1/SNRPD3/TFIP11/SNU13/PHF5A/PRMT5/SNW1/PNN/PRPF6/CRNKL1/HTATSF1/HNRNPL/SNRNP70/SF3A2/YJU2/CACTIN/PRPF31/BUD31/LSM5/C1QBP/DDX5/LUC7L3/EFTUD2/HSPA8/PRPF19/NUP98/SRSF3/IK/PPWD1/NCBP2/NCL/SF3B6/SF3B1/SRSF7/SFPQ/BCAS2/PRPF3/SYF2/RBM25/SMU1/RBM19/WDR83/SRSF6/SNRPC…	151
GO:0000398	mRNA splicing, via spliceosome	151/1559	285/17163	9.08252e-82	3.74613e-79	AQR/STRAP/MTREX/GEMIN8/SNRNP40/SFSWAP/U2AF2/DHX8/GPKOW/PABPC1/CLNS1A/SART3/XAB2/GEMIN5/YTHDC1/PPIE/WBP11/RBM22/SF3B2/HNRNPC/CDC5L/HNRNPM/SF3A1/SNRPD3/TFIP11/SNU13/PHF5A/PRMT5/SNW1/PNN/PRPF6/CRNKL1/HTATSF1/HNRNPL/SNRNP70/SF3A2/YJU2/CACTIN/PRPF31/BUD31/LSM5/C1QBP/DDX5/LUC7L3/EFTUD2/HSPA8/PRPF19/NUP98/SRSF3/IK/PPWD1/NCBP2/NCL/SF3B6/SF3B1/SRSF7/SFPQ/BCAS2/PRPF3/SYF2/RBM25/SMU1/RBM19/WDR83/SRSF6/SNRPC…	151
GO:0071826	ribonucleoprotein complex subunit organization	107/1559	190/17163	1.50647e-61	5.69572e-59	STRAP/GEMIN8/MRTO4/SFSWAP/EIF4B/DHX8/NLE1/CLNS1A/SART3/XAB2/XRCC5/GEMIN5/NUFIP1/RPS5/YTHDC1/EIF3I/RPL6/RPLP0/SF3A1/SNRPD3/TFIP11/SNU13/RPL3/EIF3D/PRMT5/EIF5/DICER1/PRPF6/CRNKL1/EIF3J/EIF3E/SF3A2/YJU2/RPS19/NOP53/PRPF31/EIF3B/EIF3A/LUC7L3/PRPF19/CPSF6/NOP2/BRIX1/RPL24/RPS15/SF3B1/ZNHIT6/PRPF3/RPL5/SRSF6/SNRPC/MRPS7/SNRPD2/SNRPB/EIF2S2/LSM4/EIF2S3/PPAN/EIF3G/DHX9/SRSF1/NCBP1/TGS1/SNRPF/DENR/TXNL4A/…	107
GO:0002181	cytoplasmic translation	93/1559	146/17163	2.18428e-60	7.29388e-58	RPS20/RPL26L1/EIF4B/RPL18/PKM/EIF2B3/RPL31/RPS5/EIF3I/RPL6/RPLP0/AARS1/RPL3/EIF3D/EIF5/GSPT1/EIF3J/EIF3E/RPS16/RPS19/RPL18A/EIF3B/EIF3A/RPL28/RPL19/RPS13/RPS12/RPL24/EIF4G1/RPS15/RPL22/RPS25/ETF1/RPL21/RPL5/RPS10/RPL23/EIF2S2/RPL36/EIF2S3/EIF3G/RPL27/RPS15A/DHX9/RPL35/RPS6/RPLP1/RPS24/DENR/RPS2/RPS11/RPL13A/RPL11/RPS8/RPS27A/RPL32/RPL37/RPL10/RPL7/EIF3H/EIF3M/RPS3/DPH3/RPL30/RPL8/EIF4A1/RPL26/RPL…	93
GO:0022618	ribonucleoprotein complex assembly	104/1559	183/17163	2.2507e-60	7.29388e-58	STRAP/GEMIN8/MRTO4/SFSWAP/EIF4B/NLE1/CLNS1A/SART3/XAB2/XRCC5/GEMIN5/NUFIP1/RPS5/YTHDC1/EIF3I/RPL6/RPLP0/SF3A1/SNRPD3/SNU13/RPL3/EIF3D/PRMT5/EIF5/DICER1/PRPF6/CRNKL1/EIF3J/EIF3E/SF3A2/YJU2/RPS19/NOP53/PRPF31/EIF3B/EIF3A/LUC7L3/PRPF19/CPSF6/NOP2/BRIX1/RPL24/RPS15/SF3B1/ZNHIT6/PRPF3/RPL5/SRSF6/SNRPC/MRPS7/SNRPD2/SNRPB/EIF2S2/LSM4/EIF2S3/PPAN/EIF3G/DHX9/SRSF1/NCBP1/TGS1/SNRPF/DENR/TXNL4A/GEMIN7/RPL13…	104
GO:0006403	RNA localization	99/1559	198/17163	1.4172e-50	4.28655e-48	UPF1/NUP160/TPR/THOC3/NOP58/NDC1/YBX1/NUP133/THOC1/XPO1/YTHDC1/SEH1L/RTRAF/NUP50/THOC5/YY1/PABPN1/RAE1/PRPF6/NUTF2/NUP93/FBL/EXOSC3/NUP88/SUPT6H/NUP98/NUP107/CPSF6/SRSF3/NUP155/NCBP2/CCT4/SRSF7/SMG7/ZNHIT6/GLE1/NUP43/TCP1/ENY2/XPO5/NUP153/NUP85/THOC2/PCID2/NUP214/EXOSC2/DKC1/RAN/EIF5A/CCT7/DHX9/SRSF1/NCBP1/PNPT1/LRPPRC/SSB/NUP54/EIF4A3/POLR2D/SHQ1/NHP2/CCT6A/TERF1/CCT5/UPF2/HNRNPU/RANBP2/AHCTF1/N…	99
GO:0007059	chromosome segregation	123/1559	336/17163	1.94149e-44	5.50534e-42	CDC27/SLC25A5/ZNF207/NCAPD2/DDX11/TACC3/NCAPH2/CUL3/SPDL1/TPR/ANAPC4/RIOK2/NDC1/CDC42/SMC1A/SPAG5/NDC80/SEH1L/CHMP5/ANAPC5/BIRC5/NUDC/KIF4A/CDC6/CDC23/CHMP4B/NAA10/CTCF/UBE2I/OIP5/ERCC2/PPP2R1A/SMC3/KPNB1/NCAPG/ANAPC15/FBXO5/TTK/IK/SMC4/ECT2/SFPQ/MAD2L2/CDC20/NSL1/NUP43/NCAPH/NAA50/KIF18A/CENPK/HJURP/MAD2L1BP/XRCC3/PCID2/PSMG2/INO80/CDC16/CHMP2A/TUBG1/TOP2A/RAN/CCNB1/CDCA8/SMC2/NUMA1/KIF23/ACTR2/…	123
GO:0042273	ribosomal large subunit biogenesis	55/1559	71/17163	1.58748e-43	4.2367e-41	LAS1L/RPL26L1/NOP16/MRTO4/RRP15/NLE1/DDX18/RPL6/RPLP0/PES1/SNU13/RPL3/NOP53/GTPBP4/FTSJ3/NOP2/PAK1IP1/BRIX1/RPL24/RPF1/ZNHIT6/EBNA1BP2/GTF3A/RPL5/PPAN/NIP7/WDR74/RPL35/WDR12/URB1/RPL11/NVL/NHP2/RPL10/RPL7/SURF6/LTO1/NIFK/RPL26/NOL9/NSA2/RSL1D1/RPL38/RRS1/NPM1/RPL35A/RPL14/NOC2L/RPF2/MAK16/RPL23A/SDAD1/RPL10A/EIF6/BOP1	55
GO:0000819	sister chromatid segregation	90/1559	194/17163	1.31386e-42	3.31167e-40	CDC27/ZNF207/NCAPD2/DDX11/TACC3/NCAPH2/CUL3/SPDL1/TPR/ANAPC4/RIOK2/SMC1A/SPAG5/NDC80/SEH1L/CHMP5/ANAPC5/NUDC/KIF4A/CDC6/CDC23/CHMP4B/NAA10/CTCF/SMC3/KPNB1/NCAPG/ANAPC15/FBXO5/TTK/IK/SMC4/SFPQ/MAD2L2/CDC20/NSL1/NCAPH/NAA50/KIF18A/CENPK/MAD2L1BP/XRCC3/PCID2/PSMG2/INO80/CDC16/CHMP2A/TUBG1/TOP2A/RAN/CCNB1/CDCA8/SMC2/NUMA1/KIF23/ANAPC11/NUF2/POGZ/CDCA5/NCAPG2/INCENP/DSN1/ANAPC1/HNRNPU/BUB3/NSMCE2/BUB1…	90
GO:0000070	mitotic sister chromatid segregation	82/1559	166/17163	1.63067e-41	3.89387e-39	CDC27/ZNF207/NCAPD2/TACC3/NCAPH2/CUL3/SPDL1/TPR/ANAPC4/RIOK2/SMC1A/SPAG5/NDC80/SEH1L/CHMP5/ANAPC5/NUDC/KIF4A/CDC6/CDC23/CHMP4B/NAA10/SMC3/KPNB1/NCAPG/ANAPC15/FBXO5/TTK/IK/SMC4/MAD2L2/CDC20/NSL1/NCAPH/NAA50/KIF18A/CENPK/MAD2L1BP/XRCC3/PCID2/PSMG2/INO80/CDC16/CHMP2A/TUBG1/RAN/CCNB1/CDCA8/SMC2/NUMA1/KIF23/ANAPC11/NUF2/POGZ/CDCA5/NCAPG2/INCENP/DSN1/ANAPC1/HNRNPU/BUB3/NSMCE2/BUB1B/RACGAP1/MAD2L1/PTTG1…	82
GO:0042274	ribosomal small subunit biogenesis	51/1559	70/17163	3.98766e-38	9.04602e-36	RIOK2/WDR3/XRCC5/RPS5/NOP14/SNU13/ERCC2/RPS16/RPS19/UTP6/BYSL/RPS15/NOL10/UTP25/RPS25/HEATR1/RCL1/UTP20/RRP36/RIOK1/RPP40/MRPS7/NGDN/NOL11/UTP3/NAT10/LTV1/RPS6/RPS24/UTP4/NOB1/RPS8/ABT1/NOM1/UTP23/SURF6/DHX37/SRFBP1/TSR2/LSM6/BMS1/METTL17/TSR1/RPSA/RPS21/RPS7/RPL38/RRS1/NPM1/RRP7A/NOP9	51
GO:0140014	mitotic nuclear division	103/1559	285/17163	9.80032e-37	2.11734e-34	CDC27/ZNF207/NCAPD2/ANLN/TACC3/NCAPH2/CUL3/SPDL1/TPR/ANAPC4/RIOK2/CTDP1/CDC42/SMC1A/SPAG5/NDC80/SEH1L/CHMP5/AURKA/TPX2/ANAPC5/NUDC/KIF4A/CDC6/CDC23/RANBP1/PRMT5/CHMP4B/NAA10/UBE2I/BCCIP/SMC3/UBE2S/KPNB1/NCAPG/ANAPC15/FBXO5/TTK/IK/SMC4/RPL24/MAD2L2/CDC20/NSL1/NCAPH/NAA50/KIF18A/CENPK/MAD2L1BP/XRCC3/PCID2/PKMYT1/PSMG2/INO80/CDC16/CHMP2A/TUBG1/RAN/CCNB1/CDCA8/BORA/SMC2/NUMA1/KIF23/KIF11/ANAPC11/NUF2…	103
GO:0051236	establishment of RNA localization	74/1559	163/17163	2.03356e-34	4.19376e-32	UPF1/NUP160/TPR/THOC3/NDC1/YBX1/NUP133/THOC1/XPO1/YTHDC1/SEH1L/RTRAF/NUP50/THOC5/PABPN1/RAE1/NUTF2/NUP93/NUP88/SUPT6H/NUP98/NUP107/CPSF6/SRSF3/NUP155/NCBP2/SRSF7/SMG7/GLE1/NUP43/ENY2/XPO5/NUP153/NUP85/THOC2/PCID2/NUP214/RAN/EIF5A/DHX9/SRSF1/NCBP1/PNPT1/LRPPRC/SSB/NUP54/EIF4A3/POLR2D/TERF1/UPF2/RANBP2/AHCTF1/NUP205/SEC13/SMG1/NXF1/MAGOH/NUP35/THOC7/SLBP/PHAX/NOL6/UPF3A/SNUPN/TOMM20/CKAP5/NPM1/ALYR…	74
GO:0006260	DNA replication	95/1559	260/17163	2.1406e-34	4.22257e-32	UPF1/DDX11/POLA2/RTF2/RFC1/PNKP/RFC2/RAD51/POLD1/WDR18/MCM10/CDC42/MCM2/TIPIN/MCM6/POLD3/THOC1/ORC6/SUPT16H/CDC45/CDC6/CDC7/MCM5/CINP/GINS1/POLA1/DNAJA3/MCM4/GRWD1/PPP2R1A/RPA3/POLD2/GTPBP4/SMC3/ZPR1/RFC5/TIMELESS/FBXO5/MCM3/PPP2CA/ORC4/CACYBP/RPA2/RBBP6/CDK2/TTF1/INO80/DUT/RPAIN/GINS2/RPA1/PCNA/NASP/RFC3/ORC3/DHX9/USP37/RAC1/CDK9/HMGA1/SDE2/CCNA2/GINS4/TERF1/SSRP1/CHEK1/KIN/DONSON/CHAF1B/TONSL/R…	95
GO:0050657	nucleic acid transport	73/1559	160/17163	3.80402e-34	6.90353e-32	UPF1/NUP160/TPR/THOC3/NDC1/YBX1/NUP133/THOC1/XPO1/YTHDC1/SEH1L/RTRAF/NUP50/THOC5/PABPN1/RAE1/NUTF2/NUP93/NUP88/SUPT6H/NUP98/NUP107/CPSF6/SRSF3/NUP155/NCBP2/SRSF7/SMG7/GLE1/NUP43/ENY2/XPO5/NUP153/NUP85/THOC2/PCID2/NUP214/RAN/EIF5A/DHX9/SRSF1/NCBP1/PNPT1/LRPPRC/SSB/NUP54/EIF4A3/POLR2D/UPF2/RANBP2/AHCTF1/NUP205/SEC13/SMG1/NXF1/MAGOH/NUP35/THOC7/SLBP/PHAX/NOL6/UPF3A/SNUPN/TOMM20/CKAP5/NPM1/ALYREF/XPO…	73
GO:0050658	RNA transport	73/1559	160/17163	3.80402e-34	6.90353e-32	UPF1/NUP160/TPR/THOC3/NDC1/YBX1/NUP133/THOC1/XPO1/YTHDC1/SEH1L/RTRAF/NUP50/THOC5/PABPN1/RAE1/NUTF2/NUP93/NUP88/SUPT6H/NUP98/NUP107/CPSF6/SRSF3/NUP155/NCBP2/SRSF7/SMG7/GLE1/NUP43/ENY2/XPO5/NUP153/NUP85/THOC2/PCID2/NUP214/RAN/EIF5A/DHX9/SRSF1/NCBP1/PNPT1/LRPPRC/SSB/NUP54/EIF4A3/POLR2D/UPF2/RANBP2/AHCTF1/NUP205/SEC13/SMG1/NXF1/MAGOH/NUP35/THOC7/SLBP/PHAX/NOL6/UPF3A/SNUPN/TOMM20/CKAP5/NPM1/ALYREF/XPO…	73
GO:0098813	nuclear chromosome segregation	97/1559	273/17163	6.16175e-34	1.07523e-31	CDC27/ZNF207/NCAPD2/DDX11/TACC3/NCAPH2/CUL3/SPDL1/TPR/ANAPC4/RIOK2/NDC1/CDC42/SMC1A/SPAG5/NDC80/SEH1L/CHMP5/ANAPC5/NUDC/KIF4A/CDC6/CDC23/CHMP4B/NAA10/CTCF/SMC3/KPNB1/NCAPG/ANAPC15/FBXO5/TTK/IK/SMC4/ECT2/SFPQ/MAD2L2/CDC20/NSL1/NCAPH/NAA50/KIF18A/CENPK/MAD2L1BP/XRCC3/PCID2/PSMG2/INO80/CDC16/CHMP2A/TUBG1/TOP2A/RAN/CCNB1/CDCA8/SMC2/NUMA1/KIF23/ACTR2/ANAPC11/NUF2/POGZ/CDCA5/NCAPG2/TERF1/INCENP/DSN1/AN…	97
GO:0033044	regulation of chromosome organization	78/1559	185/17163	1.88027e-33	3.15955e-31	CDC27/UPF1/ZNF207/DDX11/TACC3/MNAT1/CUL3/PNKP/SPDL1/TPR/ANAPC4/RIOK2/RNF4/MCM2/XRCC5/NDC80/ANAPC5/HNRNPC/TINF2/CDC6/CDC23/NAA10/CTCF/ANAPC15/FBXO5/SENP6/TTK/IK/XRN1/CCT4/SFPQ/MAD2L2/TCP1/MAD2L1BP/XRCC3/PCID2/PSMG2/GNL3L/CDC16/DNMT1/DKC1/TOP2A/CCNB1/NAT10/CCT7/NUMA1/ANAPC11/CDCA5/CCT6A/TERF1/CCT5/ANAPC1/HNRNPU/BUB3/CCT8/NSMCE2/BUB1B/SMG1/CCT3/GNL3/MAD2L1/PTTG1/RAD21/CCT2/PLK1/CDT1/FEN1/BUB1/EXOSC1…	78
GO:0071166	ribonucleoprotein complex localization	49/1559	76/17163	1.11367e-32	1.80454e-30	UPF1/NUP160/LSG1/TPR/THOC3/RIOK2/NUP133/THOC1/XPO1/YTHDC1/THOC5/PABPN1/RAE1/NUP93/PRPF31/NUP88/SUPT6H/NUP107/SRSF3/NUP155/RPS15/SMG7/GLE1/ENY2/NUP85/THOC2/PCID2/NUP214/RAN/LTV1/NCBP1/SSB/POLR2D/UPF2/SMG1/NXF1/THOC7/ABCE1/NOL6/NMD3/RRS1/NPM1/ALYREF/XPOT/NOP9/SDAD1/SMG5/SARNP/EIF6	49
GO:0071426	ribonucleoprotein complex export from nucleus	48/1559	75/17163	8.12954e-32	1.27185e-29	UPF1/NUP160/LSG1/TPR/THOC3/RIOK2/NUP133/THOC1/XPO1/YTHDC1/THOC5/PABPN1/RAE1/NUP93/NUP88/SUPT6H/NUP107/SRSF3/NUP155/RPS15/SMG7/GLE1/ENY2/NUP85/THOC2/PCID2/NUP214/RAN/LTV1/NCBP1/SSB/POLR2D/UPF2/SMG1/NXF1/THOC7/ABCE1/NOL6/NMD3/RRS1/NPM1/ALYREF/XPOT/NOP9/SDAD1/SMG5/SARNP/EIF6	48
GO:0031123	RNA 3'-end processing	58/1559	115/17163	2.54923e-30	3.85529e-28	PAF1/ELAC2/PABPC1/CPSF1/TRNT1/EXOSC7/EXOSC5/YTHDC1/CSTF1/RNF40/FBL/EXOSC3/MTPAP/INTS2/CPSF6/NCBP2/CPSF3/EXOSC8/EXOSC9/SYMPK/EXOSC2/DKC1/CCNB1/WDR33/CDK9/NCBP1/PNPT1/SSB/INTS14/INTS7/POLR2D/FIP1L1/TUT1/RNF20/SUPV3L1/SSU72/CPSF4/POLR3K/SLBP/INTS1/INTS8/VIRMA/PCF11/CPSF2/NUDT21/EXOSC10/RPS21/CLP1/TRMT10C/DHX36/CSTF3/EXOSC4/LSM10/INTS5/SUPT5H/CTR9/NELFE/EXOSC6	58
GO:0051168	nuclear export	65/1559	152/17163	1.67479e-28	2.45114e-26	UPF1/NUP160/LSG1/TPR/THOC3/RIOK2/NUP133/THOC1/XPO1/YTHDC1/RBM22/THOC5/RANGAP1/PABPN1/RAE1/NUTF2/NUP93/NUP88/YWHAE/SUPT6H/NUP107/CPSF6/SRSF3/HSPA9/NUP155/NCBP2/RPS15/SMG7/GLE1/ENY2/CSE1L/XPO5/NUP153/NUP85/THOC2/PCID2/NUP214/RAN/LTV1/MDM2/DHX9/TXN/NCBP1/SSB/POLR2D/UPF2/SMG1/NXF1/THOC7/ABCE1/PHAX/NOL6/NMD3/RRS1/PTPN11/NPM1/ALYREF/XPOT/NOP9/SDAD1/SMG5/SARNP/NUP62/EIF6/POM121C	65
GO:0051028	mRNA transport	59/1559	127/17163	2.36574e-28	3.35418e-26	UPF1/NUP160/TPR/THOC3/NDC1/NUP133/THOC1/XPO1/YTHDC1/SEH1L/NUP50/THOC5/PABPN1/RAE1/NUTF2/NUP93/NUP88/SUPT6H/NUP98/NUP107/SRSF3/NUP155/NCBP2/SRSF7/SMG7/GLE1/NUP43/ENY2/NUP153/NUP85/THOC2/PCID2/NUP214/EIF5A/DHX9/SRSF1/NCBP1/LRPPRC/NUP54/EIF4A3/POLR2D/UPF2/RANBP2/AHCTF1/NUP205/SEC13/SMG1/NXF1/MAGOH/NUP35/THOC7/SLBP/UPF3A/ALYREF/SMG5/SARNP/NUP62/RBM8A/POM121C	59
GO:0006913	nucleocytoplasmic transport	94/1559	298/17163	2.60915e-28	3.48168e-26	UPF1/NUP160/LSG1/TPR/THOC3/PPP1R12A/RIOK2/NDC1/TNPO3/NUP133/THOC1/XPO1/YTHDC1/IPO11/RBM22/NUP50/THOC5/RANGAP1/PABPN1/RAE1/NUTF2/NUP93/KPNB1/NUP88/YWHAE/SUPT6H/ZPR1/NUP98/NUP107/CPSF6/SRSF3/HSPA9/NUP155/ECT2/NCBP2/RPS15/SUMO1/SMG7/IPO13/GLE1/ENY2/TARDBP/CSE1L/XPO5/NUP153/NUP85/THOC2/MED1/RPL23/PCID2/NUP214/RPAIN/RAN/LTV1/MDM2/DHX9/TXN/NCBP1/SSB/NUP54/POLR2D/UPF2/RANBP2/NUP205/SEC13/SMG1/NXF1/NUP35…	94
GO:0051169	nuclear transport	94/1559	298/17163	2.60915e-28	3.48168e-26	UPF1/NUP160/LSG1/TPR/THOC3/PPP1R12A/RIOK2/NDC1/TNPO3/NUP133/THOC1/XPO1/YTHDC1/IPO11/RBM22/NUP50/THOC5/RANGAP1/PABPN1/RAE1/NUTF2/NUP93/KPNB1/NUP88/YWHAE/SUPT6H/ZPR1/NUP98/NUP107/CPSF6/SRSF3/HSPA9/NUP155/ECT2/NCBP2/RPS15/SUMO1/SMG7/IPO13/GLE1/ENY2/TARDBP/CSE1L/XPO5/NUP153/NUP85/THOC2/MED1/RPL23/PCID2/NUP214/RPAIN/RAN/LTV1/MDM2/DHX9/TXN/NCBP1/SSB/NUP54/POLR2D/UPF2/RANBP2/NUP205/SEC13/SMG1/NXF1/NUP35…	94
GO:0030490	maturation of SSU-rRNA	35/1559	48/17163	1.45064e-26	1.88045e-24	RIOK2/WDR3/NOP14/SNU13/ERCC2/RPS16/RPS19/UTP6/BYSL/NOL10/UTP25/HEATR1/RCL1/UTP20/RRP36/RIOK1/RPP40/NGDN/NOL11/UTP3/NAT10/UTP4/NOB1/RPS8/ABT1/UTP23/DHX37/SRFBP1/TSR2/LSM6/BMS1/TSR1/RPS21/RRS1/NOP9	35
GO:0140694	non-membrane-bounded organelle assembly	102/1559	361/17163	2.56091e-26	3.22746e-24	ZNF207/ANLN/TPR/MRTO4/RNF4/WDR1/SMC1A/NLE1/SPAG5/XRCC5/RPS5/CHMP5/AURKA/TPX2/RPL6/RPLP0/KIF4A/HAUS4/RPL3/CHMP4B/RPS19/NOP53/BCCIP/SMC3/KPNB1/C1QBP/DDX6/NOP2/FBXO5/SRF/SENP6/BRIX1/RPL24/CENPA/RPS15/CDC20/RPL5/CENPK/CDK2/STIL/CNOT1/MRPS7/TUBGCP3/SBDS/INO80/LSM4/TUBGCP2/CHMP2A/PPAN/HAUS8/NIP7/EIF2S1/NUMA1/KIF23/HAUS2/TUBGCP4/KIF11/EFL1/RPL11/PLK4/POGZ/ABT1/RPL10/HAUS6/RPS3/INCENP/DHX37/HAUS1/CENPH/H…	102
GO:0006405	RNA export from nucleus	45/1559	82/17163	7.48228e-26	9.17489e-24	UPF1/NUP160/TPR/THOC3/NUP133/THOC1/YTHDC1/THOC5/PABPN1/RAE1/NUP93/NUP88/SUPT6H/NUP107/CPSF6/SRSF3/NUP155/NCBP2/SMG7/GLE1/ENY2/XPO5/NUP153/NUP85/THOC2/PCID2/NUP214/RAN/DHX9/NCBP1/SSB/POLR2D/UPF2/SMG1/NXF1/THOC7/PHAX/NOL6/NPM1/ALYREF/XPOT/SMG5/SARNP/NUP62/POM121C	45
GO:0072594	establishment of protein localization to organelle	109/1559	410/17163	1.22416e-25	1.46158e-23	VPS41/SEC63/HSPA5/TPR/VPS13D/USP36/SEC61A1/TNPO3/NUP133/TSG101/DNAJA1/IPO11/RBM22/HUWE1/NUP50/TIMM13/TOMM22/SAMM50/TIMM9/SRP54/CHMP4B/NUTF2/NUP93/TIMM44/PDCD5/PMPCB/SEC61B/KPNB1/NUP88/UBE2D3/GRPEL1/ZPR1/HSPA8/NUP98/NUP107/NUP155/ECT2/CCT4/SUMO1/MFN2/IPO13/SPCS2/TCP1/TARDBP/CSE1L/NUP153/NUP85/MED1/RPL23/ROMO1/NUP214/TIMM8A/SPCS3/RPAIN/TOMM40/DKC1/VPS25/RAN/SEC61G/TIMM10/CCT7/NMT1/NUP54/SRP14/NPEPP…	109
GO:0000280	nuclear division	113/1559	437/17163	1.95468e-25	2.27395e-23	CDC27/ZNF207/NCAPD2/ANLN/TACC3/NCAPH2/CUL3/SPDL1/TPR/RAD51/ANAPC4/RIOK2/NDC1/CTDP1/CDC42/SMC1A/SPAG5/NDC80/SEH1L/CHMP5/AURKA/TPX2/ANAPC5/NUDC/KIF4A/CDC6/CDC23/RANBP1/PRMT5/CHMP4B/NAA10/UBE2I/BCCIP/SMC3/UBE2S/KPNB1/NCAPG/ANAPC15/FBXO5/TTK/IK/RAD1/SMC4/RPL24/MAD2L2/CDC20/NSL1/NCAPH/NAA50/KIF18A/CENPK/CKS2/MAD2L1BP/XRCC3/PCID2/PKMYT1/PSMG2/INO80/CDC16/CHMP2A/TUBG1/TOP2A/RAN/CCNB1/CDCA8/BORA/SMC2/NUM…	113
GO:0015931	nucleobase-containing compound transport	75/1559	219/17163	2.5769e-25	2.92285e-23	UPF1/SLC25A5/NUP160/TPR/THOC3/NDC1/YBX1/NUP133/THOC1/XPO1/YTHDC1/SEH1L/RTRAF/NUP50/THOC5/PABPN1/RAE1/NUTF2/NUP93/NUP88/SUPT6H/NUP98/NUP107/CPSF6/SRSF3/NUP155/NCBP2/SRSF7/SMG7/GLE1/NUP43/ENY2/SLC35B1/XPO5/NUP153/NUP85/THOC2/PCID2/NUP214/RAN/EIF5A/DHX9/SRSF1/NCBP1/PNPT1/LRPPRC/SSB/NUP54/EIF4A3/POLR2D/UPF2/RANBP2/AHCTF1/NUP205/SEC13/SMG1/NXF1/MAGOH/NUP35/THOC7/SLBP/PHAX/NOL6/UPF3A/SNUPN/TOMM20/CKAP5…	75
GO:0006261	DNA-dependent DNA replication	61/1559	151/17163	3.26729e-25	3.61553e-23	UPF1/DDX11/POLA2/RTF2/RFC1/PNKP/RFC2/RAD51/POLD1/WDR18/MCM10/MCM2/TIPIN/MCM6/POLD3/THOC1/ORC6/CDC45/CDC6/CDC7/MCM5/GINS1/POLA1/DNAJA3/MCM4/POLD2/ZPR1/RFC5/TIMELESS/FBXO5/MCM3/ORC4/INO80/RPAIN/RPA1/PCNA/RFC3/ORC3/CDK9/HMGA1/GINS4/TERF1/DONSON/TONSL/TOPBP1/RFC4/ORC5/DDX21/MCM7/CDT1/FEN1/CHTF8/NOC3L/DDX23/GINS3/ALYREF/TRAIP/MCMBP/PRIM1/WDHD1/ZNF830	61
GO:0000460	maturation of 5.8S rRNA	29/1559	35/17163	4.58116e-25	4.94874e-23	LAS1L/MTREX/RRP15/EXOSC7/NOP14/PES1/EXOSC3/FTSJ3/RPF1/RCL1/EXOSC8/UTP20/EXOSC9/RPP40/EXOSC2/WDR12/URB1/ABT1/NOL9/NSA2/EXOSC10/RPS21/EXOSC4/RRS1/NOP9/C1D/MAK16/EIF6/BOP1	29
GO:0006399	tRNA metabolic process	65/1559	176/17163	3.46119e-24	3.65195e-22	ELAC2/SARS1/METTL1/KARS1/IARS2/TRNT1/EXOSC7/RTRAF/AARS1/OSGEP/RTCB/DICER1/POP1/SARS2/POP4/GARS1/EXOSC3/ELP4/THG1L/TARS1/RARS1/DARS1/FARSB/EXOSC8/EXOSC9/AARS2/RPP40/TRMT5/EXOSC2/LARS1/ELP3/NARS1/YARS1/ELP2/NAT10/EPRS1/SSB/YARS2/WARS1/TARS2/TPRKB/RPP30/RPP38/DPH3/POLR3K/RPP14/ELP6/LSM6/MARS1/URM1/ELP5/HARS1/EXOSC10/QARS1/TP53RK/POP7/CLP1/TRMT112/TRMT10C/CTU2/ZBTB8OS/FARSA/IARS1/KTI12/MARS2	65
GO:0033045	regulation of sister chromatid segregation	40/1559	70/17163	4.94812e-24	5.10218e-22	CDC27/ZNF207/TACC3/CUL3/SPDL1/TPR/ANAPC4/RIOK2/NDC80/ANAPC5/CDC6/CDC23/ANAPC15/FBXO5/TTK/IK/MAD2L2/MAD2L1BP/XRCC3/PCID2/PSMG2/CDC16/CCNB1/NUMA1/ANAPC11/ANAPC1/HNRNPU/BUB3/NSMCE2/BUB1B/MAD2L1/PTTG1/RAD21/PLK1/CDT1/BUB1/UBE2C/RMI2/CDC26/AURKB	40
GO:0090501	RNA phosphodiester bond hydrolysis	58/1559	145/17163	8.95632e-24	9.02996e-22	ELAC2/CPSF1/EXOSC7/EXOSC5/DIS3/NOP14/XRN2/DICER1/POP1/POP4/POLR2I/EXOSC3/CPSF6/DROSHA/XRN1/NCBP2/PPP1R8/CPSF3/RCL1/EXOSC8/UTP20/EXOSC9/RRP36/RPP40/CNOT1/INTS11/EXOSC2/NCBP1/PNPT1/DBR1/NOB1/ISG20L2/FIP1L1/NHP2/ABT1/UTP23/RPP30/TUT1/RPP38/CPSF4/POLR3K/NOL9/RPP14/PCF11/BMS1/CPSF2/NUDT21/TSR1/FEN1/EXOSC10/RPS21/POP7/CSTF3/EXOSC4/RRS1/NOP9/CNOT7/BOP1	58
GO:0051306	mitotic sister chromatid separation	38/1559	65/17163	2.15549e-23	2.12597e-21	CDC27/ZNF207/TACC3/NCAPH2/CUL3/SPDL1/TPR/ANAPC4/RIOK2/NDC80/ANAPC5/CDC6/CDC23/ANAPC15/FBXO5/TTK/IK/MAD2L2/MAD2L1BP/XRCC3/PCID2/PSMG2/CDC16/CCNB1/ANAPC11/ANAPC1/BUB3/NSMCE2/BUB1B/MAD2L1/PTTG1/RAD21/PLK1/CDT1/BUB1/UBE2C/CDC26/AURKB	38
GO:0048285	organelle fission	116/1559	484/17163	4.57247e-23	4.41389e-21	CDC27/ZNF207/NCAPD2/ANLN/TACC3/NCAPH2/CUL3/SPDL1/TPR/RAD51/ANAPC4/RIOK2/NDC1/CTDP1/VPS35/CDC42/SMC1A/SPAG5/NDC80/SEH1L/CHMP5/DNM1L/AURKA/TPX2/ANAPC5/NUDC/KIF4A/CDC6/CDC23/RANBP1/PRMT5/CHMP4B/NAA10/UBE2I/BCCIP/SMC3/UBE2S/KPNB1/NCAPG/ANAPC15/FBXO5/TTK/IK/RAD1/SMC4/RPL24/MAD2L2/CDC20/NSL1/NCAPH/NAA50/KIF18A/CENPK/CKS2/MAD2L1BP/XRCC3/PCID2/PKMYT1/PSMG2/INO80/CDC16/CHMP2A/TUBG1/TOP2A/RAN/CCNB1/CDCA8/B…	116
GO:0010965	regulation of mitotic sister chromatid separation	37/1559	63/17163	6.55073e-23	6.19181e-21	CDC27/ZNF207/TACC3/CUL3/SPDL1/TPR/ANAPC4/RIOK2/NDC80/ANAPC5/CDC6/CDC23/ANAPC15/FBXO5/TTK/IK/MAD2L2/MAD2L1BP/XRCC3/PCID2/PSMG2/CDC16/CCNB1/ANAPC11/ANAPC1/BUB3/NSMCE2/BUB1B/MAD2L1/PTTG1/RAD21/PLK1/CDT1/BUB1/UBE2C/CDC26/AURKB	37
GO:0044770	cell cycle phase transition	115/1559	481/17163	8.81498e-23	8.16195e-21	CDC27/UPF1/PAF1/ZNF207/ANLN/TACC3/MNAT1/CUL3/SPDL1/TPR/ANAPC4/CUL1/RIOK2/CTDP1/TAF2/TIPIN/THOC1/DNM2/NDC80/AURKA/ANAPC5/PSME1/CDC45/CDC6/CDC23/CDC5L/CDC7/THOC5/CHMP4B/RBBP8/GSPT1/ERCC2/NOP53/UBE2S/ZPR1/PRPF19/ANAPC15/TIMELESS/FBXO5/TTK/IK/RAD1/RPL24/EIF4G1/MAD2L2/SYF2/RPA2/MASTL/ECD/CDK2/CKS2/MAD2L1BP/XRCC3/PCID2/PKMYT1/PPAT/PSMG2/INO80/CDC16/CHMP2A/NASP/CCNB1/RINT1/CDK4/MDM2/USP37/RPS6/ANAPC11/R…	115
GO:0007091	metaphase/anaphase transition of mitotic cell cycle	36/1559	61/17163	1.98697e-22	1.80298e-20	CDC27/ZNF207/TACC3/CUL3/SPDL1/TPR/ANAPC4/RIOK2/NDC80/ANAPC5/CDC6/CDC23/ANAPC15/FBXO5/TTK/IK/MAD2L2/MAD2L1BP/XRCC3/PCID2/PSMG2/CDC16/CCNB1/ANAPC11/ANAPC1/BUB3/NSMCE2/BUB1B/MAD2L1/RAD21/PLK1/CDT1/BUB1/UBE2C/CDC26/AURKB	36
GO:0007051	spindle organization	64/1559	183/17163	2.40881e-22	2.1429e-20	ZNF207/TACC3/TPR/RNF4/SMC1A/SPAG5/NDC80/CHMP5/AURKA/TPX2/NUDC/KIF4A/HAUS4/RAE1/CHMP4B/DCTN6/BCCIP/SMC3/KPNB1/FBXO5/SENP6/TTK/CDC20/PTPA/STIL/TUBGCP3/SBDS/INO80/TUBGCP2/CHMP2A/HAUS8/TUBG1/RAN/CCNB1/BORA/NUMA1/KIF23/HAUS2/TUBGCP4/KIF11/CLTC/NUF2/HAUS6/RPS3/INCENP/HAUS1/CENPH/HNRNPU/RACGAP1/VCP/PLK1/HDAC3/DCTN2/CKAP5/AURKB/RCC1/TUBB/DYNC1H1/PRC1/MZT1/NUP62/HAUS7/HAUS3/TUBGCP5	64
GO:1905818	regulation of chromosome separation	38/1559	70/17163	8.24022e-22	7.18959e-20	CDC27/ZNF207/TACC3/CUL3/SPDL1/TPR/ANAPC4/RIOK2/NDC80/ANAPC5/CDC6/CDC23/ANAPC15/FBXO5/TTK/IK/MAD2L2/MAD2L1BP/XRCC3/PCID2/PSMG2/CDC16/CCNB1/NUMA1/ANAPC11/ANAPC1/BUB3/NSMCE2/BUB1B/MAD2L1/PTTG1/RAD21/PLK1/CDT1/BUB1/UBE2C/CDC26/AURKB	38
GO:0044772	mitotic cell cycle phase transition	99/1559	391/17163	1.12853e-21	9.66067e-20	CDC27/ZNF207/ANLN/TACC3/MNAT1/CUL3/SPDL1/TPR/ANAPC4/CUL1/RIOK2/CTDP1/TAF2/DNM2/NDC80/AURKA/ANAPC5/PSME1/CDC6/CDC23/CDC7/CHMP4B/RBBP8/GSPT1/ERCC2/NOP53/UBE2S/ZPR1/ANAPC15/FBXO5/TTK/IK/RPL24/EIF4G1/MAD2L2/SYF2/RPA2/MASTL/ECD/CDK2/CKS2/MAD2L1BP/XRCC3/PCID2/PKMYT1/PPAT/PSMG2/INO80/CDC16/CHMP2A/NASP/CCNB1/RINT1/CDK4/MDM2/USP37/RPS6/ANAPC11/RPTOR/BRD4/ENSA/SDE2/CCNA2/SKP2/CDCA5/MEPCE/NPAT/CHEK1/EIF4E/A…	99
GO:0000470	maturation of LSU-rRNA	24/1559	28/17163	1.21019e-21	1.01678e-19	LAS1L/RRP15/DDX18/PES1/SNU13/GTPBP4/FTSJ3/NOP2/RPF1/ZNHIT6/RPL35/WDR12/URB1/NHP2/RPL7/NIFK/NOL9/NSA2/RSL1D1/RPF2/MAK16/RPL10A/EIF6/BOP1	24
GO:0044784	metaphase/anaphase transition of cell cycle	36/1559	64/17163	1.92646e-21	1.58915e-19	CDC27/ZNF207/TACC3/CUL3/SPDL1/TPR/ANAPC4/RIOK2/NDC80/ANAPC5/CDC6/CDC23/ANAPC15/FBXO5/TTK/IK/MAD2L2/MAD2L1BP/XRCC3/PCID2/PSMG2/CDC16/CCNB1/ANAPC11/ANAPC1/BUB3/NSMCE2/BUB1B/MAD2L1/RAD21/PLK1/CDT1/BUB1/UBE2C/CDC26/AURKB	36
GO:0051983	regulation of chromosome segregation	42/1559	87/17163	2.26777e-21	1.8373e-19	CDC27/ZNF207/TACC3/CUL3/SPDL1/TPR/ANAPC4/RIOK2/NDC80/ANAPC5/CDC6/CDC23/ANAPC15/FBXO5/TTK/IK/MAD2L2/MAD2L1BP/XRCC3/PCID2/PSMG2/CDC16/CCNB1/NUMA1/ANAPC11/ANAPC1/HNRNPU/BUB3/NSMCE2/BUB1B/SMC6/MAD2L1/PTTG1/RAD21/PLK1/CDT1/BUB1/UBE2C/RMI2/CDC26/AURKB/SMC5	42
GO:0006413	translational initiation	49/1559	118/17163	3.93387e-21	3.13122e-19	DHX33/TPR/EIF4B/EIF2B3/RPS5/EIF3I/TMED2/EIF3D/EIF5/EIF3J/EIF3E/EIF3B/EIF3A/EIF4G2/EIF2B1/NCBP2/EIF4G1/EIF2B4/GLE1/EIF2B2/COPS5/EIF2S2/ATF4/EIF2S3/EIF3G/EIF2S1/NCBP1/DENR/RPL13A/POLR2D/EIF2B5/EIF3H/EIF3M/RPS3/LTO1/EIF4E/CDC123/PPP1R15B/EIF4A1/ABCE1/POLR2G/PPP1CA/EIF1AX/EIF1/EIF1AD/EIF3F/NPM1/MTOR/EIF6	49
GO:0050684	regulation of mRNA processing	53/1559	137/17163	4.82758e-21	3.77633e-19	PAF1/SFSWAP/U2AF2/YTHDC1/SNW1/RNF40/HNRNPL/SNRNP70/C1QBP/DDX5/SUPT6H/HSPA8/PRPF19/NUP98/CPSF6/SRSF3/NCBP2/NCL/SRSF7/RBM25/SMU1/SRSF6/RBM42/RBM39/CCNB1/DHX9/TRA2B/CDK9/NCBP1/SF3B4/WTAP/RBMX/SAP18/HNRNPU/RNF20/SON/SRSF2/MAGOH/CWC22/VIRMA/HNRNPK/NUDT21/SF1/DHX36/PUF60/NPM1/SRSF10/SUPT5H/CTR9/NELFE/RNPS1/RBMXL1/RBM8A	53
GO:0030071	regulation of mitotic metaphase/anaphase transition	34/1559	59/17163	8.64521e-21	6.64802e-19	CDC27/ZNF207/CUL3/SPDL1/TPR/ANAPC4/RIOK2/NDC80/ANAPC5/CDC6/CDC23/ANAPC15/FBXO5/TTK/IK/MAD2L2/MAD2L1BP/XRCC3/PCID2/PSMG2/CDC16/CCNB1/ANAPC11/BUB3/NSMCE2/BUB1B/MAD2L1/RAD21/PLK1/CDT1/BUB1/UBE2C/CDC26/AURKB	34
GO:0000462	maturation of SSU-rRNA from tricistronic rRNA transcript (SSU-rRNA, 5.8S rRNA, LSU-rRNA)	26/1559	35/17163	2.13127e-20	1.6116e-18	NOP14/ERCC2/RPS16/RPS19/UTP6/BYSL/NOL10/UTP25/HEATR1/RCL1/UTP20/RRP36/RPP40/NGDN/UTP3/UTP4/RPS8/ABT1/UTP23/DHX37/TSR2/BMS1/TSR1/RPS21/RRS1/NOP9	26
GO:0006352	DNA-templated transcription, initiation	50/1559	127/17163	2.55305e-20	1.89888e-18	BCLAF1/TAF2/GTF3C1/POLR3H/PSMC6/BRF2/MED26/POLR2I/POLR1F/TAF6/TFAM/UBTF/TBP/SRF/TAF1B/DR1/TAF12/GTF3C4/GTF2F1/MED1/CCNH/CDK4/MED4/CDK9/POLR1E/TAF8/GTF2B/GTF2A2/POLR2D/TAF1/GTF3C5/SMARCA5/GTF2E1/MED7/MED27/TFB2M/MED30/GTF2A1/TAF10/POLR2G/SNAPC5/DHX36/TAF7/MED14/BRF1/GTF2F2/HMGB1/GTF2E2/TAF13/CRCP	50
GO:0006417	regulation of translation	96/1559	388/17163	2.73838e-20	2.00388e-18	UPF1/TPR/EIF4B/YBX1/PKM/PABPC1/TCOF1/EXOSC7/EXOSC5/GEMIN5/DIS3/TMED2/CNOT3/AARS1/EIF3D/EIF5/MTG2/GSPT1/EIF3E/EIF3B/EXOSC3/C1QBP/EIF4G2/DDX6/GAPDH/ASCC3/MRPS27/XRN1/NCBP2/EIF4G1/NCL/EIF2B4/RPL22/GLE1/EIF2B2/EXOSC8/ETF1/TARDBP/RPL5/TSFM/EXOSC9/CNOT1/HNRNPR/ATF4/ILF3/NGDN/EXOSC2/EIF2S3/PTCD3/EIF5A/EIF2S1/NAT10/CDK4/DHX9/EPRS1/NCBP1/PNPT1/LRPPRC/EIF4A3/RPL13A/SRP9/POLR2D/EIF2B5/METTL14/RPL10/EIF3H/RP…	96
GO:0042255	ribosome assembly	33/1559	58/17163	5.59682e-20	4.0306e-18	MRTO4/NLE1/XRCC5/RPS5/RPL6/RPLP0/RPL3/RPS19/NOP53/C1QBP/NOP2/BRIX1/RPL24/RPS15/RPL5/MRPS7/SBDS/PPAN/NIP7/EFL1/RPL11/ABT1/RPL10/DHX37/RPSA/RPL38/RRS1/NPM1/RRP7A/RPF2/RPL23A/EIF6/BOP1	33
GO:0031124	mRNA 3'-end processing	34/1559	62/17163	7.60995e-20	5.31174e-18	PAF1/PABPC1/CPSF1/YTHDC1/CSTF1/RNF40/MTPAP/CPSF6/NCBP2/CPSF3/SYMPK/CCNB1/WDR33/CDK9/NCBP1/PNPT1/POLR2D/FIP1L1/TUT1/RNF20/SSU72/CPSF4/SLBP/VIRMA/PCF11/CPSF2/NUDT21/CLP1/DHX36/CSTF3/LSM10/SUPT5H/CTR9/NELFE	34
GO:1902099	regulation of metaphase/anaphase transition of cell cycle	34/1559	62/17163	7.60995e-20	5.31174e-18	CDC27/ZNF207/CUL3/SPDL1/TPR/ANAPC4/RIOK2/NDC80/ANAPC5/CDC6/CDC23/ANAPC15/FBXO5/TTK/IK/MAD2L2/MAD2L1BP/XRCC3/PCID2/PSMG2/CDC16/CCNB1/ANAPC11/BUB3/NSMCE2/BUB1B/MAD2L1/RAD21/PLK1/CDT1/BUB1/UBE2C/CDC26/AURKB	34
GO:0051304	chromosome separation	42/1559	94/17163	9.20728e-20	6.32931e-18	CDC27/ZNF207/TACC3/NCAPH2/CUL3/SPDL1/TPR/ANAPC4/RIOK2/NDC80/ANAPC5/CDC6/CDC23/ANAPC15/FBXO5/TTK/IK/MAD2L2/MAD2L1BP/XRCC3/PCID2/PSMG2/CDC16/TOP2A/CCNB1/NUMA1/ANAPC11/ANAPC1/BUB3/NSMCE2/BUB1B/MAD2L1/PTTG1/RAD21/PLK1/CDT1/BUB1/UBE2C/CDC26/TOP3A/RMI1/AURKB	42
GO:0034504	protein localization to nucleus	79/1559	289/17163	1.13928e-19	7.7148e-18	PAF1/TPR/TNPO3/POLR1A/NUP133/TFRC/XPO1/IPO11/RBM22/NUP50/RANGAP1/NUTF2/NUP93/NOP53/DNAJB6/KPNB1/NUP88/YWHAE/ZPR1/NUP98/NUP107/BYSL/SKP1/NUP155/ECT2/CCT4/SUMO1/IPO13/UTP25/TCP1/TARDBP/CSE1L/NUP153/NUP85/MED1/RPL23/NUP214/RPAIN/DKC1/RAN/CCT7/MDM2/TXN/TAF8/NUP54/RPL11/NVL/CCT6A/MEPCE/CCT5/HNRNPU/RANBP2/CCT8/SEC13/NUP35/CCT3/NOLC1/CCT2/PLK1/NMD3/SNUPN/SIN3A/CDK1/PLRG1/HDAC3/BANP/CTDNEP1/DMAP1/RRS1/NP…	79
GO:1903311	regulation of mRNA metabolic process	78/1559	287/17163	2.84432e-19	1.89775e-17	UPF1/PAF1/SFSWAP/U2AF2/YBX1/PABPC1/EXOSC7/EXOSC5/DIS3/YTHDC1/CNOT3/HNRNPC/HNRNPM/SNW1/RNF40/HNRNPL/SNRNP70/EXOSC3/C1QBP/DDX5/SUPT6H/HSPA8/PRPF19/NUP98/CPSF6/SRSF3/NCBP2/NCL/SRSF7/RBM25/EXOSC8/TARDBP/SMU1/EXOSC9/SRSF6/CNOT1/HNRNPR/PCID2/RBM42/EXOSC2/RBM39/CCNB1/DHX9/TRA2B/CDK9/NCBP1/PNPT1/SERBP1/SF3B4/POLR2D/METTL14/WTAP/RBMX/SAP18/NBAS/HNRNPU/RNF20/SON/SRSF2/MAGOH/CWC22/VIRMA/HNRNPK/NUDT21/POLR2G…	78
GO:0000956	nuclear-transcribed mRNA catabolic process	45/1559	111/17163	5.08068e-19	3.34073e-17	UPF1/MRTO4/PABPC1/EXOSC7/EXOSC5/DIS3/CNOT3/XRN2/GSPT1/EIF3E/EXOSC3/MTPAP/DDX5/XRN1/NCBP2/SMG7/EXOSC8/ETF1/EXOSC9/CNOT1/PCID2/LSM7/LSM4/EXOSC2/NCBP1/SSB/EIF4A3/POLR2D/UPF2/NBAS/PELO/SMG1/MAGOH/PRPF18/POLR2G/UPF3A/PYM1/EXOSC10/DHX36/EXOSC4/CNOT7/SMG5/RNPS1/EXOSC6/RBM8A	45
GO:0000469	cleavage involved in rRNA processing	22/1559	27/17163	5.4341e-19	3.52207e-17	EXOSC7/NOP14/EXOSC3/RCL1/EXOSC8/UTP20/EXOSC9/RRP36/RPP40/EXOSC2/NOB1/NHP2/ABT1/UTP23/NOL9/BMS1/TSR1/EXOSC10/RPS21/RRS1/NOP9/BOP1	22
GO:0006406	mRNA export from nucleus	32/1559	58/17163	7.28786e-19	4.59236e-17	UPF1/NUP160/TPR/THOC3/NUP133/THOC1/YTHDC1/THOC5/PABPN1/RAE1/NUP93/NUP88/SUPT6H/NUP107/SRSF3/NUP155/SMG7/GLE1/ENY2/NUP85/THOC2/PCID2/NUP214/NCBP1/POLR2D/UPF2/SMG1/NXF1/THOC7/ALYREF/SMG5/SARNP	32
GO:0071427	mRNA-containing ribonucleoprotein complex export from nucleus	32/1559	58/17163	7.28786e-19	4.59236e-17	UPF1/NUP160/TPR/THOC3/NUP133/THOC1/YTHDC1/THOC5/PABPN1/RAE1/NUP93/NUP88/SUPT6H/NUP107/SRSF3/NUP155/SMG7/GLE1/ENY2/NUP85/THOC2/PCID2/NUP214/NCBP1/POLR2D/UPF2/SMG1/NXF1/THOC7/ALYREF/SMG5/SARNP	32
GO:0098781	ncRNA transcription	31/1559	56/17163	2.25316e-18	1.40035e-16	DDX11/SNAPC1/TCOF1/GTF3C1/SNAPC2/NOP53/ELL/NCL/GTF3C2/TAF1B/POLR1G/GTF3C3/GTF3A/GTF3C4/POLR1B/ICE2/NOL11/USPL1/PWP1/POLR1E/ZC3H8/MEPCE/GTF3C5/NIFK/ICE1/SNAPC4/MARS1/SNAPC5/POLR2L/BRF1/MTOR	31
GO:0000723	telomere maintenance	48/1559	130/17163	3.34153e-18	2.04872e-16	UPF1/RFC1/PNKP/RAD51/XRCC5/HNRNPC/TINF2/TFIP11/TELO2/RPA3/GAR1/XRN1/CCT4/RPA2/DCLRE1B/TCP1/XRCC3/GNL3L/DKC1/RPA1/PCNA/NAT10/CCT7/TPRKB/NHP2/CCT6A/TERF1/LTO1/CCT5/HNRNPU/CCT8/NSMCE2/SMG1/SMC6/CCT3/GNL3/CCT2/FEN1/EXOSC10/DHX36/AURKB/NOP10/RAD51D/USP7/XRCC6/SMC5/SMG5/TEN1	48
GO:0000466	maturation of 5.8S rRNA from tricistronic rRNA transcript (SSU-rRNA, 5.8S rRNA, LSU-rRNA)	20/1559	24/17163	9.72437e-18	5.8826e-16	EXOSC7/NOP14/PES1/EXOSC3/FTSJ3/RCL1/EXOSC8/UTP20/EXOSC9/RPP40/EXOSC2/WDR12/URB1/ABT1/NOL9/EXOSC10/RPS21/RRS1/NOP9/BOP1	20
GO:0006354	DNA-templated transcription, elongation	38/1559	87/17163	1.34734e-17	8.04324e-16	PAF1/CTDP1/THOC1/CCNK/SUPT16H/THOC5/NELFCD/HTATSF1/ELOB/ERCC2/POLR2I/ELL/SUPT6H/ELP4/TCERG1/ENY2/TSFM/GTF2F1/PCID2/EAPP/ELP2/CDK9/POLR1E/RTF1/WDR61/BRD4/CHEK1/HNRNPU/WDR43/CDK12/TEFM/ALYREF/GTF2F2/NELFB/SUPT5H/CTR9/NELFE/SUPT4H1	38
GO:0034248	regulation of cellular amide metabolic process	99/1559	444/17163	1.64853e-17	9.7135e-16	UPF1/TPR/EIF4B/YBX1/PKM/PABPC1/TCOF1/EXOSC7/EXOSC5/GEMIN5/DIS3/TMED2/CNOT3/AARS1/EIF3D/EIF5/MTG2/GSPT1/EIF3E/EIF3B/EXOSC3/C1QBP/EIF4G2/DDX6/GAPDH/ASCC3/MRPS27/XRN1/NCBP2/EIF4G1/NCL/EIF2B4/RPL22/GLE1/EIF2B2/EXOSC8/ETF1/TARDBP/RPL5/TSFM/EXOSC9/CNOT1/HNRNPR/ATF4/ILF3/NGDN/EXOSC2/EIF2S3/PTCD3/EIF5A/EIF2S1/NAT10/CDK4/DHX9/EPRS1/NCBP1/PNPT1/LRPPRC/EIF4A3/RPL13A/SRP9/POLR2D/EIF2B5/METTL14/RPL10/EIF3H/RP…	99
GO:0006401	RNA catabolic process	73/1559	276/17163	2.08982e-17	1.21558e-15	UPF1/ELAC2/MTREX/MRTO4/YBX1/PABPC1/EXOSC7/EXOSC5/DIS3/CNOT3/XRN2/HNRNPC/HNRNPM/DICER1/GSPT1/POP1/EIF3E/DDX49/LSM5/EXOSC3/MTPAP/DDX5/ZPR1/DROSHA/XRN1/NCBP2/SMG7/PPP1R8/EXOSC8/ETF1/TARDBP/EXOSC9/CNOT1/HNRNPR/PCID2/LSM7/LSM4/EXOSC2/DKC1/DHX9/NCBP1/PNPT1/LRPPRC/SSB/EIF4A3/SERBP1/POLR2D/METTL14/UPF2/NBAS/PELO/HNRNPU/SUPV3L1/SMG1/ZC3H18/MAGOH/LSM6/PHAX/PRPF18/POLR2G/FEN1/UPF3A/PYM1/EXOSC10/DHX36/EXOSC4…	73
GO:0051225	spindle assembly	44/1559	116/17163	2.56724e-17	1.47437e-15	ZNF207/TPR/RNF4/SMC1A/SPAG5/CHMP5/AURKA/TPX2/KIF4A/HAUS4/CHMP4B/BCCIP/SMC3/KPNB1/FBXO5/SENP6/CDC20/TUBGCP3/INO80/TUBGCP2/CHMP2A/HAUS8/NUMA1/KIF23/HAUS2/TUBGCP4/KIF11/HAUS6/RPS3/INCENP/HAUS1/HNRNPU/RACGAP1/PLK1/HDAC3/AURKB/RCC1/TUBB/DYNC1H1/PRC1/MZT1/HAUS7/HAUS3/TUBGCP5	44
GO:0006383	transcription by RNA polymerase III	27/1559	46/17163	4.55447e-17	2.58295e-15	SNAPC1/GTF3C1/POLR3H/BRF2/SNAPC2/ELL/TBP/GTF3C2/GTF3C3/GTF3A/GTF3C4/ICE2/POLR3F/RPTOR/ZC3H8/GTF3C5/POLR3K/ICE1/SNAPC4/POLR1C/SNAPC5/DHX36/POLR2L/BRF1/POLR3C/MTOR/CRCP	27
GO:0140053	mitochondrial gene expression	42/1559	108/17163	4.68067e-17	2.62175e-15	ELAC2/MRPL43/MRPS35/MRPS24/IARS2/TRNT1/MRPS34/MRPS18A/POLRMT/MTG2/SARS2/GARS1/TFAM/C1QBP/MTRF1L/MRPS27/MRPS14/TSFM/AARS2/MRPS7/TRMT5/MRPS12/PTCD3/PNPT1/LRPPRC/YARS2/TARS2/MRPS28/SUPV3L1/TFB2M/MRPL16/MRPL58/GFM1/HARS1/TEFM/CHCHD1/MRPL57/TRMT10C/MRPS16/MRPS18B/MRPL12/MRPS21	42
GO:0000387	spliceosomal snRNP assembly	24/1559	37/17163	9.38157e-17	5.19075e-15	STRAP/GEMIN8/CLNS1A/SART3/GEMIN5/SNRPD3/PRMT5/PRPF6/PRPF31/PRPF19/PRPF3/SNRPC/SNRPD2/SNRPB/LSM4/TGS1/SNRPF/GEMIN7/GEMIN6/SNRPD1/PRPF8/SART1/GEMIN4/SRSF10	24
GO:1901987	regulation of cell cycle phase transition	84/1559	354/17163	1.01603e-16	5.55388e-15	CDC27/PAF1/ZNF207/ANLN/CUL3/SPDL1/TPR/ANAPC4/RIOK2/TIPIN/THOC1/NDC80/AURKA/ANAPC5/PSME1/CDC45/CDC6/CDC23/CDC5L/CDC7/THOC5/ERCC2/NOP53/PRPF19/ANAPC15/TIMELESS/FBXO5/TTK/IK/RAD1/EIF4G1/MAD2L2/SYF2/RPA2/ECD/CDK2/MAD2L1BP/XRCC3/PCID2/PSMG2/INO80/CDC16/CCNB1/RINT1/CDK4/MDM2/ANAPC11/RPTOR/BRD4/INTS7/SDE2/CDCA5/MEPCE/TAF1/CHEK1/BUB3/NSMCE2/BUB1B/DONSON/NAE1/RPL26/TOPBP1/MAD2L1/RAD21/WEE1/PLK1/CDT1/DDB1/…	84
GO:0007052	mitotic spindle organization	44/1559	120/17163	1.14441e-16	6.18119e-15	ZNF207/TACC3/TPR/SMC1A/NDC80/CHMP5/AURKA/TPX2/NUDC/KIF4A/RAE1/CHMP4B/DCTN6/BCCIP/SMC3/KPNB1/TTK/CDC20/PTPA/STIL/SBDS/CHMP2A/TUBG1/RAN/CCNB1/BORA/NUMA1/KIF23/KIF11/CLTC/NUF2/CENPH/HNRNPU/RACGAP1/VCP/PLK1/DCTN2/CKAP5/AURKB/RCC1/DYNC1H1/PRC1/MZT1/NUP62	44
GO:0006367	transcription initiation from RNA polymerase II promoter	34/1559	76/17163	2.79217e-16	1.49036e-14	TAF2/PSMC6/MED26/POLR2I/TAF6/TBP/SRF/DR1/TAF12/GTF2F1/MED1/CCNH/CDK4/MED4/CDK9/TAF8/GTF2B/GTF2A2/POLR2D/TAF1/GTF2E1/MED7/MED27/MED30/GTF2A1/TAF10/POLR2G/DHX36/TAF7/MED14/GTF2F2/HMGB1/GTF2E2/TAF13	34
GO:2001251	negative regulation of chromosome organization	36/1559	85/17163	3.20997e-16	1.69345e-14	ZNF207/MNAT1/SPDL1/TPR/MCM2/NDC80/HNRNPC/TINF2/NAA10/ANAPC15/FBXO5/TTK/IK/XRN1/MAD2L2/MAD2L1BP/XRCC3/PCID2/PSMG2/GNL3L/TOP2A/CCNB1/NAT10/TERF1/HNRNPU/BUB3/BUB1B/MAD2L1/PTTG1/RAD21/PLK1/CDT1/BUB1/EXOSC10/AURKB/TEN1	36
GO:0090305	nucleic acid phosphodiester bond hydrolysis	67/1559	252/17163	3.31679e-16	1.72097e-14	LAS1L/ELAC2/PNKP/POLD1/CPSF1/EXOSC7/EXOSC5/DIS3/NOP14/XRN2/DICER1/RBBP8/POP1/ERCC2/POP4/POLR2I/EXOSC3/CPSF6/DROSHA/RAD1/XRN1/NCBP2/PPP1R8/DCLRE1B/CPSF3/RCL1/EXOSC8/UTP20/EXOSC9/RRP36/RPP40/CNOT1/INTS11/EXOSC2/NCBP1/PNPT1/DBR1/NOB1/ISG20L2/FIP1L1/NHP2/ABT1/UTP23/RPP30/TUT1/RPP38/PELO/CPSF4/POLR3K/NOL9/RPP14/PCF11/BMS1/CPSF2/NUDT21/TSR1/FEN1/EXOSC10/RPS21/POP7/CSTF3/EXOSC4/RRS1/NOP9/CNOT7/PAM16/BOP1	67
GO:0006119	oxidative phosphorylation	44/1559	123/17163	3.338e-16	1.72097e-14	NDUFAB1/NDUFB4/ATP5F1D/NDUFB7/CHCHD2/NDUFS8/ATP5F1B/COX6A1/ATP5PB/NDUFB3/COX6B1/COX7C/COX7B/NDUFA2/CCNB1/COX5B/ISCU/NDUFAF1/UQCRC2/NDUFB10/SDHC/NDUFB9/NDUFC2/ATP5F1A/ATP5PF/UQCRB/UQCRQ/COX6C/FXN/VCP/ATP5F1C/ATP5MG/ATP5PD/SDHAF2/NDUFS5/CDK1/CYCS/TEFM/COX5A/NDUFA4/SDHD/UQCC3/ATP5MF/ATP5PO	44
GO:1901990	regulation of mitotic cell cycle phase transition	69/1559	267/17163	5.8506e-16	2.98249e-14	CDC27/ZNF207/ANLN/CUL3/SPDL1/TPR/ANAPC4/RIOK2/NDC80/AURKA/ANAPC5/PSME1/CDC6/CDC23/CDC7/ERCC2/NOP53/ANAPC15/FBXO5/TTK/IK/EIF4G1/MAD2L2/SYF2/RPA2/ECD/CDK2/MAD2L1BP/XRCC3/PCID2/PSMG2/INO80/CDC16/CCNB1/RINT1/CDK4/MDM2/ANAPC11/RPTOR/BRD4/SDE2/CDCA5/MEPCE/CHEK1/BUB3/NSMCE2/BUB1B/DONSON/NAE1/RPL26/TOPBP1/MAD2L1/RAD21/WEE1/PLK1/CDT1/DDB1/SIN3A/BUB1/CDK1/TRIAP1/PLRG1/MTBP/UBE2C/CDC26/AURKB/LSM10/ZNF830/PH…	69
GO:1902850	microtubule cytoskeleton organization involved in mitosis	48/1559	147/17163	9.7544e-16	4.9173e-14	PAFAH1B1/ZNF207/TACC3/SPDL1/TPR/SMC1A/NDC80/CHMP5/AURKA/TPX2/NUDC/KIF4A/RAE1/CHMP4B/DCTN6/BCCIP/SMC3/KPNB1/TTK/CENPA/CDC20/PTPA/STIL/SBDS/CHMP2A/TUBG1/RAN/CCNB1/BORA/NUMA1/KIF23/KIF11/CLTC/NUF2/CENPH/HNRNPU/RACGAP1/MAD2L1/VCP/PLK1/DCTN2/CKAP5/AURKB/RCC1/DYNC1H1/PRC1/MZT1/NUP62	48
GO:0006378	mRNA polyadenylation	25/1559	44/17163	1.93539e-15	9.64929e-14	PAF1/PABPC1/CPSF1/YTHDC1/RNF40/MTPAP/CPSF6/CPSF3/SYMPK/WDR33/CDK9/PNPT1/FIP1L1/TUT1/RNF20/SSU72/VIRMA/PCF11/CPSF2/NUDT21/CLP1/CSTF3/SUPT5H/CTR9/NELFE	25
GO:0000054	ribosomal subunit export from nucleus	14/1559	14/17163	2.46843e-15	1.20422e-13	LSG1/RIOK2/XPO1/NUP88/RPS15/RAN/LTV1/ABCE1/NMD3/RRS1/NPM1/NOP9/SDAD1/EIF6	14
GO:0033750	ribosome localization	14/1559	14/17163	2.46843e-15	1.20422e-13	LSG1/RIOK2/XPO1/NUP88/RPS15/RAN/LTV1/ABCE1/NMD3/RRS1/NPM1/NOP9/SDAD1/EIF6	14
GO:0031503	protein-containing complex localization	60/1559	219/17163	2.67921e-15	1.29314e-13	UPF1/NUP160/LSG1/TPR/THOC3/RIOK2/NDC1/NUP133/VPS35/THOC1/XPO1/YTHDC1/SEH1L/BIRC5/THOC5/PABPN1/RAE1/NUP93/NUP88/SUPT6H/NUP107/SRSF3/NUP155/RPS15/SFPQ/SMG7/GLE1/ENY2/NUP85/THOC2/PCID2/NUP214/RAN/LTV1/NCBP1/SSB/CEP131/SNAPIN/POLR2D/TERF1/UPF2/HNRNPU/SMG1/AP2M1/NXF1/THOC7/ABCE1/NOL6/NMD3/RRS1/EXOC3/NPM1/ALYREF/XPOT/NOP9/SDAD1/SMG5/MZT1/SARNP/EIF6	60
GO:0006418	tRNA aminoacylation for protein translation	24/1559	41/17163	2.7877e-15	1.33135e-13	SARS1/KARS1/IARS2/AARS1/SARS2/GARS1/TARS1/RARS1/DARS1/FARSB/AARS2/LARS1/NARS1/YARS1/EPRS1/YARS2/WARS1/TARS2/MARS1/HARS1/QARS1/FARSA/IARS1/MARS2	24
GO:0007088	regulation of mitotic nuclear division	40/1559	110/17163	3.89232e-15	1.83953e-13	CDC27/ZNF207/CUL3/SPDL1/TPR/ANAPC4/CDC42/NDC80/AURKA/ANAPC5/CDC23/PRMT5/ANAPC15/FBXO5/TTK/IK/MAD2L2/MAD2L1BP/XRCC3/PCID2/PKMYT1/PSMG2/CDC16/CCNB1/BORA/ANAPC11/CHEK1/BUB3/NSMCE2/BUB1B/MAD2L1/RAD21/PLK1/CDT1/BUB1/MTBP/AURKAIP1/AURKB/RCC1/NUP62	40
GO:0033047	regulation of mitotic sister chromatid segregation	25/1559	45/17163	3.98049e-15	1.84281e-13	ZNF207/SPDL1/TPR/NDC80/ANAPC15/FBXO5/TTK/IK/MAD2L2/MAD2L1BP/XRCC3/PCID2/PSMG2/CCNB1/NUMA1/HNRNPU/BUB3/BUB1B/MAD2L1/PTTG1/RAD21/PLK1/CDT1/BUB1/AURKB	25
GO:0043631	RNA polyadenylation	25/1559	45/17163	3.98049e-15	1.84281e-13	PAF1/PABPC1/CPSF1/YTHDC1/RNF40/MTPAP/CPSF6/CPSF3/SYMPK/WDR33/CDK9/PNPT1/FIP1L1/TUT1/RNF20/SSU72/VIRMA/PCF11/CPSF2/NUDT21/CLP1/CSTF3/SUPT5H/CTR9/NELFE	25
GO:0048024	regulation of mRNA splicing, via spliceosome	38/1559	101/17163	5.2116e-15	2.38839e-13	SFSWAP/U2AF2/YTHDC1/SNW1/HNRNPL/SNRNP70/C1QBP/DDX5/HSPA8/PRPF19/NUP98/SRSF3/NCL/SRSF7/RBM25/SMU1/SRSF6/RBM42/RBM39/TRA2B/NCBP1/SF3B4/WTAP/RBMX/SAP18/HNRNPU/SON/SRSF2/MAGOH/CWC22/HNRNPK/SF1/PUF60/NPM1/SRSF10/RNPS1/RBMXL1/RBM8A	38
GO:0000245	spliceosomal complex assembly	28/1559	57/17163	5.9783e-15	2.71235e-13	SFSWAP/YTHDC1/SF3A1/PRPF6/CRNKL1/SF3A2/LUC7L3/PRPF19/SF3B1/SRSF6/SNRPC/SNRPD2/SRSF1/NCBP1/TXNL4A/SNRNP200/GEMIN6/SLU7/SNRPD1/SF1/USP39/ZRSR2/DDX23/PUF60/SF3A3/SRSF10/RBMXL1/ISY1	28
GO:0009060	aerobic respiration	51/1559	171/17163	8.05459e-15	3.61818e-13	NDUFAB1/CS/NDUFB4/ATP5F1D/NDUFB7/ACO2/NOP53/OGDH/CHCHD2/NDUFS8/ATP5F1B/COX6A1/ATP5PB/NDUFB3/COX6B1/COX7C/COX7B/NDUFA2/CCNB1/COX5B/ISCU/NDUFAF1/UQCRC2/NDUFB10/SDHC/NDUFB9/NDUFC2/ATP5F1A/ATP5PF/OXA1L/UQCRB/UQCRQ/COX6C/FXN/VCP/ATP5F1C/ATP5MG/ATP5PD/SDHAF2/NDUFS5/CDK1/CYCS/TEFM/COX5A/NDUFA4/SDHD/UQCC3/ARL2/ADSL/ATP5MF/ATP5PO	51
GO:0032543	mitochondrial translation	32/1559	76/17163	1.74657e-14	7.76879e-13	MRPL43/MRPS35/MRPS24/IARS2/MRPS34/MRPS18A/MTG2/SARS2/GARS1/C1QBP/MTRF1L/MRPS27/MRPS14/TSFM/AARS2/MRPS7/MRPS12/PTCD3/LRPPRC/YARS2/TARS2/MRPS28/MRPL16/MRPL58/GFM1/HARS1/CHCHD1/MRPL57/TRMT10C/MRPS16/MRPS18B/MRPS21	32
GO:0032200	telomere organization	48/1559	158/17163	2.2718e-14	1.00069e-12	UPF1/RFC1/PNKP/RAD51/XRCC5/HNRNPC/TINF2/TFIP11/TELO2/RPA3/GAR1/XRN1/CCT4/RPA2/DCLRE1B/TCP1/XRCC3/GNL3L/DKC1/RPA1/PCNA/NAT10/CCT7/TPRKB/NHP2/CCT6A/TERF1/LTO1/CCT5/HNRNPU/CCT8/NSMCE2/SMG1/SMC6/CCT3/GNL3/CCT2/FEN1/EXOSC10/DHX36/AURKB/NOP10/RAD51D/USP7/XRCC6/SMC5/SMG5/TEN1	48
GO:0043039	tRNA aminoacylation	24/1559	44/17163	2.47433e-14	1.07943e-12	SARS1/KARS1/IARS2/AARS1/SARS2/GARS1/TARS1/RARS1/DARS1/FARSB/AARS2/LARS1/NARS1/YARS1/EPRS1/YARS2/WARS1/TARS2/MARS1/HARS1/QARS1/FARSA/IARS1/MARS2	24
GO:0045839	negative regulation of mitotic nuclear division	25/1559	48/17163	2.96927e-14	1.28301e-12	ZNF207/SPDL1/TPR/NDC80/ANAPC15/FBXO5/TTK/IK/MAD2L2/MAD2L1BP/XRCC3/PCID2/PSMG2/CCNB1/CHEK1/BUB3/BUB1B/MAD2L1/RAD21/PLK1/CDT1/BUB1/MTBP/AURKAIP1/AURKB	25
GO:0071025	RNA surveillance	14/1559	15/17163	3.3913e-14	1.42466e-12	EXOSC7/EXOSC5/EXOSC3/XRN1/EXOSC8/EXOSC9/PCID2/EXOSC2/PELO/SUPV3L1/PRPF18/EXOSC10/EXOSC4/EXOSC6	14
GO:0071428	rRNA-containing ribonucleoprotein complex export from nucleus	14/1559	15/17163	3.3913e-14	1.42466e-12	LSG1/RIOK2/XPO1/NUP88/RPS15/RAN/LTV1/ABCE1/NMD3/RRS1/NPM1/NOP9/SDAD1/EIF6	14
GO:1904874	positive regulation of telomerase RNA localization to Cajal body	14/1559	15/17163	3.3913e-14	1.42466e-12	CCT4/TCP1/DKC1/CCT7/SHQ1/NHP2/CCT6A/CCT5/CCT8/CCT3/CCT2/RUVBL1/NOP10/RUVBL2	14
GO:0006402	mRNA catabolic process	60/1559	231/17163	3.70651e-14	1.54279e-12	UPF1/MRTO4/YBX1/PABPC1/EXOSC7/EXOSC5/DIS3/CNOT3/XRN2/HNRNPC/HNRNPM/GSPT1/EIF3E/LSM5/EXOSC3/MTPAP/DDX5/XRN1/NCBP2/SMG7/EXOSC8/ETF1/TARDBP/EXOSC9/CNOT1/HNRNPR/PCID2/LSM7/LSM4/EXOSC2/DHX9/NCBP1/PNPT1/SSB/EIF4A3/SERBP1/POLR2D/METTL14/UPF2/NBAS/PELO/HNRNPU/SUPV3L1/SMG1/MAGOH/LSM6/PRPF18/POLR2G/UPF3A/PYM1/EXOSC10/DHX36/EXOSC4/NPM1/CNOT7/MTOR/SMG5/RNPS1/EXOSC6/RBM8A	60
GO:0034502	protein localization to chromosome	35/1559	92/17163	4.18345e-14	1.72548e-12	SPDL1/XRCC5/NDC80/TINF2/CTCF/TTK/IK/CENPA/CCT4/RPA2/TCP1/GNL3L/DKC1/RPA1/CCT7/CDCA5/CCT6A/TERF1/CCT5/BUB3/CCT8/BUB1B/CCT3/GNL3/RAD21/VCP/CCT2/PLK1/CDT1/MIS12/CDK1/MTBP/AURKB/RUVBL2/SMC5	35
GO:0006368	transcription elongation from RNA polymerase II promoter	29/1559	65/17163	4.7329e-14	1.93452e-12	PAF1/CTDP1/SUPT16H/NELFCD/ELOB/POLR2I/ELL/SUPT6H/ELP4/TCERG1/ENY2/GTF2F1/PCID2/EAPP/ELP2/CDK9/RTF1/WDR61/BRD4/CHEK1/HNRNPU/WDR43/CDK12/GTF2F2/NELFB/SUPT5H/CTR9/NELFE/SUPT4H1	29
GO:0043038	amino acid activation	24/1559	45/17163	4.84723e-14	1.96356e-12	SARS1/KARS1/IARS2/AARS1/SARS2/GARS1/TARS1/RARS1/DARS1/FARSB/AARS2/LARS1/NARS1/YARS1/EPRS1/YARS2/WARS1/TARS2/MARS1/HARS1/QARS1/FARSA/IARS1/MARS2	24
GO:0006360	transcription by RNA polymerase I	26/1559	53/17163	5.82069e-14	2.33703e-12	DHX33/DDX11/POLR1A/TCOF1/ERCC2/NOP53/UBTF/GTF2H1/NCL/WDR75/TAF1B/POLR1G/HEATR1/TTF1/ATF4/NOL11/PWP1/POLR1E/TAF1A/TAF1/WDR43/UTP15/MARS1/POLR1C/POLR2L/MTOR	26
GO:0033046	negative regulation of sister chromatid segregation	23/1559	42/17163	7.67965e-14	3.00367e-12	ZNF207/SPDL1/TPR/NDC80/ANAPC15/FBXO5/TTK/IK/MAD2L2/MAD2L1BP/XRCC3/PCID2/PSMG2/CCNB1/BUB3/BUB1B/MAD2L1/PTTG1/RAD21/PLK1/CDT1/BUB1/AURKB	23
GO:0033048	negative regulation of mitotic sister chromatid segregation	23/1559	42/17163	7.67965e-14	3.00367e-12	ZNF207/SPDL1/TPR/NDC80/ANAPC15/FBXO5/TTK/IK/MAD2L2/MAD2L1BP/XRCC3/PCID2/PSMG2/CCNB1/BUB3/BUB1B/MAD2L1/PTTG1/RAD21/PLK1/CDT1/BUB1/AURKB	23
GO:2000816	negative regulation of mitotic sister chromatid separation	23/1559	42/17163	7.67965e-14	3.00367e-12	ZNF207/SPDL1/TPR/NDC80/ANAPC15/FBXO5/TTK/IK/MAD2L2/MAD2L1BP/XRCC3/PCID2/PSMG2/CCNB1/BUB3/BUB1B/MAD2L1/PTTG1/RAD21/PLK1/CDT1/BUB1/AURKB	23
GO:0007346	regulation of mitotic cell cycle	88/1559	423/17163	8.00828e-14	3.10543e-12	CDC27/PAFAH1B1/ZNF207/ANLN/CUL3/SPDL1/TPR/ANAPC4/RIOK2/CDC42/NLE1/TIPIN/NDC80/AURKA/ANAPC5/PSME1/CDC6/CDC23/CDC7/PRMT5/ERCC2/NOP53/RPA3/GBF1/YWHAE/ANAPC15/FBXO5/TTK/IK/EIF4G1/MAD2L2/SYF2/RPA2/ECD/CDK2/CKS2/MAD2L1BP/XRCC3/PCID2/PKMYT1/PSMG2/INO80/CDC16/THAP1/CCNB1/RINT1/CDK4/MDM2/BORA/ANAPC11/RPTOR/BRD4/SDE2/CDCA5/MEPCE/CHEK1/EIF4E/HNRNPU/BUB3/NSMCE2/BUB1B/DONSON/NAE1/RPL26/TOPBP1/MAD2L1/RAD21/WEE…	88
GO:0016073	snRNA metabolic process	24/1559	46/17163	9.26564e-14	3.56256e-12	MTREX/EXOSC7/EXOSC5/INTS9/EXOSC3/INTS2/EXOSC8/EXOSC9/INTS11/EXOSC2/DKC1/INTS14/INTS7/NHP2/MEPCE/TUT1/INTS4/INTS1/INTS8/EXOSC10/EXOSC4/NOP10/INTS5/EXOSC6	24
GO:0043484	regulation of RNA splicing	45/1559	147/17163	1.08323e-13	4.12993e-12	SFSWAP/U2AF2/YTHDC1/RBM22/SNW1/HNRNPL/SNRNP70/C1QBP/DDX5/ZPR1/HSPA8/PRPF19/RPS13/NUP98/SRSF3/NCL/SRSF7/RBM25/SMU1/SRSF6/RBM42/RBM39/SRSF1/TRA2B/NCBP1/SF3B4/WTAP/RBMX/SAP18/HNRNPU/SON/SRSF2/MAGOH/CWC22/HNRNPK/CDK12/SF1/HNRNPH1/CLK2/PUF60/NPM1/SRSF10/RNPS1/RBMXL1/RBM8A	45
GO:0090068	positive regulation of cell cycle process	58/1559	224/17163	1.14586e-13	4.33232e-12	CDC27/PAF1/DDX11/CUL3/TPR/ANAPC4/CDC42/SPAG5/THOC1/NDC80/AURKA/ANAPC5/CDC6/CDC23/CDC7/RANBP1/THOC5/FBXO5/ECT2/EIF4G1/CHMP3/SFPQ/MAD2L1BP/MED1/XRCC3/PCID2/INO80/CDC16/CCNB1/CDK4/MDM2/NUMA1/KIF23/ANAPC11/RPTOR/BRD4/PLK4/CDCA5/MEPCE/HNRNPU/NSMCE2/RACGAP1/MAD2L1/RAD21/CDT1/FEN1/SIN3A/CDK1/PLRG1/MTBP/UBE2C/AURKB/NPM1/LSM10/DYNC1H1/SMC5/NUP62/PHB2	58
GO:0000027	ribosomal large subunit assembly	18/1559	26/17163	1.2429e-13	4.66036e-12	MRTO4/NLE1/RPL6/RPLP0/RPL3/NOP53/NOP2/BRIX1/RPL24/RPL5/PPAN/RPL11/RPL10/RPL38/RRS1/RPF2/RPL23A/BOP1	18
GO:1904872	regulation of telomerase RNA localization to Cajal body	15/1559	18/17163	1.39296e-13	5.1802e-12	CCT4/TCP1/DKC1/CCT7/SHQ1/NHP2/CCT6A/CCT5/CCT8/CCT3/CCT2/EXOSC10/RUVBL1/NOP10/RUVBL2	15
GO:0071103	DNA conformation change	67/1559	284/17163	1.81647e-13	6.70028e-12	PAF1/NCAPD2/DDX11/MNAT1/NCAPH2/HMGB3/RFC2/RAD51/MCM2/SART3/MCM6/XRCC5/HIRA/MCM5/ACIN1/NAA10/CTCF/OIP5/MCM4/ERCC2/GRWD1/NCAPG/RFC5/CHD4/MCM3/ASCC3/SMC4/NCAPH/HJURP/TOP2A/RPA1/NASP/RFC3/CCNB1/DHX9/SMC2/HMGA1/CDCA5/NCAPG2/INCENP/SMARCA5/SUPV3L1/MIS18A/CHAF1B/RBBP4/RFC4/MCM7/PLK1/CHAF1A/CHTF8/CDK1/DHX36/BANF1/RUVBL1/TOP3A/NPM1/RUVBL2/KMT5A/GTF2F2/H2AX/NOC2L/HMGB1/XRCC6/SMC5/TOP1/CENPW/DNAJC9	67
GO:0045841	negative regulation of mitotic metaphase/anaphase transition	22/1559	40/17163	2.38293e-13	8.71882e-12	ZNF207/SPDL1/TPR/NDC80/ANAPC15/FBXO5/TTK/IK/MAD2L2/MAD2L1BP/XRCC3/PCID2/PSMG2/CCNB1/BUB3/BUB1B/MAD2L1/RAD21/PLK1/CDT1/BUB1/AURKB	22
GO:0051985	negative regulation of chromosome segregation	23/1559	44/17163	2.89207e-13	1.04137e-11	ZNF207/SPDL1/TPR/NDC80/ANAPC15/FBXO5/TTK/IK/MAD2L2/MAD2L1BP/XRCC3/PCID2/PSMG2/CCNB1/BUB3/BUB1B/MAD2L1/PTTG1/RAD21/PLK1/CDT1/BUB1/AURKB	23
GO:1905819	negative regulation of chromosome separation	23/1559	44/17163	2.89207e-13	1.04137e-11	ZNF207/SPDL1/TPR/NDC80/ANAPC15/FBXO5/TTK/IK/MAD2L2/MAD2L1BP/XRCC3/PCID2/PSMG2/CCNB1/BUB3/BUB1B/MAD2L1/PTTG1/RAD21/PLK1/CDT1/BUB1/AURKB	23
GO:0000075	cell cycle checkpoint signaling	48/1559	168/17163	2.97331e-13	1.0622e-11	ZNF207/SPDL1/TPR/TIPIN/THOC1/NDC80/CDC45/CDC6/CDC5L/THOC5/NOP53/PRPF19/ANAPC15/TIMELESS/TTK/IK/RAD1/MAD2L2/SYF2/RPA2/CDK2/MAD2L1BP/XRCC3/PCID2/PSMG2/CCNB1/RINT1/MDM2/INTS7/SDE2/CHEK1/BUB3/BUB1B/DONSON/NAE1/RPL26/TOPBP1/MAD2L1/PLK1/CDT1/BUB1/CDK1/TRIAP1/HINFP/AURKB/PTPN11/H2AX/ZNF830	48
GO:0051784	negative regulation of nuclear division	26/1559	56/17163	3.03509e-13	1.0758e-11	ZNF207/SPDL1/TPR/NDC80/ANAPC15/FBXO5/TTK/IK/RAD1/MAD2L2/MAD2L1BP/XRCC3/PCID2/PSMG2/CCNB1/CHEK1/BUB3/BUB1B/MAD2L1/RAD21/PLK1/CDT1/BUB1/MTBP/AURKAIP1/AURKB	26
GO:0071824	protein-DNA complex subunit organization	59/1559	236/17163	3.64737e-13	1.2828e-11	PAF1/RAD51/RNF4/MCM2/SMARCE1/ACTR6/SART3/SRCAP/SUPT16H/CDC45/HIRA/PSMC6/CENPI/CTCF/OIP5/BRF2/GRWD1/TAF6/UBTF/SUPT6H/TBP/SENP6/CENPA/TAF1B/DR1/TAF12/CENPK/HJURP/RPL23/INO80/NASP/POLR1E/HMGA1/TAF8/GTF2B/GTF2A2/POGZ/TAF1/TERF1/CENPH/SMARCA5/GTF2E1/MIS18A/CHAF1B/RBBP4/VPS72/CENPN/CDT1/CHAF1A/MIS12/BPTF/DMAP1/TAF7/NPM1/BRF1/H2AX/HMGB1/CENPW/DNAJC9	59
GO:0045333	cellular respiration	55/1559	212/17163	4.54754e-13	1.58709e-11	NDUFAB1/CS/NDUFB4/ATP5F1D/NDUFB7/ACO2/NOP53/OGDH/CHCHD2/NDUFS8/ATP5F1B/COX6A1/ATP5PB/NDUFB3/COX6B1/COX7C/COX7B/NDUFA2/MYBBP1A/CCNB1/COX5B/ISCU/NDUFAF1/PNPT1/UQCRC2/NDUFB10/SDHC/NDUFB9/NDUFC2/ATP5F1A/ATP5PF/OXA1L/UQCRB/UQCRQ/COX6C/FXN/VCP/ATP5F1C/ATP5MG/ATP5PD/SDHAF2/NDUFS5/UQCRFS1/PRELID1/CDK1/CYCS/TEFM/COX5A/NDUFA4/SDHD/UQCC3/ARL2/ADSL/ATP5MF/ATP5PO	55
GO:0044786	cell cycle DNA replication	22/1559	41/17163	4.70213e-13	1.62852e-11	UPF1/RTF2/RAD51/MCM2/TIPIN/MCM6/CDC45/CDC7/GINS1/POLA1/MCM4/ZPR1/FBXO5/MCM3/INO80/PCNA/TERF1/DONSON/CDT1/FEN1/GINS3/ZNF830	22
GO:0046034	ATP metabolic process	62/1559	257/17163	5.08852e-13	1.74899e-11	NDUFAB1/NDUFB4/PKM/DNM1L/ATP5F1D/NDUFB7/PGK1/OGDH/CHCHD2/HSPA8/NDUFS8/ATP5F1B/GAPDH/TPI1/COX6A1/ATP6V1A/ATP5PB/NDUFB3/COX6B1/COX7C/COX7B/NDUFA2/CCNB1/ATP5MC2/COX5B/ISCU/NDUFAF1/UQCRC2/NDUFB10/SDHC/GUK1/OGT/ATP6V1B2/NDUFB9/ALDOA/NDUFC2/ATP5F1A/ATP5PF/UQCRB/ATP5MC1/UQCRQ/COX6C/FXN/VCP/ATP5F1C/ATP5MG/ATP5PD/SDHAF2/NDUFS5/CDK1/PGAM1/CYCS/TEFM/COX5A/ATP6V0C/NDUFA4/SDHD/UQCC3/ARL2/ATP5MF/ATP5PO/EIF6	62
GO:0002183	cytoplasmic translational initiation	20/1559	34/17163	5.21833e-13	1.75375e-11	EIF4B/EIF2B3/EIF3I/EIF3D/EIF5/EIF3J/EIF3E/EIF3B/EIF3A/EIF4G1/EIF2S2/EIF2S3/EIF3G/DENR/RPL13A/EIF3H/EIF3M/EIF4A1/EIF3F/MTOR	20
GO:0006270	DNA replication initiation	20/1559	34/17163	5.21833e-13	1.75375e-11	POLA2/WDR18/MCM10/MCM2/MCM6/ORC6/CDC45/CDC6/MCM5/POLA1/MCM4/MCM3/ORC4/ORC3/TOPBP1/ORC5/MCM7/CDT1/NOC3L/GINS3	20
GO:0009303	rRNA transcription	20/1559	34/17163	5.21833e-13	1.75375e-11	DDX11/TCOF1/GTF3C1/NOP53/NCL/GTF3C2/TAF1B/POLR1G/GTF3C3/GTF3A/GTF3C4/POLR1B/NOL11/PWP1/POLR1E/GTF3C5/NIFK/MARS1/BRF1/MTOR	20
GO:0043628	ncRNA 3'-end processing	24/1559	49/17163	5.67155e-13	1.89205e-11	ELAC2/TRNT1/EXOSC7/EXOSC5/FBL/EXOSC3/INTS2/EXOSC8/EXOSC9/EXOSC2/DKC1/SSB/INTS14/INTS7/TUT1/POLR3K/INTS1/INTS8/EXOSC10/RPS21/TRMT10C/EXOSC4/INTS5/EXOSC6	24
GO:0090670	RNA localization to Cajal body	15/1559	19/17163	6.05854e-13	1.9634e-11	CCT4/TCP1/DKC1/CCT7/SHQ1/NHP2/CCT6A/CCT5/CCT8/CCT3/CCT2/EXOSC10/RUVBL1/NOP10/RUVBL2	15
GO:0090671	telomerase RNA localization to Cajal body	15/1559	19/17163	6.05854e-13	1.9634e-11	CCT4/TCP1/DKC1/CCT7/SHQ1/NHP2/CCT6A/CCT5/CCT8/CCT3/CCT2/EXOSC10/RUVBL1/NOP10/RUVBL2	15
GO:0090672	telomerase RNA localization	15/1559	19/17163	6.05854e-13	1.9634e-11	CCT4/TCP1/DKC1/CCT7/SHQ1/NHP2/CCT6A/CCT5/CCT8/CCT3/CCT2/EXOSC10/RUVBL1/NOP10/RUVBL2	15
GO:0090685	RNA localization to nucleus	15/1559	19/17163	6.05854e-13	1.9634e-11	CCT4/TCP1/DKC1/CCT7/SHQ1/NHP2/CCT6A/CCT5/CCT8/CCT3/CCT2/EXOSC10/RUVBL1/NOP10/RUVBL2	15
GO:0010833	telomere maintenance via telomere lengthening	31/1559	80/17163	6.63721e-13	2.13568e-11	RFC1/PNKP/RAD51/XRCC5/HNRNPC/TINF2/TELO2/GAR1/XRN1/CCT4/DCLRE1B/TCP1/GNL3L/DKC1/RPA1/NAT10/CCT7/NHP2/CCT6A/TERF1/CCT5/HNRNPU/CCT8/CCT3/CCT2/EXOSC10/DHX36/AURKB/NOP10/SMG5/TEN1	31
GO:1902100	negative regulation of metaphase/anaphase transition of cell cycle	22/1559	42/17163	9.02971e-13	2.88506e-11	ZNF207/SPDL1/TPR/NDC80/ANAPC15/FBXO5/TTK/IK/MAD2L2/MAD2L1BP/XRCC3/PCID2/PSMG2/CCNB1/BUB3/BUB1B/MAD2L1/RAD21/PLK1/CDT1/BUB1/AURKB	22
GO:0051783	regulation of nuclear division	42/1559	139/17163	1.16349e-12	3.69145e-11	CDC27/ZNF207/CUL3/SPDL1/TPR/ANAPC4/CDC42/NDC80/AURKA/ANAPC5/CDC23/PRMT5/ANAPC15/FBXO5/TTK/IK/RAD1/MAD2L2/CDC20/MAD2L1BP/XRCC3/PCID2/PKMYT1/PSMG2/CDC16/CCNB1/BORA/ANAPC11/CHEK1/BUB3/NSMCE2/BUB1B/MAD2L1/RAD21/PLK1/CDT1/BUB1/MTBP/AURKAIP1/AURKB/RCC1/NUP62	42
GO:0017038	protein import	53/1559	205/17163	1.40297e-12	4.42033e-11	TPR/TNPO3/NUP133/IPO11/RBM22/NUP50/TOMM22/SAMM50/NUTF2/NUP93/TIMM44/PDCD5/KPNB1/NUP88/GRPEL1/ZPR1/HSPA8/NUP98/NUP107/NUP155/ECT2/SUMO1/IPO13/TARDBP/CSE1L/NUP153/NUP85/MED1/RPL23/ROMO1/NUP214/RPAIN/TOMM40/RAN/NUP54/HSPD1/RANBP2/SEC13/NUP35/CHCHD4/NOLC1/SNUPN/CDK1/HDAC3/TOMM20/DMAP1/IPO9/IPO7/NUP62/PHB2/PAM16/TIMM23/POM121C	53
GO:0007004	telomere maintenance via telomerase	28/1559	68/17163	1.47315e-12	4.60943e-11	RFC1/PNKP/XRCC5/HNRNPC/TINF2/TELO2/GAR1/XRN1/CCT4/TCP1/GNL3L/DKC1/RPA1/NAT10/CCT7/NHP2/CCT6A/TERF1/CCT5/HNRNPU/CCT8/CCT3/CCT2/EXOSC10/AURKB/NOP10/SMG5/TEN1	28
GO:0050686	negative regulation of mRNA processing	18/1559	29/17163	2.10864e-12	6.55267e-11	SFSWAP/U2AF2/RNF40/C1QBP/SRSF7/SRSF6/RBM42/CDK9/RBMX/SAP18/RNF20/HNRNPK/NPM1/SRSF10/SUPT5H/CTR9/NELFE/RNPS1	18
GO:0031145	anaphase-promoting complex-dependent catabolic process	15/1559	20/17163	2.21911e-12	6.84904e-11	CDC27/CUL3/ANAPC4/ANAPC5/CDC23/UBE2S/CDC20/CDK2/CDC16/ANAPC11/ANAPC1/ANAPC10/PLK1/UBE2C/CDC26	15
GO:0006278	RNA-dependent DNA biosynthetic process	28/1559	69/17163	2.26593e-12	6.94631e-11	RFC1/PNKP/XRCC5/HNRNPC/TINF2/TELO2/GAR1/XRN1/CCT4/TCP1/GNL3L/DKC1/RPA1/NAT10/CCT7/NHP2/CCT6A/TERF1/CCT5/HNRNPU/CCT8/CCT3/CCT2/EXOSC10/AURKB/NOP10/SMG5/TEN1	28
GO:0000463	maturation of LSU-rRNA from tricistronic rRNA transcript (SSU-rRNA, 5.8S rRNA, LSU-rRNA)	13/1559	15/17163	2.41407e-12	7.2534e-11	DDX18/PES1/GTPBP4/FTSJ3/ZNHIT6/RPL35/WDR12/URB1/RPL7/NIFK/NOL9/RPF2/BOP1	13
GO:0000478	endonucleolytic cleavage involved in rRNA processing	13/1559	15/17163	2.41407e-12	7.2534e-11	NOP14/RCL1/UTP20/RPP40/ABT1/UTP23/NOL9/BMS1/TSR1/RPS21/RRS1/NOP9/BOP1	13
GO:0000479	endonucleolytic cleavage of tricistronic rRNA transcript (SSU-rRNA, 5.8S rRNA, LSU-rRNA)	13/1559	15/17163	2.41407e-12	7.2534e-11	NOP14/RCL1/UTP20/RPP40/ABT1/UTP23/NOL9/BMS1/TSR1/RPS21/RRS1/NOP9/BOP1	13
GO:0016226	iron-sulfur cluster assembly	17/1559	26/17163	2.53462e-12	7.51607e-11	CIAPIN1/NUBP2/CIAO3/NUBP1/HSPA9/ABCB7/ISCU/CIAO1/MMS19/FXN/ISCA2/CIAO2B/CIAO2A/GLRX5/NDOR1/LYRM4/NFS1	17
GO:0031163	metallo-sulfur cluster assembly	17/1559	26/17163	2.53462e-12	7.51607e-11	CIAPIN1/NUBP2/CIAO3/NUBP1/HSPA9/ABCB7/ISCU/CIAO1/MMS19/FXN/ISCA2/CIAO2B/CIAO2A/GLRX5/NDOR1/LYRM4/NFS1	17
GO:1904666	regulation of ubiquitin protein ligase activity	16/1559	23/17163	2.64353e-12	7.78811e-11	RPS20/DNM1L/UBE2S/FBXO5/SKP1/RPS15/MAD2L2/CDC20/RPL5/RPL23/RPL11/RPL37/MAD2L1/PLK1/RPS7/UBE2C	16
GO:0045787	positive regulation of cell cycle	67/1559	300/17163	2.74516e-12	8.03535e-11	CDC27/PAF1/PAFAH1B1/DDX11/MNAT1/CUL3/TPR/ANAPC4/CDC42/SPAG5/THOC1/NDC80/AURKA/ANAPC5/CCNK/CDC6/CDC23/CDC7/RANBP1/THOC5/FBXO5/ECT2/EIF4G1/CHMP3/SFPQ/CKS2/MAD2L1BP/MED1/XRCC3/PCID2/INO80/CDC16/CCNB1/RPS15A/CDK4/MDM2/NUMA1/KIF23/ANAPC11/RPTOR/BRD4/PLK4/CDCA5/MEPCE/CHEK1/EIF4E/HNRNPU/NSMCE2/RACGAP1/MAD2L1/RAD21/CDT1/FEN1/SIN3A/CDK1/PLRG1/MTBP/HCFC1/UBE2C/AURKB/PTPN11/NPM1/LSM10/DYNC1H1/SMC5/NUP62/PHB2	67
GO:0051310	metaphase plate congression	27/1559	65/17163	2.87419e-12	8.35909e-11	CUL3/SPDL1/SPAG5/NDC80/SEH1L/CHMP5/NUDC/CDC23/CHMP4B/KPNB1/KIF18A/CHMP2A/CCNB1/CDCA8/NUMA1/NUF2/CDCA5/INCENP/HNRNPU/CDT1/MIS12/DCTN2/CHMP6/AURKB/RRS1/DYNC1H1/NUP62	27
GO:0071027	nuclear RNA surveillance	12/1559	13/17163	3.61796e-12	1.0389e-10	EXOSC7/EXOSC5/EXOSC3/XRN1/EXOSC8/EXOSC9/PCID2/EXOSC2/PRPF18/EXOSC10/EXOSC4/EXOSC6	12
GO:0071028	nuclear mRNA surveillance	12/1559	13/17163	3.61796e-12	1.0389e-10	EXOSC7/EXOSC5/EXOSC3/XRN1/EXOSC8/EXOSC9/PCID2/EXOSC2/PRPF18/EXOSC10/EXOSC4/EXOSC6	12
GO:0033260	nuclear DNA replication	20/1559	37/17163	4.56358e-12	1.3022e-10	UPF1/RTF2/RAD51/MCM2/TIPIN/MCM6/CDC45/CDC7/GINS1/POLA1/MCM4/MCM3/INO80/PCNA/TERF1/DONSON/CDT1/FEN1/GINS3/ZNF830	20
GO:0007094	mitotic spindle assembly checkpoint signaling	20/1559	38/17163	8.8129e-12	2.46816e-10	ZNF207/SPDL1/TPR/NDC80/ANAPC15/TTK/IK/MAD2L2/MAD2L1BP/XRCC3/PCID2/PSMG2/CCNB1/BUB3/BUB1B/MAD2L1/PLK1/CDT1/BUB1/AURKB	20
GO:0071173	spindle assembly checkpoint signaling	20/1559	38/17163	8.8129e-12	2.46816e-10	ZNF207/SPDL1/TPR/NDC80/ANAPC15/TTK/IK/MAD2L2/MAD2L1BP/XRCC3/PCID2/PSMG2/CCNB1/BUB3/BUB1B/MAD2L1/PLK1/CDT1/BUB1/AURKB	20
GO:0071174	mitotic spindle checkpoint signaling	20/1559	38/17163	8.8129e-12	2.46816e-10	ZNF207/SPDL1/TPR/NDC80/ANAPC15/TTK/IK/MAD2L2/MAD2L1BP/XRCC3/PCID2/PSMG2/CCNB1/BUB3/BUB1B/MAD2L1/PLK1/CDT1/BUB1/AURKB	20
GO:0007080	mitotic metaphase plate congression	23/1559	50/17163	9.07325e-12	2.52548e-10	CUL3/SPDL1/NDC80/SEH1L/CHMP5/NUDC/CDC23/CHMP4B/KPNB1/KIF18A/CHMP2A/CCNB1/CDCA8/NUF2/CDCA5/HNRNPU/CDT1/MIS12/DCTN2/CHMP6/AURKB/RRS1/NUP62	23
GO:0008033	tRNA processing	38/1559	125/17163	1.11881e-11	3.09513e-10	ELAC2/SARS1/METTL1/KARS1/TRNT1/RTRAF/AARS1/OSGEP/RTCB/POP1/POP4/ELP4/THG1L/AARS2/RPP40/TRMT5/ELP3/ELP2/NAT10/SSB/TPRKB/RPP30/RPP38/DPH3/POLR3K/RPP14/ELP6/LSM6/URM1/ELP5/TP53RK/POP7/CLP1/TRMT112/TRMT10C/CTU2/ZBTB8OS/KTI12	38
GO:0031577	spindle checkpoint signaling	20/1559	39/17163	1.65478e-11	4.55014e-10	ZNF207/SPDL1/TPR/NDC80/ANAPC15/TTK/IK/MAD2L2/MAD2L1BP/XRCC3/PCID2/PSMG2/CCNB1/BUB3/BUB1B/MAD2L1/PLK1/CDT1/BUB1/AURKB	20
GO:0000724	double-strand break repair via homologous recombination	40/1559	138/17163	1.71276e-11	4.68121e-10	RAD51/MCM2/MCM6/CDC45/CDC7/MCM5/YY1/RBBP8/MCM4/RPA3/TIMELESS/MCM3/PSMD14/SFPQ/MAD2L2/RPA2/XRCC3/INO80/GINS2/RPA1/ACTR2/GINS4/CHEK1/PPP4C/MMS19/NSMCE2/UBQLN4/TONSL/SMC6/PPP4R2/RAD21/MCM7/FEN1/NSMCE1/RMI2/UBE2N/RMI1/RAD51D/H2AX/SMC5	40
GO:0006999	nuclear pore organization	12/1559	14/17163	2.32181e-11	6.27027e-10	TPR/NDC1/NUP133/SEH1L/NUP93/NUP98/NUP107/NUP153/NUP54/AHCTF1/NUP205/NUP35	12
GO:1904814	regulation of protein localization to chromosome, telomeric region	12/1559	14/17163	2.32181e-11	6.27027e-10	CCT4/TCP1/GNL3L/DKC1/CCT7/CCT6A/TERF1/CCT5/CCT8/CCT3/GNL3/CCT2	12
GO:0051303	establishment of chromosome localization	29/1559	80/17163	2.5528e-11	6.8533e-10	CUL3/SPDL1/SPAG5/NDC80/SEH1L/CHMP5/NUDC/CDC23/CHMP4B/KPNB1/KIF18A/CHMP2A/CCNB1/CDCA8/NUMA1/ACTR2/NUF2/CDCA5/TERF1/INCENP/HNRNPU/CDT1/MIS12/DCTN2/CHMP6/AURKB/RRS1/DYNC1H1/NUP62	29
GO:0000725	recombinational repair	40/1559	140/17163	2.80996e-11	7.49929e-10	RAD51/MCM2/MCM6/CDC45/CDC7/MCM5/YY1/RBBP8/MCM4/RPA3/TIMELESS/MCM3/PSMD14/SFPQ/MAD2L2/RPA2/XRCC3/INO80/GINS2/RPA1/ACTR2/GINS4/CHEK1/PPP4C/MMS19/NSMCE2/UBQLN4/TONSL/SMC6/PPP4R2/RAD21/MCM7/FEN1/NSMCE1/RMI2/UBE2N/RMI1/RAD51D/H2AX/SMC5	40
GO:0010948	negative regulation of cell cycle process	60/1559	268/17163	3.42548e-11	9.08855e-10	ZNF207/SPDL1/TPR/TIPIN/THOC1/NDC80/CDC45/CDC6/CDC5L/THOC5/NAA10/NUBP1/NOP53/PRPF19/ANAPC15/TIMELESS/FBXO5/TTK/IK/RAD1/MAD2L2/SYF2/RPA2/CDK2/MAD2L1BP/XRCC3/PCID2/PSMG2/CHMP2A/CCNB1/RINT1/MDM2/INTS7/SDE2/TERF1/CHEK1/BUB3/BUB1B/DONSON/NAE1/RPL26/TOPBP1/MAD2L1/PTTG1/RAD21/WEE1/PLK1/CDT1/BUB1/CDK1/TRIAP1/MTBP/HINFP/AURKAIP1/AURKB/PTPN11/NPM1/H2AX/ZNF830/RBM14	60
GO:1904816	positive regulation of protein localization to chromosome, telomeric region	11/1559	12/17163	3.70251e-11	9.76644e-10	CCT4/TCP1/GNL3L/DKC1/CCT7/CCT6A/CCT5/CCT8/CCT3/GNL3/CCT2	11
GO:0050000	chromosome localization	29/1559	82/17163	5.13936e-11	1.34782e-09	CUL3/SPDL1/SPAG5/NDC80/SEH1L/CHMP5/NUDC/CDC23/CHMP4B/KPNB1/KIF18A/CHMP2A/CCNB1/CDCA8/NUMA1/ACTR2/NUF2/CDCA5/TERF1/INCENP/HNRNPU/CDT1/MIS12/DCTN2/CHMP6/AURKB/RRS1/DYNC1H1/NUP62	29
GO:0000184	nuclear-transcribed mRNA catabolic process, nonsense-mediated decay	19/1559	37/17163	5.18194e-11	1.35118e-09	UPF1/PABPC1/GSPT1/EIF3E/NCBP2/SMG7/ETF1/NCBP1/EIF4A3/UPF2/NBAS/SMG1/MAGOH/UPF3A/PYM1/EXOSC10/SMG5/RNPS1/RBM8A	19
GO:0000966	RNA 5'-end processing	15/1559	23/17163	5.38935e-11	1.39723e-09	NOP14/POP1/POP4/THG1L/UTP20/RPP40/PNPT1/SSB/ABT1/RPP30/RPP38/RPP14/POP7/TRMT10C/NOP9	15
GO:0032392	DNA geometric change	30/1559	88/17163	6.89656e-11	1.77782e-09	DDX11/MNAT1/HMGB3/RFC2/RAD51/MCM2/MCM6/XRCC5/MCM5/MCM4/ERCC2/RFC5/CHD4/MCM3/ASCC3/TOP2A/RPA1/RFC3/DHX9/HMGA1/SUPV3L1/RFC4/MCM7/CHTF8/DHX36/RUVBL1/RUVBL2/GTF2F2/HMGB1/XRCC6	30
GO:0007093	mitotic cell cycle checkpoint signaling	37/1559	128/17163	1.06693e-10	2.73485e-09	ZNF207/SPDL1/TPR/TIPIN/NDC80/CDC6/NOP53/ANAPC15/TTK/IK/MAD2L2/SYF2/RPA2/CDK2/MAD2L1BP/XRCC3/PCID2/PSMG2/CCNB1/RINT1/MDM2/SDE2/CHEK1/BUB3/BUB1B/DONSON/NAE1/RPL26/TOPBP1/MAD2L1/PLK1/CDT1/BUB1/CDK1/TRIAP1/AURKB/ZNF830	37
GO:0001824	blastocyst development	33/1559	106/17163	1.24426e-10	3.17146e-09	PSMC4/CUL3/NLE1/XAB2/CNOT3/GINS1/RBBP8/SUPT6H/ZPR1/BYSL/SRF/SF3B6/MFN2/CNOT1/SBDS/DAD1/NDUFA2/NASP/WDR74/ACTL6A/TAF8/RTF1/NCAPG2/GINS4/CHEK1/PELO/MED21/GABPA/COPS2/RPL13/RRP7A/CTR9/ZNF830	33
GO:0045292	mRNA cis splicing, via spliceosome	15/1559	24/17163	1.31616e-10	3.33598e-09	SFSWAP/CLNS1A/WBP11/RBM22/SF3A1/CACTIN/NCBP2/SNRPC/RBM17/SRSF1/NCBP1/SNRNP200/DDX23/SART1/PRPF40A	15
GO:0042773	ATP synthesis coupled electron transport	28/1559	80/17163	1.46214e-10	3.66504e-09	NDUFAB1/NDUFB4/NDUFB7/CHCHD2/NDUFS8/COX6A1/NDUFB3/COX7C/NDUFA2/CCNB1/COX5B/ISCU/NDUFAF1/NDUFB10/SDHC/NDUFB9/NDUFC2/UQCRB/UQCRQ/COX6C/SDHAF2/NDUFS5/CDK1/CYCS/COX5A/NDUFA4/SDHD/UQCC3	28
GO:0042775	mitochondrial ATP synthesis coupled electron transport	28/1559	80/17163	1.46214e-10	3.66504e-09	NDUFAB1/NDUFB4/NDUFB7/CHCHD2/NDUFS8/COX6A1/NDUFB3/COX7C/NDUFA2/CCNB1/COX5B/ISCU/NDUFAF1/NDUFB10/SDHC/NDUFB9/NDUFC2/UQCRB/UQCRQ/COX6C/SDHAF2/NDUFS5/CDK1/CYCS/COX5A/NDUFA4/SDHD/UQCC3	28
GO:0016075	rRNA catabolic process	14/1559	21/17163	1.55314e-10	3.8506e-09	EXOSC7/EXOSC5/DIS3/DDX49/EXOSC3/DROSHA/XRN1/EXOSC8/EXOSC9/EXOSC2/PELO/EXOSC10/EXOSC4/EXOSC6	14
GO:0034471	ncRNA 5'-end processing	14/1559	21/17163	1.55314e-10	3.8506e-09	NOP14/POP1/POP4/THG1L/UTP20/RPP40/SSB/ABT1/RPP30/RPP38/RPP14/POP7/TRMT10C/NOP9	14
GO:0016180	snRNA processing	18/1559	35/17163	1.62404e-10	4.0045e-09	EXOSC7/EXOSC5/INTS9/EXOSC3/INTS2/EXOSC8/EXOSC9/INTS11/EXOSC2/INTS14/INTS7/TUT1/INTS4/INTS1/INTS8/EXOSC4/INTS5/EXOSC6	18
GO:0006310	DNA recombination	63/1559	299/17163	1.65521e-10	4.05929e-09	HMGB3/RAD51/TFRC/MCM2/MCM6/THOC1/XRCC5/CDC45/CDC7/MCM5/YY1/RBBP8/MCM4/ERCC2/RPA3/EXOSC3/SUPT6H/TIMELESS/MCM3/ACTR8/PSMD14/INO80B/SFPQ/MAD2L2/RPA2/XRCC3/INO80/RPAIN/GINS2/TOP2A/RPA1/ACTL6A/ACTR2/TPRKB/HSPD1/GINS4/CHEK1/PPP4C/KIN/MMS19/SUPV3L1/NSMCE2/UBQLN4/TONSL/SMC6/PPP4R2/RAD21/MCM7/FEN1/NSMCE1/RMI2/RUVBL1/UBE2N/RMI1/RUVBL2/ALYREF/RAD51D/MCRS1/H2AX/HMGB1/XRCC6/SMC5/EXOSC6	63
GO:1901992	positive regulation of mitotic cell cycle phase transition	28/1559	81/17163	2.04258e-10	4.98236e-09	CDC27/CUL3/ANAPC4/ANAPC5/CDC6/CDC23/CDC7/FBXO5/EIF4G1/MAD2L1BP/CDC16/CCNB1/CDK4/MDM2/ANAPC11/RPTOR/BRD4/CDCA5/MEPCE/NSMCE2/CDT1/SIN3A/CDK1/PLRG1/MTBP/UBE2C/LSM10/PHB2	28
GO:0090502	RNA phosphodiester bond hydrolysis, endonucleolytic	27/1559	76/17163	2.10348e-10	5.10347e-09	ELAC2/NOP14/DICER1/POP1/POP4/DROSHA/CPSF3/RCL1/UTP20/RPP40/INTS11/DBR1/NOB1/ABT1/UTP23/RPP30/RPP38/NOL9/RPP14/BMS1/TSR1/FEN1/RPS21/POP7/RRS1/NOP9/BOP1	27
GO:0034655	nucleobase-containing compound catabolic process	77/1559	403/17163	2.241e-10	5.40821e-09	UPF1/ELAC2/MTREX/MRTO4/YBX1/PABPC1/EXOSC7/EXOSC5/DIS3/CNOT3/XRN2/HNRNPC/HNRNPM/DICER1/AHCY/GSPT1/POP1/EIF3E/DDX49/LSM5/EXOSC3/MTPAP/DDX5/ZPR1/DROSHA/XRN1/NCBP2/SMG7/PPP1R8/EXOSC8/ETF1/TARDBP/EXOSC9/CNOT1/HNRNPR/PCID2/DUT/LSM7/LSM4/EXOSC2/DKC1/DHX9/NCBP1/PNPT1/LRPPRC/SSB/EIF4A3/SERBP1/POLR2D/METTL14/UPF2/NBAS/PELO/HNRNPU/SUPV3L1/SMG1/ZC3H18/MAGOH/LSM6/PHAX/VCP/PRPF18/POLR2G/FEN1/UPF3A/PYM1/EXOSC10…	77
GO:1901796	regulation of signal transduction by p53 class mediator	30/1559	92/17163	2.41027e-10	5.78592e-09	RPS20/AURKA/PRMT5/YJU2/NOP53/DDX5/NOP2/PAK1IP1/RPS15/RPL5/RPL23/EIF5A/MDM2/RPL11/RPL37/TAF1/CHEK1/RPL26/HNRNPK/TRIAP1/RPS7/TP53RK/AURKB/RRS1/NPM1/KMT5A/USP7/RPF2/MTOR/BOP1	30
GO:1901989	positive regulation of cell cycle phase transition	32/1559	103/17163	2.51391e-10	6.00295e-09	CDC27/PAF1/CUL3/ANAPC4/THOC1/ANAPC5/CDC6/CDC23/CDC7/THOC5/FBXO5/EIF4G1/MAD2L1BP/CDC16/CCNB1/CDK4/MDM2/ANAPC11/RPTOR/BRD4/CDCA5/MEPCE/NSMCE2/CDT1/SIN3A/CDK1/PLRG1/MTBP/UBE2C/NPM1/LSM10/PHB2	32
GO:0045047	protein targeting to ER	17/1559	32/17163	2.69849e-10	6.40999e-09	SEC63/HSPA5/SEC61A1/SRP54/CHMP4B/SEC61B/SPCS2/SPCS3/SEC61G/SRP14/SRP9/SRPRB/SRP19/SRP68/SRP72/SRPRA/GET3	17
GO:0006997	nucleus organization	37/1559	132/17163	2.82215e-10	6.66495e-09	PAFAH1B1/DDX11/TPR/USP36/NDC1/NUP133/SEH1L/CHMP5/CHMP4B/NUP93/UBE2I/RPS19/ZPR1/NUP98/NUP107/NUP155/TARDBP/NUP153/POLR1B/CHMP2A/USPL1/NUMA1/NUP54/SERBP1/CHEK1/SMARCA5/AHCTF1/NUP205/NUP35/NOLC1/PLK1/SF1/CDK1/CTDNEP1/CHMP6/ANKLE2/RCC1	37
GO:0032508	DNA duplex unwinding	28/1559	82/17163	2.83521e-10	6.66495e-09	DDX11/MNAT1/RFC2/RAD51/MCM2/MCM6/XRCC5/MCM5/MCM4/ERCC2/RFC5/CHD4/MCM3/ASCC3/TOP2A/RPA1/RFC3/DHX9/HMGA1/SUPV3L1/RFC4/MCM7/CHTF8/DHX36/RUVBL1/RUVBL2/GTF2F2/XRCC6	28
GO:0032210	regulation of telomere maintenance via telomerase	22/1559	53/17163	3.04228e-10	7.11485e-09	PNKP/XRCC5/HNRNPC/TINF2/XRN1/CCT4/TCP1/GNL3L/DKC1/NAT10/CCT7/CCT6A/TERF1/CCT5/HNRNPU/CCT8/CCT3/CCT2/EXOSC10/AURKB/SMG5/TEN1	22
GO:0070203	regulation of establishment of protein localization to telomere	10/1559	11/17163	3.76094e-10	8.66163e-09	CCT4/TCP1/DKC1/CCT7/CCT6A/TERF1/CCT5/CCT8/CCT3/CCT2	10
GO:1904869	regulation of protein localization to Cajal body	10/1559	11/17163	3.76094e-10	8.66163e-09	CCT4/TCP1/DKC1/CCT7/CCT6A/MEPCE/CCT5/CCT8/CCT3/CCT2	10
GO:1904871	positive regulation of protein localization to Cajal body	10/1559	11/17163	3.76094e-10	8.66163e-09	CCT4/TCP1/DKC1/CCT7/CCT6A/MEPCE/CCT5/CCT8/CCT3/CCT2	10
GO:0001732	formation of cytoplasmic translation initiation complex	12/1559	16/17163	3.90342e-10	8.89941e-09	EIF3I/EIF3D/EIF5/EIF3J/EIF3E/EIF3B/EIF3A/EIF2S2/EIF3G/EIF3H/EIF3M/EIF3F	12
GO:1902570	protein localization to nucleolus	12/1559	16/17163	3.90342e-10	8.89941e-09	POLR1A/NOP53/BYSL/UTP25/RAN/NVL/NMD3/RRS1/NPM1/MCRS1/RPF2/NOL8	12
GO:0070979	protein K11-linked ubiquitination	16/1559	29/17163	4.30944e-10	9.77596e-09	CDC27/ANAPC4/RNF4/ANAPC5/CDC23/UBE2S/UBE2D3/ANAPC13/CDC16/ANAPC11/ANAPC1/ANAPC10/UBE2C/ANAPC2/CDC26/UBE2L3	16
GO:0006302	double-strand break repair	55/1559	250/17163	4.50349e-10	1.01653e-08	DDX11/PNKP/RAD51/MCM2/MCM6/XRCC5/WDR70/CDC45/CDC7/TFIP11/MCM5/YY1/RBBP8/POLA1/MCM4/RPA3/PRPF19/TIMELESS/MCM3/ACTR8/PSMD14/SFPQ/MAD2L2/RPA2/DCLRE1B/XRCC3/INO80/GINS2/RPA1/ACTR2/CDCA5/GINS4/CHEK1/PPP4C/MMS19/NSMCE2/UBQLN4/TONSL/SMC6/PPP4R2/RAD21/VCP/MCM7/FEN1/NSMCE1/KAT5/KDM2A/RMI2/UBE2N/RMI1/RAD51D/H2AX/HMGB1/XRCC6/SMC5	55
GO:1903313	positive regulation of mRNA metabolic process	34/1559	117/17163	5.17528e-10	1.16239e-08	UPF1/PAF1/PABPC1/EXOSC7/EXOSC5/DIS3/CNOT3/SNW1/SNRNP70/EXOSC3/HSPA8/PRPF19/NUP98/NCBP2/NCL/EXOSC8/TARDBP/EXOSC9/CNOT1/HNRNPR/EXOSC2/CCNB1/TRA2B/NCBP1/PNPT1/SF3B4/POLR2D/METTL14/RBMX/NUDT21/POLR2G/DHX36/CNOT7/RBMXL1	34
GO:0051052	regulation of DNA metabolic process	69/1559	352/17163	6.27471e-10	1.40238e-08	UPF1/DDX11/PNKP/RFC2/RAD51/FAM168A/WDR18/TFRC/THOC1/XRCC5/WDR70/HNRNPC/TINF2/TFIP11/PRMT5/ERCC2/EXOSC3/SUPT6H/RFC5/TIMELESS/XRN1/CCT4/MAD2L2/RPA2/TCP1/GNL3L/DKC1/PCNA/RFC3/NAT10/CCT7/DHX9/CDK9/ACTR2/NVL/CCT6A/TERF1/RPS3/CHEK1/PPP4C/CCT5/HNRNPU/MMS19/CCT8/SMG1/MIS18A/UBQLN4/CCT3/PPP4R2/RFC4/GNL3/CCT2/CDT1/CHTF8/EXOSC10/DHX36/RMI2/UBE2N/AURKB/NPM1/ALYREF/USP7/H2AX/HMGB1/SMG5/PAM16/EXOSC6/UBE2V1/TEN1	69
GO:1901988	negative regulation of cell cycle phase transition	51/1559	225/17163	6.40905e-10	1.42539e-08	ZNF207/SPDL1/TPR/TIPIN/THOC1/NDC80/CDC45/CDC6/CDC5L/THOC5/NOP53/PRPF19/ANAPC15/TIMELESS/FBXO5/TTK/IK/RAD1/MAD2L2/SYF2/RPA2/CDK2/MAD2L1BP/XRCC3/PCID2/PSMG2/CCNB1/RINT1/MDM2/INTS7/SDE2/CHEK1/BUB3/BUB1B/DONSON/NAE1/RPL26/TOPBP1/MAD2L1/RAD21/WEE1/PLK1/CDT1/BUB1/CDK1/TRIAP1/HINFP/AURKB/PTPN11/H2AX/ZNF830	51
GO:0006606	protein import into nucleus	40/1559	154/17163	6.67904e-10	1.47819e-08	TPR/TNPO3/NUP133/IPO11/RBM22/NUP50/NUTF2/NUP93/KPNB1/NUP88/ZPR1/NUP98/NUP107/NUP155/ECT2/SUMO1/IPO13/TARDBP/CSE1L/NUP153/NUP85/MED1/RPL23/NUP214/RPAIN/RAN/NUP54/RANBP2/SEC13/NUP35/NOLC1/SNUPN/CDK1/HDAC3/DMAP1/IPO9/IPO7/NUP62/PHB2/POM121C	40
GO:0006275	regulation of DNA replication	32/1559	107/17163	7.44527e-10	1.63977e-08	RFC2/WDR18/CDC42/TIPIN/CDC6/CDC7/PPP2R1A/GTPBP4/SMC3/RFC5/TIMELESS/FBXO5/PPP2CA/CACYBP/RBBP6/TTF1/INO80/PCNA/RFC3/ORC3/DHX9/USP37/RAC1/CCNA2/TERF1/DONSON/RFC4/ORC5/CDT1/CHTF8/CDK1/ZNF830	32
GO:0032204	regulation of telomere maintenance	27/1559	80/17163	7.93454e-10	1.73908e-08	UPF1/PNKP/XRCC5/HNRNPC/TINF2/XRN1/CCT4/TCP1/GNL3L/DKC1/NAT10/CCT7/CCT6A/TERF1/CCT5/HNRNPU/CCT8/SMG1/CCT3/GNL3/CCT2/EXOSC10/DHX36/AURKB/USP7/SMG5/TEN1	27
GO:0071897	DNA biosynthetic process	43/1559	174/17163	8.39716e-10	1.82396e-08	SPRTN/RFC1/PNKP/RFC2/POLD1/POLD3/XRCC5/HNRNPC/TINF2/TELO2/POLA1/POLD2/GAR1/RFC5/XRN1/CCT4/TCP1/GNL3L/DKC1/RPA1/PCNA/RFC3/NAT10/CCT7/NVL/NHP2/CCT6A/TERF1/CCT5/HNRNPU/CCT8/CCT3/RFC4/VCP/CCT2/PHB/CHTF8/EXOSC10/AURKB/NOP10/LIN9/SMG5/TEN1	43
GO:0034661	ncRNA catabolic process	19/1559	42/17163	8.40217e-10	1.82396e-08	ELAC2/MTREX/EXOSC7/EXOSC5/DIS3/DICER1/POP1/DDX49/EXOSC3/DROSHA/XRN1/EXOSC8/EXOSC9/EXOSC2/PNPT1/PELO/EXOSC10/EXOSC4/EXOSC6	19
GO:0015985	energy coupled proton transport, down electrochemical gradient	14/1559	23/17163	9.16132e-10	1.96061e-08	ATP5F1D/ATP5F1B/ATP6V1A/ATP5PB/ATP5MC2/ATP5F1A/ATP5PF/ATP5MC1/ATP5F1C/ATP5MG/ATP5PD/ATP6V0C/ATP5MF/ATP5PO	14
GO:0015986	ATP synthesis coupled proton transport	14/1559	23/17163	9.16132e-10	1.96061e-08	ATP5F1D/ATP5F1B/ATP6V1A/ATP5PB/ATP5MC2/ATP5F1A/ATP5PF/ATP5MC1/ATP5F1C/ATP5MG/ATP5PD/ATP6V0C/ATP5MF/ATP5PO	14
GO:0051383	kinetochore organization	14/1559	23/17163	9.16132e-10	1.96061e-08	RNF4/NDC80/SENP6/SMC4/CENPA/CENPK/SMC2/NUF2/POGZ/CENPH/CENPN/CDT1/MIS12/CENPW	14
GO:1990173	protein localization to nucleoplasm	11/1559	14/17163	9.451e-10	2.01311e-08	NOP53/CCT4/TCP1/DKC1/CCT7/CCT6A/MEPCE/CCT5/CCT8/CCT3/CCT2	11
GO:0015980	energy derivation by oxidation of organic compounds	61/1559	298/17163	1.07651e-09	2.28229e-08	NDUFAB1/CS/NDUFB4/ATP5F1D/NDUFB7/ACO2/NOP53/OGDH/CHCHD2/NDUFS8/ATP5F1B/COX6A1/ATP5PB/NDUFB3/COX6B1/COX7C/COX7B/NDUFA2/MYBBP1A/CCNB1/COX5B/ISCU/NDUFAF1/PNPT1/UQCRC2/NDUFB10/SDHC/NDUFB9/NDUFC2/ATP5F1A/ATP5PF/OXA1L/UQCRB/UQCRQ/COX6C/FXN/VCP/ATP5F1C/ATP5MG/ATP5PD/SDHAF2/NDUFS5/UQCRFS1/PRELID1/CDK1/CYCS/TEFM/PPP1CA/COX5A/PPP1R2/NDUFA4/HMGB1/GFPT1/MTOR/SDHD/UQCC3/ARL2/PPP1CB/ADSL/ATP5MF/ATP5PO	61
GO:1904356	regulation of telomere maintenance via telomere lengthening	23/1559	61/17163	1.17902e-09	2.48801e-08	PNKP/XRCC5/HNRNPC/TINF2/XRN1/CCT4/TCP1/GNL3L/DKC1/NAT10/CCT7/CCT6A/TERF1/CCT5/HNRNPU/CCT8/CCT3/CCT2/EXOSC10/DHX36/AURKB/SMG5/TEN1	23
GO:0032784	regulation of DNA-templated transcription, elongation	21/1559	52/17163	1.41466e-09	2.97145e-08	THOC1/CCNK/SUPT16H/THOC5/NELFCD/HTATSF1/ELL/SUPT6H/TCERG1/TSFM/GTF2F1/EAPP/BRD4/HNRNPU/WDR43/CDK12/ALYREF/NELFB/SUPT5H/NELFE/SUPT4H1	21
GO:0051170	import into nucleus	40/1559	158/17163	1.51566e-09	3.16892e-08	TPR/TNPO3/NUP133/IPO11/RBM22/NUP50/NUTF2/NUP93/KPNB1/NUP88/ZPR1/NUP98/NUP107/NUP155/ECT2/SUMO1/IPO13/TARDBP/CSE1L/NUP153/NUP85/MED1/RPL23/NUP214/RPAIN/RAN/NUP54/RANBP2/SEC13/NUP35/NOLC1/SNUPN/CDK1/HDAC3/DMAP1/IPO9/IPO7/NUP62/PHB2/POM121C	40
GO:0022904	respiratory electron transport chain	30/1559	99/17163	1.77215e-09	3.68819e-08	NDUFAB1/NDUFB4/NDUFB7/CHCHD2/NDUFS8/COX6A1/NDUFB3/COX7C/NDUFA2/MYBBP1A/CCNB1/COX5B/ISCU/NDUFAF1/NDUFB10/SDHC/NDUFB9/NDUFC2/UQCRB/UQCRQ/COX6C/SDHAF2/NDUFS5/UQCRFS1/CDK1/CYCS/COX5A/NDUFA4/SDHD/UQCC3	30
GO:0000727	double-strand break repair via break-induced replication	10/1559	12/17163	2.07144e-09	4.21441e-08	MCM2/MCM6/CDC45/CDC7/MCM5/MCM4/MCM3/GINS2/GINS4/MCM7	10
GO:0070202	regulation of establishment of protein localization to chromosome	10/1559	12/17163	2.07144e-09	4.21441e-08	CCT4/TCP1/DKC1/CCT7/CCT6A/TERF1/CCT5/CCT8/CCT3/CCT2	10
GO:1903405	protein localization to nuclear body	10/1559	12/17163	2.07144e-09	4.21441e-08	CCT4/TCP1/DKC1/CCT7/CCT6A/MEPCE/CCT5/CCT8/CCT3/CCT2	10
GO:1904667	negative regulation of ubiquitin protein ligase activity	10/1559	12/17163	2.07144e-09	4.21441e-08	RPS20/FBXO5/RPS15/MAD2L2/RPL5/RPL23/RPL11/RPL37/MAD2L1/RPS7	10
GO:1904867	protein localization to Cajal body	10/1559	12/17163	2.07144e-09	4.21441e-08	CCT4/TCP1/DKC1/CCT7/CCT6A/MEPCE/CCT5/CCT8/CCT3/CCT2	10
GO:0019646	aerobic electron transport chain	25/1559	73/17163	2.36686e-09	4.79394e-08	NDUFAB1/NDUFB4/NDUFB7/NDUFS8/COX6A1/NDUFB3/COX7C/NDUFA2/COX5B/ISCU/NDUFAF1/NDUFB10/SDHC/NDUFB9/NDUFC2/UQCRB/UQCRQ/COX6C/SDHAF2/NDUFS5/CYCS/COX5A/NDUFA4/SDHD/UQCC3	25
GO:0031440	regulation of mRNA 3'-end processing	15/1559	28/17163	2.65199e-09	5.34759e-08	PAF1/YTHDC1/RNF40/CPSF6/NCBP2/CCNB1/CDK9/NCBP1/RNF20/VIRMA/NUDT21/DHX36/SUPT5H/CTR9/NELFE	15
GO:0007098	centrosome cycle	35/1559	130/17163	2.76638e-09	5.55357e-08	PPP1R12A/NDC80/XPO1/CHMP5/AURKA/HAUS4/RANBP1/CHMP4B/NUBP1/CHORDC1/CHMP3/CDK2/STIL/XRCC3/UXT/CHMP2A/HAUS8/NAT10/HAUS2/KIF11/CEP131/PLK4/HAUS6/CHEK1/HAUS1/SASS6/PLK1/CDK1/CKAP5/NPM1/NUP62/HAUS7/ARL2/HAUS3/RBM14	35
GO:0072599	establishment of protein localization to endoplasmic reticulum	17/1559	36/17163	2.87984e-09	5.75588e-08	SEC63/HSPA5/SEC61A1/SRP54/CHMP4B/SEC61B/SPCS2/SPCS3/SEC61G/SRP14/SRP9/SRPRB/SRP19/SRP68/SRP72/SRPRA/GET3	17
GO:0050685	positive regulation of mRNA processing	16/1559	32/17163	2.93021e-09	5.83086e-08	PAF1/SNW1/SNRNP70/HSPA8/PRPF19/NUP98/NCBP2/NCL/CCNB1/TRA2B/NCBP1/SF3B4/RBMX/NUDT21/DHX36/RBMXL1	16
GO:1904851	positive regulation of establishment of protein localization to telomere	9/1559	10/17163	3.78707e-09	7.47041e-08	CCT4/TCP1/DKC1/CCT7/CCT6A/CCT5/CCT8/CCT3/CCT2	9
GO:2000234	positive regulation of rRNA processing	9/1559	10/17163	3.78707e-09	7.47041e-08	RIOK2/BUD23/DIMT1/WDR75/HEATR1/RIOK1/WDR43/UTP15/TRMT112	9
GO:0071459	protein localization to chromosome, centromeric region	14/1559	25/17163	4.19478e-09	8.23883e-08	SPDL1/NDC80/CTCF/TTK/IK/CENPA/BUB3/BUB1B/CDT1/MIS12/CDK1/MTBP/AURKB/SMC5	14
GO:0010498	proteasomal protein catabolic process	84/1559	485/17163	4.92401e-09	9.6294e-08	CDC27/PSMB1/PSMC4/CUL3/PSMA4/HSPA5/ANAPC4/CUL1/RNF4/UFD1/PCNP/XPO1/HUWE1/PSMC5/AURKA/ANAPC5/PSME1/CDC23/PSMD8/RBX1/PSMC6/PSMA3/PSMC1/PSMB5/PSMA6/PSMA7/PSMD7/ELOB/RNF40/NOP53/PSMA2/SEC61B/UBE2S/UBE2D3/PRPF19/USP5/ASCC3/SKP1/CSNK1A1/PSMD14/SUMO1/CDC20/CDK2/PSMB2/PSMA1/CDC16/DDA1/MDM2/PSMB7/ANAPC11/PSMB6/RPL11/PSMA5/SKP2/TLK2/TAF1/OGT/EIF3H/ANAPC1/PSMD4/PSMB4/UBQLN4/PSMC2/SYVN1/PSMD6/ANAPC10/VCP/PSM…	84
GO:1903320	regulation of protein modification by small protein conjugation or removal	51/1559	238/17163	4.98727e-09	9.69242e-08	RPS20/SPRTN/CUL3/HSPA5/U2AF2/SART3/WDR70/DNAJA1/HUWE1/FKBP1A/RBX1/UBE2I/RNF40/NOP53/GTPBP4/UBE2S/FBXO5/SKP1/RPS15/MAD2L2/CDC20/RPL5/RPL23/UBA2/GNL3L/CDK9/RPS2/SAE1/RPL11/RPL37/SKP2/TAF1/OGT/RPS3/RNF20/PEF1/GNL3/MAD2L1/VCP/PLK1/HDAC3/RPS7/MTBP/RELA/UBE2C/SVBP/UBE2N/NPM1/UBE2L3/CTR9/MTOR	51
GO:0006839	mitochondrial transport	52/1559	245/17163	4.99896e-09	9.69242e-08	SLC25A5/BAK1/USP36/VPS35/SLC25A3/HUWE1/ATP5F1D/TIMM13/TOMM22/SAMM50/TIMM9/TIMM44/PDCD5/PMPCB/UBE2D3/GRPEL1/ATP5F1B/ATP5PB/MFN2/ROMO1/TIMM8A/TOMM40/ABCB7/TIMM10/NMT1/PNPT1/NPEPPS/AFG3L2/SAE1/TIMM29/HSPD1/ATP5F1A/ATP5PF/OXA1L/CHCHD4/ATP5F1C/PMPCA/ATP5MG/ATP5PD/LETM1/BCL2L1/TOMM20/PARL/SLC25A10/UBE2L3/UBL5/OPA1/VDAC1/PAM16/ATP5MF/ATP5PO/TIMM23	52
GO:0045931	positive regulation of mitotic cell cycle	31/1559	109/17163	5.28378e-09	1.02011e-07	CDC27/PAFAH1B1/CUL3/ANAPC4/ANAPC5/CDC6/CDC23/CDC7/FBXO5/EIF4G1/MAD2L1BP/CDC16/CCNB1/CDK4/MDM2/ANAPC11/RPTOR/BRD4/CDCA5/MEPCE/EIF4E/NSMCE2/CDT1/SIN3A/CDK1/PLRG1/MTBP/UBE2C/PTPN11/LSM10/PHB2	31
GO:0006379	mRNA cleavage	13/1559	22/17163	6.21037e-09	1.19392e-07	CPSF1/POLR2I/CPSF6/NCBP2/CPSF3/NCBP1/FIP1L1/TUT1/CPSF4/PCF11/CPSF2/NUDT21/CSTF3	13
GO:1901991	negative regulation of mitotic cell cycle phase transition	39/1559	159/17163	6.36677e-09	1.21882e-07	ZNF207/SPDL1/TPR/NDC80/CDC6/NOP53/ANAPC15/FBXO5/TTK/IK/MAD2L2/SYF2/RPA2/CDK2/MAD2L1BP/XRCC3/PCID2/PSMG2/CCNB1/RINT1/MDM2/SDE2/CHEK1/BUB3/BUB1B/DONSON/NAE1/RPL26/TOPBP1/MAD2L1/RAD21/WEE1/PLK1/CDT1/BUB1/CDK1/TRIAP1/AURKB/ZNF830	39
GO:0006457	protein folding	45/1559	199/17163	6.97281e-09	1.32923e-07	HSPA5/NFYC/PPIE/DNAJA1/PDRG1/FKBP1A/NUDC/ST13/DNAJA3/SNRNP70/PDCD5/CDC37/DNAJB6/GRPEL1/HSPA8/CHORDC1/HSPA9/PFDN1/TTC1/CCT4/PDCL3/HSPE1/TCP1/PFDN5/TBCC/CCT7/PPIL1/TBCD/PFDN2/HSPD1/CCT6A/CCT5/RANBP2/VBP1/CCT8/TOR2A/CCT3/CHCHD4/CCT2/HSP90B1/TBCA/GAK/RUVBL2/PFDN6/ARL2	45
GO:0000380	alternative mRNA splicing, via spliceosome	25/1559	77/17163	8.27142e-09	1.57019e-07	STRAP/SFSWAP/YTHDC1/HNRNPM/HNRNPL/DDX5/SFPQ/RBM25/SMU1/SRSF6/RBM17/DHX9/SRSF1/TRA2B/WTAP/RBMX/SAP18/HNRNPU/SRSF2/MAGOH/SCNM1/SLU7/PUF60/RNPS1/RBM8A	25
GO:0034472	snRNA 3'-end processing	15/1559	30/17163	9.21783e-09	1.74255e-07	EXOSC7/EXOSC5/EXOSC3/INTS2/EXOSC8/EXOSC9/EXOSC2/INTS14/INTS7/TUT1/INTS1/INTS8/EXOSC4/INTS5/EXOSC6	15
GO:2000232	regulation of rRNA processing	11/1559	16/17163	9.54583e-09	1.79707e-07	USP36/RIOK2/BUD23/DIMT1/WDR75/HEATR1/RIOK1/SHQ1/WDR43/UTP15/TRMT112	11
GO:0009451	RNA modification	39/1559	162/17163	1.11624e-08	2.09272e-07	METTL1/BUD23/DIMT1/AARS1/OSGEP/RNMT/FBL/FTSJ3/GAR1/ELP4/NOP2/THG1L/ZC3H13/AARS2/TRMT5/DKC1/ELP3/ELP2/NAT10/CMTR1/TGS1/SSB/TPRKB/METTL14/NHP2/WTAP/MEPCE/DPH3/TFB2M/ELP6/VIRMA/URM1/RAMAC/ELP5/TRMT112/TRMT10C/CTU2/NOP10/KTI12	39
GO:0031023	microtubule organizing center organization	36/1559	143/17163	1.15897e-08	2.16389e-07	PAFAH1B1/PPP1R12A/NDC80/XPO1/CHMP5/AURKA/HAUS4/RANBP1/CHMP4B/NUBP1/CHORDC1/CHMP3/CDK2/STIL/XRCC3/UXT/CHMP2A/HAUS8/NAT10/HAUS2/KIF11/CEP131/PLK4/HAUS6/CHEK1/HAUS1/SASS6/PLK1/CDK1/CKAP5/NPM1/NUP62/HAUS7/ARL2/HAUS3/RBM14	36
GO:0065004	protein-DNA complex assembly	44/1559	196/17163	1.29158e-08	2.40159e-07	RAD51/RNF4/MCM2/SART3/CDC45/HIRA/PSMC6/CENPI/OIP5/BRF2/GRWD1/TAF6/UBTF/TBP/SENP6/CENPA/TAF1B/DR1/TAF12/CENPK/HJURP/NASP/POLR1E/GTF2B/GTF2A2/POGZ/TAF1/TERF1/CENPH/SMARCA5/MIS18A/CHAF1B/RBBP4/CENPN/CDT1/CHAF1A/MIS12/TAF7/NPM1/BRF1/H2AX/HMGB1/CENPW/DNAJC9	44
GO:0045943	positive regulation of transcription by RNA polymerase I	13/1559	23/17163	1.30929e-08	2.41857e-07	DHX33/DDX11/UBTF/NCL/WDR75/HEATR1/ATF4/NOL11/PWP1/WDR43/UTP15/MARS1/MTOR	13
GO:0090224	regulation of spindle organization	17/1559	39/17163	1.31137e-08	2.41857e-07	TACC3/TPR/RNF4/SPAG5/CHMP5/TPX2/RAE1/CHMP4B/SENP6/CHMP2A/BORA/NUMA1/CLTC/HNRNPU/PLK1/DYNC1H1/NUP62	17
GO:0006446	regulation of translational initiation	25/1559	79/17163	1.48916e-08	2.73536e-07	TPR/EIF4B/TMED2/EIF5/EIF3E/EIF3B/EIF4G2/NCBP2/EIF4G1/GLE1/EIF2B2/ATF4/EIF2S1/NCBP1/RPL13A/POLR2D/EIF2B5/EIF3H/CDC123/PPP1R15B/POLR2G/PPP1CA/EIF1/NPM1/MTOR	25
GO:0046700	heterocycle catabolic process	77/1559	441/17163	1.51157e-08	2.76531e-07	UPF1/ELAC2/MTREX/MRTO4/YBX1/PABPC1/EXOSC7/EXOSC5/DIS3/CNOT3/XRN2/HNRNPC/HNRNPM/DICER1/AHCY/GSPT1/POP1/EIF3E/DDX49/LSM5/EXOSC3/MTPAP/DDX5/ZPR1/DROSHA/XRN1/NCBP2/SMG7/PPP1R8/EXOSC8/ETF1/TARDBP/EXOSC9/CNOT1/HNRNPR/PCID2/DUT/LSM7/LSM4/EXOSC2/DKC1/DHX9/NCBP1/PNPT1/LRPPRC/SSB/EIF4A3/SERBP1/POLR2D/METTL14/UPF2/NBAS/PELO/HNRNPU/SUPV3L1/SMG1/ZC3H18/MAGOH/LSM6/PHAX/VCP/PRPF18/POLR2G/FEN1/UPF3A/PYM1/EXOSC10…	77
GO:0032786	positive regulation of DNA-templated transcription, elongation	14/1559	27/17163	1.58481e-08	2.88767e-07	THOC1/CCNK/SUPT16H/THOC5/ELL/SUPT6H/TCERG1/GTF2F1/EAPP/BRD4/CDK12/ALYREF/SUPT5H/SUPT4H1	14
GO:0006376	mRNA splice site selection	15/1559	31/17163	1.63595e-08	2.96893e-07	SFSWAP/YTHDC1/SF3A1/SF3A2/LUC7L3/SRSF6/SNRPC/SRSF1/SLU7/SF1/PUF60/SF3A3/SRSF10/RBMXL1/ISY1	15
GO:1902600	proton transmembrane transport	36/1559	145/17163	1.71662e-08	3.10291e-07	SLC25A5/ATP6V1H/ATP6AP1/SLC25A3/ATP5F1D/ATP6V1D/ATP5F1B/COX6A1/ATP6V1A/ATP5PB/ATP6V0B/COX6B1/ATP6V1F/ATP6V1E1/COX7B/ATP5MC2/COX5B/ATP6V1G1/COX17/ATP6V1B2/ATP5F1A/ATP5PF/ATP6V1C1/ATP5MC1/ATP6V0D1/ATP1A1/ATP5F1C/ATP5MG/ATP5PD/UQCRFS1/COX5A/ATP6V0C/NDUFA4/PHB2/ATP5MF/ATP5PO	36
GO:0001832	blastocyst growth	12/1559	20/17163	1.91012e-08	3.42538e-07	GINS1/ZPR1/SBDS/TAF8/RTF1/NCAPG2/GINS4/CHEK1/PELO/COPS2/CTR9/ZNF830	12
GO:0048025	negative regulation of mRNA splicing, via spliceosome	12/1559	20/17163	1.91012e-08	3.42538e-07	SFSWAP/U2AF2/C1QBP/SRSF7/SRSF6/RBM42/RBMX/SAP18/HNRNPK/NPM1/SRSF10/RNPS1	12
GO:0007005	mitochondrion organization	83/1559	494/17163	2.52395e-08	4.50834e-07	NDUFAB1/SLC25A5/BAK1/VPS13D/USP36/NDUFB4/VPS35/TFRC/HUWE1/DNM1L/AURKA/ATP5F1D/NDUFB7/TIMM13/TOMM22/SAMM50/TIMM9/DNAJA3/GABPB1/TIMM44/PDCD5/CDC37/PMPCB/CHCHD2/CHCHD3/TFAM/UBE2D3/GRPEL1/NDUFS8/SOD2/HSPA9/THG1L/MFN2/NDUFB3/MSTO1/ROMO1/TIMM8A/TOMM40/NDUFA2/TIMM10/NMT1/NDUFAF1/PNPT1/COX17/NDUFB10/NPEPPS/AFG3L2/SAE1/TIMM29/HSPD1/HIGD2A/NDUFB9/NDUFC2/OXA1L/SUPV3L1/CHCHD4/FXN/PMPCA/PHB/SDHAF2/NDUFS5/LETM…	83
GO:1902969	mitotic DNA replication	10/1559	14/17163	2.64785e-08	4.7111e-07	RTF2/RAD51/MCM2/MCM6/CDC45/GINS1/POLA1/MCM4/MCM3/GINS3	10
GO:0044270	cellular nitrogen compound catabolic process	77/1559	447/17163	2.74877e-08	4.87155e-07	UPF1/ELAC2/MTREX/MRTO4/YBX1/PABPC1/EXOSC7/EXOSC5/DIS3/CNOT3/XRN2/HNRNPC/HNRNPM/DICER1/AHCY/GSPT1/POP1/EIF3E/DDX49/LSM5/EXOSC3/MTPAP/DDX5/ZPR1/DROSHA/XRN1/NCBP2/SMG7/PPP1R8/EXOSC8/ETF1/TARDBP/EXOSC9/CNOT1/HNRNPR/PCID2/DUT/LSM7/LSM4/EXOSC2/DKC1/DHX9/NCBP1/PNPT1/LRPPRC/SSB/EIF4A3/SERBP1/POLR2D/METTL14/UPF2/NBAS/PELO/HNRNPU/SUPV3L1/SMG1/ZC3H18/MAGOH/LSM6/PHAX/VCP/PRPF18/POLR2G/FEN1/UPF3A/PYM1/EXOSC10…	77
GO:0045786	negative regulation of cell cycle	65/1559	355/17163	3.20267e-08	5.65389e-07	ZNF207/SPDL1/TPR/NLE1/TIPIN/THOC1/NDC80/CDC45/CDC6/CDC5L/THOC5/NAA10/NUBP1/NOP53/TAF6/PRPF19/ANAPC15/TIMELESS/FBXO5/TTK/IK/RAD1/MAD2L2/ZBTB17/SYF2/RPA2/CDK2/MAD2L1BP/XRCC3/PCID2/PSMG2/CHMP2A/CCNB1/RINT1/MDM2/INTS7/SDE2/TERF1/CHEK1/BUB3/BUB1B/DONSON/NAE1/RPL26/TOPBP1/MAD2L1/PTTG1/RAD21/WEE1/PLK1/CDT1/BUB1/CDK1/TRIAP1/MTBP/HINFP/AURKAIP1/THAP5/AURKB/PTPN11/NPM1/H2AX/ZNF830/IPO7/RBM14	65
GO:2001252	positive regulation of chromosome organization	25/1559	82/17163	3.44681e-08	6.06131e-07	DDX11/PNKP/TPR/XRCC5/CCT4/SFPQ/TCP1/MAD2L1BP/DNMT1/DKC1/CCT7/NUMA1/CCT6A/CCT5/CCT8/NSMCE2/CCT3/GNL3/RAD21/CCT2/CDT1/FEN1/DHX36/AURKB/SMC5	25
GO:0007062	sister chromatid cohesion	20/1559	56/17163	4.16013e-08	7.28104e-07	DDX11/SMC1A/NAA10/CTCF/SMC3/SFPQ/CDC20/NAA50/POGZ/CDCA5/NSMCE2/BUB1B/RAD21/PLK1/FEN1/CHTF8/BUB1/MCMBP/SMC5/PHB2	20
GO:0006626	protein targeting to mitochondrion	28/1559	100/17163	4.17252e-08	7.28104e-07	USP36/HUWE1/TIMM13/TOMM22/SAMM50/TIMM9/TIMM44/PDCD5/PMPCB/UBE2D3/GRPEL1/MFN2/ROMO1/TIMM8A/TOMM40/TIMM10/NPEPPS/SAE1/TIMM29/HSPD1/CHCHD4/PMPCA/TOMM20/PARL/UBE2L3/UBL5/PAM16/TIMM23	28
GO:2000278	regulation of DNA biosynthetic process	29/1559	106/17163	4.22559e-08	7.34541e-07	PNKP/RFC2/XRCC5/HNRNPC/TINF2/RFC5/XRN1/CCT4/TCP1/GNL3L/DKC1/PCNA/RFC3/NAT10/CCT7/NVL/CCT6A/TERF1/CCT5/HNRNPU/CCT8/CCT3/RFC4/CCT2/CHTF8/EXOSC10/AURKB/SMG5/TEN1	29
GO:0070585	protein localization to mitochondrion	32/1559	125/17163	4.85365e-08	8.40497e-07	USP36/DNAJA1/HUWE1/DNM1L/TIMM13/TOMM22/SAMM50/TIMM9/TIMM44/PDCD5/PMPCB/UBE2D3/GRPEL1/MFN2/ROMO1/TIMM8A/TOMM40/TIMM10/NMT1/NPEPPS/SAE1/TIMM29/HSPD1/OXA1L/CHCHD4/PMPCA/TOMM20/PARL/UBE2L3/UBL5/PAM16/TIMM23	32
GO:0033119	negative regulation of RNA splicing	13/1559	25/17163	5.00089e-08	8.62702e-07	SFSWAP/U2AF2/C1QBP/RPS13/SRSF7/SRSF6/RBM42/RBMX/SAP18/HNRNPK/NPM1/SRSF10/RNPS1	13
GO:0070198	protein localization to chromosome, telomeric region	14/1559	29/17163	5.14559e-08	8.84302e-07	XRCC5/TINF2/CCT4/TCP1/GNL3L/DKC1/CCT7/CCT6A/TERF1/CCT5/CCT8/CCT3/GNL3/CCT2	14
GO:0043161	proteasome-mediated ubiquitin-dependent protein catabolic process	71/1559	407/17163	5.71629e-08	9.78672e-07	CDC27/PSMC4/CUL3/HSPA5/ANAPC4/CUL1/RNF4/UFD1/PCNP/XPO1/HUWE1/PSMC5/AURKA/ANAPC5/CDC23/PSMD8/RBX1/PSMC6/PSMC1/PSMB5/PSMD7/ELOB/NOP53/PSMA2/SEC61B/UBE2S/UBE2D3/USP5/ASCC3/SKP1/CSNK1A1/PSMD14/SUMO1/CDC20/CDK2/CDC16/DDA1/MDM2/ANAPC11/RPL11/PSMA5/SKP2/TLK2/TAF1/OGT/EIF3H/ANAPC1/PSMD4/UBQLN4/PSMC2/SYVN1/PSMD6/ANAPC10/VCP/PSMC3/ARIH1/HSP90B1/PLK1/DDB1/KAT5/PSMD1/UBE2C/PSMD2/CDC26/NPLOC4/USP7/SUMO2/PCBP2…	71
GO:1905820	positive regulation of chromosome separation	11/1559	18/17163	5.85512e-08	9.98672e-07	CDC27/CUL3/ANAPC4/ANAPC5/CDC23/MAD2L1BP/CDC16/NUMA1/ANAPC11/NSMCE2/CDT1	11
GO:0006888	endoplasmic reticulum to Golgi vesicle-mediated transport	32/1559	126/17163	5.94669e-08	1.01049e-06	CUL3/TRAPPC3/TMED2/SCFD1/ARCN1/COPE/BET1/YKT6/GBF1/NRBP1/COPA/COPB1/RINT1/COG3/RAB1A/PREB/CNIH4/SEC16A/HYOU1/SEC13/STX5/PEF1/VCP/ARF4/STX18/TRAPPC1/TMED10/RAB1B/TRAPPC5/COPG1/COPB2/TRAPPC4	32
GO:0072655	establishment of protein localization to mitochondrion	31/1559	120/17163	6.24881e-08	1.05787e-06	USP36/DNAJA1/HUWE1/TIMM13/TOMM22/SAMM50/TIMM9/TIMM44/PDCD5/PMPCB/UBE2D3/GRPEL1/MFN2/ROMO1/TIMM8A/TOMM40/TIMM10/NMT1/NPEPPS/SAE1/TIMM29/HSPD1/OXA1L/CHCHD4/PMPCA/TOMM20/PARL/UBE2L3/UBL5/PAM16/TIMM23	31
GO:0006271	DNA strand elongation involved in DNA replication	10/1559	15/17163	7.29327e-08	1.22102e-06	POLD3/GINS1/POLA1/MCM4/POLD2/MCM3/PCNA/RFC3/RFC4/MCM7	10
GO:0045842	positive regulation of mitotic metaphase/anaphase transition	10/1559	15/17163	7.29327e-08	1.22102e-06	CDC27/CUL3/ANAPC4/ANAPC5/CDC23/MAD2L1BP/CDC16/ANAPC11/NSMCE2/CDT1	10
GO:1901970	positive regulation of mitotic sister chromatid separation	10/1559	15/17163	7.29327e-08	1.22102e-06	CDC27/CUL3/ANAPC4/ANAPC5/CDC23/MAD2L1BP/CDC16/ANAPC11/NSMCE2/CDT1	10
GO:0006605	protein targeting	57/1559	302/17163	7.66948e-08	1.27928e-06	VPS41/SEC63/HSPA5/VPS13D/USP36/SEC61A1/HUWE1/TIMM13/TOMM22/SAMM50/TIMM9/SRP54/CHMP4B/TIMM44/PDCD5/CDC37/PMPCB/SEC61B/UBE2D3/GRPEL1/HSPA8/MFN2/SPCS2/ROMO1/TIMM8A/SPCS3/TOMM40/SEC61G/TIMM10/NUP54/SRP14/NPEPPS/SAE1/TIMM29/RPL11/SRP9/HSPD1/SRPRB/SRP19/VPS37A/CHCHD4/YWHAZ/PMPCA/SRP68/TOMM20/SRP72/PARL/SRPRA/HGS/UBE2L3/PIK3R4/NACA/UBL5/GET3/PAM16/TIMM23/NCOA4	57
GO:0006356	regulation of transcription by RNA polymerase I	15/1559	34/17163	7.76653e-08	1.29072e-06	DHX33/DDX11/NOP53/UBTF/NCL/WDR75/HEATR1/ATF4/NOL11/PWP1/WDR43/UTP15/MARS1/POLR2L/MTOR	15
GO:0051438	regulation of ubiquitin-protein transferase activity	19/1559	53/17163	8.44188e-08	1.39784e-06	RPS20/DNM1L/UBE2S/FBXO5/SKP1/RPS15/MAD2L2/CDC20/RPL5/RPL23/RPS2/RPL11/RPL37/MAD2L1/PLK1/RPS7/UBE2C/UBE2N/UBE2L3	19
GO:0034508	centromere complex assembly	14/1559	30/17163	8.84143e-08	1.45868e-06	RNF4/CENPI/OIP5/SENP6/CENPA/CENPK/HJURP/NASP/POGZ/CENPH/MIS18A/CENPN/MIS12/CENPW	14
GO:1903312	negative regulation of mRNA metabolic process	26/1559	92/17163	1.02637e-07	1.6872e-06	SFSWAP/U2AF2/YBX1/PABPC1/HNRNPC/RNF40/C1QBP/SRSF7/TARDBP/SRSF6/RBM42/DHX9/CDK9/RBMX/SAP18/NBAS/HNRNPU/RNF20/HNRNPK/NPM1/SRSF10/SUPT5H/CTR9/MTOR/NELFE/RNPS1	26
GO:0016570	histone modification	77/1559	461/17163	1.04042e-07	1.7041e-06	PAF1/USP36/SART3/SRCAP/WDR70/HUWE1/AURKA/SETD1A/PRMT5/SNW1/CTCF/KAT8/RNF40/FBL/SUPT6H/SUDS3/BRD8/SKP1/SFPQ/RBBP5/DR1/ENY2/TAF12/NAA50/CDK2/GTF3C4/PRMT1/YEATS4/DNMT1/CCNB1/PWP1/ACTL6A/CDK9/RTF1/GTF2B/KANSL2/WDR61/BRD4/CCNA2/NCAPG2/TAF1/OGT/INCENP/CHEK1/RNF20/PAXBP1/SAP30BP/DPY30/YEATS2/MEAF6/WDR82/TAF10/PHB/DDB1/SIN3A/CDK1/HDAC3/HCFC1/KAT5/TRMT112/KDM2A/RUVBL1/UBE2N/DMAP1/TAF7/AURKB/RUVBL2/EP400/K…	77
GO:0019439	aromatic compound catabolic process	77/1559	462/17163	1.14039e-07	1.86113e-06	UPF1/ELAC2/MTREX/MRTO4/YBX1/PABPC1/EXOSC7/EXOSC5/DIS3/CNOT3/XRN2/HNRNPC/HNRNPM/DICER1/AHCY/GSPT1/POP1/EIF3E/DDX49/LSM5/EXOSC3/MTPAP/DDX5/ZPR1/DROSHA/XRN1/NCBP2/SMG7/PPP1R8/EXOSC8/ETF1/TARDBP/EXOSC9/CNOT1/HNRNPR/PCID2/DUT/LSM7/LSM4/EXOSC2/DKC1/DHX9/NCBP1/PNPT1/LRPPRC/SSB/EIF4A3/SERBP1/POLR2D/METTL14/UPF2/NBAS/PELO/HNRNPU/SUPV3L1/SMG1/ZC3H18/MAGOH/LSM6/PHAX/VCP/PRPF18/POLR2G/FEN1/UPF3A/PYM1/EXOSC10…	77
GO:0017148	negative regulation of translation	38/1559	169/17163	1.19055e-07	1.93603e-06	UPF1/TPR/YBX1/PABPC1/EXOSC7/EXOSC5/DIS3/CNOT3/EIF3E/EXOSC3/DDX6/GAPDH/XRN1/EIF4G1/NCL/EXOSC8/TARDBP/EXOSC9/CNOT1/HNRNPR/ATF4/ILF3/EXOSC2/EIF2S1/EPRS1/PNPT1/EIF4A3/RPL13A/SRP9/POLR2D/METTL14/RPS3/EIF4E/POLR2G/DHX36/CNOT7/RACK1/EIF6	38
GO:1900180	regulation of protein localization to nucleus	33/1559	136/17163	1.20417e-07	1.95118e-06	TPR/POLR1A/TFRC/RBM22/NUTF2/ZPR1/BYSL/ECT2/CCT4/SUMO1/TCP1/TARDBP/DKC1/RAN/CCT7/NUP54/NVL/CCT6A/MEPCE/CCT5/CCT8/CCT3/NOLC1/CCT2/PLK1/NMD3/SIN3A/CDK1/HDAC3/DMAP1/NPM1/MCRS1/NUP62	33
GO:0070897	transcription preinitiation complex assembly	15/1559	35/17163	1.24516e-07	2.01042e-06	PSMC6/BRF2/TAF6/UBTF/TBP/TAF1B/DR1/TAF12/POLR1E/GTF2B/GTF2A2/TAF1/TAF7/BRF1/HMGB1	15
GO:1900182	positive regulation of protein localization to nucleus	25/1559	87/17163	1.25903e-07	2.02561e-06	TPR/TFRC/RBM22/NUTF2/ZPR1/ECT2/CCT4/TCP1/TARDBP/DKC1/RAN/CCT7/CCT6A/MEPCE/CCT5/CCT8/CCT3/CCT2/PLK1/NMD3/CDK1/HDAC3/DMAP1/NPM1/MCRS1	25
GO:0000291	nuclear-transcribed mRNA catabolic process, exonucleolytic	11/1559	19/17163	1.27603e-07	2.0457e-06	EXOSC7/EXOSC5/DIS3/EXOSC3/EXOSC8/EXOSC9/EXOSC2/POLR2G/EXOSC4/CNOT7/EXOSC6	11
GO:1990542	mitochondrial transmembrane transport	27/1559	99/17163	1.31608e-07	2.10249e-06	SLC25A5/SLC25A3/ATP5F1D/TIMM44/GRPEL1/ATP5F1B/ATP5PB/ROMO1/TOMM40/ABCB7/PNPT1/AFG3L2/HSPD1/ATP5F1A/ATP5PF/CHCHD4/ATP5F1C/ATP5MG/ATP5PD/LETM1/TOMM20/OPA1/VDAC1/PAM16/ATP5MF/ATP5PO/TIMM23	27
GO:0034243	regulation of transcription elongation from RNA polymerase II promoter	14/1559	31/17163	1.47754e-07	2.35213e-06	SUPT16H/NELFCD/ELL/SUPT6H/TCERG1/GTF2F1/EAPP/BRD4/HNRNPU/WDR43/CDK12/NELFB/NELFE/SUPT4H1	14
GO:0046822	regulation of nucleocytoplasmic transport	28/1559	106/17163	1.6188e-07	2.568e-06	TPR/PPP1R12A/RIOK2/XPO1/RBM22/RANGAP1/NUTF2/YWHAE/SUPT6H/ZPR1/CPSF6/ECT2/NCBP2/SUMO1/TARDBP/NUP153/NUP214/RAN/MDM2/DHX9/TXN/NUP54/NOLC1/CDK1/HDAC3/DMAP1/PTPN11/NUP62	28
GO:0031396	regulation of protein ubiquitination	43/1559	206/17163	1.71804e-07	2.71594e-06	RPS20/SPRTN/CUL3/HSPA5/U2AF2/WDR70/DNAJA1/HUWE1/FKBP1A/RBX1/RNF40/GTPBP4/UBE2S/FBXO5/SKP1/RPS15/MAD2L2/CDC20/RPL5/RPL23/GNL3L/CDK9/RPS2/RPL11/RPL37/SKP2/TAF1/OGT/RPS3/RNF20/PEF1/MAD2L1/PLK1/HDAC3/RPS7/MTBP/UBE2C/SVBP/UBE2N/NPM1/UBE2L3/CTR9/MTOR	43
GO:0006614	SRP-dependent cotranslational protein targeting to membrane	10/1559	16/17163	1.78578e-07	2.76521e-06	SEC63/SEC61A1/SRP54/SEC61B/SRP14/SRP9/SRP19/SRP68/SRP72/SRPRA	10
GO:0016074	sno(s)RNA metabolic process	10/1559	16/17163	1.78578e-07	2.76521e-06	EXOSC5/FBL/EXOSC3/RNF113A/EXOSC2/DKC1/NOLC1/EXOSC10/EXOSC4/EXOSC6	10
GO:0042776	mitochondrial ATP synthesis coupled proton transport	10/1559	16/17163	1.78578e-07	2.76521e-06	ATP5F1D/ATP5F1B/ATP5PB/ATP5F1A/ATP5PF/ATP5F1C/ATP5MG/ATP5PD/ATP5MF/ATP5PO	10
GO:0070200	establishment of protein localization to telomere	10/1559	16/17163	1.78578e-07	2.76521e-06	CCT4/TCP1/DKC1/CCT7/CCT6A/TERF1/CCT5/CCT8/CCT3/CCT2	10
GO:0099116	tRNA 5'-end processing	10/1559	16/17163	1.78578e-07	2.76521e-06	POP1/POP4/THG1L/RPP40/SSB/RPP30/RPP38/RPP14/POP7/TRMT10C	10
GO:1902101	positive regulation of metaphase/anaphase transition of cell cycle	10/1559	16/17163	1.78578e-07	2.76521e-06	CDC27/CUL3/ANAPC4/ANAPC5/CDC23/MAD2L1BP/CDC16/ANAPC11/NSMCE2/CDT1	10
GO:0001833	inner cell mass cell proliferation	9/1559	13/17163	2.10037e-07	3.21938e-06	GINS1/ZPR1/SBDS/TAF8/NCAPG2/GINS4/CHEK1/PELO/COPS2	9
GO:0016078	tRNA catabolic process	9/1559	13/17163	2.10037e-07	3.21938e-06	ELAC2/EXOSC7/DICER1/POP1/EXOSC3/EXOSC8/EXOSC9/EXOSC2/EXOSC10	9
GO:0098789	pre-mRNA cleavage required for polyadenylation	9/1559	13/17163	2.10037e-07	3.21938e-06	CPSF1/CPSF6/NCBP2/NCBP1/FIP1L1/TUT1/CPSF4/CPSF2/NUDT21	9
GO:0006091	generation of precursor metabolites and energy	77/1559	469/17163	2.14171e-07	3.27169e-06	NDUFAB1/CIAPIN1/CS/NDUFB4/PKM/ATP5F1D/NDUFB7/ACO2/PGK1/NOP53/OGDH/CHCHD2/NDUFS8/ATP5F1B/GAPDH/TPI1/COX6A1/ATP5PB/NDUFB3/COX6B1/COX7C/COX7B/NDUFA2/MYBBP1A/CCNB1/COX5B/ISCU/NDUFAF1/PNPT1/COX17/UQCRC2/NDUFB10/PGD/SDHC/OGT/NDUFB9/ALDOA/NDUFC2/ATP5F1A/ATP5PF/OXA1L/UQCRB/FDXR/UQCRQ/COX6C/FXN/VCP/ATP5F1C/ATP5MG/ATP5PD/SDHAF2/NDUFS5/UQCRFS1/PRELID1/CDK1/PGAM1/CYCS/TEFM/PPP1CA/COX5A/PPP1R2/NDOR1/NDUFA4/HM…	77
GO:0009141	nucleoside triphosphate metabolic process	27/1559	102/17163	2.55866e-07	3.89552e-06	ATP5F1D/ATP5F1B/ATP6V1A/ATP5PB/RHOQ/DUT/RAN/ATP5MC2/EFL1/GUK1/ALDOA/ATP5F1A/ATP5PF/ATP5MC1/CMPK1/VCP/ATP5F1C/ATP5MG/ATP5PD/DTYMK/CTPS1/ATP6V0C/OPA1/UQCC3/ATP5MF/ATP5PO/NME2	27
GO:0009205	purine ribonucleoside triphosphate metabolic process	22/1559	73/17163	2.83871e-07	4.30743e-06	ATP5F1D/ATP5F1B/ATP6V1A/ATP5PB/RHOQ/RAN/ATP5MC2/EFL1/ALDOA/ATP5F1A/ATP5PF/ATP5MC1/VCP/ATP5F1C/ATP5MG/ATP5PD/ATP6V0C/OPA1/UQCC3/ATP5MF/ATP5PO/NME2	22
GO:0033120	positive regulation of RNA splicing	15/1559	37/17163	3.01337e-07	4.55722e-06	U2AF2/RBM22/SNW1/SNRNP70/ZPR1/HSPA8/PRPF19/NUP98/NCL/SRSF1/TRA2B/NCBP1/SF3B4/RBMX/RBMXL1	15
GO:0009144	purine nucleoside triphosphate metabolic process	23/1559	79/17163	3.0698e-07	4.62713e-06	ATP5F1D/ATP5F1B/ATP6V1A/ATP5PB/RHOQ/RAN/ATP5MC2/EFL1/GUK1/ALDOA/ATP5F1A/ATP5PF/ATP5MC1/VCP/ATP5F1C/ATP5MG/ATP5PD/ATP6V0C/OPA1/UQCC3/ATP5MF/ATP5PO/NME2	23
GO:0090503	RNA phosphodiester bond hydrolysis, exonucleolytic	16/1559	42/17163	3.36926e-07	5.0617e-06	EXOSC7/EXOSC5/DIS3/XRN2/EXOSC3/XRN1/CPSF3/EXOSC8/EXOSC9/CNOT1/EXOSC2/PNPT1/ISG20L2/EXOSC10/EXOSC4/CNOT7	16
GO:0030261	chromosome condensation	17/1559	47/17163	3.48114e-07	5.21251e-06	NCAPD2/NCAPH2/ACIN1/NCAPG/SMC4/NCAPH/TOP2A/CCNB1/SMC2/CDCA5/NCAPG2/INCENP/PLK1/CDK1/BANF1/KMT5A/SMC5	17
GO:0006891	intra-Golgi vesicle-mediated transport	14/1559	33/17163	3.83206e-07	5.7191e-06	TRAPPC3/VTI1B/NAPA/COPE/GOSR2/COPZ1/COPA/COPB1/COG2/COG3/COG1/COPG1/COPB2/COG8	14
GO:0009199	ribonucleoside triphosphate metabolic process	23/1559	80/17163	3.9415e-07	5.86315e-06	ATP5F1D/ATP5F1B/ATP6V1A/ATP5PB/RHOQ/RAN/ATP5MC2/EFL1/ALDOA/ATP5F1A/ATP5PF/ATP5MC1/VCP/ATP5F1C/ATP5MG/ATP5PD/CTPS1/ATP6V0C/OPA1/UQCC3/ATP5MF/ATP5PO/NME2	23
GO:0031570	DNA integrity checkpoint signaling	30/1559	123/17163	3.95534e-07	5.8645e-06	TIPIN/THOC1/CDC45/CDC6/CDC5L/THOC5/NOP53/PRPF19/TIMELESS/RAD1/SYF2/RPA2/CDK2/RINT1/MDM2/INTS7/SDE2/CHEK1/DONSON/NAE1/RPL26/TOPBP1/PLK1/CDT1/CDK1/TRIAP1/HINFP/PTPN11/H2AX/ZNF830	30
GO:0008334	histone mRNA metabolic process	10/1559	17/17163	3.98238e-07	5.86625e-06	UPF1/MTPAP/XRN1/CPSF3/SSB/SLBP/CPSF2/EXOSC10/EXOSC4/LSM10	10
GO:1900363	regulation of mRNA polyadenylation	10/1559	17/17163	3.98238e-07	5.86625e-06	YTHDC1/RNF40/CPSF6/CDK9/RNF20/VIRMA/NUDT21/SUPT5H/CTR9/NELFE	10
GO:0010639	negative regulation of organelle organization	60/1559	340/17163	4.03917e-07	5.93065e-06	SLC25A5/ZNF207/MNAT1/SPDL1/TPR/TFRC/MCM2/CAPZB/DNM2/NDC80/HUWE1/DNM1L/TPX2/SCFD1/HNRNPC/TINF2/CHMP4B/NAA10/NUBP1/PFN1/ANAPC15/FBXO5/TTK/IK/RAD1/XRN1/MAD2L2/MAD2L1BP/XRCC3/PCID2/PSMG2/GNL3L/TOP2A/CCNB1/NAT10/TBCD/TERF1/CHEK1/HNRNPU/BUB3/BUB1B/MAD2L1/PTTG1/RAD21/FXN/PLK1/CDT1/PRELID1/BUB1/TRIAP1/BCL2L1/EXOSC10/MTBP/AURKAIP1/AURKB/NPM1/OPA1/PAM16/RBM14/TEN1	60
GO:0018205	peptidyl-lysine modification	64/1559	372/17163	4.27128e-07	6.25123e-06	NDUFAB1/SRCAP/DHPS/SETD1A/SNW1/CTCF/UBE2I/KAT8/SUPT6H/SENP6/BRD8/SUMO1/RBBP5/DR1/TAF12/NAA50/RNF113A/GTF3C4/UBA2/YEATS4/DOHH/GNL3L/DNMT1/USPL1/MDM2/PWP1/ACTL6A/RTF1/GTF2B/KANSL2/WDR61/GCSH/BRD4/SAE1/TAF1/OGT/CHEK1/RANBP2/NSMCE2/DPY30/YEATS2/MEAF6/GNL3/WDR82/TAF10/SIN3A/HCFC1/KAT5/RELA/TRMT112/RUVBL1/DMAP1/TAF7/RUVBL2/EP400/KMT5A/MCRS1/SUMO2/NOC2L/WDR5/ZNF335/CTR9/SMC5/NELFE	64
GO:0051656	establishment of organelle localization	66/1559	388/17163	4.31758e-07	6.29868e-06	PAFAH1B1/CUL3/SPDL1/LSG1/RIOK2/CDC42/ATP6AP1/SPAG5/DNM2/NDC80/XPO1/SEH1L/CHMP5/TMED2/NUDC/SNAP23/CDC23/CHMP4B/YKT6/GBF1/KPNB1/NUP88/CENPA/RPS15/KIF18A/UXT/CHMP2A/RAN/CCNB1/CDCA8/LTV1/NUMA1/RAB1A/ACTR2/PREB/LRPPRC/PDPK1/NUF2/SNAPIN/CDCA5/TERF1/INCENP/HNRNPU/PEF1/MAD2L1/ABCE1/YWHAZ/PLK1/CDT1/MIS12/NMD3/TMED10/CFL1/DCTN2/CHMP6/FAM91A1/AURKB/RRS1/NPM1/COPG1/NOP9/DYNC1H1/SDAD1/OPA1/NUP62/EIF6	66
GO:0045930	negative regulation of mitotic cell cycle	43/1559	213/17163	4.54244e-07	6.60546e-06	ZNF207/SPDL1/TPR/NLE1/TIPIN/NDC80/CDC6/NOP53/ANAPC15/FBXO5/TTK/IK/MAD2L2/SYF2/RPA2/CDK2/MAD2L1BP/XRCC3/PCID2/PSMG2/CCNB1/RINT1/MDM2/SDE2/CHEK1/BUB3/BUB1B/DONSON/NAE1/RPL26/TOPBP1/MAD2L1/RAD21/WEE1/PLK1/CDT1/BUB1/CDK1/TRIAP1/MTBP/AURKAIP1/AURKB/ZNF830	43
GO:0043144	sno(s)RNA processing	9/1559	14/17163	5.40442e-07	7.78408e-06	EXOSC5/FBL/EXOSC3/RNF113A/EXOSC2/DKC1/EXOSC10/EXOSC4/EXOSC6	9
GO:0051984	positive regulation of chromosome segregation	9/1559	14/17163	5.40442e-07	7.78408e-06	CDC6/MAD2L1BP/CCNB1/NUMA1/HNRNPU/SMC6/CDT1/AURKB/SMC5	9
GO:0098787	mRNA cleavage involved in mRNA processing	9/1559	14/17163	5.40442e-07	7.78408e-06	CPSF1/CPSF6/NCBP2/NCBP1/FIP1L1/TUT1/CPSF4/CPSF2/NUDT21	9
GO:0034427	nuclear-transcribed mRNA catabolic process, exonucleolytic, 3'-5'	8/1559	11/17163	5.85286e-07	8.4033e-06	EXOSC7/EXOSC5/EXOSC3/EXOSC8/EXOSC9/EXOSC2/EXOSC4/EXOSC6	8
GO:0045727	positive regulation of translation	31/1559	132/17163	6.23063e-07	8.91747e-06	PKM/PABPC1/EIF3D/EIF3E/C1QBP/EIF4G2/MRPS27/EIF4G1/RPL5/EIF2S3/EIF5A/NAT10/CDK4/DHX9/EIF4A3/POLR2D/EIF2B5/METTL14/CDC123/RPL26/EEF2/POLR2G/UPF3A/PYM1/RPS9/TRMT10C/DHX36/NPM1/RPS4X/MTOR/EIF6	31
GO:0022900	electron transport chain	35/1559	159/17163	6.352e-07	9.06259e-06	NDUFAB1/CIAPIN1/NDUFB4/NDUFB7/CHCHD2/NDUFS8/COX6A1/NDUFB3/COX6B1/COX7C/COX7B/NDUFA2/MYBBP1A/CCNB1/COX5B/ISCU/NDUFAF1/NDUFB10/SDHC/NDUFB9/NDUFC2/UQCRB/UQCRQ/COX6C/SDHAF2/NDUFS5/UQCRFS1/CDK1/CYCS/COX5A/NDOR1/NDUFA4/SDHD/UQCC3/FDX2	35
GO:0090307	mitotic spindle assembly	20/1559	65/17163	6.75777e-07	9.61129e-06	ZNF207/TPR/SMC1A/CHMP5/TPX2/KIF4A/CHMP4B/BCCIP/SMC3/KPNB1/CDC20/CHMP2A/KIF23/KIF11/HNRNPU/RACGAP1/PLK1/AURKB/PRC1/MZT1	20
GO:0000959	mitochondrial RNA metabolic process	17/1559	49/17163	6.92189e-07	9.78337e-06	ELAC2/TRNT1/POLRMT/SARS2/GARS1/TFAM/AARS2/TRMT5/PNPT1/LRPPRC/YARS2/TARS2/SUPV3L1/TFB2M/TEFM/TRMT10C/MRPL12	17
GO:0006754	ATP biosynthetic process	17/1559	49/17163	6.92189e-07	9.78337e-06	ATP5F1D/ATP5F1B/ATP6V1A/ATP5PB/ATP5MC2/ALDOA/ATP5F1A/ATP5PF/ATP5MC1/VCP/ATP5F1C/ATP5MG/ATP5PD/ATP6V0C/UQCC3/ATP5MF/ATP5PO	17
GO:0048193	Golgi vesicle transport	53/1559	291/17163	6.98029e-07	9.83527e-06	CUL3/TRAPPC3/EXOC5/DNM2/TMED2/EXOC1/SCFD1/SNAP23/ARCN1/VTI1B/ARFRP1/NAPA/COPE/BET1/YKT6/GBF1/GOSR2/COPZ1/BNIP1/NRBP1/EXOC8/COPA/COPB1/RINT1/COG2/COG3/RAB1A/PREB/SCYL1/CNIH4/VPS54/SEC16A/HYOU1/VPS51/NBAS/SEC13/STX5/PEF1/VCP/COG1/ARF4/STX18/TRAPPC1/TMED10/RAB1B/GAK/TRAPPC5/COPG1/COPB2/TRAPPC4/SYS1/RACK1/COG8	53
GO:0042790	nucleolar large rRNA transcription by RNA polymerase I	10/1559	18/17163	8.22845e-07	1.1558e-05	DDX11/TCOF1/NOP53/NCL/TAF1B/NOL11/PWP1/POLR1E/MARS1/MTOR	10
GO:0008608	attachment of spindle microtubules to kinetochore	14/1559	35/17163	9.12131e-07	1.27329e-05	ZNF207/CDC42/SPAG5/NDC80/SEH1L/ECT2/CCNB1/NUF2/HNRNPU/BUB3/RACGAP1/CDT1/MIS12/AURKB	14
GO:0060236	regulation of mitotic spindle organization	14/1559	35/17163	9.12131e-07	1.27329e-05	TACC3/TPR/CHMP5/TPX2/RAE1/CHMP4B/CHMP2A/BORA/NUMA1/CLTC/HNRNPU/PLK1/DYNC1H1/NUP62	14
GO:0006359	regulation of transcription by RNA polymerase III	11/1559	22/17163	9.20516e-07	1.27329e-05	BRF2/ELL/ICE2/POLR3F/RPTOR/ZC3H8/ICE1/DHX36/BRF1/POLR3C/MTOR	11
GO:0022616	DNA strand elongation	11/1559	22/17163	9.20516e-07	1.27329e-05	POLD3/GINS1/POLA1/MCM4/POLD2/MCM3/DCLRE1B/PCNA/RFC3/RFC4/MCM7	11
GO:0048026	positive regulation of mRNA splicing, via spliceosome	11/1559	22/17163	9.20516e-07	1.27329e-05	SNW1/SNRNP70/HSPA8/PRPF19/NUP98/NCL/TRA2B/NCBP1/SF3B4/RBMX/RBMXL1	11
GO:1901361	organic cyclic compound catabolic process	77/1559	490/17163	1.25782e-06	1.73456e-05	UPF1/ELAC2/MTREX/MRTO4/YBX1/PABPC1/EXOSC7/EXOSC5/DIS3/CNOT3/XRN2/HNRNPC/HNRNPM/DICER1/AHCY/GSPT1/POP1/EIF3E/DDX49/LSM5/EXOSC3/MTPAP/DDX5/ZPR1/DROSHA/XRN1/NCBP2/SMG7/PPP1R8/EXOSC8/ETF1/TARDBP/EXOSC9/CNOT1/HNRNPR/PCID2/DUT/LSM7/LSM4/EXOSC2/DKC1/DHX9/NCBP1/PNPT1/LRPPRC/SSB/EIF4A3/SERBP1/POLR2D/METTL14/UPF2/NBAS/PELO/HNRNPU/SUPV3L1/SMG1/ZC3H18/MAGOH/LSM6/PHAX/VCP/PRPF18/POLR2G/FEN1/UPF3A/PYM1/EXOSC10…	77
GO:0031647	regulation of protein stability	52/1559	289/17163	1.29669e-06	1.78275e-05	ZNF207/CUL3/USP36/VPS35/AURKA/TELO2/NOP53/CDC37/GTPBP4/PFN1/HSPA8/GAPDH/CCT4/PDCL3/SUMO1/UTP25/TCP1/TARDBP/RPL5/RPL23/DAD1/GNL3L/KRAS/CCNH/CCT7/MDM2/COG3/USP8/RPL11/HSPD1/CCT6A/TAF1/SEC16A/CCT5/CCT8/SYVN1/TMEM183A/CCT3/NAA15/SUGT1/CCT2/PLK1/PHB/HDAC3/RPS7/HCFC1/PRKRA/NPM1/USP7/PHB2/HYPK/DDOST	52
GO:0009301	snRNA transcription	10/1559	19/17163	1.59534e-06	2.16708e-05	SNAPC1/SNAPC2/ELL/ICE2/USPL1/ZC3H8/MEPCE/ICE1/SNAPC4/SNAPC5	10
GO:0034501	protein localization to kinetochore	10/1559	19/17163	1.59534e-06	2.16708e-05	SPDL1/NDC80/TTK/IK/BUB3/CDT1/MIS12/CDK1/MTBP/AURKB	10
GO:0051444	negative regulation of ubiquitin-protein transferase activity	10/1559	19/17163	1.59534e-06	2.16708e-05	RPS20/FBXO5/RPS15/MAD2L2/RPL5/RPL23/RPL11/RPL37/MAD2L1/RPS7	10
GO:1903083	protein localization to condensed chromosome	10/1559	19/17163	1.59534e-06	2.16708e-05	SPDL1/NDC80/TTK/IK/BUB3/CDT1/MIS12/CDK1/MTBP/AURKB	10
GO:0031126	sno(s)RNA 3'-end processing	8/1559	12/17163	1.6152e-06	2.181e-05	EXOSC5/FBL/EXOSC3/EXOSC2/DKC1/EXOSC10/EXOSC4/EXOSC6	8
GO:0070816	phosphorylation of RNA polymerase II C-terminal domain	8/1559	12/17163	1.6152e-06	2.181e-05	CCNK/GTF2H1/GTF2H3/PPIL4/CCNH/CDK9/BRD4/CDK12	8
GO:0070972	protein localization to endoplasmic reticulum	19/1559	63/17163	1.79628e-06	2.41832e-05	SEC63/HSPA5/SEC61A1/SRP54/CHMP4B/SEC61B/GBF1/SPCS2/SPCS3/SEC61G/SRP14/SRP9/SRPRB/SEC16A/SRP19/SRP68/SRP72/SRPRA/GET3	19
GO:0033108	mitochondrial respiratory chain complex assembly	23/1559	87/17163	1.98916e-06	2.67007e-05	NDUFAB1/NDUFB4/NDUFB7/SAMM50/TFAM/NDUFS8/NDUFB3/NDUFA2/NDUFAF1/COX17/NDUFB10/NDUFB9/NDUFC2/OXA1L/CHCHD4/SDHAF2/NDUFS5/UQCRFS1/NDUFA11/COA5/COX20/UQCC3/NDUFAF8	23
GO:0009142	nucleoside triphosphate biosynthetic process	21/1559	76/17163	2.53999e-06	3.39939e-05	ATP5F1D/ATP5F1B/ATP6V1A/ATP5PB/ATP5MC2/ALDOA/ATP5F1A/ATP5PF/ATP5MC1/CMPK1/VCP/ATP5F1C/ATP5MG/ATP5PD/DTYMK/CTPS1/ATP6V0C/UQCC3/ATP5MF/ATP5PO/NME2	21
GO:0019081	viral translation	9/1559	16/17163	2.60858e-06	3.45048e-05	EIF3D/EIF3B/EIF3A/EIF3G/DHX9/SSB/DENR/EIF3F/PCBP2	9
GO:0090231	regulation of spindle checkpoint	9/1559	16/17163	2.60858e-06	3.45048e-05	TPR/NDC80/ANAPC15/MAD2L1BP/XRCC3/PCID2/CCNB1/MAD2L1/CDT1	9
GO:0090266	regulation of mitotic cell cycle spindle assembly checkpoint	9/1559	16/17163	2.60858e-06	3.45048e-05	TPR/NDC80/ANAPC15/MAD2L1BP/XRCC3/PCID2/CCNB1/MAD2L1/CDT1	9
GO:1903504	regulation of mitotic spindle checkpoint	9/1559	16/17163	2.60858e-06	3.45048e-05	TPR/NDC80/ANAPC15/MAD2L1BP/XRCC3/PCID2/CCNB1/MAD2L1/CDT1	9
GO:0009206	purine ribonucleoside triphosphate biosynthetic process	18/1559	59/17163	2.7801e-06	3.65604e-05	ATP5F1D/ATP5F1B/ATP6V1A/ATP5PB/ATP5MC2/ALDOA/ATP5F1A/ATP5PF/ATP5MC1/VCP/ATP5F1C/ATP5MG/ATP5PD/ATP6V0C/UQCC3/ATP5MF/ATP5PO/NME2	18
GO:0071806	protein transmembrane transport	18/1559	59/17163	2.7801e-06	3.65604e-05	SEC63/HSPA5/SEC61A1/TOMM22/SRP54/TIMM44/SEC61B/GRPEL1/ROMO1/TOMM40/SEC61G/MCL1/HSPD1/CHCHD4/TMED10/TOMM20/PAM16/TIMM23	18
GO:0001825	blastocyst formation	14/1559	38/17163	2.92825e-06	3.83155e-05	CUL3/NLE1/CNOT3/SUPT6H/BYSL/SRF/SF3B6/MFN2/CNOT1/WDR74/ACTL6A/GABPA/RRP7A/CTR9	14
GO:0006450	regulation of translational fidelity	10/1559	20/17163	2.93046e-06	3.83155e-05	IARS2/RPS5/AARS1/AARS2/EIF2S3/LARS1/TARS2/RPS9/IARS1/YRDC	10
GO:0034249	negative regulation of cellular amide metabolic process	38/1559	191/17163	3.00326e-06	3.91546e-05	UPF1/TPR/YBX1/PABPC1/EXOSC7/EXOSC5/DIS3/CNOT3/EIF3E/EXOSC3/DDX6/GAPDH/XRN1/EIF4G1/NCL/EXOSC8/TARDBP/EXOSC9/CNOT1/HNRNPR/ATF4/ILF3/EXOSC2/EIF2S1/EPRS1/PNPT1/EIF4A3/RPL13A/SRP9/POLR2D/METTL14/RPS3/EIF4E/POLR2G/DHX36/CNOT7/RACK1/EIF6	38
GO:0009201	ribonucleoside triphosphate biosynthetic process	19/1559	65/17163	3.02582e-06	3.93357e-05	ATP5F1D/ATP5F1B/ATP6V1A/ATP5PB/ATP5MC2/ALDOA/ATP5F1A/ATP5PF/ATP5MC1/VCP/ATP5F1C/ATP5MG/ATP5PD/CTPS1/ATP6V0C/UQCC3/ATP5MF/ATP5PO/NME2	19
GO:0050821	protein stabilization	37/1559	185/17163	3.54673e-06	4.59757e-05	ZNF207/USP36/TELO2/NOP53/CDC37/GTPBP4/PFN1/GAPDH/CCT4/PDCL3/SUMO1/TCP1/RPL5/RPL23/CCNH/CCT7/COG3/RPL11/HSPD1/CCT6A/TAF1/SEC16A/CCT5/CCT8/SYVN1/CCT3/NAA15/SUGT1/CCT2/PHB/RPS7/HCFC1/PRKRA/NPM1/USP7/PHB2/HYPK	37
GO:0009145	purine nucleoside triphosphate biosynthetic process	18/1559	60/17163	3.63694e-06	4.70108e-05	ATP5F1D/ATP5F1B/ATP6V1A/ATP5PB/ATP5MC2/ALDOA/ATP5F1A/ATP5PF/ATP5MC1/VCP/ATP5F1C/ATP5MG/ATP5PD/ATP6V0C/UQCC3/ATP5MF/ATP5PO/NME2	18
GO:0046605	regulation of centrosome cycle	16/1559	49/17163	3.66794e-06	4.72768e-05	XPO1/CHMP5/AURKA/CHMP4B/NUBP1/CHORDC1/CHMP3/STIL/XRCC3/CHMP2A/NAT10/CEP131/PLK4/NPM1/NUP62/RBM14	16
GO:0001682	tRNA 5'-leader removal	8/1559	13/17163	3.86345e-06	4.9376e-05	POP1/POP4/RPP40/SSB/RPP30/RPP38/RPP14/POP7	8
GO:0032968	positive regulation of transcription elongation from RNA polymerase II promoter	8/1559	13/17163	3.86345e-06	4.9376e-05	SUPT16H/ELL/SUPT6H/TCERG1/GTF2F1/EAPP/BRD4/CDK12	8
GO:0043928	exonucleolytic catabolism of deadenylated mRNA	8/1559	13/17163	3.86345e-06	4.9376e-05	EXOSC7/EXOSC5/DIS3/EXOSC3/EXOSC8/EXOSC9/EXOSC2/CNOT7	8
GO:2000573	positive regulation of DNA biosynthetic process	19/1559	66/17163	3.89027e-06	4.95791e-05	PNKP/RFC2/XRCC5/RFC5/CCT4/TCP1/DKC1/PCNA/RFC3/CCT7/NVL/CCT6A/CCT5/CCT8/CCT3/RFC4/CCT2/CHTF8/AURKB	19
GO:0070199	establishment of protein localization to chromosome	11/1559	25/17163	4.49804e-06	5.70045e-05	CCT4/TCP1/DKC1/CCT7/CCT6A/TERF1/CCT5/CCT8/CCT3/CCT2/RUVBL2	11
GO:0090169	regulation of spindle assembly	11/1559	25/17163	4.49804e-06	5.70045e-05	TPR/RNF4/SPAG5/CHMP5/CHMP4B/SENP6/CHMP2A/NUMA1/HNRNPU/PLK1/DYNC1H1	11
GO:0044843	cell cycle G1/S phase transition	40/1559	209/17163	4.55056e-06	5.75094e-05	PAF1/MNAT1/CUL3/CUL1/PSME1/CDC6/CDC7/RBBP8/GSPT1/ZPR1/EIF4G1/RPA2/ECD/CDK2/PPAT/INO80/NASP/CDK4/MDM2/USP37/RPS6/RPTOR/BRD4/SDE2/CCNA2/SKP2/MEPCE/TAF1/NPAT/EIF4E/RPL26/TAF10/WEE1/TRIAP1/PLRG1/MTBP/HINFP/RCC1/LSM10/PHB2	40
GO:0000338	protein deneddylation	7/1559	10/17163	4.72423e-06	5.93735e-05	COPS5/COPS4/COPS3/COPS2/COPS6/GPS1/COPS8	7
GO:0031125	rRNA 3'-end processing	7/1559	10/17163	4.72423e-06	5.93735e-05	EXOSC7/EXOSC3/EXOSC8/EXOSC9/EXOSC2/EXOSC10/RPS21	7
GO:0006323	DNA packaging	38/1559	195/17163	5.02537e-06	6.29837e-05	PAF1/NCAPD2/NCAPH2/MCM2/SART3/HIRA/ACIN1/NAA10/CTCF/OIP5/GRWD1/NCAPG/SMC4/NCAPH/HJURP/TOP2A/NASP/CCNB1/SMC2/CDCA5/NCAPG2/INCENP/SMARCA5/MIS18A/CHAF1B/RBBP4/PLK1/CHAF1A/CDK1/BANF1/NPM1/KMT5A/H2AX/NOC2L/HMGB1/SMC5/CENPW/DNAJC9	38
GO:0000028	ribosomal small subunit assembly	9/1559	17/17163	5.09522e-06	6.33343e-05	XRCC5/RPS5/RPS19/RPS15/MRPS7/ABT1/RPSA/RPL38/RRP7A	9
GO:0002098	tRNA wobble uridine modification	9/1559	17/17163	5.09522e-06	6.33343e-05	ELP4/ELP3/ELP2/DPH3/ELP6/URM1/ELP5/CTU2/KTI12	9
GO:0007076	mitotic chromosome condensation	9/1559	17/17163	5.09522e-06	6.33343e-05	NCAPD2/NCAPH2/NCAPG/SMC4/NCAPH/SMC2/CDCA5/PLK1/KMT5A	9
GO:0006613	cotranslational protein targeting to membrane	10/1559	21/17163	5.13861e-06	6.35255e-05	SEC63/SEC61A1/SRP54/SEC61B/SRP14/SRP9/SRP19/SRP68/SRP72/SRPRA	10
GO:0007063	regulation of sister chromatid cohesion	10/1559	21/17163	5.13861e-06	6.35255e-05	DDX11/NAA10/CTCF/SFPQ/CDCA5/NSMCE2/RAD21/FEN1/BUB1/SMC5	10
GO:0010824	regulation of centrosome duplication	15/1559	45/17163	5.51742e-06	6.80232e-05	XPO1/CHMP5/CHMP4B/NUBP1/CHORDC1/CHMP3/STIL/XRCC3/CHMP2A/NAT10/CEP131/PLK4/NPM1/NUP62/RBM14	15
GO:0016236	macroautophagy	50/1559	288/17163	5.89029e-06	7.24234e-05	SLC25A5/VPS41/ATP6V1H/VPS13D/USP36/VMP1/VPS35/TSG101/PIK3C3/HUWE1/SPTLC1/EXOC1/SCFD1/ATP6V1D/VTI1B/CHMP4B/CDC37/RHEB/GAPDH/ATP6V1A/CHMP3/MFN2/EXOC8/ATP6V0B/CHMP2A/ATP6V1E1/VPS25/ATP6V1G1/RAB1A/VPS33A/SNAPIN/ATP6V1B2/ATP6V1C1/VPS37A/SMG1/SNF8/ATP6V0D1/UBQLN4/VCP/ATP2A2/RAB1B/CHMP6/HGS/ATP6V0C/SUPT5H/PIK3R4/MTOR/VDAC1/PHB2/VPS16	50
GO:0000086	G2/M transition of mitotic cell cycle	29/1559	133/17163	6.88799e-06	8.44616e-05	TAF2/DNM2/AURKA/CDC6/CDC7/NOP53/FBXO5/SYF2/MASTL/CDK2/PKMYT1/CCNB1/RINT1/CDK4/BRD4/ENSA/CCNA2/SKP2/CHEK1/DONSON/NAE1/TOPBP1/RAD21/WEE1/PLK1/SIN3A/CDK1/AURKB/ZNF830	29
GO:0090329	regulation of DNA-dependent DNA replication	15/1559	46/17163	7.50362e-06	9.17626e-05	RFC2/WDR18/TIPIN/CDC7/RFC5/TIMELESS/FBXO5/INO80/PCNA/RFC3/DONSON/RFC4/CDT1/CHTF8/ZNF830	15
GO:0072331	signal transduction by p53 class mediator	33/1559	162/17163	7.80617e-06	9.52059e-05	RPS20/AURKA/PRMT5/SNW1/YJU2/NOP53/DDX5/NOP2/PAK1IP1/RPS15/RPL5/RPL23/MYBBP1A/EIF5A/MDM2/RPL11/RPL37/TAF1/CHEK1/RPL26/HNRNPK/TRIAP1/RPS7/TP53RK/KAT5/AURKB/RRS1/NPM1/KMT5A/USP7/RPF2/MTOR/BOP1	33
GO:0006414	translational elongation	16/1559	52/17163	8.73256e-06	0.000106219	AARS1/ASCC3/EEF1B2/TSFM/EIF5A/RPLP1/EFL1/EIF4A3/SRP9/DPH3/EEF1A1/EEF2/GFM1/RPLP2/RACK1/EEF1G	16
GO:0051382	kinetochore assembly	9/1559	18/17163	9.3676e-06	0.000113639	RNF4/SENP6/CENPA/CENPK/POGZ/CENPH/CENPN/MIS12/CENPW	9
GO:0000082	G1/S transition of mitotic cell cycle	36/1559	186/17163	1.03393e-05	0.000125092	MNAT1/CUL3/CUL1/PSME1/CDC6/CDC7/RBBP8/GSPT1/ZPR1/EIF4G1/RPA2/ECD/CDK2/PPAT/INO80/NASP/CDK4/MDM2/USP37/RPS6/RPTOR/BRD4/SDE2/SKP2/MEPCE/NPAT/EIF4E/RPL26/TAF10/WEE1/TRIAP1/PLRG1/MTBP/HINFP/RCC1/LSM10	36
GO:0051054	positive regulation of DNA metabolic process	38/1559	201/17163	1.04877e-05	0.00012655	DDX11/PNKP/RFC2/RAD51/FAM168A/TFRC/XRCC5/ERCC2/EXOSC3/RFC5/TIMELESS/CCT4/MAD2L2/TCP1/DKC1/PCNA/RFC3/CCT7/DHX9/ACTR2/NVL/CCT6A/RPS3/CCT5/MMS19/CCT8/CCT3/RFC4/GNL3/CCT2/CHTF8/DHX36/UBE2N/AURKB/USP7/H2AX/HMGB1/EXOSC6	38
GO:0034250	positive regulation of cellular amide metabolic process	32/1559	157/17163	1.05216e-05	0.000126622	PKM/PABPC1/EIF3D/EIF3E/C1QBP/EIF4G2/MRPS27/EIF4G1/RPL5/EIF2S3/EIF5A/NAT10/CDK4/DHX9/EIF4A3/POLR2D/EIF2B5/METTL14/CDC123/RPL26/EEF2/POLR2G/UPF3A/PYM1/RPS9/RELA/TRMT10C/DHX36/NPM1/RPS4X/MTOR/EIF6	32
GO:0045945	positive regulation of transcription by RNA polymerase III	7/1559	11/17163	1.19674e-05	0.000143261	ELL/ICE2/RPTOR/ZC3H8/ICE1/BRF1/MTOR	7
GO:0075522	IRES-dependent viral translational initiation	7/1559	11/17163	1.19674e-05	0.000143261	EIF3D/EIF3B/EIF3A/SSB/DENR/EIF3F/PCBP2	7
GO:0007007	inner mitochondrial membrane organization	13/1559	37/17163	1.21067e-05	0.000144168	TIMM13/SAMM50/TIMM9/CHCHD3/HSPA9/ROMO1/TIMM8A/TIMM10/AFG3L2/TIMM29/LETM1/OPA1/UQCC3	13
GO:1904358	positive regulation of telomere maintenance via telomere lengthening	13/1559	37/17163	1.21067e-05	0.000144168	PNKP/XRCC5/CCT4/TCP1/DKC1/CCT7/CCT6A/CCT5/CCT8/CCT3/CCT2/DHX36/AURKB	13
GO:0044839	cell cycle G2/M phase transition	30/1559	144/17163	1.25417e-05	0.000148957	TAF2/DNM2/AURKA/CDC6/CDC7/NOP53/FBXO5/SYF2/MASTL/CDK2/PKMYT1/CCNB1/RINT1/CDK4/BRD4/ENSA/CCNA2/SKP2/CHEK1/DONSON/NAE1/TOPBP1/RAD21/WEE1/PLK1/SIN3A/CDK1/AURKB/NPM1/ZNF830	30
GO:2001020	regulation of response to DNA damage stimulus	40/1559	218/17163	1.3041e-05	0.000154483	DDX11/BCLAF1/PNKP/RAD51/FAM168A/THOC1/TFIP11/THOC5/YJU2/DDX5/TIMELESS/FBXO5/MAD2L2/RPA2/PCNA/TPT1/MDM2/DHX9/CDK9/ACTR2/MCL1/RPS3/CHEK1/PPP4C/MMS19/SMG1/UBQLN4/RPL26/PPP4R2/HNRNPK/NSMCE1/TRIAP1/BCL2L1/RMI2/UBE2N/NPM1/KMT5A/H2AX/HMGB1/UBE2V1	40
GO:0051123	RNA polymerase II preinitiation complex assembly	10/1559	23/17163	1.40647e-05	0.000166176	PSMC6/TAF6/TBP/DR1/TAF12/GTF2B/GTF2A2/TAF1/TAF7/HMGB1	10
GO:0007064	mitotic sister chromatid cohesion	11/1559	28/17163	1.67674e-05	0.000197594	SMC1A/NAA10/SMC3/CDC20/NAA50/POGZ/CDCA5/NSMCE2/RAD21/CHTF8/SMC5	11
GO:0000154	rRNA modification	12/1559	33/17163	1.75314e-05	0.00020553	BUD23/DIMT1/FBL/FTSJ3/GAR1/NOP2/DKC1/NAT10/NHP2/TFB2M/TRMT112/NOP10	12
GO:1901976	regulation of cell cycle checkpoint	12/1559	33/17163	1.75314e-05	0.00020553	TPR/THOC1/NDC80/THOC5/ANAPC15/RPA2/MAD2L1BP/XRCC3/PCID2/CCNB1/MAD2L1/CDT1	12
GO:0051298	centrosome duplication	19/1559	73/17163	1.93174e-05	0.000225885	NDC80/XPO1/CHMP5/CHMP4B/NUBP1/CHORDC1/CHMP3/CDK2/STIL/XRCC3/CHMP2A/NAT10/CEP131/PLK4/SASS6/CKAP5/NPM1/NUP62/RBM14	19
GO:0010458	exit from mitosis	11/1559	29/17163	2.48036e-05	0.000289256	ANLN/CTDP1/CDC23/CHMP4B/UBE2S/RPL24/MAD2L1BP/CHMP2A/CDCA5/UBE2C/PHB2	11
GO:0032212	positive regulation of telomere maintenance via telomerase	12/1559	34/17163	2.48644e-05	0.000289256	PNKP/XRCC5/CCT4/TCP1/DKC1/CCT7/CCT6A/CCT5/CCT8/CCT3/CCT2/AURKB	12
GO:0006620	posttranslational protein targeting to endoplasmic reticulum membrane	7/1559	12/17163	2.64604e-05	0.000307036	SEC63/HSPA5/SEC61A1/CHMP4B/SEC61B/SEC61G/GET3	7
GO:0002097	tRNA wobble base modification	9/1559	20/17163	2.73526e-05	0.000314971	ELP4/ELP3/ELP2/DPH3/ELP6/URM1/ELP5/CTU2/KTI12	9
GO:0032211	negative regulation of telomere maintenance via telomerase	9/1559	20/17163	2.73526e-05	0.000314971	HNRNPC/TINF2/XRN1/GNL3L/NAT10/TERF1/HNRNPU/EXOSC10/TEN1	9
GO:0046931	pore complex assembly	9/1559	20/17163	2.73526e-05	0.000314971	NDC1/NUP93/NUP98/NUP107/NUP153/AHCTF1/NUP205/CCT8/CCT3	9
GO:0042795	snRNA transcription by RNA polymerase II	8/1559	16/17163	3.00995e-05	0.000343983	SNAPC1/ELL/ICE2/ZC3H8/MEPCE/ICE1/SNAPC4/SNAPC5	8
GO:0043968	histone H2A acetylation	8/1559	16/17163	3.00995e-05	0.000343983	BRD8/YEATS4/ACTL6A/MEAF6/RUVBL1/DMAP1/RUVBL2/EP400	8
GO:0097428	protein maturation by iron-sulfur cluster transfer	8/1559	16/17163	3.00995e-05	0.000343983	CIAO1/LTO1/MMS19/ISCA2/CIAO2B/CIAO2A/GLRX5/YAE1	8
GO:0065002	intracellular protein transmembrane transport	15/1559	51/17163	3.02544e-05	0.000344162	SEC63/HSPA5/SEC61A1/SRP54/TIMM44/SEC61B/GRPEL1/ROMO1/TOMM40/SEC61G/HSPD1/CHCHD4/TOMM20/PAM16/TIMM23	15
GO:1903322	positive regulation of protein modification by small protein conjugation or removal	28/1559	136/17163	3.02668e-05	0.000344162	SPRTN/CUL3/HSPA5/SART3/HUWE1/FKBP1A/RBX1/RNF40/NOP53/UBE2S/SKP1/CDC20/UBA2/CDK9/RPS2/SAE1/SKP2/RNF20/PEF1/GNL3/VCP/PLK1/HDAC3/UBE2C/UBE2N/NPM1/UBE2L3/CTR9	28
GO:0000077	DNA damage checkpoint signaling	25/1559	115/17163	3.05548e-05	0.000346568	TIPIN/THOC1/CDC5L/THOC5/NOP53/PRPF19/RAD1/SYF2/RPA2/CDK2/RINT1/MDM2/INTS7/SDE2/CHEK1/DONSON/RPL26/TOPBP1/PLK1/CDK1/TRIAP1/HINFP/PTPN11/H2AX/ZNF830	25
GO:0006475	internal protein amino acid acetylation	31/1559	158/17163	3.1498e-05	0.000356375	SRCAP/NAA10/CTCF/KAT8/BRD8/DR1/TAF12/NAA50/GTF3C4/YEATS4/ACTL6A/GTF2B/KANSL2/TAF1/OGT/CHEK1/YEATS2/MEAF6/TAF10/SIN3A/HCFC1/KAT5/RUVBL1/DMAP1/TAF7/RUVBL2/EP400/MCRS1/NOC2L/WDR5/SMC5	31
GO:0051204	protein insertion into mitochondrial membrane	10/1559	25/17163	3.39195e-05	0.000382817	TIMM13/TOMM22/SAMM50/TIMM9/PDCD5/ROMO1/TIMM8A/TIMM10/NMT1/TIMM29	10
GO:0090151	establishment of protein localization to mitochondrial membrane	11/1559	30/17163	3.59612e-05	0.000404853	TIMM13/TOMM22/SAMM50/TIMM9/PDCD5/ROMO1/TIMM8A/TIMM10/NMT1/TIMM29/OXA1L	11
GO:0006473	protein acetylation	36/1559	197/17163	3.78582e-05	0.000425155	SRCAP/NAA10/CTCF/KAT8/NAA25/BRD8/DR1/TAF12/NAA50/GTF3C4/YEATS4/NAA35/NAT10/ACTL6A/GTF2B/KANSL2/TAF1/OGT/CHEK1/YEATS2/MEAF6/NAA15/TAF10/SIN3A/HCFC1/KAT5/NAA20/RUVBL1/DMAP1/TAF7/RUVBL2/EP400/MCRS1/NOC2L/WDR5/SMC5	36
GO:0001701	in utero embryonic development	57/1559	366/17163	3.82938e-05	0.000428985	PSMC4/CUL3/YBX1/NLE1/XAB2/YTHDC1/TMED2/CNOT3/GINS1/RBBP8/ERCC2/ELL/DNAJB6/SUPT6H/ZPR1/BYSL/SRF/SF3B6/MFN2/SYF2/RBBP6/STIL/CNOT1/MED1/EIF2S2/PRMT1/SBDS/DAD1/NDUFA2/NASP/WDR74/CCNB1/NMT1/ACTL6A/TAF8/RTF1/COPS3/PLK4/BTF3/NCAPG2/GINS4/NPAT/CHEK1/PELO/MED21/GABPA/COPS2/RPL13/SIN3A/KRT8/BCL2L1/BPTF/HINFP/RRP7A/ZNF335/CTR9/ZNF830	57
GO:0006890	retrograde vesicle-mediated transport, Golgi to endoplasmic reticulum	15/1559	52/17163	3.89795e-05	0.000435591	SCFD1/ARCN1/COPE/GBF1/COPZ1/BNIP1/COPA/RINT1/COG3/SCYL1/NBAS/ARF4/STX18/TMED10/COPB2	15
GO:0043487	regulation of RNA stability	32/1559	169/17163	4.91539e-05	0.00054794	UPF1/YBX1/PABPC1/EXOSC7/EXOSC5/DIS3/CNOT3/HNRNPC/HNRNPM/DDX49/EXOSC3/EXOSC8/TARDBP/EXOSC9/CNOT1/HNRNPR/PCID2/EXOSC2/DKC1/DHX9/PNPT1/SERBP1/POLR2D/METTL14/HNRNPU/ZC3H18/PHAX/POLR2G/DHX36/NPM1/CNOT7/MTOR	32
GO:0006289	nucleotide-excision repair	16/1559	59/17163	5.018e-05	0.000558006	MNAT1/PNKP/POLD1/XAB2/POLD3/ERCC2/POLR2I/RPA3/GTF2H1/GTF2H3/RPA2/RPA1/MMS19/DDB1/USP7/HMGB1	16
GO:0010389	regulation of G2/M transition of mitotic cell cycle	21/1559	91/17163	5.12619e-05	0.000568643	AURKA/CDC6/CDC7/NOP53/FBXO5/SYF2/CDK2/CCNB1/RINT1/CDK4/BRD4/CHEK1/DONSON/NAE1/TOPBP1/RAD21/PLK1/SIN3A/CDK1/AURKB/ZNF830	21
GO:0000076	DNA replication checkpoint signaling	8/1559	17/17163	5.23255e-05	0.000576216	TIPIN/CDC45/CDC6/TIMELESS/NAE1/TOPBP1/CDT1/ZNF830	8
GO:0006415	translational termination	8/1559	17/17163	5.23255e-05	0.000576216	UPF1/GSPT1/MTRF1L/GLE1/ETF1/EIF5A/ABCE1/MRPL58	8
GO:0032785	negative regulation of DNA-templated transcription, elongation	8/1559	17/17163	5.23255e-05	0.000576216	NELFCD/TCERG1/EAPP/HNRNPU/NELFB/SUPT5H/NELFE/SUPT4H1	8
GO:0000244	spliceosomal tri-snRNP complex assembly	7/1559	13/17163	5.28236e-05	0.00057889	SART3/PRPF6/PRPF31/PRPF19/PRPF3/PRPF8/SRSF10	7
GO:0051988	regulation of attachment of spindle microtubules to kinetochore	7/1559	13/17163	5.28236e-05	0.00057889	CDC42/SPAG5/ECT2/CCNB1/HNRNPU/RACGAP1/AURKB	7
GO:0018393	internal peptidyl-lysine acetylation	30/1559	156/17163	6.1991e-05	0.000677718	SRCAP/CTCF/KAT8/BRD8/DR1/TAF12/NAA50/GTF3C4/YEATS4/ACTL6A/GTF2B/KANSL2/TAF1/OGT/CHEK1/YEATS2/MEAF6/TAF10/SIN3A/HCFC1/KAT5/RUVBL1/DMAP1/TAF7/RUVBL2/EP400/MCRS1/NOC2L/WDR5/SMC5	30
GO:0000381	regulation of alternative mRNA splicing, via spliceosome	16/1559	60/17163	6.27171e-05	0.000684009	YTHDC1/HNRNPL/DDX5/RBM25/SMU1/SRSF6/TRA2B/WTAP/RBMX/SAP18/HNRNPU/SRSF2/MAGOH/PUF60/RNPS1/RBM8A	16
GO:1902749	regulation of cell cycle G2/M phase transition	22/1559	99/17163	6.32008e-05	0.000686975	AURKA/CDC6/CDC7/NOP53/FBXO5/SYF2/CDK2/CCNB1/RINT1/CDK4/BRD4/CHEK1/DONSON/NAE1/TOPBP1/RAD21/PLK1/SIN3A/CDK1/AURKB/NPM1/ZNF830	22
GO:0001510	RNA methylation	19/1559	79/17163	6.32919e-05	0.000686975	METTL1/BUD23/DIMT1/RNMT/FBL/FTSJ3/NOP2/ZC3H13/TRMT5/CMTR1/TGS1/METTL14/WTAP/MEPCE/TFB2M/VIRMA/RAMAC/TRMT112/TRMT10C	19
GO:0016973	poly(A)+ mRNA export from nucleus	9/1559	22/17163	6.84927e-05	0.000739884	NUP133/PABPN1/NUP93/GLE1/ENY2/THOC2/PCID2/NXF1/SARNP	9
GO:0043486	histone exchange	9/1559	22/17163	6.84927e-05	0.000739884	ACTR6/SRCAP/OIP5/HJURP/NASP/MIS18A/VPS72/DMAP1/CENPW	9
GO:0006120	mitochondrial electron transport, NADH to ubiquinone	13/1559	43/17163	7.40894e-05	0.000798441	NDUFAB1/NDUFB4/NDUFB7/NDUFS8/NDUFB3/NDUFA2/ISCU/NDUFAF1/NDUFB10/NDUFB9/NDUFC2/NDUFS5/NDUFA4	13
GO:0032386	regulation of intracellular transport	52/1559	333/17163	7.66798e-05	0.000824398	TPR/USP36/PPP1R12A/RIOK2/CDC42/PTPN23/SPAG5/XPO1/RBM22/HUWE1/SCFD1/RANGAP1/NUTF2/PDCD5/YWHAE/SUPT6H/UBE2D3/ZPR1/CPSF6/ECT2/NCBP2/CHMP3/SUMO1/TARDBP/NUP153/NUP214/RAN/RINT1/MDM2/DHX9/NMT1/TXN/NUMA1/PREB/NUP54/NPEPPS/CEP131/SAE1/NUS1/ICE1/NOLC1/STX18/CDK1/HDAC3/PARL/DMAP1/PTPN11/UBE2L3/USP7/DYNC1H1/UBL5/NUP62	52
GO:0050779	RNA destabilization	20/1559	87/17163	8.12549e-05	0.000871521	UPF1/PABPC1/EXOSC7/EXOSC5/DIS3/CNOT3/EXOSC3/EXOSC8/TARDBP/EXOSC9/CNOT1/HNRNPR/EXOSC2/PNPT1/POLR2D/METTL14/ZC3H18/POLR2G/DHX36/CNOT7	20
GO:0016573	histone acetylation	29/1559	151/17163	8.36161e-05	0.000894732	SRCAP/CTCF/KAT8/BRD8/DR1/TAF12/NAA50/GTF3C4/YEATS4/ACTL6A/GTF2B/KANSL2/TAF1/OGT/CHEK1/YEATS2/MEAF6/TAF10/SIN3A/HCFC1/KAT5/RUVBL1/DMAP1/TAF7/RUVBL2/EP400/MCRS1/NOC2L/WDR5	29
GO:1901838	positive regulation of transcription of nucleolar large rRNA by RNA polymerase I	6/1559	10/17163	8.47254e-05	0.000904468	DDX11/NCL/NOL11/PWP1/MARS1/MTOR	6
GO:0031397	negative regulation of protein ubiquitination	19/1559	81/17163	9.0982e-05	0.00096898	RPS20/U2AF2/DNAJA1/GTPBP4/FBXO5/RPS15/MAD2L2/RPL5/RPL23/GNL3L/RPL11/RPL37/TAF1/OGT/RPS3/MAD2L1/RPS7/SVBP/MTOR	19
GO:0046824	positive regulation of nucleocytoplasmic transport	16/1559	62/17163	9.62729e-05	0.00102293	TPR/RIOK2/RBM22/NUTF2/YWHAE/ZPR1/CPSF6/ECT2/NCBP2/TARDBP/RAN/MDM2/DHX9/CDK1/HDAC3/DMAP1	16
GO:0032886	regulation of microtubule-based process	40/1559	239/17163	0.000111757	0.00118467	PAFAH1B1/TACC3/TPR/RNF4/CFAP20/SPAG5/XPO1/CHMP5/AURKA/TPX2/IGBP1/RAE1/CHMP4B/NUBP1/CHORDC1/SENP6/CHMP3/KIF18A/STIL/XRCC3/CHMP2A/NAT10/BORA/RAC1/NUMA1/CLTC/TBCD/CEP131/PLK4/RPS3/HNRNPU/CFAP298/PLK1/CKAP5/NPM1/SKA2/DYNC1H1/NUP62/ARL2/RBM14	40
GO:0006400	tRNA modification	20/1559	89/17163	0.00011376	0.0012003	METTL1/AARS1/OSGEP/ELP4/THG1L/AARS2/TRMT5/ELP3/ELP2/NAT10/SSB/TPRKB/DPH3/ELP6/URM1/ELP5/TRMT112/TRMT10C/CTU2/KTI12	20
GO:0034644	cellular response to UV	20/1559	89/17163	0.00011376	0.0012003	BAK1/POLD1/POLD3/YY1/ATF4/INO80/PCNA/EIF2S1/MDM2/SDE2/TAF1/CHEK1/RPL26/DDB1/TRIAP1/DHX36/AURKB/NPM1/RUVBL2/NOC2L	20
GO:0043414	macromolecule methylation	48/1559	305/17163	0.000117482	0.00123669	PAF1/METTL1/BUD23/DIMT1/SETD1A/SNRPD3/PRMT5/SNW1/RNMT/CTCF/GSPT1/FBL/FTSJ3/SUPT6H/NOP2/RBBP5/ETF1/ZC3H13/SNRPB/PRMT1/TRMT5/DNMT1/PWP1/CMTR1/TGS1/RTF1/WDR61/BRD4/METTL14/WTAP/MEPCE/OGT/RNF20/MIS18A/PAXBP1/TFB2M/DPY30/WDR82/VIRMA/RAMAC/TRMT112/TRMT10C/DMAP1/KMT5A/WDR5/ZNF335/CTR9/NELFE	48
GO:1904589	regulation of protein import	16/1559	63/17163	0.000118292	0.00124234	TPR/RBM22/NUTF2/PDCD5/ZPR1/HSPA8/ECT2/SUMO1/TARDBP/RAN/NUP54/NOLC1/CDK1/HDAC3/DMAP1/NUP62	16
GO:0051205	protein insertion into membrane	15/1559	57/17163	0.00012431	0.00130252	TIMM13/TOMM22/SAMM50/TIMM9/PDCD5/EMC3/ROMO1/TIMM8A/EMC1/EMC7/TIMM10/NMT1/TIMM29/OXA1L/GET3	15
GO:0061136	regulation of proteasomal protein catabolic process	33/1559	185/17163	0.000126748	0.00132042	PSMC4/XPO1/PSMC5/AURKA/PSME1/RBX1/PSMC6/PSMC1/ELOB/RNF40/NOP53/USP5/CSNK1A1/PSMD14/SUMO1/CDC20/CDK2/DDA1/MDM2/RPL11/TLK2/TAF1/OGT/EIF3H/UBQLN4/PSMC2/VCP/PSMC3/ARIH1/PLK1/USP7/SUMO2/RACK1	33
GO:0010257	NADH dehydrogenase complex assembly	14/1559	51/17163	0.000126891	0.00132042	NDUFAB1/NDUFB4/NDUFB7/NDUFS8/NDUFB3/NDUFA2/NDUFAF1/NDUFB10/NDUFB9/NDUFC2/OXA1L/NDUFS5/NDUFA11/NDUFAF8	14
GO:0032981	mitochondrial respiratory chain complex I assembly	14/1559	51/17163	0.000126891	0.00132042	NDUFAB1/NDUFB4/NDUFB7/NDUFS8/NDUFB3/NDUFA2/NDUFAF1/NDUFB10/NDUFB9/NDUFC2/OXA1L/NDUFS5/NDUFA11/NDUFAF8	14
GO:1903829	positive regulation of cellular protein localization	44/1559	273/17163	0.000128034	0.00132927	TPR/USP36/TFRC/TSG101/NDC80/RBM22/HUWE1/NUTF2/PDCD5/UBE2D3/ZPR1/ECT2/CCT4/TCP1/TARDBP/ABHD17A/GNL3L/DKC1/RAN/CCT7/NMT1/NUMA1/PDPK1/NPEPPS/SAE1/CCT6A/MEPCE/CCT5/CCT8/CCT3/GNL3/CCT2/PLK1/CDT1/NMD3/CDK1/HDAC3/DMAP1/NPM1/UBE2L3/MCRS1/UBL5/RACK1/NUP62	44
GO:0061157	mRNA destabilization	19/1559	83/17163	0.000128866	0.00133485	UPF1/PABPC1/EXOSC7/EXOSC5/DIS3/CNOT3/EXOSC3/EXOSC8/TARDBP/EXOSC9/CNOT1/HNRNPR/EXOSC2/PNPT1/POLR2D/METTL14/POLR2G/DHX36/CNOT7	19
GO:1901998	toxin transport	12/1559	40/17163	0.000151512	0.00156586	HSPA5/DNAJA1/SCFD1/DNAJC17/CCT4/TCP1/CCT7/CCT5/CCT8/CCT3/CCT2/COPB2	12
GO:0009408	response to heat	22/1559	105/17163	0.000158693	0.00163634	TPR/EIF2B3/DNAJA1/DNAJA3/DNAJB6/YWHAE/CHORDC1/EIF2B1/EIF2B4/PDCL3/SUMO1/EIF2B2/EIF2S1/SOD1/POLR2D/HSPD1/EIF2B5/SLU7/VCP/ATP2A2/DHX36/MTOR	22
GO:0032206	positive regulation of telomere maintenance	14/1559	52/17163	0.00015928	0.00163867	PNKP/XRCC5/CCT4/TCP1/DKC1/CCT7/CCT6A/CCT5/CCT8/CCT3/GNL3/CCT2/DHX36/AURKB	14
GO:0000281	mitotic cytokinesis	17/1559	71/17163	0.00016061	0.00164861	ANLN/CHMP5/KIF4A/CHMP4B/KIF20A/ECT2/CENPA/CHMP3/CHMP2A/KIF23/USP8/INCENP/SON/RACGAP1/PLK1/CHMP6/NUP62	17
GO:1903050	regulation of proteolysis involved in cellular protein catabolic process	37/1559	219/17163	0.000163228	0.0016717	PSMC4/XPO1/PSMC5/AURKA/PSME1/RBX1/PSMC6/PSMC1/ELOB/RNF40/NOP53/USP5/CSNK1A1/PSMD14/PDCL3/SUMO1/CDC20/RPL5/CDK2/RPL23/DDA1/MDM2/RPL11/TLK2/TAF1/OGT/EIF3H/UBQLN4/PSMC2/VCP/PSMC3/ARIH1/PLK1/RPS7/USP7/SUMO2/RACK1	37
GO:0042770	signal transduction in response to DNA damage	31/1559	172/17163	0.000165029	0.00168634	TIPIN/THOC1/CDC5L/THOC5/YJU2/NOP53/DDX5/PRPF19/RAD1/MAD2L2/SYF2/RPA2/CDK2/RINT1/MDM2/INTS7/SDE2/CHEK1/DONSON/RPL26/TOPBP1/PLK1/CDK1/TRIAP1/HINFP/KAT5/PTPN11/NPM1/KMT5A/H2AX/ZNF830	31
GO:0000722	telomere maintenance via recombination	7/1559	15/17163	0.000168227	0.00169234	RAD51/XRCC3/TPRKB/NSMCE2/SMC6/RAD51D/SMC5	7
GO:0006268	DNA unwinding involved in DNA replication	7/1559	15/17163	0.000168227	0.00169234	RAD51/MCM2/MCM6/MCM4/RPA1/HMGA1/MCM7	7
GO:0034244	negative regulation of transcription elongation from RNA polymerase II promoter	7/1559	15/17163	0.000168227	0.00169234	NELFCD/TCERG1/EAPP/HNRNPU/NELFB/NELFE/SUPT4H1	7
GO:0043981	histone H4-K5 acetylation	7/1559	15/17163	0.000168227	0.00169234	KAT8/KANSL2/OGT/MEAF6/HCFC1/MCRS1/WDR5	7
GO:0043982	histone H4-K8 acetylation	7/1559	15/17163	0.000168227	0.00169234	KAT8/KANSL2/OGT/MEAF6/HCFC1/MCRS1/WDR5	7
GO:0051315	attachment of mitotic spindle microtubules to kinetochore	7/1559	15/17163	0.000168227	0.00169234	NDC80/SEH1L/NUF2/HNRNPU/CDT1/MIS12/AURKB	7
GO:1901836	regulation of transcription of nucleolar large rRNA by RNA polymerase I	7/1559	15/17163	0.000168227	0.00169234	DDX11/NOP53/NCL/NOL11/PWP1/MARS1/MTOR	7
GO:0051321	meiotic cell cycle	42/1559	260/17163	0.0001713	0.00171167	NCAPD2/NCAPH2/RAD51/NDC1/SMC1A/AURKA/RBBP8/SMC3/FBXO5/TTK/RAD1/PPP2CA/SMC4/CDC20/KIF18A/CDK2/CKS2/TUBGCP3/PKMYT1/TUBGCP2/TUBG1/TOP2A/RPA1/SMC2/NUMA1/TUBGCP4/ACTR2/NUF2/TERF1/INCENP/BUB3/BUB1B/PTTG1/RAD21/PLK1/BUB1/TOP3A/RMI1/RAD51D/PSMD13/H2AX/TUBGCP5	42
GO:0000491	small nucleolar ribonucleoprotein complex assembly	6/1559	11/17163	0.000172035	0.00171167	NUFIP1/SNU13/ZNHIT6/SHQ1/RUVBL1/RUVBL2	6
GO:0001731	formation of translation preinitiation complex	6/1559	11/17163	0.000172035	0.00171167	EIF4B/EIF5/EIF2S2/EIF2S3/DENR/RPL13A	6
GO:0031442	positive regulation of mRNA 3'-end processing	6/1559	11/17163	0.000172035	0.00171167	PAF1/NCBP2/CCNB1/NCBP1/NUDT21/DHX36	6
GO:0071044	histone mRNA catabolic process	6/1559	11/17163	0.000172035	0.00171167	UPF1/MTPAP/XRN1/SSB/EXOSC10/EXOSC4	6
GO:0019068	virion assembly	11/1559	35/17163	0.00017947	0.0017796	TSG101/CHMP5/CHMP4B/DDX6/CHMP3/CHMP2A/RAB1A/VPS37A/SNF8/RAB1B/CHMP6	11
GO:1901800	positive regulation of proteasomal protein catabolic process	23/1559	113/17163	0.000179647	0.0017796	PSMC4/PSMC5/AURKA/RBX1/PSMC6/PSMC1/ELOB/RNF40/NOP53/USP5/CSNK1A1/SUMO1/CDC20/DDA1/MDM2/TAF1/PSMC2/VCP/PSMC3/ARIH1/PLK1/SUMO2/RACK1	23
GO:0000910	cytokinesis	31/1559	173/17163	0.000183909	0.00181519	ANLN/CUL3/CDC42/PIK3C3/CHMP5/AURKA/KIF4A/CDC6/CHMP4B/KIF20A/ECT2/CENPA/CHMP3/CHMP2A/DCTN3/KIF23/ACTR2/USP8/PLK4/INCENP/AHCTF1/SON/RACGAP1/PLK1/BCL2L1/CHMP6/AURKB/PIK3R4/PRPF40A/PRC1/NUP62	31
GO:0032465	regulation of cytokinesis	20/1559	92/17163	0.00018404	0.00181519	CUL3/CDC42/PIK3C3/AURKA/CDC6/KIF20A/ECT2/CHMP3/KIF23/PLK4/INCENP/AHCTF1/RACGAP1/PLK1/BCL2L1/AURKB/PIK3R4/PRPF40A/PRC1/NUP62	20
GO:0042176	regulation of protein catabolic process	57/1559	388/17163	0.000192807	0.00189754	PSMC4/VPS35/XPO1/HUWE1/PSMC5/AURKA/PSME1/RBX1/PSMC6/PSMC1/ELOB/RNF40/SNRNP70/NOP53/PSMD3/USP5/HMGCR/CSNK1A1/PSMD14/PDCL3/SUMO1/MAD2L2/CDC20/RPL5/CDK2/RPL23/DDA1/MDM2/USP8/RPL11/TLK2/TAF1/OGT/EIF3H/EEF1A1/SNF8/UBQLN4/PSMC2/STX5/MAD2L1/VCP/PSMC3/ARIH1/PLK1/PHB/DDB1/RPS7/BANP/RELA/PSMD1/PSMD2/CHMP6/HGS/USP7/SUMO2/SF3B3/RACK1	57
GO:0031062	positive regulation of histone methylation	12/1559	41/17163	0.000196662	0.00193128	PAF1/SNW1/DNMT1/RTF1/WDR61/BRD4/OGT/RNF20/PAXBP1/WDR5/CTR9/NELFE	12
GO:0036258	multivesicular body assembly	10/1559	30/17163	0.000204352	0.00200247	TSG101/CHMP5/CHMP4B/CHMP3/CHMP2A/VPS25/VPS37A/SNF8/CHMP6/HGS	10
GO:0031056	regulation of histone modification	28/1559	151/17163	0.000204825	0.00200278	PAF1/SART3/WDR70/SNW1/CTCF/RNF40/SUPT6H/DNMT1/CCNB1/CDK9/RTF1/WDR61/BRD4/NCAPG2/OGT/CHEK1/RNF20/PAXBP1/SAP30BP/SIN3A/UBE2N/TAF7/RUVBL2/NOC2L/WDR5/ZNF335/CTR9/NELFE	28
GO:0061014	positive regulation of mRNA catabolic process	19/1559	86/17163	0.000211653	0.0020651	UPF1/PABPC1/EXOSC7/EXOSC5/DIS3/CNOT3/EXOSC3/EXOSC8/TARDBP/EXOSC9/CNOT1/HNRNPR/EXOSC2/PNPT1/POLR2D/METTL14/POLR2G/DHX36/CNOT7	19
GO:0043967	histone H4 acetylation	16/1559	66/17163	0.000212778	0.00207161	KAT8/BRD8/NAA50/YEATS4/ACTL6A/KANSL2/OGT/MEAF6/HCFC1/RUVBL1/DMAP1/TAF7/RUVBL2/EP400/MCRS1/WDR5	16
GO:1903321	negative regulation of protein modification by small protein conjugation or removal	20/1559	93/17163	0.000214756	0.0020864	RPS20/U2AF2/DNAJA1/GTPBP4/FBXO5/RPS15/MAD2L2/RPL5/RPL23/GNL3L/RPL11/RPL37/TAF1/OGT/RPS3/MAD2L1/RPS7/RELA/SVBP/MTOR	20
GO:1901798	positive regulation of signal transduction by p53 class mediator	9/1559	25/17163	0.000218859	0.00212172	RPS20/DDX5/RPS15/RPL23/EIF5A/RPL11/RPL37/RPL26/RPS7	9
GO:0018394	peptidyl-lysine acetylation	30/1559	167/17163	0.00022152	0.00214294	SRCAP/CTCF/KAT8/BRD8/DR1/TAF12/NAA50/GTF3C4/YEATS4/ACTL6A/GTF2B/KANSL2/TAF1/OGT/CHEK1/YEATS2/MEAF6/TAF10/SIN3A/HCFC1/KAT5/RUVBL1/DMAP1/TAF7/RUVBL2/EP400/MCRS1/NOC2L/WDR5/SMC5	30
GO:0032984	protein-containing complex disassembly	37/1559	223/17163	0.00023703	0.0022881	UPF1/VMP1/DHX8/WDR1/SMARCE1/TSG101/CAPZB/CHMP5/TPX2/SUPT16H/TFIP11/GSPT1/NAPA/GRWD1/HSPA8/MTRF1L/CHMP3/GLE1/ETF1/KIF18A/RPL23/CHMP2A/EIF5A/HMGA1/VPS33A/SNAPIN/UBQLN4/ABCE1/VCP/MRPL58/PYM1/PPP1CA/CFL1/ATP2A2/CKAP5/GAK/VPS16	37
GO:0019827	stem cell population maintenance	25/1559	130/17163	0.000245468	0.00236452	PAF1/SMC1A/SRRT/CNOT3/SMC3/DDX6/MED28/ZC3H13/CNOT1/TPT1/MED6/RTF1/METTL14/EIF4E/PELO/MED21/MED7/MED27/VPS72/WDR43/GNL3/MED30/MED14/CTR9/SMC5	25
GO:0045005	DNA-dependent DNA replication maintenance of fidelity	13/1559	48/17163	0.000254283	0.00244424	DDX11/RAD51/POLD1/TIPIN/THOC1/TIMELESS/PCNA/CDK9/DONSON/TONSL/ALYREF/TRAIP/ZNF830	13
GO:0071478	cellular response to radiation	32/1559	184/17163	0.000257053	0.00246564	BAK1/HSPA5/RAD51/POLD1/POLD3/XRCC5/DNM2/YY1/RAD1/ECT2/ATF4/INO80/PCNA/EIF2S1/MDM2/NMT1/INTS7/SDE2/TLK2/TAF1/CHEK1/RPL26/DDB1/TRIAP1/BCL2L1/DHX36/AURKB/NPM1/RUVBL2/H2AX/NOC2L/XRCC6	32
GO:0036257	multivesicular body organization	10/1559	31/17163	0.000277288	0.00265413	TSG101/CHMP5/CHMP4B/CHMP3/CHMP2A/VPS25/VPS37A/SNF8/CHMP6/HGS	10
GO:0000288	nuclear-transcribed mRNA catabolic process, deadenylation-dependent decay	14/1559	55/17163	0.000302653	0.00289081	PABPC1/EXOSC7/EXOSC5/DIS3/CNOT3/EXOSC3/EXOSC8/EXOSC9/CNOT1/EXOSC2/POLR2D/POLR2G/DHX36/CNOT7	14
GO:0006325	chromatin organization	58/1559	404/17163	0.000313471	0.00297726	PAF1/DDX11/TPR/BUD23/MCM2/SMARCE1/ACTR6/ACTB/SART3/SRCAP/HNRNPC/SUPT16H/SETD1A/HIRA/TTI1/CTCF/OIP5/GRWD1/SUPT6H/CHD4/ACTR8/INO80B/DR1/HJURP/INO80/DNMT1/UTP3/NASP/ACTL6A/HMGA1/BRD4/TLK2/SSRP1/SMARCA5/HNRNPU/MIS18A/CHAF1B/RBBP4/VPS72/CHAF1A/BPTF/HDAC3/BANP/HCFC1/RELA/RUVBL1/DMAP1/NPM1/RUVBL2/H2AX/NOC2L/HMGB1/HMGN2/TOP1/CENPW/SUPT4H1/DNAJC9/C17orf49	58
GO:0006353	DNA-templated transcription, termination	8/1559	21/17163	0.000314567	0.00297726	XRN2/PRMT5/TTF2/TTF1/DHX9/SSU72/POLR3K/PCF11	8
GO:0033182	regulation of histone ubiquitination	6/1559	12/17163	0.000317609	0.00297726	WDR70/RNF40/CDK9/RNF20/UBE2N/CTR9	6
GO:0033523	histone H2B ubiquitination	6/1559	12/17163	0.000317609	0.00297726	PAF1/WDR70/RNF40/CDK9/RNF20/CTR9	6
GO:0045039	protein insertion into mitochondrial inner membrane	6/1559	12/17163	0.000317609	0.00297726	TIMM13/TIMM9/ROMO1/TIMM8A/TIMM10/TIMM29	6
GO:0046831	regulation of RNA export from nucleus	6/1559	12/17163	0.000317609	0.00297726	TPR/SUPT6H/CPSF6/NCBP2/NUP153/DHX9	6
GO:0051255	spindle midzone assembly	6/1559	12/17163	0.000317609	0.00297726	KIF4A/KIF23/INCENP/RACGAP1/AURKB/PRC1	6
GO:0106074	aminoacyl-tRNA metabolism involved in translational fidelity	6/1559	12/17163	0.000317609	0.00297726	IARS2/AARS1/AARS2/LARS1/TARS2/IARS1	6
GO:1905214	regulation of RNA binding	6/1559	12/17163	0.000317609	0.00297726	EIF3D/EIF3E/EIF4G1/CDK9/NCBP1/EIF4A3	6
GO:0045840	positive regulation of mitotic nuclear division	12/1559	43/17163	0.000321966	0.00300722	CDC27/CUL3/ANAPC4/AURKA/ANAPC5/CDC23/MAD2L1BP/CDC16/ANAPC11/NSMCE2/CDT1/NUP62	12
GO:0006338	chromatin remodeling	40/1559	251/17163	0.000322131	0.00300722	PAF1/MCM2/SMARCE1/ACTR6/ACTB/SART3/SRCAP/HNRNPC/SUPT16H/HIRA/TTI1/CTCF/OIP5/GRWD1/SUPT6H/CHD4/ACTR8/INO80B/DR1/HJURP/INO80/NASP/ACTL6A/HMGA1/SMARCA5/MIS18A/CHAF1B/RBBP4/VPS72/CHAF1A/BPTF/HCFC1/RUVBL1/DMAP1/NPM1/RUVBL2/H2AX/TOP1/CENPW/DNAJC9	40
GO:0007569	cell aging	23/1559	118/17163	0.000348981	0.00325119	YBX1/DNAJA3/FBXO5/SRF/CDK2/ROMO1/KRAS/HMGA1/PNPT1/SOD1/CHEK1/NSMCE2/SMC6/LIMS1/CDK1/RSL1D1/KAT5/NPM1/H2AX/MTOR/OPA1/SMC5/NUP62	23
GO:0098727	maintenance of cell number	25/1559	133/17163	0.000353448	0.00328605	PAF1/SMC1A/SRRT/CNOT3/SMC3/DDX6/MED28/ZC3H13/CNOT1/TPT1/MED6/RTF1/METTL14/EIF4E/PELO/MED21/MED7/MED27/VPS72/WDR43/GNL3/MED30/MED14/CTR9/SMC5	25
GO:0016241	regulation of macroautophagy	26/1559	141/17163	0.000371836	0.00344994	SLC25A5/ATP6V1H/VPS13D/USP36/VPS35/SPTLC1/EXOC1/SCFD1/ATP6V1D/CHMP4B/RHEB/GAPDH/ATP6V1A/EXOC8/ATP6V0B/ATP6V1E1/ATP6V1G1/ATP6V1B2/ATP6V1C1/SMG1/ATP6V0D1/UBQLN4/ATP6V0C/SUPT5H/MTOR/VDAC1	26
GO:0043488	regulation of mRNA stability	28/1559	157/17163	0.000399132	0.00369563	UPF1/YBX1/PABPC1/EXOSC7/EXOSC5/DIS3/CNOT3/HNRNPC/HNRNPM/EXOSC3/EXOSC8/TARDBP/EXOSC9/CNOT1/HNRNPR/PCID2/EXOSC2/DHX9/PNPT1/SERBP1/POLR2D/METTL14/HNRNPU/POLR2G/DHX36/NPM1/CNOT7/MTOR	28
GO:0061013	regulation of mRNA catabolic process	29/1559	165/17163	0.000408355	0.00377333	UPF1/YBX1/PABPC1/EXOSC7/EXOSC5/DIS3/CNOT3/HNRNPC/HNRNPM/EXOSC3/EXOSC8/TARDBP/EXOSC9/CNOT1/HNRNPR/PCID2/EXOSC2/DHX9/PNPT1/SERBP1/POLR2D/METTL14/NBAS/HNRNPU/POLR2G/DHX36/NPM1/CNOT7/MTOR	29
GO:0008053	mitochondrial fusion	9/1559	27/17163	0.000424912	0.0039104	BAK1/TFRC/HUWE1/DNM1L/CHCHD3/THG1L/MFN2/AFG3L2/OPA1	9
GO:1904357	negative regulation of telomere maintenance via telomere lengthening	9/1559	27/17163	0.000424912	0.0039104	HNRNPC/TINF2/XRN1/GNL3L/NAT10/TERF1/HNRNPU/EXOSC10/TEN1	9
GO:0006611	protein export from nucleus	14/1559	57/17163	0.00045031	0.00413574	TPR/XPO1/RBM22/RANGAP1/NUTF2/YWHAE/HSPA9/CSE1L/XPO5/NUP214/RAN/MDM2/TXN/PTPN11	14
GO:0043543	protein acylation	38/1559	239/17163	0.00046967	0.00430483	SRCAP/NAA10/CTCF/KAT8/OGDH/NAA25/BRD8/DR1/TAF12/NAA50/GTF3C4/YEATS4/NAA35/NAT10/NMT1/ACTL6A/GTF2B/KANSL2/TAF1/OGT/CHEK1/YEATS2/MEAF6/NAA15/TAF10/SIN3A/HCFC1/KAT5/NAA20/RUVBL1/DMAP1/TAF7/RUVBL2/EP400/MCRS1/NOC2L/WDR5/SMC5	38
GO:0032506	cytokinetic process	11/1559	39/17163	0.000513588	0.00469788	ANLN/CHMP5/CHMP4B/KIF20A/ECT2/CHMP3/CHMP2A/RACGAP1/CHMP6/AURKB/NUP62	11
GO:0031058	positive regulation of histone modification	19/1559	92/17163	0.000524532	0.00478833	PAF1/SART3/SNW1/RNF40/DNMT1/CCNB1/CDK9/RTF1/WDR61/BRD4/OGT/RNF20/PAXBP1/SAP30BP/UBE2N/RUVBL2/WDR5/CTR9/NELFE	19
GO:0032259	methylation	51/1559	351/17163	0.000530309	0.00482711	PAF1/METTL1/BUD23/DIMT1/SETD1A/SNRPD3/PRMT5/SNW1/RNMT/CTCF/GSPT1/FBL/FTSJ3/SUPT6H/NOP2/RBBP5/ETF1/ZC3H13/SNRPB/PRMT1/TRMT5/DNMT1/PWP1/CMTR1/TGS1/RTF1/WDR61/BRD4/METTL14/WTAP/MEPCE/OGT/RNF20/MIS18A/PAXBP1/TFB2M/DPY30/WDR82/VIRMA/METTL17/RAMAC/PRDM10/TRMT112/TRMT10C/DMAP1/KMT5A/WDR5/ZNF335/CTR9/SPOUT1/NELFE	51
GO:0044774	mitotic DNA integrity checkpoint signaling	18/1559	85/17163	0.000530908	0.00482711	TIPIN/CDC6/NOP53/SYF2/RPA2/CDK2/RINT1/MDM2/SDE2/CHEK1/DONSON/NAE1/RPL26/TOPBP1/PLK1/CDK1/TRIAP1/ZNF830	18
GO:0008298	intracellular mRNA localization	6/1559	13/17163	0.000544569	0.00493155	EXOSC3/PCID2/EXOSC2/PRPF18/EXOSC10/DHX36	6
GO:0018206	peptidyl-methionine modification	6/1559	13/17163	0.000544569	0.00493155	METAP2/NAA25/NAA35/METAP1/NAA15/NAA20	6
GO:0032388	positive regulation of intracellular transport	33/1559	200/17163	0.000554678	0.0050131	TPR/USP36/RIOK2/CDC42/PTPN23/SPAG5/RBM22/HUWE1/NUTF2/PDCD5/YWHAE/UBE2D3/ZPR1/CPSF6/ECT2/NCBP2/TARDBP/RAN/MDM2/DHX9/NMT1/NUMA1/NPEPPS/CEP131/SAE1/ICE1/STX18/CDK1/HDAC3/DMAP1/UBE2L3/DYNC1H1/UBL5	33
GO:0061640	cytoskeleton-dependent cytokinesis	20/1559	100/17163	0.000585874	0.00528451	ANLN/CHMP5/KIF4A/CHMP4B/KIF20A/ECT2/CENPA/CHMP3/CHMP2A/DCTN3/KIF23/ACTR2/USP8/INCENP/SON/RACGAP1/PLK1/CHMP6/AURKB/NUP62	20
GO:0032008	positive regulation of TOR signaling	12/1559	46/17163	0.000632533	0.00569405	SEH1L/TELO2/RHEB/LAMTOR3/LAMTOR2/WDR24/LARS1/RPTOR/SEC13/MLST8/HDAC3/LAMTOR4	12
GO:0006458	'de novo' protein folding	11/1559	40/17163	0.000650927	0.00584369	HSPA5/FKBP1A/ST13/HSPA8/HSPA9/HSPE1/HSPD1/TOR2A/CHCHD4/CCT2/GAK	11
GO:0080182	histone H3-K4 trimethylation	7/1559	18/17163	0.000651731	0.00584369	SETD1A/RTF1/WDR61/OGT/WDR82/ZNF335/CTR9	7
GO:2000058	regulation of ubiquitin-dependent protein catabolic process	28/1559	162/17163	0.000670385	0.00599909	XPO1/AURKA/RBX1/ELOB/NOP53/USP5/CSNK1A1/PDCL3/SUMO1/CDC20/RPL5/CDK2/RPL23/DDA1/MDM2/RPL11/TLK2/TAF1/OGT/EIF3H/UBQLN4/VCP/ARIH1/PLK1/RPS7/USP7/SUMO2/RACK1	28
GO:0034728	nucleosome organization	28/1559	163/17163	0.000740788	0.00661606	PAF1/MCM2/SMARCE1/ACTR6/SART3/SRCAP/SUPT16H/HIRA/CTCF/OIP5/GRWD1/SUPT6H/HJURP/INO80/NASP/HMGA1/SMARCA5/MIS18A/CHAF1B/RBBP4/VPS72/CHAF1A/BPTF/DMAP1/NPM1/H2AX/CENPW/DNAJC9	28
GO:0032434	regulation of proteasomal ubiquitin-dependent protein catabolic process	24/1559	132/17163	0.000756238	0.00674077	XPO1/AURKA/RBX1/ELOB/NOP53/USP5/CSNK1A1/SUMO1/CDC20/CDK2/DDA1/MDM2/RPL11/TLK2/TAF1/OGT/EIF3H/UBQLN4/VCP/ARIH1/PLK1/USP7/SUMO2/RACK1	24
GO:0031365	N-terminal protein amino acid modification	9/1559	29/17163	0.000768696	0.00683838	NAA10/METAP2/NAA25/NAA50/NAA35/NMT1/METAP1/NAA15/NAA20	9
GO:0031398	positive regulation of protein ubiquitination	22/1559	117/17163	0.000774027	0.00687233	SPRTN/CUL3/HSPA5/HUWE1/FKBP1A/RBX1/RNF40/UBE2S/SKP1/CDC20/CDK9/RPS2/SKP2/RNF20/PEF1/PLK1/HDAC3/UBE2C/UBE2N/NPM1/UBE2L3/CTR9	22
GO:0042306	regulation of protein import into nucleus	14/1559	60/17163	0.000784382	0.00695067	TPR/RBM22/NUTF2/ZPR1/ECT2/SUMO1/TARDBP/RAN/NUP54/NOLC1/CDK1/HDAC3/DMAP1/NUP62	14
GO:0016571	histone methylation	25/1559	141/17163	0.000868758	0.00768334	PAF1/SETD1A/PRMT5/SNW1/CTCF/FBL/SUPT6H/RBBP5/PRMT1/DNMT1/PWP1/RTF1/WDR61/BRD4/OGT/RNF20/PAXBP1/DPY30/WDR82/TRMT112/KMT5A/WDR5/ZNF335/CTR9/NELFE	25
GO:0045324	late endosome to vacuole transport	8/1559	24/17163	0.00088799	0.00783815	CHMP5/CHMP4B/CHMP3/CHMP2A/VPS25/SNF8/CHMP6/PIK3R4	8
GO:0007006	mitochondrial membrane organization	21/1559	111/17163	0.000928774	0.00818223	SLC25A5/BAK1/TIMM13/TOMM22/SAMM50/TIMM9/PDCD5/CHCHD3/HSPA9/MFN2/ROMO1/TIMM8A/TIMM10/NMT1/AFG3L2/TIMM29/OXA1L/LETM1/BCL2L1/OPA1/UQCC3	21
GO:0051571	positive regulation of histone H3-K4 methylation	7/1559	19/17163	0.000951501	0.0083662	SNW1/DNMT1/RTF1/WDR61/WDR5/CTR9/NELFE	7
GO:0031100	animal organ regeneration	16/1559	75/17163	0.000974925	0.00855558	BAK1/AURKA/PRMT5/RPS16/RPL19/RPS15/MED1/PPAT/PCNA/CDK4/SRSF1/FPGS/PNPT1/CCNA2/UPF2/CDK1	16
GO:0071480	cellular response to gamma radiation	9/1559	30/17163	0.00101056	0.00885116	HSPA5/RAD51/XRCC5/MDM2/TLK2/RPL26/BCL2L1/H2AX/XRCC6	9
GO:0031055	chromatin remodeling at centromere	5/1559	10/17163	0.00104845	0.00911264	OIP5/HJURP/NASP/MIS18A/CENPW	5
GO:0032070	regulation of deoxyribonuclease activity	5/1559	10/17163	0.00104845	0.00911264	DDX11/PCNA/RPS3/NPM1/HMGB1	5
GO:1901978	positive regulation of cell cycle checkpoint	5/1559	10/17163	0.00104845	0.00911264	TPR/NDC80/XRCC3/PCID2/MAD2L1	5
GO:1904668	positive regulation of ubiquitin protein ligase activity	5/1559	10/17163	0.00104845	0.00911264	UBE2S/SKP1/CDC20/PLK1/UBE2C	5
GO:0031060	regulation of histone methylation	15/1559	69/17163	0.00113277	0.00982675	PAF1/SNW1/CTCF/SUPT6H/DNMT1/RTF1/WDR61/BRD4/OGT/RNF20/PAXBP1/WDR5/ZNF335/CTR9/NELFE	15
GO:0006312	mitotic recombination	8/1559	25/17163	0.00120288	0.010415	RAD51/ERCC2/XRCC3/TPRKB/NSMCE2/SMC6/RAD51D/SMC5	8
GO:0006284	base-excision repair	11/1559	43/17163	0.00125709	0.010843	PNKP/FAM168A/POLD1/HUWE1/RPA3/RPA2/RPA1/PCNA/RPS3/FEN1/HMGB1	11
GO:1904591	positive regulation of protein import	11/1559	43/17163	0.00125709	0.010843	TPR/RBM22/NUTF2/PDCD5/ZPR1/ECT2/TARDBP/RAN/CDK1/HDAC3/DMAP1	11
GO:0006282	regulation of DNA repair	23/1559	129/17163	0.00126847	0.0109204	DDX11/PNKP/RAD51/FAM168A/TFIP11/TIMELESS/MAD2L2/RPA2/PCNA/DHX9/CDK9/ACTR2/RPS3/CHEK1/PPP4C/MMS19/UBQLN4/PPP4R2/RMI2/UBE2N/H2AX/HMGB1/UBE2V1	23
GO:0030150	protein import into mitochondrial matrix	7/1559	20/17163	0.00134996	0.0115949	TIMM44/GRPEL1/ROMO1/TOMM40/TOMM20/PAM16/TIMM23	7
GO:0007000	nucleolus organization	6/1559	15/17163	0.00135448	0.0115949	DDX11/USP36/RPS19/POLR1B/SMARCA5/NOLC1	6
GO:0032239	regulation of nucleobase-containing compound transport	6/1559	15/17163	0.00135448	0.0115949	TPR/SUPT6H/CPSF6/NCBP2/NUP153/DHX9	6
GO:0022411	cellular component disassembly	59/1559	438/17163	0.00139159	0.0118901	UPF1/SLC25A5/PAFAH1B1/VPS13D/USP36/VMP1/DHX8/WDR1/SMARCE1/TSG101/CAPZB/CHMP5/HUWE1/DNM1L/TPX2/SUPT16H/TFIP11/DICER1/ACIN1/GSPT1/CDC37/NAPA/GRWD1/GBF1/HSPA8/MTRF1L/CHMP3/MFN2/EXOC8/GLE1/ETF1/KIF18A/RPL23/CHMP2A/TOP2A/EIF5A/HMGA1/VPS33A/DENR/SNAPIN/PELO/UBQLN4/STX5/ABCE1/VCP/PLK1/MRPL58/CDK1/PYM1/PPP1CA/CFL1/ATP2A2/CKAP5/CTDNEP1/GAK/VDAC1/PHB2/VPS16/PAM16	59
GO:1903362	regulation of cellular protein catabolic process	38/1559	253/17163	0.00140227	0.0119588	PSMC4/VPS35/XPO1/PSMC5/AURKA/PSME1/RBX1/PSMC6/PSMC1/ELOB/RNF40/NOP53/USP5/CSNK1A1/PSMD14/PDCL3/SUMO1/CDC20/RPL5/CDK2/RPL23/DDA1/MDM2/RPL11/TLK2/TAF1/OGT/EIF3H/UBQLN4/PSMC2/VCP/PSMC3/ARIH1/PLK1/RPS7/USP7/SUMO2/RACK1	38
GO:0006479	protein methylation	29/1559	178/17163	0.00142371	0.0120962	PAF1/SETD1A/SNRPD3/PRMT5/SNW1/CTCF/GSPT1/FBL/SUPT6H/RBBP5/ETF1/SNRPB/PRMT1/DNMT1/PWP1/RTF1/WDR61/BRD4/OGT/RNF20/PAXBP1/DPY30/WDR82/TRMT112/KMT5A/WDR5/ZNF335/CTR9/NELFE	29
GO:0008213	protein alkylation	29/1559	178/17163	0.00142371	0.0120962	PAF1/SETD1A/SNRPD3/PRMT5/SNW1/CTCF/GSPT1/FBL/SUPT6H/RBBP5/ETF1/SNRPB/PRMT1/DNMT1/PWP1/RTF1/WDR61/BRD4/OGT/RNF20/PAXBP1/DPY30/WDR82/TRMT112/KMT5A/WDR5/ZNF335/CTR9/NELFE	29
GO:0007034	vacuolar transport	26/1559	154/17163	0.00145539	0.0123423	VPS41/VPS13D/VPS35/TSG101/CHMP5/VTI1B/CHMP4B/VPS18/HSPA8/CHMP3/CHMP2A/VPS25/VPS33A/SNAPIN/VPS54/VPS51/VPS37A/SNF8/ATP6V0D1/VCP/CHMP6/GAK/HGS/PIK3R4/VPS16/NCOA4	26
GO:0010972	negative regulation of G2/M transition of mitotic cell cycle	13/1559	57/17163	0.00149436	0.0126491	CDC6/NOP53/SYF2/RINT1/CHEK1/DONSON/NAE1/TOPBP1/RAD21/PLK1/CDK1/AURKB/ZNF830	13
GO:0021762	substantia nigra development	11/1559	44/17163	0.00154061	0.0130163	HSPA5/CDC42/ACTB/DYNLL1/YWHAE/SUDS3/RAD1/ATP5PB/COX6B1/SEC16A/ATP5PF	11
GO:0046755	viral budding	8/1559	26/17163	0.00160064	0.0134983	TSG101/CHMP5/CHMP4B/CHMP3/CHMP2A/VPS37A/SNF8/CHMP6	8
GO:0008156	negative regulation of DNA replication	9/1559	32/17163	0.00167827	0.0141005	TIPIN/CDC6/GTPBP4/TIMELESS/FBXO5/TTF1/TERF1/DONSON/ZNF830	9
GO:0060260	regulation of transcription initiation from RNA polymerase II promoter	9/1559	32/17163	0.00167827	0.0141005	PSMC6/SRF/MED1/CDK4/MED4/MED30/DHX36/MED14/HMGB1	9
GO:1903052	positive regulation of proteolysis involved in cellular protein catabolic process	23/1559	132/17163	0.0017396	0.0145888	PSMC4/PSMC5/AURKA/RBX1/PSMC6/PSMC1/ELOB/RNF40/NOP53/USP5/CSNK1A1/SUMO1/CDC20/DDA1/MDM2/TAF1/PSMC2/VCP/PSMC3/ARIH1/PLK1/SUMO2/RACK1	23
GO:0009411	response to UV	25/1559	148/17163	0.00176373	0.0147367	SPRTN/BAK1/POLD1/TIPIN/POLD3/YY1/ERCC2/ATF4/INO80/PCNA/EIF2S1/MDM2/SDE2/TAF1/CHEK1/RPL26/DDB1/FEN1/TRIAP1/RELA/DHX36/AURKB/NPM1/RUVBL2/NOC2L	25
GO:0070507	regulation of microtubule cytoskeleton organization	25/1559	148/17163	0.00176373	0.0147367	PAFAH1B1/TACC3/TPR/RNF4/SPAG5/CHMP5/TPX2/RAE1/CHMP4B/SENP6/KIF18A/CHMP2A/BORA/RAC1/NUMA1/CLTC/TBCD/RPS3/HNRNPU/PLK1/CKAP5/SKA2/DYNC1H1/NUP62/ARL2	25
GO:0006449	regulation of translational termination	5/1559	11/17163	0.00177879	0.014808	UPF1/GSPT1/GLE1/ETF1/EIF5A	5
GO:0070601	centromeric sister chromatid cohesion	5/1559	11/17163	0.00177879	0.014808	NAA10/CTCF/NAA50/BUB1B/BUB1	5
GO:0034605	cellular response to heat	14/1559	65/17163	0.00179657	0.0149287	TPR/DNAJB6/YWHAE/CHORDC1/PDCL3/SUMO1/EIF2S1/POLR2D/HSPD1/SLU7/VCP/ATP2A2/DHX36/MTOR	14
GO:0039702	viral budding via host ESCRT complex	7/1559	21/17163	0.00186766	0.015491	TSG101/CHMP4B/CHMP3/CHMP2A/VPS37A/SNF8/CHMP6	7
GO:0044818	mitotic G2/M transition checkpoint	11/1559	45/17163	0.00187434	0.015518	CDC6/NOP53/SYF2/RINT1/CHEK1/DONSON/NAE1/TOPBP1/PLK1/CDK1/ZNF830	11
GO:0009260	ribonucleotide biosynthetic process	28/1559	173/17163	0.00188327	0.0155636	ADSS2/COASY/ATP5F1D/ATP5F1B/ATP6V1A/ATP5PB/PAICS/PPAT/ACLY/ATP5MC2/GUK1/ALDOA/ATP5F1A/ATP5PF/ATP5MC1/CMPK1/GMPS/VCP/ATP5F1C/ATP5MG/ATP5PD/CTPS1/ATP6V0C/UQCC3/ADSL/ATP5MF/ATP5PO/NME2	28
GO:0006123	mitochondrial electron transport, cytochrome c to oxygen	6/1559	16/17163	0.00200178	0.016453	COX6A1/COX7C/COX5B/COX6C/CYCS/COX5A	6
GO:0006266	DNA ligation	6/1559	16/17163	0.00200178	0.016453	PNKP/RAD51/TFIP11/TOP2A/HMGB1/XRCC6	6
GO:0080009	mRNA methylation	6/1559	16/17163	0.00200178	0.016453	ZC3H13/CMTR1/METTL14/WTAP/VIRMA/TRMT10C	6
GO:0016925	protein sumoylation	12/1559	52/17163	0.00201589	0.016539	UBE2I/SENP6/SUMO1/UBA2/GNL3L/MDM2/SAE1/RANBP2/NSMCE2/GNL3/RELA/SUMO2	12
GO:2000142	regulation of DNA-templated transcription, initiation	10/1559	39/17163	0.00203185	0.0166399	BCLAF1/PSMC6/SRF/MED1/CDK4/MED4/MED30/DHX36/MED14/HMGB1	10
GO:0051568	histone H3-K4 methylation	13/1559	59/17163	0.00208338	0.0170005	SETD1A/SNW1/RBBP5/DNMT1/RTF1/WDR61/OGT/DPY30/WDR82/WDR5/ZNF335/CTR9/NELFE	13
GO:1902750	negative regulation of cell cycle G2/M phase transition	13/1559	59/17163	0.00208338	0.0170005	CDC6/NOP53/SYF2/RINT1/CHEK1/DONSON/NAE1/TOPBP1/RAD21/PLK1/CDK1/AURKB/ZNF830	13
GO:0071763	nuclear membrane organization	9/1559	33/17163	0.00212421	0.0173026	PAFAH1B1/CHMP4B/UBE2I/TARDBP/CHMP2A/PLK1/CTDNEP1/ANKLE2/RCC1	9
GO:0044773	mitotic DNA damage checkpoint signaling	16/1559	81/17163	0.00228225	0.0185566	TIPIN/NOP53/SYF2/RPA2/CDK2/RINT1/MDM2/SDE2/CHEK1/DONSON/RPL26/TOPBP1/PLK1/CDK1/TRIAP1/ZNF830	16
GO:0031167	rRNA methylation	7/1559	22/17163	0.00252682	0.0204353	BUD23/DIMT1/FBL/FTSJ3/NOP2/TFB2M/TRMT112	7
GO:0032069	regulation of nuclease activity	7/1559	22/17163	0.00252682	0.0204353	DDX11/PCNA/TERF1/RPS3/ABCE1/NPM1/HMGB1	7
GO:0042026	protein refolding	7/1559	22/17163	0.00252682	0.0204353	HSPA5/FKBP1A/ST13/SNRNP70/HSPA8/HSPA9/HSPD1	7
GO:0009152	purine ribonucleotide biosynthetic process	26/1559	160/17163	0.00253239	0.0204439	ADSS2/COASY/ATP5F1D/ATP5F1B/ATP6V1A/ATP5PB/PAICS/PPAT/ACLY/ATP5MC2/GUK1/ALDOA/ATP5F1A/ATP5PF/ATP5MC1/GMPS/VCP/ATP5F1C/ATP5MG/ATP5PD/ATP6V0C/UQCC3/ADSL/ATP5MF/ATP5PO/NME2	26
GO:0008299	isoprenoid biosynthetic process	8/1559	28/17163	0.0027035	0.0217864	MVK/HMGCS1/HMGCR/DHDDS/GGPS1/NUS1/FDPS/MVD	8
GO:0006998	nuclear envelope organization	11/1559	47/17163	0.00271822	0.0218275	PAFAH1B1/CHMP4B/NUP93/UBE2I/NUP155/TARDBP/CHMP2A/PLK1/CTDNEP1/ANKLE2/RCC1	11
GO:2000059	negative regulation of ubiquitin-dependent protein catabolic process	11/1559	47/17163	0.00271822	0.0218275	NOP53/PDCL3/RPL5/RPL23/RPL11/TLK2/TAF1/OGT/EIF3H/RPS7/USP7	11
GO:0031047	gene silencing by RNA	20/1559	113/17163	0.00278548	0.0223281	PABPC1/SRRT/CNOT3/DICER1/DDX5/DDX6/DROSHA/NCBP2/EIF4G1/XPO5/CNOT1/RAN/DHX9/NCBP1/SNIP1/CLP1/PRKRA/CNOT7/SPOUT1/EIF6	20
GO:0016246	RNA interference	5/1559	12/17163	0.00282249	0.022466	DICER1/XPO5/DHX9/CLP1/PRKRA	5
GO:0043248	proteasome assembly	5/1559	12/17163	0.00282249	0.022466	PSMD11/PSMG2/POMP/PSMG3/PSMG4	5
GO:1903332	regulation of protein folding	5/1559	12/17163	0.00282249	0.022466	HSPA5/ST13/SNRNP70/PDCD5/PDCL3	5
GO:1905907	negative regulation of amyloid fibril formation	5/1559	12/17163	0.00282249	0.022466	PFDN1/PFDN5/PFDN2/VBP1/PFDN6	5
GO:0001829	trophectodermal cell differentiation	6/1559	17/17163	0.00285802	0.022551	CUL3/CNOT3/BYSL/SRF/CNOT1/CTR9	6
GO:0006474	N-terminal protein amino acid acetylation	6/1559	17/17163	0.00285802	0.022551	NAA10/NAA25/NAA50/NAA35/NAA15/NAA20	6
GO:0006901	vesicle coating	6/1559	17/17163	0.00285802	0.022551	CUL3/TMED2/GBF1/PREB/PEF1/TMED10	6
GO:0007096	regulation of exit from mitosis	6/1559	17/17163	0.00285802	0.022551	ANLN/CDC23/MAD2L1BP/CDCA5/UBE2C/PHB2	6
GO:0061952	midbody abscission	6/1559	17/17163	0.00285802	0.022551	CHMP5/CHMP4B/KIF20A/CHMP3/CHMP2A/CHMP6	6
GO:0046785	microtubule polymerization	16/1559	83/17163	0.00295696	0.0232912	ZNF207/TPX2/FBXO5/TUBGCP3/TUBGCP2/TUBG1/RAC1/NUMA1/HAUS2/TUBGCP4/TBCD/RPS3/CKAP5/MZT1/ARL2/TUBGCP5	16
GO:0042307	positive regulation of protein import into nucleus	10/1559	41/17163	0.00303238	0.0238439	TPR/RBM22/NUTF2/ZPR1/ECT2/TARDBP/RAN/CDK1/HDAC3/DMAP1	10
GO:0071482	cellular response to light stimulus	21/1559	122/17163	0.00313504	0.0246085	BAK1/POLD1/POLD3/YY1/ATF4/INO80/PCNA/EIF2S1/MDM2/NMT1/SDE2/TAF1/CHEK1/RPL26/DDB1/TRIAP1/DHX36/AURKB/NPM1/RUVBL2/NOC2L	21
GO:0010569	regulation of double-strand break repair via homologous recombination	11/1559	48/17163	0.00324229	0.0254063	RAD51/TIMELESS/MAD2L2/RPA2/ACTR2/CHEK1/PPP4C/MMS19/UBQLN4/PPP4R2/RMI2	11
GO:0007020	microtubule nucleation	9/1559	35/17163	0.00329637	0.0257412	TPX2/TUBGCP3/TUBGCP2/TUBG1/HAUS2/TUBGCP4/CKAP5/MZT1/TUBGCP5	9
GO:0032205	negative regulation of telomere maintenance	9/1559	35/17163	0.00329637	0.0257412	HNRNPC/TINF2/XRN1/GNL3L/NAT10/TERF1/HNRNPU/EXOSC10/TEN1	9
GO:2001244	positive regulation of intrinsic apoptotic signaling pathway	12/1559	55/17163	0.00332514	0.0259212	BCLAF1/DNM1L/SFPQ/EIF5A/SOD1/RPL11/MCL1/RPS3/RPL26/RPS7/PRKRA/RACK1	12
GO:0051131	chaperone-mediated protein complex assembly	7/1559	23/17163	0.0033511	0.0260341	PSMG2/NDUFAF1/HSPD1/PSMG3/CCT2/LONP1/PFDN6	7
GO:1902410	mitotic cytokinetic process	7/1559	23/17163	0.0033511	0.0260341	CHMP5/CHMP4B/KIF20A/CHMP3/CHMP2A/CHMP6/NUP62	7
GO:0046390	ribose phosphate biosynthetic process	28/1559	181/17163	0.0036713	0.0284729	ADSS2/COASY/ATP5F1D/ATP5F1B/ATP6V1A/ATP5PB/PAICS/PPAT/ACLY/ATP5MC2/GUK1/ALDOA/ATP5F1A/ATP5PF/ATP5MC1/CMPK1/GMPS/VCP/ATP5F1C/ATP5MG/ATP5PD/CTPS1/ATP6V0C/UQCC3/ADSL/ATP5MF/ATP5PO/NME2	28
GO:0061077	chaperone-mediated protein folding	13/1559	63/17163	0.00383555	0.029696	HSPA5/FKBP1A/ST13/PDCD5/DNAJB6/HSPA8/CHORDC1/HSPA9/PDCL3/HSPE1/TOR2A/CCT2/GAK	13
GO:0000209	protein polyubiquitination	34/1559	233/17163	0.00388835	0.0300104	CDC27/CUL3/ANAPC4/CUL1/RNF4/HUWE1/ANAPC5/CDC23/RBX1/RNF40/UBE2S/UBE2D3/PRPF19/SKP1/ANAPC13/CDC16/DDA1/MKRN1/MDM2/NPEPPS/ANAPC11/SKP2/TAF1/ANAPC1/RNF20/SYVN1/ANAPC10/ARIH1/UBE2C/ANAPC2/CDC26/UBE2N/UBE2L3/UBE2V1	34
GO:0051653	spindle localization	12/1559	56/17163	0.00388938	0.0300104	PAFAH1B1/SPDL1/SPAG5/NDC80/KPNB1/CENPA/NUMA1/ACTR2/MAD2L1/PLK1/CFL1/DYNC1H1	12
GO:0006488	dolichol-linked oligosaccharide biosynthetic process	6/1559	18/17163	0.00396117	0.0303132	ALG1/DHDDS/ALG2/NUS1/RFT1/DPAGT1	6
GO:0045116	protein neddylation	6/1559	18/17163	0.00396117	0.0303132	RBX1/RPL5/NEDD8/RPL11/UBA3/NAE1	6
GO:0046112	nucleobase biosynthetic process	6/1559	18/17163	0.00396117	0.0303132	PAICS/PPAT/CMPK1/GMPS/CTPS1/MTOR	6
GO:1901673	regulation of mitotic spindle assembly	6/1559	18/17163	0.00396117	0.0303132	TPR/CHMP5/CHMP4B/CHMP2A/HNRNPU/PLK1	6
GO:0032479	regulation of type I interferon production	17/1559	93/17163	0.00396871	0.0303132	DHX33/POLR3B/UFD1/YY1/POLA1/CACTIN/GAPDH/POLR3F/DHX9/HSPD1/POLR3A/DHX36/PTPN11/NPLOC4/TRAIP/POLR3C/HMGB1	17
GO:0032606	type I interferon production	17/1559	93/17163	0.00396871	0.0303132	DHX33/POLR3B/UFD1/YY1/POLA1/CACTIN/GAPDH/POLR3F/DHX9/HSPD1/POLR3A/DHX36/PTPN11/NPLOC4/TRAIP/POLR3C/HMGB1	17
GO:0044743	protein transmembrane import into intracellular organelle	9/1559	36/17163	0.00404711	0.0307567	TIMM44/GRPEL1/ROMO1/TOMM40/HSPD1/CHCHD4/TOMM20/PAM16/TIMM23	9
GO:0051084	'de novo' posttranslational protein folding	9/1559	36/17163	0.00404711	0.0307567	HSPA5/ST13/HSPA8/HSPA9/HSPE1/TOR2A/CHCHD4/CCT2/GAK	9
GO:1903749	positive regulation of establishment of protein localization to mitochondrion	9/1559	36/17163	0.00404711	0.0307567	USP36/HUWE1/PDCD5/UBE2D3/NMT1/NPEPPS/SAE1/UBE2L3/UBL5	9
GO:0048207	vesicle targeting, rough ER to cis-Golgi	5/1559	13/17163	0.00424618	0.0321187	CUL3/TMED2/PREB/PEF1/TMED10	5
GO:0048208	COPII vesicle coating	5/1559	13/17163	0.00424618	0.0321187	CUL3/TMED2/PREB/PEF1/TMED10	5
GO:0071479	cellular response to ionizing radiation	14/1559	71/17163	0.00424758	0.0321187	HSPA5/RAD51/XRCC5/DNM2/RAD1/ECT2/INO80/MDM2/INTS7/TLK2/RPL26/BCL2L1/H2AX/XRCC6	14
GO:0035194	post-transcriptional gene silencing by RNA	16/1559	86/17163	0.00427141	0.0322453	SRRT/DICER1/DDX5/DDX6/DROSHA/EIF4G1/XPO5/CNOT1/RAN/DHX9/SNIP1/CLP1/PRKRA/CNOT7/SPOUT1/EIF6	16
GO:0032509	endosome transport via multivesicular body sorting pathway	8/1559	30/17163	0.0043242	0.0324279	CHMP5/CHMP4B/CHMP3/CHMP2A/VPS25/SNF8/VCP/CHMP6	8
GO:0046825	regulation of protein export from nucleus	8/1559	30/17163	0.0043242	0.0324279	TPR/XPO1/RBM22/RANGAP1/YWHAE/MDM2/TXN/PTPN11	8
GO:1902751	positive regulation of cell cycle G2/M phase transition	8/1559	30/17163	0.0043242	0.0324279	CDC7/FBXO5/CCNB1/CDK4/BRD4/SIN3A/CDK1/NPM1	8
GO:2000144	positive regulation of DNA-templated transcription, initiation	8/1559	30/17163	0.0043242	0.0324279	BCLAF1/PSMC6/SRF/MED1/MED4/MED30/DHX36/MED14	8
GO:2001242	regulation of intrinsic apoptotic signaling pathway	25/1559	158/17163	0.00433655	0.0324669	BCLAF1/DNAJA1/DNM1L/URI1/PTPMT1/SOD2/SFPQ/EIF5A/TPT1/MDM2/SOD1/RPL11/MCL1/RPS3/HYOU1/RPL26/SYVN1/HNRNPK/TRIAP1/BCL2L1/RPS7/PRKRA/NOC2L/OPA1/RACK1	25
GO:0060261	positive regulation of transcription initiation from RNA polymerase II promoter	7/1559	24/17163	0.00436532	0.0326284	PSMC6/SRF/MED1/MED4/MED30/DHX36/MED14	7
GO:0051785	positive regulation of nuclear division	12/1559	57/17163	0.00452805	0.0337666	CDC27/CUL3/ANAPC4/AURKA/ANAPC5/CDC23/MAD2L1BP/CDC16/ANAPC11/NSMCE2/CDT1/NUP62	12
GO:1903747	regulation of establishment of protein localization to mitochondrion	11/1559	50/17163	0.00453248	0.0337666	USP36/DNAJA1/HUWE1/PDCD5/UBE2D3/NMT1/NPEPPS/SAE1/PARL/UBE2L3/UBL5	11
GO:0016032	viral process	53/1559	406/17163	0.00456425	0.0339476	CTDP1/PABPC1/CDC42/TFRC/TSG101/PPIE/CHMP5/CCNK/EIF3D/SNW1/CHMP4B/HTATSF1/VPS18/EIF3B/EIF3A/DDX5/HSPA8/DDX6/CHMP3/TARDBP/NUP153/SPCS3/ILF3/CHMP2A/EIF3G/TOP2A/RAN/DHX9/GTF2B/RAB1A/SSB/DENR/VPS37A/SNF8/VCP/PSMC3/PHB/DDB1/RPSA/PCBP1/CDK1/BCL2L1/HCFC1/CFL1/RAB1B/BANF1/EIF3F/CHMP6/RCC1/PCBP2/CNOT7/PHB2/PI4KA	53
GO:0033157	regulation of intracellular protein transport	33/1559	227/17163	0.00466869	0.0346675	TPR/USP36/CDC42/XPO1/RBM22/HUWE1/RANGAP1/NUTF2/PDCD5/YWHAE/UBE2D3/ZPR1/ECT2/SUMO1/TARDBP/RAN/MDM2/NMT1/TXN/NUP54/NPEPPS/CEP131/SAE1/ICE1/NOLC1/CDK1/HDAC3/PARL/DMAP1/PTPN11/UBE2L3/UBL5/NUP62	33
GO:0010638	positive regulation of organelle organization	63/1559	500/17163	0.00480967	0.035656	CDC27/SLC25A5/DDX11/BAK1/CUL3/PNKP/TPR/VPS13D/ANAPC4/VPS35/CDC42/WDR1/SPAG5/XRCC5/DNM1L/AURKA/ANAPC5/CDC23/PDCD5/PFN1/OSBP/ARPC3/CCT4/SFPQ/TCP1/MAD2L1BP/CNOT1/CDC16/DNMT1/DKC1/CCT7/RAC1/NMT1/NUMA1/ACTR2/ANAPC11/PLK4/PFDN2/CCT6A/RPS3/CCT5/CCT8/NSMCE2/ARPC2/CCT3/GNL3/RAD21/CCT2/CDT1/MLST8/FEN1/STX18/DHX36/CKAP5/AURKB/DYNC1H1/MTOR/OPA1/SMC5/NUP62/ARL2/VDAC1/ARPC4	63
GO:0006487	protein N-linked glycosylation	13/1559	65/17163	0.00507811	0.0375847	ALG1/DHDDS/RPN2/ALG2/DAD1/TMEM258/NUS1/RPN1/RFT1/DPAGT1/GFPT1/OSTC/DDOST	13
GO:0035195	gene silencing by miRNA	15/1559	80/17163	0.00516032	0.0381309	SRRT/DICER1/DDX5/DDX6/DROSHA/EIF4G1/XPO5/CNOT1/RAN/DHX9/SNIP1/PRKRA/CNOT7/SPOUT1/EIF6	15
GO:0007030	Golgi organization	24/1559	152/17163	0.00525921	0.0387985	VMP1/CDC42/DNM2/TMED2/HUWE1/PRMT5/VTI1B/BET1/GBF1/CSNK1A1/ATL2/COG2/COG3/RAB1A/SEC16A/VPS51/STX5/YWHAZ/COG1/STX18/CDK1/TMED10/GAK/NPLOC4	24
GO:0051293	establishment of spindle localization	11/1559	51/17163	0.00531477	0.0391447	PAFAH1B1/SPDL1/SPAG5/NDC80/KPNB1/CENPA/NUMA1/MAD2L1/PLK1/CFL1/DYNC1H1	11
GO:0006490	oligosaccharide-lipid intermediate biosynthetic process	6/1559	19/17163	0.00535024	0.0392508	ALG1/DHDDS/ALG2/NUS1/RFT1/DPAGT1	6
GO:0043984	histone H4-K16 acetylation	6/1559	19/17163	0.00535024	0.0392508	KAT8/KANSL2/OGT/HCFC1/MCRS1/WDR5	6
GO:0006301	postreplication repair	8/1559	31/17163	0.00537243	0.0392508	SPRTN/POLD1/PCNA/WDR33/VCP/NSMCE1/UBE2N/UBE2V1	8
GO:0051443	positive regulation of ubiquitin-protein transferase activity	8/1559	31/17163	0.00537243	0.0392508	UBE2S/SKP1/CDC20/RPS2/PLK1/UBE2C/UBE2N/UBE2L3	8
GO:0051569	regulation of histone H3-K4 methylation	8/1559	31/17163	0.00537243	0.0392508	SNW1/DNMT1/RTF1/WDR61/WDR5/ZNF335/CTR9/NELFE	8
GO:0090150	establishment of protein localization to membrane	35/1559	248/17163	0.00587038	0.0428198	SEC63/HSPA5/SEC61A1/VPS35/TIMM13/TOMM22/SAMM50/TIMM9/SRP54/ARFRP1/CHMP4B/PDCD5/SEC61B/EMC3/ROMO1/TIMM8A/EMC1/SEC61G/EMC7/TIMM10/NMT1/SRP14/TIMM29/SRP9/SEC16A/SRP19/OXA1L/VPS37A/SRP68/SRP72/SRPRA/NACA/GET3/SYS1/RACK1	35
GO:2000279	negative regulation of DNA biosynthetic process	9/1559	38/17163	0.00594368	0.0432849	HNRNPC/TINF2/XRN1/GNL3L/NAT10/TERF1/HNRNPU/EXOSC10/TEN1	9
GO:0032436	positive regulation of proteasomal ubiquitin-dependent protein catabolic process	16/1559	89/17163	0.00602905	0.0438362	AURKA/RBX1/ELOB/NOP53/USP5/CSNK1A1/SUMO1/CDC20/DDA1/MDM2/TAF1/VCP/ARIH1/PLK1/SUMO2/RACK1	16
GO:0007100	mitotic centrosome separation	5/1559	14/17163	0.0061163	0.0441873	AURKA/RANBP1/KIF11/CHEK1/NUP62	5
GO:0031468	nuclear membrane reassembly	5/1559	14/17163	0.0061163	0.0441873	CHMP4B/UBE2I/CHMP2A/ANKLE2/RCC1	5
GO:0036295	cellular response to increased oxygen levels	5/1559	14/17163	0.0061163	0.0441873	ATP6AP1/ATP6V1A/ATP6V1G1/ATP6V0D1/TMEM199	5
GO:0043558	regulation of translational initiation in response to stress	5/1559	14/17163	0.0061163	0.0441873	TMED2/EIF2S1/PPP1R15B/PPP1CA/NPM1	5
GO:1903364	positive regulation of cellular protein catabolic process	24/1559	154/17163	0.00620326	0.0447443	PSMC4/VPS35/PSMC5/AURKA/RBX1/PSMC6/PSMC1/ELOB/RNF40/NOP53/USP5/CSNK1A1/SUMO1/CDC20/DDA1/MDM2/TAF1/PSMC2/VCP/PSMC3/ARIH1/PLK1/SUMO2/RACK1	24
GO:1903955	positive regulation of protein targeting to mitochondrion	8/1559	32/17163	0.00660382	0.047558	USP36/HUWE1/PDCD5/UBE2D3/NPEPPS/SAE1/UBE2L3/UBL5	8
GO:0006513	protein monoubiquitination	13/1559	67/17163	0.00662414	0.0476287	PAF1/CUL3/CUL1/TSG101/HUWE1/RBX1/RNF40/UBE2D3/SKP1/RNF20/PEF1/DDB1/CTR9	13
GO:0016441	posttranscriptional gene silencing	16/1559	90/17163	0.0067304	0.0483162	SRRT/DICER1/DDX5/DDX6/DROSHA/EIF4G1/XPO5/CNOT1/RAN/DHX9/SNIP1/CLP1/PRKRA/CNOT7/SPOUT1/EIF6	16
GO:0000018	regulation of DNA recombination	18/1559	106/17163	0.00687734	0.0492931	RAD51/TFRC/THOC1/ERCC2/EXOSC3/SUPT6H/TIMELESS/MAD2L2/RPA2/ACTR2/CHEK1/PPP4C/MMS19/UBQLN4/PPP4R2/RMI2/ALYREF/EXOSC6	18
GO:0006900	vesicle budding from membrane	12/1559	60/17163	0.00695913	0.0498006	CUL3/CHMP5/TMED2/CHMP4B/GBF1/RAB1A/PREB/SEC13/AP2M1/PEF1/TMED10/CHMP6	12
P-values were adjusted based on the Benjamini-Hochberg procedure.

## Sheet: CCLE essential genes
Supplementary Data 3-2. Gene set overrepresentation analysis of the 3,751 CCLE-specific genes based on Gene Ontology. P-values were adjusted based on the Benjamini-Hochberg procedure.
GO Term	Description	GeneRatio	BgRatio	P-value	Adjusted P-value	geneID	Count
GO:0010498	proteasomal protein catabolic process	208/3401	485/17163	5.95771e-32	3.50909e-28	GCLC/ANKIB1/RHBDD2/FBXL3/RNF14/UFL1/UBR2/PIAS1/RNF19A/GABARAPL2/ERCC8/JKAMP/MAPK9/HERPUD1/PITHD1/APPBP2/ATXN3/PSME4/SIRT2/ERLEC1/RNF126/SEL1L/PRKACA/FBXW11/DERL2/KLHL20/DNAJC10/SIRT6/UBE2A/ARAF/UBE2K/PPP2R5C/ITCH/PSEN1/GSK3B/KLHL42/EDEM2/NSFL1C/MAEA/HECTD1/WAC/HSP90AB1/SIRT1/FBXL19/CDC34/DESI1/DCAF11/PSME2/TRPC4AP/GID8/HM13/USP14/PSMD10/STUB1/BFAR/UBE2W/UBXN8/PPP2CB/FZR1/DMAC2/GSK3A/DVL1/ERLIN1/A…	208
GO:0043161	proteasome-mediated ubiquitin-dependent protein catabolic process	182/3401	407/17163	8.35503e-31	2.46056e-27	GCLC/ANKIB1/RHBDD2/FBXL3/RNF14/UFL1/UBR2/PIAS1/RNF19A/ERCC8/JKAMP/MAPK9/HERPUD1/APPBP2/ATXN3/SIRT2/ERLEC1/RNF126/SEL1L/FBXW11/DERL2/KLHL20/DNAJC10/SIRT6/UBE2A/ARAF/UBE2K/PPP2R5C/ITCH/PSEN1/GSK3B/KLHL42/EDEM2/NSFL1C/MAEA/HECTD1/WAC/HSP90AB1/SIRT1/FBXL19/CDC34/DESI1/DCAF11/TRPC4AP/GID8/USP14/PSMD10/STUB1/BFAR/UBE2W/UBXN8/PPP2CB/FZR1/DMAC2/GSK3A/DVL1/ERLIN1/CCDC47/SMURF2/TNFAIP1/UBE4A/KCTD10/SPSB2/F…	182
GO:0007005	mitochondrion organization	201/3401	494/17163	2.76705e-27	5.43263e-24	GCLC/BAD/NDUFAF7/POLDIP2/LIG3/RALA/GGCT/COX10/DNAJC11/RALBP1/ZDHHC6/NDUFS1/RB1CC1/GCLM/TOMM34/MIPEP/GABARAPL2/MTFR1/HSD17B10/MARK2/BCS1L/LMAN1/TIMM21/HSP90AA1/GSK3B/DDHD2/BAX/NDUFB2/RNF31/HDAC6/SH3GLB1/HPS4/FBXO7/MIEF1/HIF1A/UQCC1/RAB5IF/PSMD10/DHODH/ARMC1/PPP2CB/TIMM50/DMAC2/GSK3A/SSBP1/COA1/MAPK8/PITRM1/PPIF/VAT1/NDUFC1/ATG2A/AMBRA1/AIP/CAMKK2/COX7A2/CERT1/FAM162A/MPV17/NDUFS7/HTRA2/COX7A2L/ATF…	201
GO:0048193	Golgi vesicle transport	127/3401	291/17163	1.03379e-20	1.52226e-17	ARF5/TRAPPC6A/ATP2C1/SPAST/SNX1/RABEP1/GABARAPL2/GOPC/USE1/MON2/AP3D1/GOLGA5/LMAN1/BCAP29/KLHL20/SAR1A/RAB10/EPS15/ZW10/ERGIC2/SEC22C/TMED1/RNF215/GGA1/SEC23A/SEC23B/VAPA/COG4/KDELR1/SNX8/SEC23IP/GOSR1/RANGRF/SNX3/EXOC2/SEC24A/ERGIC1/TFG/SCAP/LMAN2L/SCAMP3/KLHL12/BLZF1/TMED5/RAB14/PPP6C/YIPF4/ARL1/LYPLA1/SEC22A/ACSL3/VAPB/BBS2/GGA3/CCDC93/TBC1D20/ERGIC3/KIF1C/RBSN/LLGL1/TBC1D14/IER3IP1/ARF3/STX6/…	127
GO:0034976	response to endoplasmic reticulum stress	113/3401	253/17163	1.61397e-19	1.90126e-16	RHBDD2/MBTPS2/UFL1/ERP44/JKAMP/HERPUD1/ATXN3/ERLEC1/SEL1L/DERL2/DNAJC10/UBE2K/UBA5/GSK3B/PPP1R15A/BAX/EDEM2/ERP29/SIRT1/HM13/USP14/DNAJC3/STUB1/BFAR/UBXN8/PPP2CB/CREB3/ERLIN1/CDK5RAP3/CCDC47/TMEM33/UBE4A/LPCAT3/CERT1/FAF2/AUP1/GORASP2/NFE2L2/PARK7/TXNDC12/ATF6/UFM1/SERP1/HERPUD2/VAPB/CANX/SDF2L1/DNAJB9/EIF2AK4/UBE4B/NR1H2/SELENOS/SERINC3/EDEM1/UBAC2/UBQLN1/OS9/DNAJB2/UGGT1/TOR1A/DERL1/FAM8A1/RNF1…	113
GO:0034248	regulation of cellular amide metabolic process	163/3401	444/17163	3.94362e-17	3.87132e-14	CSDE1/VIM/IFNGR1/RC3H2/SPHK2/ELAVL1/RHOA/PICALM/DDX1/JMJD4/TUT7/MTIF2/EIF2AK1/PPP1R15A/OGFOD1/KHSRP/MAPKAPK5/GCN1/PUS7/AGO1/CIRBP/MKNK2/POLDIP3/TNRC6B/ALKBH1/PCIF1/CDK5RAP1/RBM3/DNAJC3/MAPK3/AKT2/GSK3A/MTPN/HSPB1/EIF4H/LARP4B/CASC3/RPS6KB1/DPH1/DCPS/CNOT2/HBS1L/TENT4A/CNOT6/EIF1B/RTN4/TIA1/NFE2L2/DPH5/FASTKD2/MTRF1/PAIP2/SERP1/ZNF706/KHDRBS1/ORMDL2/FASTKD3/UPF3B/GGA3/MIF4GD/AGO3/TRAP1/PIN1/ORMDL1…	163
GO:0036503	ERAD pathway	60/3401	106/17163	5.96759e-17	5.0213e-14	RHBDD2/JKAMP/HERPUD1/ATXN3/ERLEC1/SEL1L/DERL2/DNAJC10/EDEM2/HM13/USP14/STUB1/UBXN8/ERLIN1/CCDC47/UBE4A/FAF2/AUP1/NFE2L2/CANX/SDF2L1/DNAJB9/UBE4B/SELENOS/EDEM1/UBAC2/UBQLN1/OS9/DNAJB2/UGGT1/TOR1A/DERL1/FAM8A1/RNF121/RNF185/UBXN4/MARCHF6/ERLIN2/DNAJB12/NGLY1/AMFR/UBE2J2/UBXN1/ANKZF1/STT3B/DNAJB14/TMUB1/UBXN6/TMUB2/TMEM129/RNF139/USP19/MAN1B1/CALR/TMEM259/UBE2G2/BCAP31/BAG6/RNF103/GET4	60
GO:0016570	histone modification	167/3401	461/17163	6.94789e-17	5.11539e-14	KDM1A/MSL3/KMT2E/MED24/BAZ1B/PPP5C/BRCA1/UFL1/UBR2/PHF20/KMT2C/SPHK2/KDM4A/SIRT2/JMJD6/ING3/MBD3/KDM5A/EED/BAZ2A/SIRT6/JADE1/UBE2A/RIF1/KAT6A/ZMPSTE24/ATRX/ATXN7L3/UIMC1/KDM2B/RCOR1/HDAC6/WAC/SIRT1/FBXL19/VRK1/SUV39H1/MAPK3/UBR5/PIH1D1/DOT1L/PRKD2/PHF14/KDM4C/MAPK8/TRIM37/EZH1/NSD2/KMT5B/NAA40/PRDM4/ING4/ZNF451/VEGFA/MACROH2A1/PCGF1/ATF2/PARK7/HDAC1/ASH1L/PRDM2/RLF/RCOR3/KMT2A/UBE2B/SET/PHF19/SUP…	167
GO:0006417	regulation of translation	146/3401	388/17163	1.57222e-16	1.02893e-13	CSDE1/VIM/RC3H2/ELAVL1/RHOA/DDX1/JMJD4/TUT7/MTIF2/EIF2AK1/PPP1R15A/OGFOD1/KHSRP/MAPKAPK5/GCN1/PUS7/AGO1/CIRBP/MKNK2/POLDIP3/TNRC6B/ALKBH1/PCIF1/CDK5RAP1/RBM3/DNAJC3/MAPK3/AKT2/MTPN/HSPB1/EIF4H/LARP4B/CASC3/RPS6KB1/DPH1/DCPS/CNOT2/HBS1L/TENT4A/CNOT6/EIF1B/TIA1/DPH5/FASTKD2/MTRF1/PAIP2/SERP1/ZNF706/KHDRBS1/FASTKD3/UPF3B/MIF4GD/AGO3/TRAP1/EIF2AK4/MTRES1/RARA/UNK/RIDA/DPH2/DPH6/PUM1/SYNCRIP/CAPRIN1/R…	146
GO:0033108	mitochondrial respiratory chain complex assembly	52/3401	87/17163	2.96574e-16	1.74682e-13	NDUFAF7/NDUFS1/BCS1L/TIMM21/NDUFB2/UQCC1/DMAC2/COA1/NDUFC1/NDUFS7/NDUFA8/NDUFAF4/FASTKD3/NDUFA1/NDUFA5/NDUFA10/SCO1/COX16/TACO1/NDUFB5/DMAC1/UQCC2/NDUFA9/NDUFB11/SURF1/NUBPL/NDUFAF6/AIFM1/NDUFS2/OMA1/NDUFAF2/NDUFS4/NDUFB6/NDUFB8/TMEM126A/TMEM126B/ACAD9/NDUFAF3/COX14/COA4/NDUFB1/COA3/NDUFA12/NDUFA13/C12orf73/SDHAF1/NDUFS3/PET100/PET117/COX19/COA8/SCO2	52
GO:0016197	endosomal transport	98/3401	228/17163	9.24887e-16	4.95235e-13	ALS2/SPAG9/HEATR5B/VTA1/SNX1/EIPR1/CLEC16A/AP5M1/AP3D1/RNF126/PICALM/RAB7A/RAB10/EPS15/SNX5/CMTM6/WASHC2A/TBC1D10A/GGA1/TOM1/CLN5/RAB11A/TMEM87A/LEPROTL1/PLEKHJ1/STX10/TBC1D17/ANKRD27/SNX8/RIC1/RGP1/GOSR1/EHD1/RAB35/SNX3/ACAP2/SNX4/PIKFYVE/SNX17/VAMP4/RAB14/DENND1A/VPS4B/DENND10/ARL1/SLC66A2/VPS26A/RAB9A/STX16/GGA3/CCDC93/AP5S1/EPS15L1/SNX6/CHMP1A/TBC1D5/RBSN/TBC1D14/VPS4A/AP3B1/ARL8B/REPS1/STX6/…	98
GO:0006605	protein targeting	117/3401	302/17163	1.52383e-14	7.47949e-12	M6PR/LAMP2/SEC62/ZDHHC6/TOMM34/MIPEP/PEX3/HERPUD1/AP3D1/TRAM2/SEC61A2/TRAM1/LMAN1/TIMM21/RAB7A/HSP90AA1/AP4E1/ZFAND6/RNF31/SH3GLB1/RNF215/HPS4/FBXO7/MIEF1/AP4S1/MON1B/SNX16/NUCB1/TIMM50/AKT2/GSK3A/PITRM1/AIP/GNPTAB/C2CD5/SSR3/SPCS1/PIKFYVE/HTRA2/TRAK2/ICMT/ITGB1BP1/PEX16/MTERF4/SSR1/GGA3/TIMM17B/PEX1/ATP5IF1/HACL1/PRKAA1/INPP5K/VPS4A/AP3B1/EDEM1/AP4B1/YWHAQ/TIMM17A/OS9/GCC2/PEX5/KATNB1/PEX14/HAX1…	117
GO:0035966	response to topologically incorrect protein	73/3401	156/17163	2.22024e-14	1.00594e-11	RHBDD2/MBTPS2/UFL1/ERP44/JKAMP/HERPUD1/TM7SF3/ATXN3/TRAM1/ERLEC1/RNF126/DERL2/HSP90AA1/PPP1R15A/BAX/EDEM2/HDAC6/HSP90AB1/DNAJC3/STUB1/BFAR/UBE2W/HSPB1/CREB3/CDK5RAP3/TMEM33/DNAJC4/FAF2/AUP1/NFE2L2/ATF6/HSPH1/SERP1/HERPUD2/VAPB/SDF2L1/DNAJB9/SELENOS/DNAJB1/EDEM1/OS9/ABCB10/DNAJB2/UGGT1/TOR1B/TOR1A/DERL1/PARP16/RNF185/TMBIM6/MBTPS1/UBXN4/MANF/DNAJB12/NGLY1/NCK1/AMFR/UBE2J2/STT3B/DNAJB14/KBTBD6/TMEM…	73
GO:0032259	methylation	130/3401	351/17163	2.97004e-14	1.24954e-11	NDUFAF7/KDM1A/KMT2E/BRCA1/NSUN2/KMT2C/KDM4A/TRMT11/METTL22/FTSJ1/MBD3/HSD17B10/EED/BAZ2A/RIF1/ZMPSTE24/ATRX/METTL2A/TRMT6/COMT/SIRT1/TRMT2A/PCIF1/METTL4/SUV39H1/PIH1D1/DOT1L/TRMT1/GSK3A/CBLL1/EZH1/NSD2/KMT5B/PRDM4/COQ5/MACROH2A1/ICMT/ASH1L/PRDM2/MTR/RLF/DPH5/KMT2A/PHF19/FAM98A/HELLS/PCMT1/TRMT1L/PIK3CA/TRMT13/MRM2/EEF1AKMT3/METTL8/EMG1/ASH2L/GTPBP3/TRIM28/RRP8/COQ3/PRMT7/PEMT/MEN1/THUMPD3/SMYD5/F…	130
GO:0043414	macromolecule methylation	117/3401	305/17163	3.45195e-14	1.35547e-11	NDUFAF7/KDM1A/KMT2E/BRCA1/NSUN2/KMT2C/KDM4A/TRMT11/METTL22/FTSJ1/MBD3/HSD17B10/EED/BAZ2A/RIF1/ZMPSTE24/ATRX/METTL2A/TRMT6/SIRT1/TRMT2A/PCIF1/METTL4/SUV39H1/PIH1D1/DOT1L/TRMT1/GSK3A/CBLL1/EZH1/NSD2/KMT5B/PRDM4/MACROH2A1/ICMT/ASH1L/PRDM2/RLF/KMT2A/PHF19/FAM98A/HELLS/PCMT1/TRMT1L/PIK3CA/TRMT13/MRM2/EEF1AKMT3/METTL8/EMG1/ASH2L/GTPBP3/TRIM28/PRMT7/MEN1/THUMPD3/SMYD5/FBXO11/METTL5/SETD1B/CARM1/MTF2/SET…	117
GO:0016236	macroautophagy	112/3401	288/17163	4.11687e-14	1.51552e-11	POLDIP2/LAMP2/VTA1/UFL1/CAPN1/RB1CC1/GABARAPL2/CLEC16A/PHF23/GNAI3/PRKACA/RAB7A/PSEN1/UBA5/ATG16L1/NSFL1C/SNX5/MCOLN1/HDAC6/WAC/SIRT1/SH3GLB1/SNAP29/MTMR3/SPTLC2/HIF1A/MAPK3/MAPK8/IFT20/ATG2A/AMBRA1/ATP6V0E1/PIKFYVE/STAM2/AUP1/HTRA2/RAB3GAP1/QSOX1/STX12/RAB3GAP2/VPS4B/UFM1/PIK3CA/VPS26A/ATG101/CAPNS1/BECN1/EMC6/SNX6/TBC1D5/TBC1D14/VPS4A/ARL8B/UBQLN1/USP30/SNX14/MAP3K7/VPS36/CALCOCO2/STAM/STX17/MA…	112
GO:0030433	ubiquitin-dependent ERAD pathway	48/3401	84/17163	4.66066e-14	1.61478e-11	RHBDD2/JKAMP/HERPUD1/ERLEC1/SEL1L/DERL2/DNAJC10/EDEM2/USP14/STUB1/UBXN8/ERLIN1/CCDC47/UBE4A/FAF2/AUP1/NFE2L2/CANX/DNAJB9/UBE4B/SELENOS/EDEM1/UBQLN1/OS9/DNAJB2/DERL1/FAM8A1/RNF121/RNF185/UBXN4/MARCHF6/ERLIN2/DNAJB12/AMFR/UBE2J2/ANKZF1/STT3B/DNAJB14/TMUB1/TMUB2/TMEM129/USP19/MAN1B1/CALR/UBE2G2/BCAP31/BAG6/RNF103	48
GO:0072594	establishment of protein localization to organelle	145/3401	410/17163	7.42222e-14	2.42872e-11	M6PR/LAMP2/RALA/SEC62/TOMM34/KPNA6/MIPEP/PEX3/TSPAN17/HERPUD1/AP3D1/IPO5/TRAM2/SEC61A2/ELAVL1/TRAM1/BCS1L/LMAN1/TIMM21/RAB7A/PSEN1/HSP90AA1/TNPO1/RAB10/ZFAND6/BAX/MAVS/RNF31/NUP188/HSP90AB1/SH3GLB1/RNF215/HPS4/FBXO7/NFKBIA/ACD/MON1B/RAB11A/SNX16/UBR5/PIH1D1/TIMM50/TNPO2/GSK3A/MAPK8/SUFU/PITRM1/RANGRF/AIP/GNPTAB/MAPK14/E2F3/MACROH2A1/KPNA1/SSR3/SPCS1/HTRA2/RAB3GAP1/RAB3GAP2/UFM1/FAM53C/CRY2/PEX16/…	145
GO:0018205	peptidyl-lysine modification	133/3401	372/17163	3.23316e-13	1.00228e-10	KDM1A/MSL3/KMT2E/MED24/BRCA1/PHF20/PIAS1/KMT2C/SPHK2/HMG20B/DIP2B/KDM4A/METTL22/SIRT2/JMJD6/ING3/MBD3/EED/JADE1/TOLLIP/SENP1/RIF1/KAT6A/ZMPSTE24/ATRX/HDAC6/SIRT1/DESI1/SUV39H1/MAPK3/PIH1D1/DOT1L/PIAS4/PLOD3/PHF14/EZH1/NSD2/KMT5B/NAA40/ING4/ZNF451/MACROH2A1/ATF2/PARK7/HDAC1/ASH1L/RLF/KMT2A/SENP5/SET/PHF19/SUPT7L/EPC1/LIAS/NAA60/EEF1AKMT3/MORF4L2/NCOA3/POR/HAT1/PHF20L1/ASH2L/TRIM28/PIAS3/PRKAA1/WBP…	133
GO:0006888	endoplasmic reticulum to Golgi vesicle-mediated transport	61/3401	126/17163	4.59698e-13	1.35381e-10	TRAPPC6A/SPAST/GOPC/LMAN1/BCAP29/SAR1A/ZW10/ERGIC2/SEC22C/TMED1/SEC23A/SEC23B/VAPA/KDELR1/SEC23IP/GOSR1/RANGRF/SEC24A/ERGIC1/TFG/SCAP/LMAN2L/KLHL12/TMED5/PPP6C/YIPF4/SEC22A/VAPB/TBC1D20/ERGIC3/IER3IP1/KDELR2/STX17/SEC31A/USO1/SEC24B/CSNK1D/ARF1/TEX261/YIPF5/MIA2/VTI1A/SAR1B/MIA3/MPPE1/WHAMM/TMED4/COPG2/GOLGA2/TRAPPC2L/YIF1B/LMAN2/RNF139/TRAPPC12/YIF1A/TRAPPC6B/TMED9/BCAP31/TRAPPC2/PDCD6/SEC22B	61
GO:0061136	regulation of proteasomal protein catabolic process	78/3401	185/17163	2.59895e-12	7.28943e-10	GCLC/ANKIB1/RNF14/UFL1/PIAS1/RNF19A/GABARAPL2/MAPK9/HERPUD1/PITHD1/ATXN3/SIRT2/PRKACA/SIRT6/ARAF/UBE2K/PSEN1/GSK3B/HECTD1/WAC/HSP90AB1/DESI1/PSME2/USP14/PSMD10/STUB1/FZR1/GSK3A/DVL1/NFE2L2/PARK7/RNF19B/UCHL5/RAD23B/PSMF1/PSME3/HSPBP1/UBQLN1/DNAJB2/NUDT15/MARCHF7/RNF185/CSNK1D/AKT1/COP1/TMF1/ALAD/PINK1/CCAR2/ZER1/UBXN1/ZYG11B/RCHY1/CAMLG/BTRC/BAG5/FBXO22/UBE2V2/GABARAP/UBB/USP19/PSME3IP1/COMMD1/SM…	78
GO:0010257	NADH dehydrogenase complex assembly	33/3401	51/17163	3.46775e-12	8.88045e-10	NDUFAF7/NDUFS1/BCS1L/TIMM21/NDUFB2/DMAC2/COA1/NDUFC1/NDUFS7/NDUFA8/NDUFAF4/NDUFA1/NDUFA5/NDUFA10/NDUFB5/DMAC1/NDUFA9/NDUFB11/NUBPL/NDUFAF6/NDUFS2/NDUFAF2/NDUFS4/NDUFB6/NDUFB8/TMEM126A/TMEM126B/ACAD9/NDUFAF3/NDUFB1/NDUFA12/NDUFA13/NDUFS3	33
GO:0032981	mitochondrial respiratory chain complex I assembly	33/3401	51/17163	3.46775e-12	8.88045e-10	NDUFAF7/NDUFS1/BCS1L/TIMM21/NDUFB2/DMAC2/COA1/NDUFC1/NDUFS7/NDUFA8/NDUFAF4/NDUFA1/NDUFA5/NDUFA10/NDUFB5/DMAC1/NDUFA9/NDUFB11/NUBPL/NDUFAF6/NDUFS2/NDUFAF2/NDUFS4/NDUFB6/NDUFB8/TMEM126A/TMEM126B/ACAD9/NDUFAF3/NDUFB1/NDUFA12/NDUFA13/NDUFS3	33
GO:0090150	establishment of protein localization to membrane	96/3401	248/17163	3.70528e-12	9.09338e-10	SEC62/ATP2C1/ZDHHC6/PEX3/GOPC/TRAM2/SEC61A2/TRAM1/BCS1L/RAB7A/HSP90AA1/RAB10/BAX/GGA1/MIEF1/EMC9/UBL4A/RAB11A/EMC2/AKT2/WDR83OS/ATP13A1/MAPK8/CCDC47/MAPK10/C2CD5/GORASP1/SSR3/PIKFYVE/GORASP2/RAB3GAP1/ICMT/BLZF1/RAB3GAP2/ITGB1BP1/LYPLA1/PEX16/ACSL3/SSR1/BBS2/GGA3/EMC6/EMC4/EMC8/INPP5K/AP3B1/PREPL/PEX5/NPC1/ATG3/GOLGA7/TAOK2/TIMM8B/ZDHHC7/TOMM70/RABGEF1/BRAF/ZFAND2B/CALM3/ZDHHC12/PEX19/CNST/MAIP1/S…	96
GO:1903362	regulation of cellular protein catabolic process	97/3401	253/17163	5.52301e-12	1.30122e-09	GCLC/ANKIB1/RNF14/UFL1/PIAS1/RNF19A/GABARAPL2/MAPK9/HERPUD1/PITHD1/ATXN3/SIRT2/PRKACA/SIRT6/ARAF/UBE2K/PSEN1/HSP90AA1/GSK3B/HECTD1/EZR/WAC/HSP90AB1/DESI1/PSME2/CSNK2A1/USP14/PSMD10/STUB1/FZR1/GSK3A/RIC1/RGP1/DVL1/SUFU/CDK5RAP3/CTSC/UBE3A/NFE2L2/PARK7/RNF19B/UCHL5/FBXL5/RAD23B/PSMF1/ATP5IF1/LATS1/PSME3/HSPBP1/UBQLN1/DNAJB2/NUDT15/MARCHF7/ATRAID/RNF185/PML/CSNK1D/AKT1/COP1/VGLL4/TMF1/MSN/ALAD/PINK1…	97
GO:0009060	aerobic respiration	73/3401	171/17163	6.29911e-12	1.42699e-09	COX10/UQCRC1/MDH1/COX15/NDUFS1/MTFR1/RHOA/SDHA/COQ9/NDUFB2/DLD/FH/HIF1A/IDH3B/PPIF/NDUFC1/COX7A2/DGUOK/NDUFS7/COX7A2L/PARK7/SDHB/MTFR1L/NDUFA8/DLST/SLC25A51/ATP5F1E/NDUFA1/PANK2/UQCR11/NDUFA5/NDUFA10/COX4I1/PDHA1/SUCLA2/IREB2/NDUFB5/UQCC2/IDH1/NDUFA9/SIRT3/AKT1/NDUFS6/MTFR2/MDH2/NIPSNAP2/SURF1/ATPSCKMT/DLAT/PINK1/NDUFS2/NDUFV3/NDUFS4/NDUFB6/STOML2/GHITM/NDUFB8/IDH3A/NDUFV1/COA6/PDHB/ATP5ME/UQCRH/…	73
GO:0045333	cellular respiration	85/3401	212/17163	7.20772e-12	1.57235e-09	COX10/UQCRC1/MDH1/COX15/NDUFS1/MTFR1/RHOA/SDHA/NOA1/COQ9/NDUFB2/DLD/FH/HIF1A/IDH3B/PPIF/NDUFC1/COX7A2/DGUOK/NDUFS7/COQ10B/COX7A2L/PARK7/SDHB/MTFR1L/NDUFA8/DLST/PIK3CA/SLC25A51/CISD1/ATP5F1E/NDUFA1/PANK2/TRAP1/UQCR11/NDUFA5/NDUFA10/COX4I1/PDHA1/SUCLA2/IREB2/NDUFB5/UQCC2/IDH1/NDUFA9/SIRT3/IFNAR1/AKT1/NDUFS6/MTFR2/MDH2/NIPSNAP2/SURF1/SLC25A25/ATPSCKMT/DLAT/PINK1/NDUFS2/NDUFV3/NDUFS4/NDUFB6/STOML2/GH…	85
GO:0007029	endoplasmic reticulum organization	45/3401	85/17163	1.07347e-11	2.25812e-09	TRAM2/TRAM1/LMAN1/RAB10/RAB18/EMC9/UBL4A/EMC2/WDR83OS/MOSPD3/CCDC47/TMEM33/LPCAT3/CERT1/LMAN2L/RTN4/RAB3GAP1/ESYT2/RAB3GAP2/VAPB/EMC6/EMC4/EMC8/RTN3/SMPD4/TOR1B/SEC31A/ESYT1/LNPK/MIA3/ZFYVE27/CAMLG/TMEM170A/REEP4/LMAN2/MMGT1/TOR1AIP2/ARL6IP1/JAGN1/TMCC1/VCPIP1/GET1/BAG6/GET4/POLR2M	45
GO:1903050	regulation of proteolysis involved in cellular protein catabolic process	86/3401	219/17163	2.01193e-11	4.03841e-09	GCLC/ANKIB1/RNF14/UFL1/PIAS1/RNF19A/GABARAPL2/MAPK9/HERPUD1/PITHD1/ATXN3/SIRT2/PRKACA/SIRT6/ARAF/UBE2K/PSEN1/GSK3B/HECTD1/WAC/HSP90AB1/DESI1/PSME2/CSNK2A1/USP14/PSMD10/STUB1/FZR1/GSK3A/DVL1/SUFU/CTSC/UBE3A/NFE2L2/PARK7/RNF19B/UCHL5/RAD23B/PSMF1/ATP5IF1/LATS1/PSME3/HSPBP1/UBQLN1/DNAJB2/NUDT15/MARCHF7/RNF185/PML/CSNK1D/AKT1/COP1/TMF1/ALAD/PINK1/CCAR2/ZER1/UBXN1/ZYG11B/RCHY1/CAMLG/BTRC/BAG5/FBXO22/U…	86
GO:0032434	regulation of proteasomal ubiquitin-dependent protein catabolic process	60/3401	132/17163	2.05692e-11	4.03841e-09	GCLC/ANKIB1/RNF14/UFL1/PIAS1/RNF19A/MAPK9/HERPUD1/SIRT2/SIRT6/ARAF/UBE2K/PSEN1/GSK3B/HECTD1/WAC/HSP90AB1/DESI1/USP14/PSMD10/STUB1/FZR1/GSK3A/DVL1/NFE2L2/PARK7/RNF19B/UCHL5/RAD23B/HSPBP1/UBQLN1/DNAJB2/CSNK1D/AKT1/COP1/CCAR2/ZER1/UBXN1/ZYG11B/RCHY1/CAMLG/BAG5/FBXO22/UBE2V2/GABARAP/COMMD1/SMARCC1/GLMN/FBXW8/ARIH2/GBA/ZFAND2A/RAD23A/SOCS4/BCAP31/DDRGK1/STYX/BAG6/CSNK1E/TAF9	60
GO:0006986	response to unfolded protein	60/3401	134/17163	4.43342e-11	8.4235e-09	RHBDD2/MBTPS2/UFL1/ERP44/JKAMP/HERPUD1/TM7SF3/TRAM1/ERLEC1/DERL2/HSP90AA1/PPP1R15A/BAX/EDEM2/HSP90AB1/DNAJC3/STUB1/BFAR/HSPB1/CREB3/CDK5RAP3/TMEM33/DNAJC4/FAF2/NFE2L2/ATF6/HSPH1/SERP1/HERPUD2/VAPB/DNAJB9/SELENOS/DNAJB1/EDEM1/OS9/ABCB10/DNAJB2/TOR1B/DERL1/PARP16/TMBIM6/MBTPS1/UBXN4/MANF/NCK1/AMFR/UBE2J2/STT3B/KBTBD6/TMEM129/HSPA4/DDIT3/PTPN2/HSF1/HSPA14/PTPN1/ERO1A/DDRGK1/QRICH1/PIGBOS1	60
GO:0000209	protein polyubiquitination	89/3401	233/17163	5.18388e-11	9.54158e-09	ANKIB1/BRCA1/RNF14/RNF19A/ERCC8/RC3H2/RNF126/FBXW11/KLHL20/UBE2A/UBE2K/ITCH/KLHL42/RNF31/HECTD1/HDAC6/CDC34/XIAP/STUB1/BFAR/UBE2W/UBR5/FZR1/UBE2R2/TNKS2/RNF167/SMURF2/UBE4A/CBL/LNPEP/UBE3A/RNF19B/UBE2B/AREL1/SPOP/WWP1/RNF114/RBCK1/UBE4B/TRAF3/UBE2D2/DCAF15/GPS2/DDB2/TPP2/RC3H1/MARCHF7/FBXO28/MARCHF6/UBE3B/RMND5A/TRIP12/RNF111/RNF166/AMFR/UBE2J2/UBE2Q1/RUSC1/RNF168/KBTBD6/BTRC/FBXO22/OTUB1/CTNNB1/…	89
GO:0016482	cytosolic transport	69/3401	166/17163	1.00844e-10	1.76974e-08	SPAG9/HEATR5B/SNX1/EIPR1/MON2/RNF126/RAB7A/KLHL20/RAB21/EPS15/SNX5/EZR/WASHC2A/TBC1D10A/GGA1/CLN5/MAPK3/TMEM87A/SNX16/PLEKHJ1/STX10/TBC1D17/ANKRD27/SNX8/RIC1/RGP1/GOSR1/SNX3/PIKFYVE/RAB14/DENND10/ARL1/SLC66A2/VPS26A/RAB9A/STX16/BECN1/MAP2K2/KIF1C/SNX6/TBC1D5/RBSN/TBC1D14/ARL8B/STX6/GCC2/PREPL/DNAJC13/AP1AR/VPS53/SGSM2/RAB5A/MSN/SNX12/VTI1A/TRAPPC10/AP1G1/MAP2K1/KIF5B/RAB6A/UBE2O/WASHC1/LAMP1/CLN3…	69
GO:0042176	regulation of protein catabolic process	130/3401	388/17163	1.02158e-10	1.76974e-08	GCLC/ANKIB1/MYCBP2/RNF14/UFL1/SNX1/PIAS1/RNF19A/GABARAPL2/MAPK9/HERPUD1/PITHD1/CTSA/ATXN3/SIRT2/PRKACA/RAB7A/SIRT6/ARAF/UBE2K/NRDC/ITCH/PSEN1/HSP90AA1/GSK3B/HECTD1/EZR/WAC/HSP90AB1/GGA1/RHBDD3/SGSM3/DESI1/PSME2/CSNK2A1/FAM83D/USP14/PSMD10/STUB1/OAZ1/FZR1/GSK3A/RIC1/RGP1/DVL1/SUFU/CDK5RAP3/SMURF2/CTSC/SNX3/UBE3A/ODC1/NFE2L2/PARK7/RNF19B/UCHL5/FBXL5/RAD23B/AREL1/WWP1/GGA3/PSMF1/PIN1/ATP5IF1/LATS1/P…	130
GO:0140053	mitochondrial gene expression	51/3401	108/17163	1.17573e-10	1.97859e-08	LARS2/TRIT1/GATB/HSD17B10/NOA1/MTIF2/ALKBH1/PRORP/CDK5RAP1/METTL4/MRPL51/MRPL2/MRPS15/DARS2/FASTKD2/MTRF1/MTIF3/MTERF4/MRPS2/FASTKD3/QRSL1/MTRES1/PRKAA1/MRPL44/TBRG4/TACO1/MRPL47/UQCC2/FASTKD1/RARS2/MTG1/RMND1/MALSU1/RPUSD3/GFM2/FASTK/RPUSD4/TRUB2/TRMT61B/MRPL52/PUS1/TUFM/SHMT2/NGRN/COA3/FASTKD5/MRPS17/MRPS6/MPV17L2/GATC/NDUFA7	51
GO:1903320	regulation of protein modification by small protein conjugation or removal	89/3401	238/17163	1.9029e-10	3.11335e-08	GCLC/KDM1A/MYCBP2/BRCA1/UFL1/PIAS1/PHF23/DCUN1D1/MAPK9/HERPUD1/HMG20B/ITCH/TOLLIP/PSEN1/HSP90AA1/HSP90AB1/ABL1/HIF1A/PSMD10/XIAP/STUB1/UBR5/PIAS4/FZR1/GSK3A/AIMP2/LIMK1/CDK5RAP3/UBE3A/USP4/WDR48/PARK7/IVNS1ABP/PIN1/PIAS3/GPS2/HSPBP1/UBQLN1/DNAJB2/MARCHF7/TANK/DERL1/HMG20A/FANCI/ARRB2/AKT1/BCL10/ARNT/TNIP1/TBC1D7/HDAC8/DCUN1D2/TRIP12/PAXIP1/RNF111/PINK1/SQSTM1/UBXN1/RCHY1/SENP2/OTUD4/CAMLG/CDK5/BT…	89
GO:0016050	vesicle organization	105/3401	297/17163	2.12252e-10	3.37883e-08	SNX11/ALS2/TRAPPC6A/VTA1/TBPL1/PI4K2B/DTNBP1/AP3D1/GNAI3/AP1M1/PICALM/RAB7A/SAR1A/EPS15/SNAP29/HPS4/SEC23A/SEC23B/VAPA/STX4/RAB11A/BLOC1S6/PLEKHJ1/STX10/ANKRD27/AKT2/WASL/GOSR1/CLCN3/C2CD5/SNX3/SEC24A/TFG/SCAP/PIKFYVE/STAM2/KLHL12/VAMP4/STX12/CREB1/RAB14/PPP6C/VPS4B/YIPF4/VAPB/RAB22A/STX16/TBC1D20/TMEM175/CHMP1A/VPS4A/AP3B1/ARL8B/ANXA1/STX6/TMEM127/TGFBRAP1/WASHC4/VPS36/STAM/STX17/DNAJC13/SEC31A/…	105
GO:0022904	respiratory electron transport chain	47/3401	99/17163	4.97647e-10	7.71353e-08	UQCRC1/COX15/NDUFS1/SDHA/COQ9/NDUFB2/DLD/NDUFC1/COX7A2/DGUOK/NDUFS7/COX7A2L/PARK7/SDHB/NDUFA8/SLC25A51/NDUFA1/UQCR11/NDUFA5/NDUFA10/COX4I1/NDUFB5/NDUFA9/NDUFS6/PINK1/NDUFS2/NDUFV3/NDUFS4/NDUFB6/GHITM/NDUFB8/NDUFV1/COA6/UQCRH/COX8A/SLC25A22/GBA/NDUFV2/CYC1/NDUFB1/UQCR10/NDUFA12/ETFRF1/NDUFS3/POLG2/NDUFA7/SCO2	47
GO:2000058	regulation of ubiquitin-dependent protein catabolic process	66/3401	162/17163	7.04485e-10	1.06395e-07	GCLC/ANKIB1/RNF14/UFL1/PIAS1/RNF19A/MAPK9/HERPUD1/SIRT2/SIRT6/ARAF/UBE2K/PSEN1/GSK3B/HECTD1/WAC/HSP90AB1/DESI1/CSNK2A1/USP14/PSMD10/STUB1/FZR1/GSK3A/DVL1/SUFU/UBE3A/NFE2L2/PARK7/RNF19B/UCHL5/RAD23B/LATS1/HSPBP1/UBQLN1/DNAJB2/PML/CSNK1D/AKT1/COP1/CCAR2/ZER1/UBXN1/ZYG11B/RCHY1/CAMLG/BAG5/FBXO22/UBE2V2/GABARAP/RNF139/COMMD1/SMARCC1/GLMN/FBXW8/ARIH2/GBA/ZFAND2A/RAD23A/SOCS4/BCAP31/DDRGK1/STYX/BAG6/CS…	66
GO:0097193	intrinsic apoptotic signaling pathway	99/3401	282/17163	1.06941e-09	1.57471e-07	BAD/KDM1A/BRCA1/USP28/RRM2B/HERPUD1/TMEM161A/POLB/ENO1/DNAJC10/UBE2K/CYLD/PPP1R15A/BAX/ERP29/SIRT1/ABL1/HIF1A/GSKIP/E2F1/NBN/PIAS4/CASP2/HSPB1/CREB3/PPIF/SLC9A3R1/HTRA2/STK25/NFE2L2/PARK7/HDAC1/ARHGEF2/IVNS1ABP/TXNDC12/HELLS/PLAGL2/BECN1/TRAP1/DYRK2/STYXL1/CDKN2D/BCL2L2/SELENOS/RRP8/SERINC3/CASP9/FBH1/UBQLN1/MARCHF7/TMBIM6/CUL4A/PML/AKT1/PARP1/ARL6IP5/NONO/ATM/AIFM1/NCK1/PINK1/CCAR2/HIPK1/CASP3/V…	99
GO:0035967	cellular response to topologically incorrect protein	51/3401	114/17163	1.29079e-09	1.81446e-07	RHBDD2/MBTPS2/UFL1/HERPUD1/TM7SF3/ATXN3/ERLEC1/RNF126/DERL2/PPP1R15A/BAX/HDAC6/STUB1/BFAR/UBE2W/CREB3/CDK5RAP3/TMEM33/AUP1/NFE2L2/ATF6/SERP1/HERPUD2/VAPB/SDF2L1/DNAJB9/SELENOS/OS9/ABCB10/UGGT1/TOR1A/DERL1/PARP16/RNF185/TMBIM6/MBTPS1/DNAJB12/NGLY1/NCK1/AMFR/DNAJB14/DDIT3/PTPN2/HSF1/HSPA14/PTPN1/ERO1A/DDRGK1/QRICH1/BAG6/PIGBOS1	51
GO:0006457	protein folding	76/3401	199/17163	1.31492e-09	1.81446e-07	ERP44/GRN/DNAJA2/LMAN1/DNAJC10/HSP90AA1/ERP29/DNAJB11/HSP90AB1/AHSA1/PFDN4/DNAJC5/CSNK2A1/DNAJC3/WDR83OS/FKBP8/DNAJC2/HSPB1/CDC37L1/BAG1/PPIF/CCDC47/DNAJC4/AIP/PTGES3/LMAN2L/MOGS/TXNDC9/QSOX1/MESD/ATF6/HSPH1/PRDX4/TRAP1/CANX/SDF2L1/DNAJB1/SDF2/HSPBP1/DNAJB2/UGGT1/TOR1B/TOR1A/PPIG/UNC45A/PDIA6/DNAJB12/NGLY1/CWC27/PDIA4/BAG4/DFFA/PEX19/DNAJB14/BAG5/B2M/PPIB/CLPX/PDIA3/DNAJC7/DNAJC21/NUDCD2/DNAJC24/…	76
GO:0015980	energy derivation by oxidation of organic compounds	103/3401	298/17163	1.32465e-09	1.81446e-07	COX10/UQCRC1/MDH1/COX15/NDUFS1/RB1CC1/PHKA2/MTFR1/RHOA/ACADVL/SDHA/GSK3B/NOA1/COQ9/NDUFB2/DLD/FH/HIF1A/PYGB/IDH3B/PHKB/GYS1/AKT2/GSK3A/PPIF/NDUFC1/PTGES3/COX7A2/DGUOK/NDUFS7/COQ10B/COX7A2L/PARK7/SDHB/MTFR1L/NDUFA8/DLST/PIK3CA/SLC25A51/CISD1/ATP5F1E/NDUFA1/PANK2/TRAP1/DYRK2/UQCR11/NDUFA5/NDUFA10/COX4I1/PDHA1/SELENOS/INPP5K/SUCLA2/IREB2/NDUFB5/UQCC2/IDH1/NDUFA9/SIRT3/IFNAR1/AKT1/NDUFS6/MTFR2/MDH2/N…	103
GO:0042773	ATP synthesis coupled electron transport	40/3401	80/17163	1.40467e-09	1.83856e-07	UQCRC1/COX15/NDUFS1/SDHA/COQ9/NDUFB2/DLD/NDUFC1/COX7A2/DGUOK/NDUFS7/COX7A2L/PARK7/NDUFA8/NDUFA1/UQCR11/NDUFA5/NDUFA10/COX4I1/NDUFB5/NDUFA9/NDUFS6/PINK1/NDUFS2/NDUFV3/NDUFS4/NDUFB6/GHITM/NDUFB8/NDUFV1/COA6/UQCRH/COX8A/NDUFV2/CYC1/NDUFB1/UQCR10/NDUFA12/NDUFS3/NDUFA7	40
GO:0042775	mitochondrial ATP synthesis coupled electron transport	40/3401	80/17163	1.40467e-09	1.83856e-07	UQCRC1/COX15/NDUFS1/SDHA/COQ9/NDUFB2/DLD/NDUFC1/COX7A2/DGUOK/NDUFS7/COX7A2L/PARK7/NDUFA8/NDUFA1/UQCR11/NDUFA5/NDUFA10/COX4I1/NDUFB5/NDUFA9/NDUFS6/PINK1/NDUFS2/NDUFV3/NDUFS4/NDUFB6/GHITM/NDUFB8/NDUFV1/COA6/UQCRH/COX8A/NDUFV2/CYC1/NDUFB1/UQCR10/NDUFA12/NDUFS3/NDUFA7	40
GO:0006302	double-strand break repair	90/3401	250/17163	1.44752e-09	1.85346e-07	RAD52/KDM1A/RECQL/LIG3/PPP5C/BRCA1/ERCC1/MRE11/ERCC8/TP53BP1/NUCKS1/POLB/TRIP13/XRCC1/SIRT6/DDX1/RIF1/PALB2/RAD54L/UIMC1/FUS/ACTR5/SMCHD1/NBN/UBR5/PIAS4/BABAM1/RECQL5/NSD2/KMT5B/FOXM1/RAD51AP1/TDP2/MCM9/TENT4A/OGG1/WDR48/SLF2/CYREN/AP5S1/MCM8/POT1/PARP2/FBH1/RNF138/ERCC5/HUS1/APTX/SMARCAL1/NABP2/PML/WRAP53/PARP1/FANCD2/ATM/XRCC4/DCLRE1C/TRIP12/SFR1/BABAM2/EYA3/RECQL4/SMARCAD1/HELQ/RNF168/HMGB2/NI…	90
GO:0009896	positive regulation of catabolic process	151/3401	487/17163	1.80883e-09	2.2668e-07	GCLC/ANKIB1/BAD/PIK3C2A/RNF14/UFL1/SNX1/PIAS1/RNF19A/MAPK9/HERPUD1/PIK3CB/RC3H2/GNAI3/ATXN3/SIRT2/RAB7A/SIRT6/NRDC/ITCH/PSEN1/HSP90AA1/GSK3B/TUT7/ATG16L1/BAX/KHSRP/HECTD1/EZR/WAC/SIRT1/SH3GLB1/GGA1/FBXO7/RHBDD3/TNRC6B/SGSM3/SPTLC2/HIF1A/CSNK2A1/PSMD10/MAPK3/STUB1/OAZ1/AKT2/FZR1/GSK3A/DVL1/SMURF2/CTSC/DCPS/CAMKK2/CNOT2/TENT4A/CNOT6/RAB3GAP1/NFE2L2/TMEM59/PARK7/RNF19B/ATF6/FBXL5/RAB3GAP2/AREL1/WWP1…	151
GO:0010638	positive regulation of organelle organization	154/3401	500/17163	2.09276e-09	2.56799e-07	BAD/RALA/ERCC1/RALBP1/MRE11/SPAST/ZDHHC6/GRN/MAPK9/RHOA/SIRT2/CLASP1/LMAN1/DLG1/MAP2K7/SIRT6/GSK3B/ATRX/DDHD2/BAX/MAPKAPK5/PXN/ABL1/SH3GLB1/FBXO7/MIEF1/HIF1A/MAPRE1/MAPK3/ACD/CCP110/NBN/AKT2/GSK3A/SSBP1/WASL/LIMK1/MAPK8/TNKS2/PPIF/GIT1/SLAIN2/CAMKK2/RAD51AP1/CNOT2/C2CD5/CNOT6/MACROH2A1/FAM162A/ACTR3/HTRA2/RAB3GAP1/PARK7/NEK2/RAB3GAP2/UBE2B/ITGB1BP1/VPS4B/SLF2/GPSM2/SEPTIN7/HNRNPA2B1/VASP/DSTN/BEC…	154
GO:0008535	respiratory chain complex IV assembly	19/3401	25/17163	2.15762e-09	2.59355e-07	COX10/COX15/BCS1L/TIMM21/COA1/FASTKD3/SCO1/COX16/TACO1/SURF1/COA6/COX14/COA4/COA3/PET100/PET117/COX19/COA8/SCO2	19
GO:0043543	protein acylation	86/3401	239/17163	3.41868e-09	3.86792e-07	MSL3/MED24/BRCA1/ZDHHC6/PHF20/SPHK2/DIP2B/ING3/MBD3/JADE1/GSK3B/KAT6A/ZMPSTE24/DLD/SIRT1/PPM1A/MAPK3/PIH1D1/PHF14/NAT9/NAA40/ING4/ZNF451/ATF2/PARK7/HDAC1/KMT2A/SET/DLST/SUPT7L/EPC1/NAA60/MORF4L2/NCOA3/POR/HAT1/PHF20L1/PRKAA1/WBP2/MAP3K7/TAF5L/EPC2/KAT7/HINT2/PPM1B/NAA30/ESCO1/GOLGA7/POLE3/TADA1/ZDHHC7/FLCN/ZDHHC5/BRPF1/PAXIP1/CTBP1/ZDHHC12/TAOK1/CRTC2/TAF6L/RPS6KA4/IWS1/PBXIP1/PYGO2/ZDHHC3/CEP295…	86
GO:0019646	aerobic electron transport chain	37/3401	73/17163	3.56292e-09	3.86792e-07	UQCRC1/COX15/NDUFS1/SDHA/COQ9/NDUFB2/DLD/NDUFC1/COX7A2/NDUFS7/COX7A2L/PARK7/NDUFA8/SLC25A51/NDUFA1/UQCR11/NDUFA5/NDUFA10/COX4I1/NDUFB5/NDUFA9/NDUFS6/PINK1/NDUFS2/NDUFV3/NDUFS4/NDUFB6/NDUFB8/NDUFV1/UQCRH/COX8A/NDUFV2/CYC1/NDUFB1/UQCR10/NDUFS3/NDUFA7	37
GO:0051865	protein autoubiquitination	37/3401	73/17163	3.56292e-09	3.86792e-07	BRCA1/RNF10/ERCC8/RAD18/UBE2A/ITCH/CNOT4/RNF13/NFX1/HECTD1/STUB1/BFAR/TRIM37/RNF141/UBE3A/RNF19B/UBE2B/UBE2D2/DDB2/MARCHF7/RNF185/UHRF2/OBI1/AMFR/RNF187/RNF181/RNF213/TRAF6/RNF41/MTA1/TRIM52/RNF220/MARCHF5/WWP2/LTN1/RNF115/UHRF1	37
GO:0032543	mitochondrial translation	38/3401	76/17163	3.60226e-09	3.86792e-07	LARS2/GATB/NOA1/MTIF2/ALKBH1/CDK5RAP1/MRPL51/MRPL2/MRPS15/DARS2/FASTKD2/MTRF1/MTIF3/MRPS2/FASTKD3/QRSL1/MRPL44/TACO1/MRPL47/UQCC2/RARS2/MTG1/RMND1/MALSU1/RPUSD3/GFM2/RPUSD4/TRUB2/MRPL52/TUFM/SHMT2/NGRN/COA3/MRPS17/MRPS6/MPV17L2/GATC/NDUFA7	38
GO:0006479	protein methylation	69/3401	178/17163	3.61181e-09	3.86792e-07	NDUFAF7/KDM1A/KMT2E/BRCA1/KMT2C/KDM4A/METTL22/EED/RIF1/ATRX/SIRT1/SUV39H1/PIH1D1/DOT1L/EZH1/NSD2/KMT5B/PRDM4/MACROH2A1/ICMT/ASH1L/PRDM2/RLF/KMT2A/PHF19/FAM98A/PCMT1/EEF1AKMT3/ASH2L/PRMT7/MEN1/SMYD5/FBXO11/SETD1B/CARM1/MTF2/SETDB1/CAMKMT/METTL21A/ARMT1/NSD3/NTMT1/ATPSCKMT/SUV39H2/CXXC1/PAXIP1/CHTOP/IWS1/PYGO2/KMT2D/CTNNB1/SETD5/MECP2/FAM98B/METTL18/COPRS/RAB6A/SUZ12/EHMT1/SETD3/PRMT3/SETD4/SIRT7/W…	69
GO:0008213	protein alkylation	69/3401	178/17163	3.61181e-09	3.86792e-07	NDUFAF7/KDM1A/KMT2E/BRCA1/KMT2C/KDM4A/METTL22/EED/RIF1/ATRX/SIRT1/SUV39H1/PIH1D1/DOT1L/EZH1/NSD2/KMT5B/PRDM4/MACROH2A1/ICMT/ASH1L/PRDM2/RLF/KMT2A/PHF19/FAM98A/PCMT1/EEF1AKMT3/ASH2L/PRMT7/MEN1/SMYD5/FBXO11/SETD1B/CARM1/MTF2/SETDB1/CAMKMT/METTL21A/ARMT1/NSD3/NTMT1/ATPSCKMT/SUV39H2/CXXC1/PAXIP1/CHTOP/IWS1/PYGO2/KMT2D/CTNNB1/SETD5/MECP2/FAM98B/METTL18/COPRS/RAB6A/SUZ12/EHMT1/SETD3/PRMT3/SETD4/SIRT7/W…	69
GO:0017004	cytochrome complex assembly	23/3401	35/17163	4.34822e-09	4.49316e-07	HCCS/COX10/COX15/BCS1L/TIMM21/UQCC1/COA1/FASTKD3/SCO1/COX16/TACO1/UQCC2/SURF1/COA6/COX14/COA4/COA3/C12orf73/PET100/PET117/COX19/COA8/SCO2	23
GO:0045454	cell redox homeostasis	23/3401	35/17163	4.34822e-09	4.49316e-07	GCLC/KRIT1/ERP44/GLRX2/DLD/TXN2/APEX1/GSR/GIT1/NFE2L2/PRDX1/PRDX6/PRDX4/PRDX5/SELENOS/PRDX3/DDIT3/NQO1/TXNRD2/ERO1A/TXNRD1/SELENOT/EGLN2	23
GO:0009451	RNA modification	64/3401	162/17163	5.4831e-09	5.56819e-07	RPUSD1/TSR3/NSUN2/TRIT1/TRMT11/THUMPD1/FTSJ1/JMJD6/HSD17B10/METTL2A/TRMT6/PUS7/ALKBH5/TRMT2A/ALKBH1/PCIF1/CDK5RAP1/METTL4/DTWD1/TRMT1/CBLL1/PUS3/TRMT1L/TRMT13/MRM2/METTL8/EMG1/OSGEPL1/GTPBP3/THUMPD3/METTL5/PARN/FTO/NAF1/CDKAL1/QTRT2/BAG4/RPUSD3/WDR4/ADAR/RBM15/METTL2B/TRMT10B/RPUSD4/TRUB1/RPUSD2/TRMT61A/TRUB2/DUS2/ZCCHC4/DUS1L/PUSL1/TRMT61B/MRM3/LARP7/PUS1/DALRD3/WDR6/CMTR2/TYW1/METTL6/QTRT1/NSUN…	64
GO:0031331	positive regulation of cellular catabolic process	133/3401	423/17163	6.46732e-09	6.45636e-07	GCLC/ANKIB1/BAD/PIK3C2A/RNF14/UFL1/PIAS1/RNF19A/MAPK9/HERPUD1/PIK3CB/RC3H2/GNAI3/ATXN3/SIRT2/SIRT6/NRDC/ITCH/PSEN1/HSP90AA1/GSK3B/TUT7/ATG16L1/BAX/KHSRP/HECTD1/EZR/WAC/SIRT1/SH3GLB1/FBXO7/TNRC6B/SPTLC2/HIF1A/PSMD10/MAPK3/STUB1/AKT2/FZR1/GSK3A/DVL1/CTSC/DCPS/CAMKK2/CNOT2/TENT4A/CNOT6/RAB3GAP1/NFE2L2/TMEM59/PARK7/RNF19B/ATF6/FBXL5/RAB3GAP2/BECN1/ATP5IF1/PRKAA1/GRSF1/RIDA/HSPBP1/PUM1/UBQLN1/MAP3K7/R…	133
GO:0042147	retrograde transport, endosome to Golgi	42/3401	90/17163	7.81309e-09	7.66985e-07	SPAG9/HEATR5B/SNX1/EIPR1/RNF126/RAB7A/SNX5/WASHC2A/TBC1D10A/GGA1/CLN5/TMEM87A/PLEKHJ1/STX10/TBC1D17/SNX8/RIC1/RGP1/GOSR1/SNX3/PIKFYVE/ARL1/SLC66A2/VPS26A/RAB9A/STX16/SNX6/TBC1D5/RBSN/TBC1D14/STX6/GCC2/PREPL/VPS53/SGSM2/SNX12/VTI1A/TRAPPC10/RAB6A/UBE2O/WASHC1/DCTN1	42
GO:0006091	generation of precursor metabolites and energy	144/3401	469/17163	8.75416e-09	8.45279e-07	COX10/UQCRC1/MDH1/COX15/NDUFS1/RB1CC1/GLRX2/PHKA2/AKR7A2/SPHK2/CYB5R4/MTFR1/RHOA/ACADVL/SDHA/ENO1/ACAT1/PSEN1/GSK3B/NOA1/COQ9/NDUFB2/DLD/FH/HIF1A/PYGB/IDH3B/PHKB/CYB5B/GSR/GYS1/GPI/AKT2/GSK3A/PPIF/GIT1/ENO3/NDUFC1/PTGES3/COX7A2/DGUOK/NDUFS7/COQ10B/COX7A2L/PARK7/SDHB/HMGCL/MTFR1L/NDUFA8/DLST/PIK3CA/SLC25A51/CISD1/ATP5F1E/NDUFA1/PANK2/TRAP1/DYRK2/UQCR11/POR/NDUFA5/PGLS/NDUFA10/ATP5IF1/COX4I1/PDHA1/…	144
GO:2001233	regulation of apoptotic signaling pathway	112/3401	344/17163	1.23219e-08	1.17058e-06	GCLC/BAD/CFLAR/KDM1A/BRCA1/RB1CC1/GCLM/CTNNA1/RRM2B/MAPK9/HERPUD1/TMEM161A/GNAI3/MNT/ENO1/PSEN1/GSK3B/CYLD/GSTP1/BAX/ERP29/ZC3HC1/SIRT1/HIF1A/STK4/CSNK2A1/PSMD10/MAZ/STX4/PIH1D1/PIAS4/CASP2/HSPB1/CREB3/PPIF/SLC9A3R1/CTSC/MADD/GNAI2/HTRA2/NFE2L2/PARK7/HDAC1/ARHGEF2/IVNS1ABP/TXNDC12/HELLS/RBCK1/PLAGL2/BECN1/TRAP1/STYXL1/CDKN2D/BCL2L2/PSME3/TRAF7/SELENOS/RAF1/SERINC3/FBH1/UBQLN1/TMBIM1/MARCHF7/PPP2R…	112
GO:2001242	regulation of intrinsic apoptotic signaling pathway	62/3401	158/17163	1.27969e-08	1.19641e-06	BAD/KDM1A/RRM2B/HERPUD1/TMEM161A/ENO1/CYLD/BAX/ERP29/SIRT1/HIF1A/PIAS4/HSPB1/CREB3/PPIF/SLC9A3R1/HTRA2/NFE2L2/PARK7/HDAC1/ARHGEF2/IVNS1ABP/TXNDC12/HELLS/PLAGL2/BECN1/TRAP1/STYXL1/CDKN2D/BCL2L2/SELENOS/SERINC3/FBH1/UBQLN1/MARCHF7/TMBIM6/AKT1/PARP1/NONO/NCK1/PINK1/CCAR2/VDAC2/BAG5/MAPK7/ING2/UBB/ARMC10/DDIT3/PTPN2/GRINA/PTTG1IP/P4HB/BCAP31/NDUFA13/TAF9B/PPIA/PTPN1/NDUFS3/FIS1/DDX3X/TAF9	62
GO:0034249	negative regulation of cellular amide metabolic process	71/3401	191/17163	1.69164e-08	1.55684e-06	RC3H2/TUT7/EIF2AK1/KHSRP/PUS7/AGO1/CIRBP/TNRC6B/PCIF1/DCPS/CNOT2/TENT4A/CNOT6/RTN4/TIA1/PAIP2/ORMDL2/GGA3/AGO3/PIN1/ORMDL1/EIF2AK4/RARA/PRKAA1/UNK/RIDA/RTN3/PUM1/SYNCRIP/CAPRIN1/RC3H1/EIF4E2/IREB2/HNRNPD/PARN/FTO/TOB1/DIS3L2/CNOT9/INPP5E/EIF4EBP2/CELF1/YTHDF1/ZFP36L2/PAN3/LARP1/CNOT8/MALSU1/CNOT11/TSC1/PATL1/DAPK3/RNF139/ORMDL3/MRPL13/RBM4/LSM1/TYMS/SAMD4B/CALR/SHMT2/CNOT10/EIF4ENIF1/PURA/YTHDF3/…	71
GO:0031396	regulation of protein ubiquitination	75/3401	206/17163	1.9038e-08	1.72513e-06	GCLC/KDM1A/MYCBP2/BRCA1/UFL1/PHF23/DCUN1D1/MAPK9/HERPUD1/PSEN1/HSP90AA1/HSP90AB1/ABL1/PSMD10/XIAP/STUB1/UBR5/FZR1/GSK3A/AIMP2/LIMK1/CDK5RAP3/UBE3A/USP4/WDR48/PARK7/IVNS1ABP/PIN1/GPS2/HSPBP1/UBQLN1/DNAJB2/MARCHF7/DERL1/FANCI/ARRB2/AKT1/BCL10/TBC1D7/HDAC8/DCUN1D2/TRIP12/PAXIP1/RNF111/PINK1/SQSTM1/UBXN1/RCHY1/SENP2/CAMLG/CDK5/BTRC/BAG5/OTUB1/BMI1/CENPX/GABARAP/UBB/COMMD1/UBXN2A/GLMN/TRAF6/CENPS/WASH…	75
GO:1903008	organelle disassembly	48/3401	112/17163	2.13658e-08	1.90673e-06	UFL1/SPAST/RB1CC1/GABARAPL2/MARK2/UBA5/MTIF2/KIF9/HDAC6/FBXO7/HIF1A/VRK1/ZFAND1/GSK3A/ATG2A/AMBRA1/CAMKK2/HTRA2/PARK7/UFM1/MTIF3/KLC1/BECN1/ATP5IF1/USP30/MAP1LC3B/WDR45B/RETREG3/UFC1/HAX1/ATG3/CISD2/MRRF/PINK1/SQSTM1/TEX264/GFM2/GOLGA2/GABARAP/KIF5B/ATG13/GBA/TOMM7/HTT/ATG7/DDRGK1/SREBF2/FIS1	48
GO:0018394	peptidyl-lysine acetylation	64/3401	167/17163	2.20353e-08	1.93713e-06	MSL3/MED24/BRCA1/PHF20/SPHK2/DIP2B/ING3/MBD3/JADE1/KAT6A/ZMPSTE24/SIRT1/MAPK3/PIH1D1/PHF14/NAA40/ING4/ZNF451/ATF2/PARK7/HDAC1/KMT2A/SET/SUPT7L/EPC1/NAA60/MORF4L2/NCOA3/POR/HAT1/PHF20L1/PRKAA1/WBP2/MAP3K7/TAF5L/EPC2/KAT7/HINT2/ESCO1/POLE3/TADA1/FLCN/BRPF1/PAXIP1/CTBP1/CRTC2/TAF6L/RPS6KA4/IWS1/PBXIP1/PYGO2/SETD5/BMI1/ING5/MECP2/TADA3/TADA2B/MSL2/MORF4L1/MSL1/HDAC2/LDB1/BAG6/TAF9	64
GO:0040029	regulation of gene expression, epigenetic	45/3401	103/17163	2.88887e-08	2.50227e-06	BRCA1/SPHK2/SMARCD1/SIRT2/MBD3/BAZ2A/HDAC6/SIRT1/SMCHD1/SUV39H1/GSK3A/EZH1/MACROH2A1/HDAC1/HELLS/EPC1/ZMIZ2/ZNFX1/ELOF1/TRIM28/RLIM/RRP8/WBP2/PRMT7/MORC2/PPHLN1/SMYD5/CREBZF/TDG/BAHD1/SETDB1/POLE3/RBM15/CGGBP1/KDM1B/BMI1/MECP2/CDCA4/PPM1D/ATF7IP/PHF8/GLMN/MTA1/PCGF3/RBM15B	45
GO:0006119	oxidative phosphorylation	51/3401	123/17163	2.95731e-08	2.52443e-06	UQCRC1/COX15/NDUFS1/RHOA/SDHA/COQ9/NDUFB2/DLD/PPIF/NDUFC1/COX7A2/DGUOK/NDUFS7/COX7A2L/PARK7/NDUFA8/SLC25A51/ATP5F1E/NDUFA1/UQCR11/NDUFA5/NDUFA10/COX4I1/NDUFB5/UQCC2/NDUFA9/NDUFS6/NIPSNAP2/ATPSCKMT/PINK1/NDUFS2/NDUFV3/NDUFS4/NDUFB6/STOML2/GHITM/NDUFB8/NDUFV1/COA6/ATP5ME/UQCRH/COX8A/C2orf69/NDUFV2/CYC1/SHMT2/NDUFB1/UQCR10/NDUFA12/NDUFS3/NDUFA7	51
GO:0006473	protein acetylation	72/3401	197/17163	3.03026e-08	2.54974e-06	MSL3/MED24/BRCA1/PHF20/SPHK2/DIP2B/ING3/MBD3/JADE1/GSK3B/KAT6A/ZMPSTE24/SIRT1/MAPK3/PIH1D1/PHF14/NAT9/NAA40/ING4/ZNF451/ATF2/PARK7/HDAC1/KMT2A/SET/SUPT7L/EPC1/NAA60/MORF4L2/NCOA3/POR/HAT1/PHF20L1/PRKAA1/WBP2/MAP3K7/TAF5L/EPC2/KAT7/HINT2/NAA30/ESCO1/POLE3/TADA1/FLCN/BRPF1/PAXIP1/CTBP1/TAOK1/CRTC2/TAF6L/RPS6KA4/IWS1/PBXIP1/PYGO2/CEP295/TERF2IP/SETD5/BMI1/ING5/MECP2/TADA3/NAA16/TADA2B/MSL2/MORF4L1/M…	72
GO:0031330	negative regulation of cellular catabolic process	88/3401	257/17163	3.39738e-08	2.77925e-06	POLDIP2/GABARAPL2/NSUN2/CLEC16A/PHF23/THRAP3/TAB2/CTSA/ELAVL1/KDM4A/SIRT2/PSEN1/FUS/WAC/HSP90AB1/CIRBP/CSNK2A1/E2F1/USP14/HERC1/GSK3A/NAMPT/RIC1/RGP1/SUFU/LARP4B/CDK5RAP3/MAPK14/TENT4A/DAP/QSOX1/PARK7/UCHL5/SLIRP/ZCCHC17/PIK3CA/PSMF1/BECN1/TBC1D14/DHX34/USP30/SYNCRIP/MARCHF7/ATRAID/HNRNPD/PML/PARN/TOB1/NPC1/FOXK2/AKT1/RUBCN/NAF1/ALAD/LARP1/PINK1/CCAR2/DFFA/UBXN1/MAPKAPK2/TENT2/CAMLG/TSC1/BAG5/GOL…	88
GO:0046034	ATP metabolic process	88/3401	257/17163	3.39738e-08	2.77925e-06	BAD/AK2/NADK/UQCRC1/COX15/NDUFS1/SPHK2/RHOA/SDHA/ENO1/VPS9D1/PSEN1/COQ9/NDUFB2/DLD/HIF1A/GPI/PPIF/GIT1/ENO3/NDUFC1/COX7A2/DGUOK/NDUFS7/COX7A2L/PARK7/NDUFA8/SLC25A51/ATP5F1E/NDUFA1/DMAC2L/UQCR11/NDUFA5/NDUFA10/ATP5IF1/COX4I1/PRKAA1/LDHA/NDUFB5/UQCC2/OLA1/NDUFA9/FOXK2/PFKL/APP/ARNT/PARP1/NDUFS6/NIPSNAP2/SLC25A25/ATPSCKMT/PFKM/ATP5MC3/FLCN/PINK1/NDUFS2/ADPGK/NDUFV3/NDUFS4/NUDT2/NDUFB6/STOML2/NUDT5/G…	88
GO:0006120	mitochondrial electron transport, NADH to ubiquinone	25/3401	43/17163	3.48418e-08	2.81121e-06	NDUFS1/COQ9/NDUFB2/DLD/NDUFC1/NDUFS7/PARK7/NDUFA8/NDUFA1/NDUFA5/NDUFA10/NDUFB5/NDUFA9/NDUFS6/PINK1/NDUFS2/NDUFV3/NDUFS4/NDUFB6/NDUFB8/NDUFV1/NDUFV2/NDUFB1/NDUFS3/NDUFA7	25
GO:0010506	regulation of autophagy	103/3401	315/17163	3.67782e-08	2.92735e-06	BAD/POLDIP2/PIK3C2A/UFL1/CAPN1/CLEC16A/PHF23/PIK3CB/TAB2/CTSA/GNAI3/KDM4A/SIRT2/PRKACA/USP33/GSK3B/ZMPSTE24/ATG16L1/SNX5/HDAC6/WAC/SIRT1/ABL1/SH3GLB1/FBXO7/MTMR3/SPTLC2/HIF1A/MAPK3/HERC1/GSK3A/NAMPT/HSPB1/MAPK8/MTMR4/CAMKK2/DAP/ATP6V0E1/HTRA2/RAB3GAP1/TMEM59/QSOX1/PARK7/RRAGC/ATF6/RAB3GAP2/PIK3CA/CISD1/VPS26A/CAPNS1/BECN1/SNX6/PRKAA1/TBC1D14/UBQLN1/USP30/MAP3K7/CALCOCO2/RMC1/NPC1/FOXK2/AKT1/ABL2/…	103
GO:0007030	Golgi organization	59/3401	152/17163	4.52264e-08	3.50864e-06	PI4K2B/GOLGA5/ARFGEF1/CLASP1/LMAN1/ZW10/NSFL1C/TMED1/VRK1/ARHGEF7/MAPK3/COG4/RAB2A/SEC23IP/GORASP1/LMAN2L/STK25/GORASP2/PLEKHM2/BLZF1/TMED5/VAMP4/YIPF4/ARMH3/ARL1/STX16/TBC1D20/MAP2K2/RBSN/STX6/GCC2/STX17/TJAP1/USO1/KIFC3/CSNK1D/DYM/YIPF5/SURF4/HIKESHI/VTI1A/TMED4/CLASP2/BAG5/GOLGA2/COG7/MAP2K1/LMAN2/TRAPPC12/RAB33B/GOLGB1/UBXN2A/FBXW8/VCPIP1/PDE4DIP/TANGO2/TMED9/HTT/SEC22B	59
GO:0062125	regulation of mitochondrial gene expression	19/3401	28/17163	4.52728e-08	3.50864e-06	ALKBH1/CDK5RAP1/METTL4/FASTKD2/FASTKD3/MTRES1/PRKAA1/TACO1/UQCC2/MTG1/RMND1/MALSU1/RPUSD3/RPUSD4/TRUB2/SHMT2/NGRN/COA3/MPV17L2	19
GO:2001243	negative regulation of intrinsic apoptotic signaling pathway	42/3401	95/17163	5.48246e-08	4.17427e-06	KDM1A/RRM2B/HERPUD1/TMEM161A/ENO1/SIRT1/HIF1A/HSPB1/CREB3/PPIF/HTRA2/NFE2L2/PARK7/HDAC1/ARHGEF2/IVNS1ABP/TXNDC12/HELLS/TRAP1/CDKN2D/BCL2L2/SELENOS/MARCHF7/TMBIM6/AKT1/NONO/PINK1/CCAR2/VDAC2/BAG5/MAPK7/ING2/ARMC10/GRINA/PTTG1IP/NDUFA13/TAF9B/PPIA/PTPN1/NDUFS3/DDX3X/TAF9	42
GO:0070585	protein localization to mitochondrion	51/3401	125/17163	5.5532e-08	4.17427e-06	RALA/TOMM34/MIPEP/BCS1L/LMAN1/TIMM21/HSP90AA1/BAX/RNF31/SH3GLB1/HPS4/FBXO7/TIMM50/GSK3A/MAPK8/PITRM1/MTCH2/AIP/HTRA2/MTERF4/TIMM17B/ATP5IF1/PRKAA1/AP3B1/TIMM17A/AKT1/HAX1/IMMP1L/TIMM8B/TOMM70/AIFM1/BAG4/PINK1/CALM3/UBE2J2/MAIP1/MFF/HSPA4/DDIT3/ATG13/TOMM5/ARIH2/BCAP31/NDUFA13/TOMM7/MARCHF5/CALM1/SREBF2/DNAJC19/LEPROT/FIS1	51
GO:0032386	regulation of intracellular transport	107/3401	333/17163	5.59877e-08	4.17427e-06	EIPR1/NSUN2/IPO5/ERLEC1/PRKACA/DERL2/LMAN1/PCM1/SAR1A/RAB21/PSEN1/GSK3B/EDEM2/MAVS/RNF31/EZR/AAAS/HSP90AB1/SH3GLB1/HPS4/MIEF1/TM9SF4/MAPK3/ZFAND1/UBR5/NUCB1/OAZ1/AKT2/GSK3A/MAPK8/SUFU/EHD1/C2CD5/MAPK14/SNX3/TMEM30A/HTRA2/SCP2/PARK7/ITGB1BP1/DENND10/UFM1/KHDRBS1/TBC1D20/RHOT1/MAP2K2/TRIM28/ATP5IF1/PRKAA1/INPP5K/EDEM1/UBAC2/OS9/GCC2/ANP32B/CTDSPL2/DNAJC13/SEC24B/NUP58/CAPN10/HAX1/ARF1/YIPF5/MSN/SNX…	107
GO:1903311	regulation of mRNA metabolic process	95/3401	287/17163	6.404e-08	4.6631e-06	CDK11A/PTBP1/ZC3H3/VIM/THRAP3/RC3H2/ELAVL1/JMJD6/DAZAP1/TUT7/KHSRP/FUS/PAPOLA/PABPC4/ALKBH5/SRPK1/CIRBP/DDX17/TNRC6B/ZC3H14/APEX1/E2F1/RBM3/LARP4B/DCPS/CNOT2/SRSF9/MAPK14/TENT4A/CNOT6/TIA1/SRSF4/PRDX6/FASTKD2/KHDRBS1/FASTKD3/NSRP1/CCNT1/SAFB2/RIDA/PUM1/DHX34/SRPK2/SYNCRIP/HNRNPA1/RC3H1/TBRG4/SLTM/FASTKD1/HNRNPD/PARN/FTO/TOB1/AKT1/DIS3L2/CELF1/CPSF7/YTHDF1/ZFP36L2/PAN3/MBNL1/CARHSP1/LARP1/CNOT8/BA…	95
GO:0006839	mitochondrial transport	84/3401	245/17163	6.46965e-08	4.6631e-06	GCLC/BAD/TOMM34/MIPEP/MCUR1/MPC1/BCS1L/LMAN1/TIMM21/PSEN1/HSP90AA1/GSK3B/BAX/RNF31/SH3GLB1/SLC25A1/HPS4/FBXO7/SLC25A15/TIMM50/GSK3A/MAPK8/MICU1/PITRM1/PPIF/AIP/TMEM14C/MRPL18/HTRA2/ATF2/MTERF4/SLC25A51/ATP5F1E/ALKBH7/TIMM17B/RHOT1/BCL2L2/ATP5IF1/PRKAA1/TIMM17A/ABCB10/TMEM14B/RHOT2/AKT1/MPC2/HAX1/IMMP1L/ATPSCKMT/TIMM8B/TOMM70/SLC25A28/AIFM1/BAG4/CPT2/PINK1/UBE2J2/FLVCR1/MAIP1/SLC25A32/STOML2/MICU2…	84
GO:0032436	positive regulation of proteasomal ubiquitin-dependent protein catabolic process	40/3401	89/17163	6.49193e-08	4.6631e-06	GCLC/ANKIB1/RNF14/PIAS1/RNF19A/MAPK9/HERPUD1/SIRT2/SIRT6/PSEN1/GSK3B/HECTD1/PSMD10/STUB1/FZR1/GSK3A/DVL1/NFE2L2/RNF19B/HSPBP1/UBQLN1/DNAJB2/CSNK1D/AKT1/COP1/ZER1/ZYG11B/RCHY1/FBXO22/UBE2V2/GABARAP/FBXW8/ARIH2/GBA/ZFAND2A/RAD23A/SOCS4/BCAP31/DDRGK1/CSNK1E	40
GO:0010212	response to ionizing radiation	57/3401	147/17163	7.92688e-08	5.62522e-06	KDM1A/BRCA1/ERCC1/USP28/TP53BP1/NUCKS1/POLB/ZMPSTE24/RAD54L/BAX/UIMC1/SIRT1/EEF1D/BABAM1/NAMPT/BRAT1/CBL/RAD51AP1/MAPK14/GADD45A/ELK1/PRKAA1/MEN1/ANXA1/HUS1/TANK/NABP2/PML/COP1/PARP1/FANCD2/INIP/ALAD/ATM/XRCC4/DCLRE1C/PAXIP1/BABAM2/EYA3/LZIC/RNF168/NIPBL/CASP3/RFWD3/RHNO1/NET1/LIG4/HRAS/SWI5/GRB2/AEN/MTA1/CHEK2/HSF1/DCUN1D3/PRKDC/GTF2H5	57
GO:0034655	nucleobase-containing compound catabolic process	124/3401	403/17163	8.2206e-08	5.7642e-06	CSDE1/RNH1/VIM/ZCCHC8/NSUN2/EDC4/THRAP3/RC3H2/NTHL1/ELAVL1/PDE8A/ACAT1/UNG/NT5C2/TUT7/BAX/KHSRP/FUS/PABPC4/ALKBH5/AGO1/ACOT7/CIRBP/TNRC6B/ZC3H14/APEX1/E2F1/RNASEH2A/GSK3A/SMG9/NUDT1/LARP4B/CASC3/DCPS/MAGOHB/CNOT2/MAPK14/TENT4A/CNOT6/OGG1/FASTKD2/SLIRP/ZCCHC17/TRIR/SMUG1/FASTKD3/UPF3B/AGO3/MBD4/MGAT1/GRSF1/RIDA/FBH1/PUM1/DHX34/SYNCRIP/RC3H1/MRPL44/RNASEH2B/NUDT15/TBRG4/FASTKD1/HNRNPD/TDG/PARN/FTO/…	124
GO:0017148	negative regulation of translation	63/3401	169/17163	9.39937e-08	6.51321e-06	RC3H2/TUT7/EIF2AK1/KHSRP/PUS7/AGO1/CIRBP/TNRC6B/PCIF1/DCPS/CNOT2/TENT4A/CNOT6/TIA1/PAIP2/AGO3/EIF2AK4/RARA/UNK/RIDA/PUM1/SYNCRIP/CAPRIN1/RC3H1/EIF4E2/IREB2/HNRNPD/PARN/FTO/TOB1/DIS3L2/CNOT9/INPP5E/EIF4EBP2/CELF1/YTHDF1/ZFP36L2/PAN3/LARP1/CNOT8/MALSU1/CNOT11/TSC1/PATL1/DAPK3/RNF139/MRPL13/RBM4/LSM1/TYMS/SAMD4B/CALR/SHMT2/CNOT10/EIF4ENIF1/PURA/YTHDF3/EIF4EBP1/YTHDF2/GIGYF2/DDX3X/DHFR/DCP1A	63
GO:0072655	establishment of protein localization to mitochondrion	49/3401	120/17163	9.74635e-08	6.67512e-06	RALA/TOMM34/MIPEP/BCS1L/LMAN1/TIMM21/HSP90AA1/BAX/RNF31/SH3GLB1/HPS4/FBXO7/TIMM50/GSK3A/MAPK8/PITRM1/AIP/HTRA2/MTERF4/TIMM17B/ATP5IF1/PRKAA1/AP3B1/TIMM17A/AKT1/HAX1/IMMP1L/TIMM8B/TOMM70/AIFM1/BAG4/PINK1/CALM3/UBE2J2/MAIP1/MFF/HSPA4/DDIT3/ATG13/TOMM5/ARIH2/BCAP31/NDUFA13/TOMM7/CALM1/SREBF2/DNAJC19/LEPROT/FIS1	49
GO:0022900	electron transport chain	60/3401	159/17163	1.14206e-07	7.73189e-06	UQCRC1/COX15/NDUFS1/GLRX2/AKR7A2/SDHA/COQ9/NDUFB2/DLD/IDH3B/CYB5B/GSR/NDUFC1/COX7A2/DGUOK/NDUFS7/COX7A2L/PARK7/SDHB/NDUFA8/SLC25A51/NDUFA1/UQCR11/POR/NDUFA5/NDUFA10/COX4I1/NDUFB5/FDX1/NDUFA9/NDUFS6/SRD5A1/SURF1/PINK1/NDUFS2/NDUFV3/NDUFS4/NDUFB6/GHITM/NDUFB8/COX11/NDUFV1/COA6/UQCRH/COX8A/SLC25A22/GBA/NDUFV2/CYC1/NDUFB1/UQCR10/NDUFA12/NDUFA13/ADH5/ASPH/ETFRF1/NDUFS3/POLG2/NDUFA7/SCO2	60
GO:1905897	regulation of response to endoplasmic reticulum stress	37/3401	81/17163	1.19705e-07	7.92447e-06	MBTPS2/UFL1/HERPUD1/ATXN3/PPP1R15A/BAX/ERP29/SIRT1/USP14/BFAR/CREB3/TMEM33/LPCAT3/NFE2L2/PARK7/TXNDC12/ATF6/DNAJB9/NR1H2/SELENOS/SERINC3/UBQLN1/RNF185/TMBIM6/MANF/NCK1/UBXN1/USP19/DDIT3/PTPN2/GRINA/TMEM259/BCAP31/PTPN1/DDRGK1/BAG6/PIGBOS1	37
GO:0033617	mitochondrial cytochrome c oxidase assembly	16/3401	22/17163	1.19742e-07	7.92447e-06	BCS1L/TIMM21/COA1/FASTKD3/SCO1/COX16/TACO1/SURF1/COX14/COA4/COA3/PET100/PET117/COX19/COA8/SCO2	16
GO:2001020	regulation of response to DNA damage stimulus	76/3401	218/17163	1.24473e-07	8.1461e-06	RAD52/KDM1A/BRCA1/ERCC1/ERCC8/TMEM161A/TP53BP1/XRCC1/SIRT6/RIF1/ZMPSTE24/UIMC1/FUS/SIRT1/ABL1/SMCHD1/PSMD10/UBR5/PIAS4/BABAM1/NSMCE4A/RECQL5/NSD2/KMT5B/FOXM1/RAD51AP1/OGG1/WDR48/NEK4/SLF2/CYREN/WRNIP1/EEF1E1/POT1/CDKN2D/TRIM28/TERF2/CASP9/FBH1/RNASEH2B/KAT7/MARCHF7/CUL4A/PML/WRAP53/CBX8/PARP1/ARMT1/ATM/TRIP12/CEBPG/PAXIP1/DYRK1A/BABAM2/EYA3/CCAR2/USP1/RNF168/RNF169/TERF2IP/OTUB1/RFWD3/ING2/FEM1B/…	76
GO:0098876	vesicle-mediated transport to the plasma membrane	53/3401	135/17163	1.39282e-07	9.0151e-06	ATP2C1/RABEP1/EIPR1/GOPC/RAB7A/RAB10/EPS15/CMTM6/GGA1/RAB11A/ANKRD27/MAPK10/EHD1/RAB35/SNX3/EXOC2/ACAP2/SNX4/SNX17/BLZF1/RAB14/DENND1A/LYPLA1/VPS26A/ACSL3/BBS2/GGA3/CCDC93/LLGL1/STX6/PREPL/ARL3/KIAA1109/VPS53/SNX27/SNX12/GOLGA7/EPG5/VPS26C/CNST/ARF6/ENTR1/VPS39/RAB8A/CLSTN1/COMMD1/BBS1/ARHGAP1/SCRIB/WASHC1/RAB11B/CLN3/VAMP2	53
GO:0009895	negative regulation of catabolic process	101/3401	315/17163	1.47052e-07	9.33682e-06	POLDIP2/MYCBP2/GABARAPL2/NSUN2/CLEC16A/PHF23/THRAP3/TAB2/CTSA/ELAVL1/KDM4A/SIRT2/PSEN1/FUS/WAC/HSP90AB1/CIRBP/CSNK2A1/E2F1/USP14/HERC1/GSK3A/NAMPT/RIC1/RGP1/SUFU/LARP4B/GIT1/CDK5RAP3/MAPK14/SNX3/TENT4A/DAP/QSOX1/PARK7/UCHL5/SLIRP/ZCCHC17/PIK3CA/PSMF1/BECN1/PIN1/PRKAA1/TBC1D14/DHX34/USP30/SYNCRIP/MARCHF7/ATRAID/HNRNPD/PML/PARN/TOB1/NPC1/FOXK2/AKT1/RUBCN/NAF1/SNX12/ALAD/ZDHHC7/AZIN1/LARP1/DEDD/PINK…	101
GO:0006401	RNA catabolic process	91/3401	276/17163	1.47423e-07	9.33682e-06	CSDE1/RNH1/VIM/ZCCHC8/NSUN2/EDC4/THRAP3/RC3H2/ELAVL1/TUT7/KHSRP/FUS/PABPC4/ALKBH5/AGO1/CIRBP/TNRC6B/ZC3H14/APEX1/E2F1/RNASEH2A/SMG9/LARP4B/CASC3/DCPS/MAGOHB/CNOT2/MAPK14/TENT4A/CNOT6/FASTKD2/SLIRP/ZCCHC17/TRIR/FASTKD3/UPF3B/AGO3/GRSF1/RIDA/PUM1/DHX34/SYNCRIP/RC3H1/MRPL44/RNASEH2B/TBRG4/FASTKD1/HNRNPD/PARN/FTO/TOB1/AKT1/DIS3L2/CNOT9/NAF1/CELF1/ATM/SIDT2/YTHDF1/ZFP36L2/PAN3/CARHSP1/LARP1/CNOT8/CNOT…	91
GO:0006900	vesicle budding from membrane	30/3401	60/17163	1.57243e-07	9.85278e-06	AP3D1/PICALM/RAB7A/SAR1A/SEC23A/SEC23B/VAPA/WASL/SNX3/SEC24A/TFG/SCAP/KLHL12/PPP6C/VAPB/TBC1D20/VPS4A/AP3B1/SEC31A/SEC24B/CSNK1D/ARF1/ARFGAP2/SAR1B/MIA3/ANXA2/TMED9/S100A10/ARFGAP3/PDCD6	30
GO:0051656	establishment of organelle localization	119/3401	388/17163	1.80789e-07	1.12089e-05	MAD1L1/SPAST/CENPQ/DTNBP1/C12orf4/MAP4/SPHK2/AP3D1/FBXW11/NDE1/PICALM/CLASP1/DLG1/PCM1/SAR1A/KIF22/PSEN1/PIBF1/ZW10/NSFL1C/TMEM230/EZR/HDAC6/SNAP29/MYH9/HIF1A/KIF3B/FAM83D/RAB11A/BLOC1S6/WASL/GOSR1/C17orf75/SLC9A3R1/CBL/TFG/SNX4/ACTR3/STK25/TRAK2/KLHL12/CENPF/UBE2B/PPP6C/VPS4B/WDR11/GPSM2/BBS2/BECN1/DLGAP5/RHOT1/KIF1C/ACTN4/MAP1S/CHMP1A/LLGL1/VPS4A/AP3B1/PSRC1/TOR1A/CDK5RAP2/NUSAP1/AP1AR/BBS4/KAT…	119
GO:0006282	regulation of DNA repair	51/3401	129/17163	1.83634e-07	1.12667e-05	RAD52/KDM1A/BRCA1/ERCC8/TMEM161A/TP53BP1/XRCC1/SIRT6/RIF1/UIMC1/FUS/SIRT1/SMCHD1/UBR5/BABAM1/RECQL5/NSD2/KMT5B/FOXM1/RAD51AP1/OGG1/WDR48/SLF2/CYREN/WRNIP1/POT1/TRIM28/TERF2/FBH1/KAT7/CUL4A/PML/WRAP53/CBX8/PARP1/TRIP12/CEBPG/BABAM2/EYA3/USP1/RNF168/RNF169/TERF2IP/OTUB1/UBE2V2/POLH/HSF1/PARPBP/SIRT7/PARG/PRKDC	51
GO:0006400	tRNA modification	39/3401	89/17163	2.15771e-07	1.3102e-05	NSUN2/TRIT1/TRMT11/THUMPD1/FTSJ1/HSD17B10/METTL2A/TRMT6/PUS7/ALKBH1/CDK5RAP1/DTWD1/TRMT1/PUS3/TRMT1L/TRMT13/METTL8/OSGEPL1/GTPBP3/THUMPD3/CDKAL1/QTRT2/WDR4/METTL2B/TRMT10B/RPUSD4/TRUB1/TRMT61A/DUS2/DUS1L/PUSL1/TRMT61B/PUS1/DALRD3/WDR6/TYW1/METTL6/QTRT1/NSUN6	39
GO:2001234	negative regulation of apoptotic signaling pathway	75/3401	218/17163	2.75292e-07	1.65456e-05	GCLC/CFLAR/KDM1A/BRCA1/RB1CC1/GCLM/CTNNA1/RRM2B/HERPUD1/TMEM161A/GNAI3/MNT/ENO1/PSEN1/GSK3B/GSTP1/BAX/ZC3HC1/SIRT1/HIF1A/CSNK2A1/PSMD10/MAZ/PIH1D1/HSPB1/CREB3/PPIF/GNAI2/HTRA2/NFE2L2/PARK7/HDAC1/ARHGEF2/IVNS1ABP/TXNDC12/HELLS/TRAP1/CDKN2D/BCL2L2/PSME3/SELENOS/RAF1/TMBIM1/MARCHF7/MAP2K5/TMBIM6/ARRB2/AKT1/PHIP/NONO/EYA3/PINK1/CCAR2/PEA15/HMGB2/VDAC2/GHITM/BAG5/MAPK7/CTNNB1/BMI1/ING2/ARMC10/RNF34/GR…	75
GO:0018393	internal peptidyl-lysine acetylation	58/3401	156/17163	3.31818e-07	1.97415e-05	MSL3/MED24/BRCA1/PHF20/SPHK2/ING3/MBD3/JADE1/KAT6A/ZMPSTE24/SIRT1/MAPK3/PIH1D1/PHF14/NAA40/ING4/ZNF451/ATF2/PARK7/KMT2A/SET/SUPT7L/EPC1/NAA60/MORF4L2/NCOA3/POR/HAT1/PHF20L1/WBP2/MAP3K7/TAF5L/EPC2/KAT7/POLE3/TADA1/FLCN/BRPF1/PAXIP1/CTBP1/CRTC2/TAF6L/RPS6KA4/IWS1/PBXIP1/PYGO2/SETD5/BMI1/ING5/MECP2/TADA3/TADA2B/MSL2/MORF4L1/MSL1/LDB1/BAG6/TAF9	58
GO:0051052	regulation of DNA metabolic process	109/3401	352/17163	3.4695e-07	2.04354e-05	RAD52/KDM1A/BRCA1/ERCC1/MRE11/ERCC8/TMEM161A/TP53BP1/NUCKS1/MBD3/XRCC1/MAP2K7/SIRT6/RIF1/HSP90AA1/ZMPSTE24/ATRX/BAX/UIMC1/MAPKAPK5/FUS/HSP90AB1/SIRT1/SMCHD1/MAPK3/ACD/NBN/UBR5/PRKD2/BABAM1/GSK3A/DNAJC2/TNKS2/STN1/RECQL5/NSD2/KMT5B/PTGES3/FOXM1/RAD51AP1/SUB1/OGG1/KPNA1/WDR48/MPV17/RLF/NEK2/KMT2A/UBE2B/YLPM1/SLF2/PIK3CA/HNRNPA2B1/CYREN/WRNIP1/POT1/TRIM28/TERF2/MEN1/FBH1/HNRNPA1/KAT7/HNRNPD/NABP2/CU…	109
GO:0006515	protein quality control for misfolded or incompletely synthesized proteins	18/3401	28/17163	3.56975e-07	2.08177e-05	ATXN3/RNF126/HDAC6/STUB1/UBE2W/AUP1/CLPP/SDF2L1/UGGT1/YME1L1/TOR1A/DERL1/RNF185/NGLY1/ZER1/ZYG11B/OMA1/BAG6	18
GO:0031647	regulation of protein stability	93/3401	289/17163	3.76567e-07	2.17449e-05	FBXL3/LAMP2/WIZ/GRN/USP28/CTSA/ATP1B3/SEL1L/FBXW11/USP33/RAB21/HSP90AA1/NLK/CMTM6/HDAC6/HSP90AB1/SIRT1/SH3GLB1/HPS4/FBXO7/STK4/STUB1/CDC37L1/BAG1/DVL1/PTGES3/USP4/RTN4/PARK7/STX12/IFT46/CREB1/UBE2B/TRIM24/GGA3/MCM8/NCLN/PIN1/QRSL1/FLOT2/MARCHF7/DPM2/DERL1/APTX/MAPK8IP3/SERF2/HDAC8/GOLGA7/BAG4/PINK1/CCAR2/LSS/DVL3/PEX19/SENP2/CASP3/CAMLG/PEX2/TSC1/BTRC/BAG5/PPIB/COG7/CDKN2AIP/TNIP2/OTUD3/RNF139/TA…	93
GO:0022411	cellular component disassembly	130/3401	438/17163	3.84942e-07	2.20127e-05	LAMP2/VTA1/UFL1/SPAST/RB1CC1/GABARAPL2/CLEC16A/PHF23/SMARCD1/KIF2A/MARK2/CLASP1/UBA5/JMJD4/GSK3B/ZMPSTE24/MTIF2/BAX/OGFOD1/ADD1/KIF9/MCOLN1/HDAC6/SNAP29/TRIOBP/FBXO7/HIF1A/VRK1/ZFAND1/GSK3A/MTPN/CDK5RAP3/SMARCD2/ATG2A/AMBRA1/CAMKK2/HTRA2/PARK7/CAPZA1/ARHGEF2/STMN1/SET/VPS4B/MTRF1/UFM1/PIK3CA/MTIF3/NAPB/DSTN/KLC1/BECN1/MAP1S/CAMSAP1/ATP5IF1/CHMP1A/VPS4A/UBQLN1/USP30/SNX14/CKAP2/CALCOCO2/STX17/ADAM…	130
GO:0034250	positive regulation of cellular amide metabolic process	58/3401	157/17163	4.25628e-07	2.41053e-05	VIM/IFNGR1/SPHK2/ELAVL1/RHOA/PICALM/JMJD4/PPP1R15A/CIRBP/POLDIP3/PCIF1/CDK5RAP1/RBM3/DNAJC3/MAPK3/GSK3A/LARP4B/RPS6KB1/TENT4A/NFE2L2/FASTKD2/SERP1/KHDRBS1/FASTKD3/UPF3B/MIF4GD/EIF2AK4/UQCC2/METTL5/HNRNPD/TOB1/SIRT3/YTHDF1/UHMK1/LARP1/RMND1/USP16/RPUSD3/NCK1/PINK1/LARP4/CASP3/RPUSD4/TRUB2/ZCCHC4/CNBP/PAIP1/RPS6KB2/NGRN/COA3/EIF3C/RPS27L/SP1/YTHDF3/YTHDF2/DDX3X/PRKDC/MPV17L2	58
GO:0016233	telomere capping	22/3401	39/17163	4.80363e-07	2.68094e-05	ERCC1/MRE11/XRCC1/MAP2K7/MAPKAPK5/MAPK3/ACD/NBN/TNKS2/STN1/NEK2/POT1/TERF2/HNRNPD/NABP2/ATM/DCLRE1C/TERF2IP/TNKS/ERCC4/DCLRE1A/PRKDC	22
GO:0044770	cell cycle phase transition	140/3401	481/17163	4.82478e-07	2.68094e-05	MAD1L1/KMT2E/FBXL3/BRCA1/MRE11/SPAST/PIAS1/NSUN2/USP28/CDK17/TP53BP1/SIRT2/TRIP13/CLASP1/GTSE1/DLG1/JADE1/RBL1/ZNF324/ZW10/UIMC1/WAC/CDC34/FBXO7/CDKN3/APEX1/PSME2/CDC25B/E2F1/FAM83D/CDK16/RAB11A/NBN/DOT1L/FZR1/BABAM1/CASP2/RPS6KB1/CDK5RAP3/FOXM1/MAPK14/E2F3/CCND3/MACROH2A1/KLHL18/ATF2/CENPF/CCNI/PPP6C/VPS4B/KHDRBS1/DLGAP5/FBXL12/EIF2AK4/CDKN2D/LATS1/PSME3/ANKRD17/VPS4A/MEN1/ANXA1/FBXL8/APPL2/RNAS…	140
GO:0006779	porphyrin-containing compound biosynthetic process	19/3401	31/17163	4.98314e-07	2.71766e-05	COX10/SLC25A39/COX15/ALAS1/CPOX/NFE2L1/SRRD/SLC11A2/TMEM14C/ATP5IF1/ABCB10/SUCLA2/IREB2/RSAD1/PPOX/ALAD/FLVCR1/UROS/HMBS	19
GO:0033014	tetrapyrrole biosynthetic process	19/3401	31/17163	4.98314e-07	2.71766e-05	COX10/SLC25A39/COX15/ALAS1/CPOX/NFE2L1/SRRD/SLC11A2/TMEM14C/ATP5IF1/ABCB10/SUCLA2/IREB2/RSAD1/PPOX/ALAD/FLVCR1/UROS/HMBS	19
GO:0006475	internal protein amino acid acetylation	58/3401	158/17163	5.43957e-07	2.93936e-05	MSL3/MED24/BRCA1/PHF20/SPHK2/ING3/MBD3/JADE1/KAT6A/ZMPSTE24/SIRT1/MAPK3/PIH1D1/PHF14/NAA40/ING4/ZNF451/ATF2/PARK7/KMT2A/SET/SUPT7L/EPC1/NAA60/MORF4L2/NCOA3/POR/HAT1/PHF20L1/WBP2/MAP3K7/TAF5L/EPC2/KAT7/POLE3/TADA1/FLCN/BRPF1/PAXIP1/CTBP1/CRTC2/TAF6L/RPS6KA4/IWS1/PBXIP1/PYGO2/SETD5/BMI1/ING5/MECP2/TADA3/TADA2B/MSL2/MORF4L1/MSL1/LDB1/BAG6/TAF9	58
GO:0043487	regulation of RNA stability	61/3401	169/17163	5.49752e-07	2.94367e-05	VIM/NSUN2/THRAP3/RC3H2/ELAVL1/TUT7/KHSRP/FUS/PABPC4/ALKBH5/CIRBP/TNRC6B/ZC3H14/APEX1/E2F1/LARP4B/DCPS/CNOT2/MAPK14/TENT4A/CNOT6/FASTKD2/ZCCHC17/FASTKD3/RIDA/PUM1/SYNCRIP/RC3H1/TBRG4/FASTKD1/HNRNPD/PARN/FTO/TOB1/AKT1/DIS3L2/NAF1/CELF1/YTHDF1/ZFP36L2/PAN3/CARHSP1/LARP1/CNOT8/MAPKAPK2/TENT2/FASTK/PATL1/PAIP1/ANGEL2/LSM1/HNRNPA0/SAMD4B/RBM10/EIF4ENIF1/YTHDF3/YTHDF2/GIGYF2/FASTKD5/TAF15/DCP1A	61
GO:0016573	histone acetylation	56/3401	151/17163	5.77834e-07	3.04372e-05	MSL3/MED24/BRCA1/PHF20/SPHK2/ING3/MBD3/JADE1/KAT6A/ZMPSTE24/SIRT1/MAPK3/PIH1D1/PHF14/NAA40/ING4/ZNF451/ATF2/PARK7/KMT2A/SET/SUPT7L/EPC1/NAA60/MORF4L2/NCOA3/HAT1/PHF20L1/WBP2/MAP3K7/TAF5L/EPC2/KAT7/POLE3/TADA1/FLCN/BRPF1/PAXIP1/CTBP1/CRTC2/TAF6L/RPS6KA4/IWS1/PBXIP1/PYGO2/SETD5/BMI1/ING5/MECP2/TADA3/TADA2B/MSL2/MORF4L1/MSL1/LDB1/TAF9	56
GO:1902115	regulation of organelle assembly	65/3401	184/17163	5.78771e-07	3.04372e-05	BRCA1/PHF23/MAP4/MAPK9/RHOA/VDAC3/CYLD/KIF9/EZR/SH3GLB1/MTMR3/CEP76/CCP110/TRIM37/IFT20/CNOT2/CNOT6/PIKFYVE/RAB3GAP1/RAB3GAP2/VPS4B/GPSM2/SEPTIN7/BECN1/STYXL1/CHMP1A/PRKAA1/TBC1D14/STAM/CDK5RAP2/G3BP2/TCHP/BBS4/RAB5A/ATG3/G3BP1/TBC1D7/MSN/EML3/PAN3/ASAP1/PINK1/ARHGAP35/SPICE1/ENTR1/CEP295/ATMIN/TAPT1/CNTROB/PDCD6IP/FEZ2/TRAPPC12/CEP135/TMEM39A/SMCR8/RABEP2/CEP97/LIMK2/SEPTIN9/CDK10/DRG1/HTT/CHMP1…	65
GO:0018022	peptidyl-lysine methylation	50/3401	130/17163	6.48363e-07	3.37952e-05	KDM1A/KMT2E/BRCA1/KMT2C/KDM4A/METTL22/EED/RIF1/ATRX/SIRT1/SUV39H1/PIH1D1/DOT1L/EZH1/NSD2/KMT5B/MACROH2A1/ASH1L/RLF/KMT2A/PHF19/EEF1AKMT3/ASH2L/MEN1/SMYD5/SETD1B/MTF2/SETDB1/CAMKMT/METTL21A/NSD3/ATPSCKMT/SUV39H2/CXXC1/PAXIP1/IWS1/PYGO2/KMT2D/CTNNB1/SETD5/MECP2/METTL18/SUZ12/EHMT1/SETD3/SETD4/WDR5B/KMT2B/PAGR1/EEF1AKMT4	50
GO:0140694	non-membrane-bounded organelle assembly	110/3401	361/17163	7.42453e-07	3.83601e-05	CFLAR/POLDIP2/CSDE1/BRCA1/MAPK9/ASPM/RHOA/KIF2A/CLASP1/WDR62/MRPL22/PIBF1/OGFOD1/KIF9/EZR/AAAS/CIRBP/MYBL2/CDS2/KIF3B/MAPRE1/CEP76/CCP110/RAB11A/CEP152/CCDC61/LZTS2/TRIM37/CNOT2/CNOT6/AUP1/PRRC2C/NEK2/CENPF/FASTKD2/VPS4B/GPSM2/MTERF4/MRPS2/DLGAP5/STYXL1/CHMP1A/TRAF7/DHX30/PRKAA1/ERAL1/RC3H1/DBNL/CDK5RAP2/TMOD3/G3BP2/TPM1/CSNK1D/UBAP2L/EIF2A/G3BP1/MSN/CETN2/EML3/YTHDF1/ITGB1/PAN3/ASAP1/MTERF3/CCNB…	110
GO:0030968	endoplasmic reticulum unfolded protein response	33/3401	73/17163	7.65121e-07	3.91875e-05	RHBDD2/MBTPS2/UFL1/HERPUD1/ERLEC1/DERL2/PPP1R15A/BAX/STUB1/BFAR/CREB3/CDK5RAP3/TMEM33/NFE2L2/ATF6/SERP1/HERPUD2/VAPB/DNAJB9/SELENOS/OS9/DERL1/PARP16/MBTPS1/NCK1/AMFR/DDIT3/PTPN2/PTPN1/ERO1A/DDRGK1/QRICH1/PIGBOS1	33
GO:0070129	regulation of mitochondrial translation	16/3401	24/17163	7.84291e-07	3.9823e-05	ALKBH1/CDK5RAP1/FASTKD2/FASTKD3/TACO1/UQCC2/MTG1/RMND1/MALSU1/RPUSD3/RPUSD4/TRUB2/SHMT2/NGRN/COA3/MPV17L2	16
GO:0006402	mRNA catabolic process	77/3401	231/17163	8.0531e-07	4.05408e-05	CSDE1/RNH1/VIM/EDC4/THRAP3/RC3H2/ELAVL1/TUT7/KHSRP/FUS/PABPC4/ALKBH5/AGO1/CIRBP/TNRC6B/ZC3H14/APEX1/E2F1/SMG9/LARP4B/CASC3/DCPS/MAGOHB/CNOT2/MAPK14/TENT4A/CNOT6/FASTKD2/FASTKD3/UPF3B/AGO3/RIDA/PUM1/DHX34/SYNCRIP/RC3H1/TBRG4/FASTKD1/HNRNPD/PARN/FTO/TOB1/AKT1/DIS3L2/CNOT9/CELF1/ATM/YTHDF1/ZFP36L2/PAN3/CARHSP1/LARP1/CNOT8/CNOT11/MAPKAPK2/TENT2/FASTK/PATL1/PAIP1/ANGEL2/LSM1/HNRNPA0/SAMD4B/EDC3/RBM10/…	77
GO:0044772	mitotic cell cycle phase transition	117/3401	391/17163	9.26898e-07	4.62663e-05	MAD1L1/KMT2E/FBXL3/BRCA1/MRE11/SPAST/PIAS1/CDK17/SIRT2/TRIP13/CLASP1/GTSE1/DLG1/JADE1/RBL1/ZNF324/ZW10/UIMC1/WAC/CDC34/FBXO7/CDKN3/APEX1/PSME2/CDC25B/E2F1/CDK16/RAB11A/NBN/FZR1/BABAM1/CASP2/RPS6KB1/CDK5RAP3/FOXM1/E2F3/CCND3/KLHL18/CENPF/CCNI/PPP6C/VPS4B/KHDRBS1/DLGAP5/FBXL12/CDKN2D/LATS1/PSME3/ANKRD17/VPS4A/ANXA1/FBXL8/APPL2/RNASEH2B/HUS1/CDK5RAP2/TMEM14B/TMOD3/CCNG2/NABP2/CUL4A/PML/APP/AKT1/CALM…	117
GO:0006984	ER-nucleus signaling pathway	24/3401	46/17163	1.0052e-06	4.97534e-05	MBTPS2/GSK3B/PPP1R15A/ERLIN1/CCDC47/TMEM33/SPRING1/LPCAT3/SCAP/NFE2L2/ATF6/SELENOS/MBTPS1/TMCO1/EIF2A/ERLIN2/ATG10/NCK1/AMFR/DDIT3/PTPN2/PTPN1/QRICH1/SREBF2	24
GO:0043488	regulation of mRNA stability	57/3401	157/17163	1.02739e-06	5.04279e-05	VIM/THRAP3/RC3H2/ELAVL1/TUT7/KHSRP/FUS/PABPC4/ALKBH5/CIRBP/TNRC6B/ZC3H14/APEX1/E2F1/LARP4B/DCPS/CNOT2/MAPK14/TENT4A/CNOT6/FASTKD2/FASTKD3/RIDA/PUM1/SYNCRIP/RC3H1/TBRG4/FASTKD1/HNRNPD/PARN/FTO/TOB1/AKT1/DIS3L2/CELF1/YTHDF1/ZFP36L2/PAN3/CARHSP1/LARP1/CNOT8/MAPKAPK2/FASTK/PATL1/PAIP1/ANGEL2/LSM1/HNRNPA0/SAMD4B/RBM10/EIF4ENIF1/YTHDF3/YTHDF2/GIGYF2/FASTKD5/TAF15/DCP1A	57
GO:0045814	negative regulation of gene expression, epigenetic	25/3401	49/17163	1.03732e-06	5.04941e-05	SIRT2/MBD3/BAZ2A/SIRT1/SMCHD1/SUV39H1/EZH1/MACROH2A1/HDAC1/HELLS/EPC1/ZNFX1/TRIM28/RRP8/MORC2/PPHLN1/SMYD5/CREBZF/BAHD1/SETDB1/POLE3/BMI1/PPM1D/ATF7IP/PHF8	25
GO:0045727	positive regulation of translation	50/3401	132/17163	1.10559e-06	5.33764e-05	VIM/ELAVL1/RHOA/JMJD4/PPP1R15A/CIRBP/POLDIP3/PCIF1/CDK5RAP1/RBM3/DNAJC3/MAPK3/LARP4B/RPS6KB1/TENT4A/FASTKD2/SERP1/KHDRBS1/FASTKD3/UPF3B/MIF4GD/EIF2AK4/UQCC2/METTL5/HNRNPD/TOB1/YTHDF1/UHMK1/LARP1/RMND1/USP16/RPUSD3/NCK1/PINK1/LARP4/RPUSD4/TRUB2/ZCCHC4/CNBP/PAIP1/RPS6KB2/NGRN/COA3/EIF3C/RPS27L/YTHDF3/YTHDF2/DDX3X/PRKDC/MPV17L2	50
GO:0008033	tRNA processing	48/3401	125/17163	1.13688e-06	5.40056e-05	NSUN2/TRIT1/ADAT1/TRMT11/THUMPD1/FTSJ1/HSD17B10/DDX1/METTL2A/TRMT6/PUS7/ALKBH1/PRORP/CDK5RAP1/DTWD1/TRMT1/PTCD1/PUS3/TRMT1L/TRMT13/METTL8/OSGEPL1/GTPBP3/GRSF1/THUMPD3/FARS2/CDKAL1/TRPT1/QTRT2/WDR4/METTL2B/TRMT10B/RPUSD4/TRUB1/TRMT61A/DUS2/DUS1L/PUSL1/TRMT61B/PUS1/DALRD3/WDR6/LAGE3/TSEN15/TYW1/METTL6/QTRT1/NSUN6	48
GO:0045048	protein insertion into ER membrane	15/3401	22/17163	1.13696e-06	5.40056e-05	TRAM2/TRAM1/EMC9/UBL4A/EMC2/WDR83OS/CCDC47/EMC6/EMC4/EMC8/CAMLG/MMGT1/GET1/BAG6/GET4	15
GO:0006783	heme biosynthetic process	17/3401	27/17163	1.17129e-06	5.5191e-05	COX10/SLC25A39/COX15/ALAS1/CPOX/NFE2L1/SRRD/SLC11A2/TMEM14C/ATP5IF1/ABCB10/IREB2/PPOX/ALAD/FLVCR1/UROS/HMBS	17
GO:0061013	regulation of mRNA catabolic process	59/3401	165/17163	1.19593e-06	5.59049e-05	VIM/THRAP3/RC3H2/ELAVL1/TUT7/KHSRP/FUS/PABPC4/ALKBH5/CIRBP/TNRC6B/ZC3H14/APEX1/E2F1/LARP4B/DCPS/CNOT2/MAPK14/TENT4A/CNOT6/FASTKD2/FASTKD3/RIDA/PUM1/DHX34/SYNCRIP/RC3H1/TBRG4/FASTKD1/HNRNPD/PARN/FTO/TOB1/AKT1/DIS3L2/CELF1/YTHDF1/ZFP36L2/PAN3/CARHSP1/LARP1/CNOT8/MAPKAPK2/FASTK/PATL1/PAIP1/ANGEL2/LSM1/HNRNPA0/SAMD4B/RBM10/EIF4ENIF1/YTHDF3/SECISBP2/YTHDF2/GIGYF2/FASTKD5/TAF15/DCP1A	59
GO:0007031	peroxisome organization	20/3401	35/17163	1.20928e-06	5.60839e-05	PEX3/ZFAND6/MAVS/ACOT8/SCP2/ABCD3/PEX16/PEX1/HACL1/PEX11B/PEX5/PEX14/PEX10/PEX19/PEX13/PEX2/TMEM135/MFF/FIS1/PEX26	20
GO:1905037	autophagosome organization	41/3401	101/17163	1.26532e-06	5.82244e-05	RB1CC1/GABARAPL2/PHF23/RAB7A/PSEN1/ATG16L1/NSFL1C/SH3GLB1/MTMR3/IFT20/ATG2A/AMBRA1/PIKFYVE/RAB3GAP1/STX12/RAB3GAP2/ATG101/BECN1/EMC6/TBC1D14/UBQLN1/STX17/MAP1LC3B/WDR45B/RAB5A/ATG3/PINK1/TMEM41B/GABARAP/FEZ2/RAB33B/UBXN2A/ATG13/TMEM39A/SMCR8/GBA/PACS2/CLN3/ATG7/SEC22B/PIP4K2B	41
GO:0033157	regulation of intracellular protein transport	75/3401	227/17163	1.62579e-06	7.42318e-05	IPO5/ERLEC1/PRKACA/DERL2/LMAN1/PCM1/SAR1A/PSEN1/GSK3B/EDEM2/MAVS/RNF31/HSP90AB1/SH3GLB1/HPS4/MIEF1/TM9SF4/ZFAND1/UBR5/NUCB1/OAZ1/AKT2/GSK3A/MAPK8/SUFU/C2CD5/MAPK14/TMEM30A/HTRA2/PARK7/ITGB1BP1/UFM1/TRIM28/ATP5IF1/PRKAA1/INPP5K/EDEM1/UBAC2/OS9/GCC2/ANP32B/CTDSPL2/NUP58/HAX1/B3GAT3/UHMK1/SAR1B/BAG4/PINK1/UBE2J2/PCNT/CDK5/NDEL1/MFF/KIF5B/HRAS/ATG13/MIEF2/ARIH2/OAZ2/UBE2G2/CIB1/BCAP31/CHP1/SIRT7/PTPN…	75
GO:1901800	positive regulation of proteasomal protein catabolic process	44/3401	113/17163	2.02225e-06	9.16233e-05	GCLC/ANKIB1/RNF14/PIAS1/RNF19A/MAPK9/HERPUD1/ATXN3/SIRT2/SIRT6/PSEN1/GSK3B/HECTD1/PSMD10/STUB1/FZR1/GSK3A/DVL1/NFE2L2/RNF19B/HSPBP1/UBQLN1/DNAJB2/RNF185/CSNK1D/AKT1/COP1/ZER1/ZYG11B/RCHY1/FBXO22/UBE2V2/GABARAP/FBXW8/ARIH2/GBA/ZFAND2A/RAD23A/SOCS4/TMEM259/BCAP31/DDRGK1/BAG6/CSNK1E	44
GO:0051650	establishment of vesicle localization	57/3401	160/17163	2.06077e-06	9.26559e-05	DTNBP1/AP3D1/FBXW11/NDE1/PICALM/CLASP1/SAR1A/PSEN1/TMEM230/SNAP29/KIF3B/RAB11A/BLOC1S6/WASL/GOSR1/C17orf75/TFG/TRAK2/KLHL12/PPP6C/WDR11/BBS2/KIF1C/ACTN4/AP3B1/TOR1A/AP1AR/BBS4/CSNK1D/ARF1/ARFGAP2/SAR1B/AP3S2/PINK1/SYNJ1/CLASP2/CDK5/NDEL1/CTNNB1/KIF5B/SCRIB/LIMK2/TRAK1/TMED9/RAB11B/BLOC1S4/CHP1/BLOC1S5/CLN3/BLOC1S3/BLOC1S2/HTT/MYO1C/ARFGAP3/PDCD6/IKBKG/MYO19	57
GO:0001510	RNA methylation	34/3401	79/17163	2.09645e-06	9.3546e-05	NSUN2/TRMT11/FTSJ1/HSD17B10/METTL2A/TRMT6/TRMT2A/PCIF1/METTL4/TRMT1/CBLL1/TRMT1L/TRMT13/MRM2/METTL8/EMG1/GTPBP3/THUMPD3/METTL5/WDR4/RBM15/METTL2B/TRMT10B/TRMT61A/ZCCHC4/TRMT61B/MRM3/LARP7/DALRD3/WDR6/CMTR2/METTL6/NSUN6/RBM15B	34
GO:0070972	protein localization to endoplasmic reticulum	29/3401	63/17163	2.24257e-06	9.93139e-05	SEC62/GABARAPL2/HERPUD1/TRAM2/SEC61A2/TRAM1/BCAP29/RAB10/PPP1R15A/VAPA/KDELR1/SSR3/SPCS1/RTN4/RAB3GAP1/ANKRD13C/RAB3GAP2/EDEM1/UBAC2/OS9/KDELR2/MIA3/RER1/ZFAND2B/TAPT1/ZFAND2A/BCAP31/GPAA1/DDRGK1	29
GO:0032456	endocytic recycling	32/3401	73/17163	2.56369e-06	0.000112688	EIPR1/RAB7A/EPS15/CMTM6/RAB11A/ANKRD27/EHD1/RAB35/SNX3/ACAP2/SNX4/SNX17/RAB14/DENND1A/VPS26A/GGA3/CCDC93/STX6/KIAA1109/VPS53/SNX27/SNX12/EPG5/VPS26C/ARF6/ENTR1/VPS39/RAB8A/ARHGAP1/SCRIB/WASHC1/RAB11B	32
GO:0031929	TOR signaling	46/3401	121/17163	2.60479e-06	0.000113646	UBR2/CLEC16A/OTUD5/ARAF/ZMPSTE24/MAPKAPK5/WAC/SIRT1/HIF1A/FAM83D/WDR59/PIH1D1/GSK3A/RPS6KB1/ITFG2/FBXO9/RRAGC/MAPKAP1/PIK3CA/PRKAA1/LAMTOR5/TMEM127/AKT1/TIPRL/TBC1D7/EIF4EBP2/ATM/LAMTOR1/FLCN/LARP1/PINK1/UBR1/RICTOR/MIOS/TSC1/PIP4P1/DDIT4/SYAP1/GPR137/RPS6KB2/SMCR8/SLC38A9/GBA/EIF4EBP1/AKT1S1/PDCD6	46
GO:0071218	cellular response to misfolded protein	15/3401	23/17163	2.66748e-06	0.000115526	ATXN3/RNF126/HDAC6/STUB1/UBE2W/AUP1/SDF2L1/UGGT1/TOR1A/DERL1/RNF185/DNAJB12/NGLY1/DNAJB14/BAG6	15
GO:0031023	microtubule organizing center organization	52/3401	143/17163	2.84336e-06	0.000122244	CEP68/BRCA1/FBXW11/NDE1/CLASP1/WDR62/USP33/PCM1/NSFL1C/SIRT1/KIF3B/CEP76/CCP110/CEP152/CCDC61/TRIM37/GADD45A/NEK2/VPS4B/CEP250/CEP85/CHMP1A/GCC2/ODF2/CDK5RAP2/BBS4/MCPH1/CETN2/FBXW5/CCNF/CLASP2/SPICE1/CEP295/NDEL1/PCLAF/GOLGA2/C2CD3/CTNNB1/SAC3D1/ATF5/CHD3/CNTROB/PDCD6IP/CEP135/CCDC57/GEN1/CEP63/UVRAG/KIAA0753/DCTN1/E2F4/CHMP1B	52
GO:0000045	autophagosome assembly	39/3401	97/17163	3.01818e-06	0.000128819	RB1CC1/GABARAPL2/PHF23/RAB7A/PSEN1/ATG16L1/NSFL1C/SH3GLB1/MTMR3/IFT20/ATG2A/AMBRA1/PIKFYVE/RAB3GAP1/STX12/RAB3GAP2/ATG101/BECN1/EMC6/TBC1D14/UBQLN1/STX17/MAP1LC3B/WDR45B/RAB5A/ATG3/PINK1/TMEM41B/GABARAP/FEZ2/RAB33B/UBXN2A/ATG13/TMEM39A/SMCR8/PACS2/ATG7/SEC22B/PIP4K2B	39
GO:1903322	positive regulation of protein modification by small protein conjugation or removal	50/3401	136/17163	3.04652e-06	0.000129093	KDM1A/MYCBP2/BRCA1/PIAS1/PHF23/DCUN1D1/MAPK9/TOLLIP/PSMD10/XIAP/STUB1/PIAS4/FZR1/GSK3A/AIMP2/CDK5RAP3/UBE3A/WDR48/PIN1/PIAS3/HSPBP1/UBQLN1/MARCHF7/TANK/DERL1/FANCI/BCL10/ARNT/TNIP1/TBC1D7/DCUN1D2/PAXIP1/RNF111/PINK1/RCHY1/SENP2/BTRC/BMI1/CENPX/GABARAP/UBB/COMMD1/TRAF6/CENPS/MTA1/PTTG1IP/DCUN1D3/TOPORS/DDX3X/PDCD6	50
GO:0032984	protein-containing complex disassembly	73/3401	223/17163	3.25372e-06	0.000136888	LAMP2/VTA1/SPAST/CLEC16A/PHF23/SMARCD1/KIF2A/CLASP1/JMJD4/GSK3B/ZMPSTE24/OGFOD1/ADD1/MCOLN1/HDAC6/SNAP29/TRIOBP/ZFAND1/MTPN/SMARCD2/CAPZA1/ARHGEF2/STMN1/SET/VPS4B/MTRF1/PIK3CA/NAPB/DSTN/KLC1/MAP1S/CAMSAP1/CHMP1A/VPS4A/UBQLN1/SNX14/CKAP2/CALCOCO2/STX17/TMOD3/SMARCC2/KATNB1/MAP1LC3B/SH3GL1/PEX14/KIF2C/RUBCN/EPG5/SCAF4/SYNJ1/TAOK1/CLASP2/ATXN7/APEH/GFM2/DDIT4/KIF5B/SMARCC1/TMEM39A/SMCR8/GBA/FLII/IST…	73
GO:0034620	cellular response to unfolded protein	38/3401	94/17163	3.44427e-06	0.000143878	RHBDD2/MBTPS2/UFL1/HERPUD1/TM7SF3/ERLEC1/DERL2/PPP1R15A/BAX/STUB1/BFAR/CREB3/CDK5RAP3/TMEM33/NFE2L2/ATF6/SERP1/HERPUD2/VAPB/DNAJB9/SELENOS/OS9/ABCB10/DERL1/PARP16/TMBIM6/MBTPS1/NCK1/AMFR/DDIT3/PTPN2/HSF1/HSPA14/PTPN1/ERO1A/DDRGK1/QRICH1/PIGBOS1	38
GO:0006979	response to oxidative stress	123/3401	426/17163	3.65041e-06	0.000151415	GCLC/RAD52/BAD/ALS2/PPP5C/ERCC1/GLRX2/GCLM/RRM2B/ERCC8/MAPK9/TMEM161A/SIRT2/XRCC1/PDE8A/PSEN1/NFE2L1/GSTP1/PXN/HDAC6/SIRT1/ABL1/FBXO7/TXN2/HIF1A/GSKIP/APEX1/GSS/MAPK3/CYB5B/HMOX2/STX4/GSR/PPP2CB/HSPB1/NUDT1/MAPK8/PPIF/CAMKK2/NCOA7/MACROH2A1/OGG1/UBE3A/MPV17/HTRA2/LANCL1/STAT1/STK25/ATF2/NFE2L2/PARK7/HDAC1/PRDX1/PRDX6/MAPKAP1/LIAS/PRDX4/CHD6/STAU1/PRDX5/BECN1/TRAP1/SELENOS/C19orf12/PRKAA1/OSER1/LD…	123
GO:0016571	histone methylation	51/3401	141/17163	4.21428e-06	0.000173581	KDM1A/KMT2E/BRCA1/KMT2C/KDM4A/EED/RIF1/ATRX/SIRT1/SUV39H1/PIH1D1/DOT1L/EZH1/NSD2/KMT5B/PRDM4/MACROH2A1/ASH1L/PRDM2/RLF/KMT2A/PHF19/ASH2L/PRMT7/MEN1/SMYD5/SETD1B/CARM1/MTF2/SETDB1/NSD3/NTMT1/SUV39H2/CXXC1/PAXIP1/CHTOP/IWS1/PYGO2/KMT2D/CTNNB1/SETD5/MECP2/COPRS/SUZ12/EHMT1/SETD3/SETD4/SIRT7/WDR5B/KMT2B/PAGR1	51
GO:0070646	protein modification by small protein removal	55/3401	156/17163	4.43443e-06	0.00018138	ZRANB1/USP28/ATXN3/OTUD5/USP33/ITCH/SENP1/CYLD/ATXN7L3/UIMC1/USP48/JOSD1/DESI1/USP14/USP11/BABAM1/USP42/COPS7A/USP4/WDR48/USP34/PARK7/UCHL5/UCHL3/SENP5/DESI2/MINDY2/USP30/TANK/TOR1A/USP21/COPS7B/TNIP1/USP12/OTULIN/OTUD6B/USP16/BABAM2/SPATA2/SENP3/UBXN1/USP24/USP1/ATXN7/SENP2/OTUD4/ABRAXAS2/OTUB1/HINT1/OTUD3/USP32/ASXL1/USP19/VCPIP1/SHMT2	55
GO:0045732	positive regulation of protein catabolic process	74/3401	229/17163	4.74805e-06	0.000192869	GCLC/ANKIB1/RNF14/SNX1/PIAS1/RNF19A/MAPK9/HERPUD1/ATXN3/SIRT2/RAB7A/SIRT6/NRDC/ITCH/PSEN1/HSP90AA1/GSK3B/HECTD1/EZR/GGA1/RHBDD3/SGSM3/CSNK2A1/PSMD10/STUB1/OAZ1/FZR1/GSK3A/DVL1/SMURF2/CTSC/NFE2L2/RNF19B/FBXL5/AREL1/WWP1/GGA3/ATP5IF1/HSPBP1/UBQLN1/DNAJB2/RNF185/CSNK1D/AKT1/COP1/VGLL4/MSN/ZER1/ZYG11B/RCHY1/FBXO22/ATG4B/UBE2V2/GABARAP/RNF139/FBXW8/ARIH2/GBA/ZFAND2A/RAD23A/SOCS4/OAZ2/RNF41/TMEM259/PTT…	74
GO:0090114	COPII-coated vesicle budding	17/3401	29/17163	4.7863e-06	0.000193091	SAR1A/SEC23A/SEC23B/VAPA/SEC24A/TFG/SCAP/KLHL12/PPP6C/VAPB/TBC1D20/SEC31A/SEC24B/CSNK1D/SAR1B/MIA3/PDCD6	17
GO:0046700	heterocycle catabolic process	126/3401	441/17163	4.95816e-06	0.000198664	CSDE1/RNH1/VIM/ZCCHC8/NSUN2/EDC4/THRAP3/RC3H2/NTHL1/ELAVL1/PDE8A/ACAT1/UNG/NT5C2/TUT7/BAX/KHSRP/FUS/PABPC4/ALKBH5/AGO1/ACOT7/CIRBP/TNRC6B/ZC3H14/APEX1/E2F1/HMOX2/RNASEH2A/GSK3A/SMG9/NUDT1/LARP4B/CASC3/DCPS/MAGOHB/CNOT2/MAPK14/TENT4A/CNOT6/OGG1/NFE2L2/FASTKD2/SLIRP/ZCCHC17/TRIR/SMUG1/FASTKD3/UPF3B/AGO3/MBD4/MGAT1/GRSF1/RIDA/FBH1/PUM1/DHX34/SYNCRIP/RC3H1/MRPL44/RNASEH2B/NUDT15/TBRG4/FASTKD1/HNRNPD/…	126
GO:0006497	protein lipidation	37/3401	92/17163	5.31951e-06	0.000211702	DPM1/PIGQ/ZDHHC6/ATG16L1/PPM1A/PIGU/RAB3GAP1/RAB3GAP2/PIGT/DPM2/PPM1B/WDR45B/PIGK/GOLGA7/PGAP2/PIGF/ATG10/ZDHHC7/MPPE1/DBI/ZDHHC5/ZDHHC12/ZDHHC3/PIGX/PIGO/ZDHHC16/ZDHHC24/PIGG/GBA/DPM3/ZDHHC20/PIGP/ZDHHC9/ATG7/PIGN/GPAA1/PIGW	37
GO:2000060	positive regulation of ubiquitin-dependent protein catabolic process	41/3401	106/17163	5.41628e-06	0.000214107	GCLC/ANKIB1/RNF14/PIAS1/RNF19A/MAPK9/HERPUD1/SIRT2/SIRT6/PSEN1/GSK3B/HECTD1/PSMD10/STUB1/FZR1/GSK3A/DVL1/NFE2L2/RNF19B/HSPBP1/UBQLN1/DNAJB2/CSNK1D/AKT1/COP1/ZER1/ZYG11B/RCHY1/FBXO22/UBE2V2/GABARAP/RNF139/FBXW8/ARIH2/GBA/ZFAND2A/RAD23A/SOCS4/BCAP31/DDRGK1/CSNK1E	41
GO:0006289	nucleotide-excision repair	27/3401	59/17163	5.71518e-06	0.000224416	RAD52/ERCC1/SLC30A9/ERCC8/NTHL1/ATXN3/SIRT1/OGG1/RAD23B/POLK/DDB2/ERCC5/HUS1/KAT7/XPA/CUL4A/CETN2/XPC/RNF111/FANCC/UVSSA/COMMD1/LIG4/ERCC4/RAD23A/HMGN1/GTF2H5	27
GO:0035601	protein deacylation	42/3401	110/17163	6.14067e-06	0.000239109	MSL3/LYPLA2/SPHK2/SIRT2/KDM5A/BAZ2A/SIRT6/RCOR1/HDAC6/SIRT1/ABHD12/PRKD2/MAPK8/VEGFA/HDAC1/RCOR3/LYPLA1/MORF4L2/SIN3B/PPT1/PRKAA1/ABHD13/SIRT3/HDAC8/MTA2/DYRK1A/ELK4/PINK1/CCAR2/CTBP1/SMARCAD1/NIPBL/ING2/TADA3/BRMS1/MTA1/MORF4L1/SIRT7/HDAC2/FLNA/MIER1/C6orf89	42
GO:0044270	cellular nitrogen compound catabolic process	127/3401	447/17163	6.17057e-06	0.000239109	CSDE1/RNH1/VIM/ZCCHC8/NSUN2/EDC4/THRAP3/RC3H2/NTHL1/ELAVL1/PDE8A/ACAT1/UNG/NT5C2/TUT7/BAX/KHSRP/FUS/PABPC4/ALKBH5/AGO1/ACOT7/CIRBP/TNRC6B/ZC3H14/APEX1/E2F1/HMOX2/RNASEH2A/GSK3A/SMG9/NUDT1/LARP4B/CASC3/DCPS/MAGOHB/CNOT2/MAPK14/TENT4A/CNOT6/OGG1/FASTKD2/SLIRP/ZCCHC17/TRIR/SMUG1/FASTKD3/UPF3B/AGO3/POR/MBD4/MGAT1/GRSF1/RIDA/FBH1/PUM1/DHX34/SYNCRIP/RC3H1/MRPL44/RNASEH2B/NUDT15/TBRG4/FASTKD1/HNRNPD/TDG…	127
GO:0030488	tRNA methylation	21/3401	41/17163	6.97877e-06	0.000268137	NSUN2/TRMT11/FTSJ1/HSD17B10/METTL2A/TRMT6/TRMT1/TRMT1L/TRMT13/METTL8/GTPBP3/THUMPD3/WDR4/METTL2B/TRMT10B/TRMT61A/TRMT61B/DALRD3/WDR6/METTL6/NSUN6	21
GO:0007033	vacuole organization	60/3401	177/17163	7.01072e-06	0.000268137	RB1CC1/GRN/GABARAPL2/PHF23/RAB7A/PSEN1/ATG16L1/NSFL1C/SH3GLB1/HPS4/MTMR3/CLN5/NAGLU/IFT20/ATG2A/AMBRA1/GNPTAB/PIKFYVE/RAB3GAP1/ATF2/STX12/RAB3GAP2/RAB14/ATG101/BECN1/TMEM175/EMC6/CLN6/PPT1/TBC1D14/VPS4A/AP3B1/ARL8B/TMEM165/UBQLN1/STX17/MAP1LC3B/MBTPS1/WDR45B/ARF1/RAB5A/ATG3/LAMTOR1/PINK1/WASHC5/TMEM41B/GABARAP/FEZ2/RAB33B/UBXN2A/ATG13/TMEM39A/SMCR8/GBA/PACS2/ANXA2/CLN3/ATG7/SEC22B/PIP4K2B	60
GO:0006626	protein targeting to mitochondrion	39/3401	100/17163	7.21661e-06	0.000274231	TOMM34/MIPEP/LMAN1/TIMM21/HSP90AA1/RNF31/SH3GLB1/HPS4/FBXO7/TIMM50/GSK3A/PITRM1/AIP/HTRA2/MTERF4/TIMM17B/ATP5IF1/PRKAA1/TIMM17A/HAX1/IMMP1L/TIMM8B/TOMM70/AIFM1/BAG4/PINK1/UBE2J2/MFF/HSPA4/ATG13/TOMM5/ARIH2/BCAP31/NDUFA13/TOMM7/SREBF2/DNAJC19/LEPROT/FIS1	39
GO:0019439	aromatic compound catabolic process	130/3401	462/17163	8.14874e-06	0.000305058	CSDE1/RNH1/VIM/ZCCHC8/NSUN2/EDC4/THRAP3/RC3H2/NTHL1/ELAVL1/PDE8A/ACAT1/UNG/NT5C2/TUT7/BAX/KHSRP/FUS/PABPC4/ALKBH5/AGO1/COMT/ACOT7/CIRBP/TNRC6B/GSTZ1/ZC3H14/APEX1/E2F1/HMOX2/RNASEH2A/GSK3A/SMG9/NUDT1/LARP4B/CASC3/DCPS/MAGOHB/CNOT2/MAPK14/TENT4A/CNOT6/OGG1/FASTKD2/SLIRP/ZCCHC17/TRIR/SMUG1/FASTKD3/UPF3B/AGO3/MBD4/MGAT1/GRSF1/RIDA/FBH1/PUM1/DHX34/SYNCRIP/RC3H1/MRPL44/RNASEH2B/NUDT15/TBRG4/KYAT3/FASTK…	130
GO:0006744	ubiquinone biosynthetic process	12/3401	17/17163	8.18322e-06	0.000305058	COQ9/COQ5/COQ10B/COQ6/UBIAD1/COQ8B/COQ3/NDUFA9/PDSS1/PDSS2/COQ7/PPTC7	12
GO:1901663	quinone biosynthetic process	12/3401	17/17163	8.18322e-06	0.000305058	COQ9/COQ5/COQ10B/COQ6/UBIAD1/COQ8B/COQ3/NDUFA9/PDSS1/PDSS2/COQ7/PPTC7	12
GO:0051054	positive regulation of DNA metabolic process	66/3401	201/17163	8.40544e-06	0.000311371	BRCA1/ERCC1/MRE11/TMEM161A/TP53BP1/XRCC1/MAP2K7/SIRT6/RIF1/HSP90AA1/ATRX/BAX/UIMC1/MAPKAPK5/FUS/HSP90AB1/SIRT1/SMCHD1/MAPK3/ACD/NBN/PRKD2/BABAM1/TNKS2/NSD2/KMT5B/PTGES3/FOXM1/RAD51AP1/WDR48/NEK2/UBE2B/SLF2/HNRNPA2B1/POT1/TRIM28/TERF2/HNRNPA1/HNRNPD/NABP2/PML/PARN/ARRB2/WRAP53/CBX8/AKT1/PARP1/NAF1/PRIM2/CIZ1/ATM/CEBPG/PAXIP1/BABAM2/EYA3/RNF168/OTUD4/ENDOG/CTNNB1/MECP2/UBE2V2/TNKS/HMCES/HSF1/PRKDC/…	66
GO:0034968	histone lysine methylation	43/3401	115/17163	8.91335e-06	0.000326201	KDM1A/KMT2E/BRCA1/KMT2C/KDM4A/EED/RIF1/ATRX/SIRT1/SUV39H1/PIH1D1/DOT1L/EZH1/NSD2/KMT5B/MACROH2A1/ASH1L/RLF/KMT2A/PHF19/ASH2L/MEN1/SMYD5/SETD1B/MTF2/SETDB1/NSD3/SUV39H2/CXXC1/PAXIP1/IWS1/PYGO2/KMT2D/CTNNB1/SETD5/MECP2/SUZ12/EHMT1/SETD3/SETD4/WDR5B/KMT2B/PAGR1	43
GO:0016575	histone deacetylation	33/3401	80/17163	8.91652e-06	0.000326201	MSL3/SPHK2/SIRT2/KDM5A/BAZ2A/SIRT6/RCOR1/HDAC6/SIRT1/PRKD2/MAPK8/VEGFA/HDAC1/RCOR3/MORF4L2/SIN3B/SIRT3/HDAC8/MTA2/ELK4/PINK1/CTBP1/SMARCAD1/NIPBL/ING2/TADA3/BRMS1/MTA1/MORF4L1/SIRT7/HDAC2/MIER1/C6orf89	33
GO:0006325	chromatin organization	116/3401	404/17163	9.06469e-06	0.000329574	KMT2E/BAZ1B/MBTD1/BRD9/RSF1/HMG20B/SMARCD1/KDM4A/PSME4/SIRT2/NUCKS1/MBD3/KDM5A/BAZ2A/RBL1/RSBN1/KAT6A/ATRX/SRPK1/SIRT1/L3MBTL2/ACTR5/METTL4/SMCHD1/SUV39H1/RBBP7/CHRAC1/PIH1D1/ASF1B/BABAM1/DNAJC2/ZNHIT1/SPIN1/KDM4C/SMARCD2/EZH1/ASF1A/MACROH2A1/PHF13/HDAC1/HMGN3/SET/PHF19/HELLS/NAA60/CBX3/CHD6/ZNFX1/ZBTB1/HP1BP3/KDM4B/HAT1/MAP1S/TRIM28/CHD1L/RRP8/H3-3B/MORC2/PPHLN1/PHF21A/ANP32B/AEBP2/TDG/SMARCC2/B…	116
GO:0072384	organelle transport along microtubule	34/3401	84/17163	1.07136e-05	0.000387136	SPAST/DTNBP1/AP3D1/FBXW11/NDE1/HDAC6/HIF1A/KIF3B/BLOC1S6/TRAK2/RHOT1/KIF1C/MAP1S/AP3B1/RHOT2/PEX14/AP3S2/COPG2/SUN1/NDEL1/UBB/KIF5B/RAB6A/TRAK1/LAMP1/BICD2/BLOC1S4/BLOC1S5/CLN3/TMEM201/BLOC1S3/BLOC1S2/HTT/HSBP1	34
GO:0008631	intrinsic apoptotic signaling pathway in response to oxidative stress	22/3401	45/17163	1.12061e-05	0.000400791	SIRT1/HIF1A/GSKIP/HSPB1/HTRA2/STK25/NFE2L2/PARK7/TRAP1/UBQLN1/PML/AKT1/PARP1/ARL6IP5/NONO/PINK1/BAG5/MAPK7/ZNF622/DIABLO/P4HB/PPIA	22
GO:0070131	positive regulation of mitochondrial translation	11/3401	15/17163	1.12276e-05	0.000400791	CDK5RAP1/FASTKD2/FASTKD3/UQCC2/RMND1/RPUSD3/RPUSD4/TRUB2/NGRN/COA3/MPV17L2	11
GO:0051788	response to misfolded protein	15/3401	25/17163	1.18507e-05	0.000420486	ATXN3/RNF126/HDAC6/STUB1/UBE2W/AUP1/SDF2L1/UGGT1/TOR1A/DERL1/RNF185/DNAJB12/NGLY1/DNAJB14/BAG6	15
GO:0006399	tRNA metabolic process	59/3401	176/17163	1.22484e-05	0.000431996	LARS2/NSUN2/TRIT1/GATB/ADAT1/TRMT11/THUMPD1/FTSJ1/HSD17B10/DDX1/METTL2A/TRMT6/PUS7/ALKBH1/PRORP/CDK5RAP1/DTWD1/TRMT1/PTCD1/PUS3/HARS2/DARS2/TRMT1L/TRMT13/METTL8/OSGEPL1/DTD2/GTPBP3/QRSL1/GRSF1/THUMPD3/CARS2/NARS2/FARS2/CDKAL1/RARS2/TRPT1/QTRT2/WDR4/METTL2B/TRMT10B/RPUSD4/TRUB1/TRMT61A/DUS2/DUS1L/PUSL1/TRMT61B/PUS1/DALRD3/WDR6/LAGE3/TSEN15/TYW1/METTL6/QTRT1/NSUN6/GATC/AARSD1	59
GO:0000963	mitochondrial RNA processing	13/3401	20/17163	1.34543e-05	0.000468909	TRIT1/HSD17B10/PRORP/CDK5RAP1/FASTKD2/FASTKD3/TBRG4/FASTKD1/FASTK/RPUSD4/TRMT61B/PUS1/FASTKD5	13
GO:1902176	negative regulation of oxidative stress-induced intrinsic apoptotic signaling pathway	13/3401	20/17163	1.34543e-05	0.000468909	SIRT1/HIF1A/HSPB1/HTRA2/NFE2L2/PARK7/TRAP1/AKT1/NONO/PINK1/BAG5/MAPK7/PPIA	13
GO:0032388	positive regulation of intracellular transport	65/3401	200/17163	1.423e-05	0.000486602	EIPR1/IPO5/PRKACA/PCM1/SAR1A/RAB21/PSEN1/GSK3B/EDEM2/MAVS/RNF31/EZR/HSP90AB1/SH3GLB1/HPS4/MIEF1/TM9SF4/ZFAND1/UBR5/OAZ1/AKT2/GSK3A/MAPK8/EHD1/C2CD5/MAPK14/TMEM30A/HTRA2/SCP2/ITGB1BP1/KHDRBS1/TBC1D20/TRIM28/PRKAA1/EDEM1/ANP32B/CTDSPL2/CAPN10/ARF1/MSN/B3GAT3/SAR1B/PINK1/UBE2J2/PCNT/CDK5/MFF/KIF5B/HRAS/ATG13/MIEF2/ARIH2/OAZ2/ANXA2/CIB1/BCAP31/CHP1/TOMM7/FLNA/MYO1C/SREBF2/EFCAB7/LEPROT/FIS1/VAMP2	65
GO:0030970	retrograde protein transport, ER to cytosol	16/3401	28/17163	1.43586e-05	0.000486602	HERPUD1/ERLEC1/SEL1L/DERL2/EDEM2/HM13/FAF2/AUP1/SELENOS/EDEM1/UBAC2/OS9/DERL1/TMEM129/UBE2G2/BCAP31	16
GO:1903513	endoplasmic reticulum to cytosol transport	16/3401	28/17163	1.43586e-05	0.000486602	HERPUD1/ERLEC1/SEL1L/DERL2/EDEM2/HM13/FAF2/AUP1/SELENOS/EDEM1/UBAC2/OS9/DERL1/TMEM129/UBE2G2/BCAP31	16
GO:0007034	vacuolar transport	53/3401	154/17163	1.44576e-05	0.000486602	M6PR/ALS2/LAMP2/VTA1/GRN/CLEC16A/USE1/AP3D1/RAB7A/RNF215/HMGXB4/MON1B/SNX16/LEPROTL1/GNPTAB/TRAK2/VPS4B/GGA3/BECN1/CHMP1A/RBSN/VPS4A/AP3B1/ARL8B/TGFBRAP1/GCC2/SCYL2/VPS36/STAM/VPS53/NPC1/SNX27/ARF1/VIPAS39/VTI1A/EPG5/AP3S2/PINK1/HGSNAT/AP1G1/VPS39/UBXN6/VPS37C/TRAK1/TMEM50A/LAMP1/CLN3/PSAP/VPS13A/RAB12/LEPROT/AP4M1/CHMP1B	53
GO:0010970	transport along microtubule	53/3401	154/17163	1.44576e-05	0.000486602	SPAST/DTNBP1/AP3D1/FBXW11/NDE1/PCM1/RABL2B/RAB21/HSPB11/HDAC6/HIF1A/IFT52/KIF3B/BLOC1S6/HSPB1/IFT20/TRAK2/IFT46/DYNC2I2/RHOT1/KIF1C/MAP1S/FLOT2/TERF2/AP3B1/ARL8B/ARL3/MAPK8IP3/RHOT2/APP/PEX14/ARL8A/AP3S2/COPG2/SUN1/NDEL1/UBB/KIF5B/RAB6A/SSNA1/TRAK1/PURA/LAMP1/BICD2/BLOC1S4/BLOC1S5/CLN3/TMEM201/BLOC1S3/BLOC1S2/HTT/SPG7/HSBP1	53
GO:1903364	positive regulation of cellular protein catabolic process	53/3401	154/17163	1.44576e-05	0.000486602	GCLC/ANKIB1/RNF14/PIAS1/RNF19A/MAPK9/HERPUD1/ATXN3/SIRT2/SIRT6/PSEN1/HSP90AA1/GSK3B/HECTD1/EZR/PSMD10/STUB1/FZR1/GSK3A/DVL1/CTSC/NFE2L2/RNF19B/FBXL5/ATP5IF1/HSPBP1/UBQLN1/DNAJB2/RNF185/CSNK1D/AKT1/COP1/VGLL4/MSN/ZER1/ZYG11B/RCHY1/FBXO22/UBE2V2/GABARAP/RNF139/FBXW8/ARIH2/GBA/ZFAND2A/RAD23A/SOCS4/TMEM259/PTTG1IP/BCAP31/DDRGK1/BAG6/CSNK1E	53
GO:0043247	telomere maintenance in response to DNA damage	10/3401	13/17163	1.45978e-05	0.000488527	ERCC1/XRCC1/RIF1/APEX1/ACD/TERF2/DCLRE1C/TERF2IP/ERCC4/DCLRE1A	10
GO:0090316	positive regulation of intracellular protein transport	54/3401	158/17163	1.51253e-05	0.000503321	IPO5/PRKACA/PCM1/SAR1A/PSEN1/GSK3B/EDEM2/MAVS/RNF31/HSP90AB1/SH3GLB1/HPS4/MIEF1/TM9SF4/ZFAND1/UBR5/OAZ1/AKT2/GSK3A/MAPK8/C2CD5/MAPK14/TMEM30A/HTRA2/ITGB1BP1/TRIM28/PRKAA1/EDEM1/ANP32B/CTDSPL2/B3GAT3/SAR1B/PINK1/UBE2J2/PCNT/CDK5/MFF/KIF5B/HRAS/ATG13/MIEF2/ARIH2/OAZ2/CIB1/BCAP31/CHP1/TOMM7/FLNA/MYO1C/SREBF2/EFCAB7/LEPROT/FIS1/VAMP2	54
GO:1903052	positive regulation of proteolysis involved in cellular protein catabolic process	47/3401	132/17163	1.58835e-05	0.000525583	GCLC/ANKIB1/RNF14/PIAS1/RNF19A/MAPK9/HERPUD1/ATXN3/SIRT2/SIRT6/PSEN1/GSK3B/HECTD1/PSMD10/STUB1/FZR1/GSK3A/DVL1/CTSC/NFE2L2/RNF19B/ATP5IF1/HSPBP1/UBQLN1/DNAJB2/RNF185/CSNK1D/AKT1/COP1/ZER1/ZYG11B/RCHY1/FBXO22/UBE2V2/GABARAP/RNF139/FBXW8/ARIH2/GBA/ZFAND2A/RAD23A/SOCS4/TMEM259/BCAP31/DDRGK1/BAG6/CSNK1E	47
GO:0042158	lipoprotein biosynthetic process	37/3401	96/17163	1.67729e-05	0.000551913	DPM1/PIGQ/ZDHHC6/ATG16L1/PPM1A/PIGU/RAB3GAP1/RAB3GAP2/PIGT/DPM2/PPM1B/WDR45B/PIGK/GOLGA7/PGAP2/PIGF/ATG10/ZDHHC7/MPPE1/DBI/ZDHHC5/ZDHHC12/ZDHHC3/PIGX/PIGO/ZDHHC16/ZDHHC24/PIGG/GBA/DPM3/ZDHHC20/PIGP/ZDHHC9/ATG7/PIGN/GPAA1/PIGW	37
GO:0098732	macromolecule deacylation	42/3401	114/17163	1.71651e-05	0.000561679	MSL3/LYPLA2/SPHK2/SIRT2/KDM5A/BAZ2A/SIRT6/RCOR1/HDAC6/SIRT1/ABHD12/PRKD2/MAPK8/VEGFA/HDAC1/RCOR3/LYPLA1/MORF4L2/SIN3B/PPT1/PRKAA1/ABHD13/SIRT3/HDAC8/MTA2/DYRK1A/ELK4/PINK1/CCAR2/CTBP1/SMARCAD1/NIPBL/ING2/TADA3/BRMS1/MTA1/MORF4L1/SIRT7/HDAC2/FLNA/MIER1/C6orf89	42
GO:0032527	protein exit from endoplasmic reticulum	22/3401	46/17163	1.74739e-05	0.000568627	HERPUD1/ERLEC1/SEL1L/DERL2/SAR1A/EDEM2/HM13/TM9SF4/RANGRF/TMEM30A/FAF2/AUP1/SELENOS/EDEM1/UBAC2/OS9/GCC2/DERL1/SAR1B/TMEM129/UBE2G2/BCAP31	22
GO:0007006	mitochondrial membrane organization	41/3401	111/17163	2.00393e-05	0.000633161	GCLC/BAD/DNAJC11/BCS1L/HSP90AA1/GSK3B/BAX/TIMM50/GSK3A/MAPK8/PPIF/ATF2/ALKBH7/RHOT1/BCL2L2/ATP5IF1/IMMT/AP3B1/RHOT2/TIMM8B/TOMM70/PINK1/CALM3/OMA1/MAIP1/VDAC2/GHITM/HSPA4/MFN1/NAIF1/MTX1/MICOS10/CNP/MICOS13/APOO/NDUFA13/BLOC1S2/SPG7/CALM1/SLC35F6/RTL10	41
GO:0001522	pseudouridine synthesis	12/3401	18/17163	2.0102e-05	0.000633161	RPUSD1/TSR3/PUS7/PUS3/NAF1/RPUSD3/RPUSD4/TRUB1/RPUSD2/TRUB2/PUSL1/PUS1	12
GO:0006625	protein targeting to peroxisome	12/3401	18/17163	2.0102e-05	0.000633161	PEX3/ZFAND6/PEX16/PEX1/HACL1/PEX5/PEX14/PEX10/PEX19/PEX13/PEX2/PEX26	12
GO:0071786	endoplasmic reticulum tubular network organization	12/3401	18/17163	2.0102e-05	0.000633161	RAB10/RAB18/TMEM33/RTN4/RAB3GAP1/RAB3GAP2/RTN3/LNPK/ZFYVE27/TMEM170A/REEP4/ARL6IP1	12
GO:0072662	protein localization to peroxisome	12/3401	18/17163	2.0102e-05	0.000633161	PEX3/ZFAND6/PEX16/PEX1/HACL1/PEX5/PEX14/PEX10/PEX19/PEX13/PEX2/PEX26	12
GO:0072663	establishment of protein localization to peroxisome	12/3401	18/17163	2.0102e-05	0.000633161	PEX3/ZFAND6/PEX16/PEX1/HACL1/PEX5/PEX14/PEX10/PEX19/PEX13/PEX2/PEX26	12
GO:0006303	double-strand break repair via nonhomologous end joining	28/3401	66/17163	2.25037e-05	0.000705036	LIG3/ERCC1/MRE11/ERCC8/TP53BP1/POLB/XRCC1/RIF1/SMCHD1/NSD2/KMT5B/CYREN/POT1/SMARCAL1/WRAP53/ATM/XRCC4/DCLRE1C/HMGB2/LIG4/ERCC4/ZBTB7A/HMCES/HSF1/SIRT7/UVRAG/DCLRE1A/PRKDC	28
GO:0034063	stress granule assembly	15/3401	26/17163	2.28742e-05	0.000712853	CSDE1/OGFOD1/CIRBP/PRRC2C/STYXL1/PRKAA1/G3BP2/UBAP2L/G3BP1/YTHDF1/ATXN2L/YTHDF3/YTHDF2/ATXN2/DDX3X	15
GO:0007098	centrosome cycle	46/3401	130/17163	2.33496e-05	0.000723839	CEP68/BRCA1/NDE1/WDR62/USP33/PCM1/NSFL1C/SIRT1/KIF3B/CEP76/CCP110/CEP152/TRIM37/GADD45A/NEK2/VPS4B/CEP250/CEP85/CHMP1A/ODF2/CDK5RAP2/BBS4/MCPH1/CETN2/FBXW5/CCNF/SPICE1/CEP295/NDEL1/PCLAF/GOLGA2/C2CD3/CTNNB1/SAC3D1/ATF5/CHD3/CNTROB/PDCD6IP/CEP135/CCDC57/GEN1/CEP63/UVRAG/KIAA0753/DCTN1/CHMP1B	46
GO:0042770	signal transduction in response to DNA damage	57/3401	172/17163	2.49063e-05	0.000768054	KDM1A/BRCA1/MRE11/USP28/TP53BP1/GTSE1/ZMPSTE24/ATRX/UIMC1/WAC/SIRT1/ABL1/E2F1/PSMD10/NBN/DOT1L/FZR1/BABAM1/CASP2/CDK5RAP3/FOXM1/ING4/MAPK14/ATF2/GADD45A/EEF1E1/EIF2AK4/CASP9/RNASEH2B/HUS1/MARCHF7/MDC1/CUL4A/PML/TIPRL/FANCD2/ATM/TAOK2/XPC/PAXIP1/DYRK1A/BABAM2/CCAR2/TAOK1/RFWD3/FEM1B/PPM1D/RHNO1/MUS81/GRB2/CEP63/PTTG1IP/CHEK2/RPS27L/MDM4/GIGYF2/PRKDC	57
GO:0051648	vesicle localization	58/3401	176/17163	2.55558e-05	0.000783978	DTNBP1/AP3D1/FBXW11/NDE1/PICALM/CLASP1/SAR1A/PSEN1/TMEM230/SNAP29/KIF3B/RAB11A/BLOC1S6/WASL/GOSR1/C17orf75/TFG/TRAK2/KLHL12/PPP6C/WDR11/BBS2/KIF1C/ACTN4/AP3B1/TOR1A/AP1AR/USO1/BBS4/CSNK1D/ARF1/ARFGAP2/SAR1B/AP3S2/PINK1/SYNJ1/CLASP2/CDK5/NDEL1/CTNNB1/KIF5B/SCRIB/LIMK2/TRAK1/TMED9/RAB11B/BLOC1S4/CHP1/BLOC1S5/CLN3/BLOC1S3/BLOC1S2/HTT/MYO1C/ARFGAP3/PDCD6/IKBKG/MYO19	58
GO:1902175	regulation of oxidative stress-induced intrinsic apoptotic signaling pathway	16/3401	29/17163	2.614e-05	0.000797743	SIRT1/HIF1A/HSPB1/HTRA2/NFE2L2/PARK7/TRAP1/UBQLN1/AKT1/PARP1/NONO/PINK1/BAG5/MAPK7/P4HB/PPIA	16
GO:1901361	organic cyclic compound catabolic process	134/3401	490/17163	2.75131e-05	0.000835321	CSDE1/RNH1/VIM/ZCCHC8/NSUN2/EDC4/THRAP3/RC3H2/NTHL1/ELAVL1/PDE8A/ACAT1/UNG/NT5C2/TUT7/BAX/KHSRP/FUS/PABPC4/ALKBH5/AGO1/COMT/ACOT7/CIRBP/TNRC6B/GSTZ1/ZC3H14/APEX1/E2F1/HMOX2/RNASEH2A/GSK3A/SMG9/NUDT1/LARP4B/CASC3/DCPS/MAGOHB/CNOT2/MAPK14/TENT4A/CNOT6/OGG1/SNX17/NFE2L2/FASTKD2/SLIRP/ZCCHC17/TRIR/SMUG1/FASTKD3/UPF3B/AGO3/YWHAH/MBD4/MGAT1/GRSF1/RIDA/FBH1/PUM1/DHX34/SYNCRIP/RC3H1/MRPL44/RNASEH2B/NUDT1…	134
GO:0006506	GPI anchor biosynthetic process	17/3401	32/17163	2.82905e-05	0.000854517	DPM1/PIGQ/PIGU/PIGT/DPM2/PIGK/PGAP2/PIGF/MPPE1/PIGX/PIGO/PIGG/DPM3/PIGP/PIGN/GPAA1/PIGW	17
GO:0031507	heterochromatin assembly	19/3401	38/17163	2.96367e-05	0.000890612	SIRT2/MBD3/BAZ2A/SIRT1/SMCHD1/SUV39H1/EZH1/HDAC1/HELLS/ZNFX1/TRIM28/RRP8/MORC2/PPHLN1/BAHD1/SETDB1/POLE3/ATF7IP/PHF8	19
GO:0006612	protein targeting to membrane	43/3401	120/17163	3.00215e-05	0.000897597	SEC62/ZDHHC6/PEX3/TRAM2/SEC61A2/TRAM1/MIEF1/AKT2/C2CD5/SSR3/PIKFYVE/ICMT/ITGB1BP1/PEX16/SSR1/INPP5K/PEX5/ATG3/GOLGA7/TAOK2/ZDHHC7/RABGEF1/ZFAND2B/ZDHHC12/PEX19/SSR2/ZDHHC3/CDK5/YIF1B/VPS37C/MFF/ARL6IP1/ZDHHC24/HRAS/MIEF2/ZDHHC20/CIB1/CHP1/ZDHHC9/MYO1C/GDI1/FIS1/PEX26	43
GO:0006513	protein monoubiquitination	28/3401	67/17163	3.14027e-05	0.000929457	RNF126/RAD18/ATXN7L3/KDM2B/WAC/UBE2W/UBE2R2/TRIM37/CBL/WDR48/PCGF1/FANCL/KLHL12/UBE2B/DDB2/MARCHF7/OBI1/CUL4B/RNF168/LEO1/ZNF598/BMI1/UBB/UBE2O/PCGF3/TOPORS/PDCD6/UHRF1	28
GO:1902117	positive regulation of organelle assembly	28/3401	67/17163	3.14027e-05	0.000929457	MAPK9/RHOA/SH3GLB1/CCP110/CNOT2/CNOT6/RAB3GAP1/RAB3GAP2/VPS4B/GPSM2/SEPTIN7/BECN1/G3BP2/BBS4/G3BP1/MSN/PAN3/ASAP1/ARHGAP35/ENTR1/CEP295/ATMIN/TAPT1/PDCD6IP/CEP135/SEPTIN9/HTT/PIP4K2B	28
GO:0033143	regulation of intracellular steroid hormone receptor signaling pathway	30/3401	74/17163	3.34742e-05	0.000985815	KDM1A/PPP5C/BRCA1/RNF14/UFL1/RHOA/UBA5/HDAC6/SIRT1/KDM4C/UFSP2/CNOT2/PARK7/HDAC1/UFM1/CRY2/PKN1/SAFB2/LATS1/WBP2/CARM1/PARP1/CNOT9/KMT2D/ZBTB7A/CALR/STRN3/KANK2/DDRGK1/PAGR1	30
GO:1903533	regulation of protein targeting	32/3401	81/17163	3.43434e-05	0.00100638	LMAN1/RNF31/SH3GLB1/HPS4/MIEF1/NUCB1/AKT2/GSK3A/C2CD5/HTRA2/ITGB1BP1/ATP5IF1/PRKAA1/INPP5K/HAX1/BAG4/PINK1/UBE2J2/CDK5/MFF/HRAS/ATG13/MIEF2/ARIH2/CIB1/CHP1/TOMM7/MYO1C/SREBF2/GDI1/LEPROT/FIS1	32
GO:1901988	negative regulation of cell cycle phase transition	70/3401	225/17163	3.46402e-05	0.00101005	MAD1L1/BRCA1/MRE11/NSUN2/USP28/TP53BP1/TRIP13/GTSE1/DLG1/JADE1/RBL1/ZW10/UIMC1/WAC/FBXO7/E2F1/NBN/DOT1L/FZR1/BABAM1/CASP2/CDK5RAP3/MAPK14/MACROH2A1/ATF2/CENPF/EIF2AK4/CDKN2D/VPS4A/MEN1/RNASEH2B/HUS1/CDK5RAP2/MDC1/NABP2/CUL4A/PML/TIPRL/FANCD2/CTDSP1/DYNC1LI1/ATM/TAOK2/ZFP36L2/XPC/BABAM2/CCAR2/TAOK1/TPRA1/ZFYVE19/CDK2AP2/RFWD3/FEM1B/ATF5/AVEN/RHNO1/MUS81/ZWILCH/CTDSP2/GEN1/CEP63/CHEK2/KNTC1/RPS27L/…	70
GO:0031398	positive regulation of protein ubiquitination	42/3401	117/17163	3.51943e-05	0.00102094	KDM1A/MYCBP2/BRCA1/PHF23/DCUN1D1/MAPK9/PSMD10/XIAP/STUB1/FZR1/GSK3A/AIMP2/CDK5RAP3/UBE3A/PIN1/HSPBP1/UBQLN1/MARCHF7/DERL1/FANCI/BCL10/TBC1D7/DCUN1D2/PAXIP1/RNF111/PINK1/RCHY1/SENP2/BTRC/BMI1/CENPX/GABARAP/UBB/COMMD1/TRAF6/CENPS/MTA1/PTTG1IP/DCUN1D3/TOPORS/DDX3X/PDCD6	42
GO:0098930	axonal transport	27/3401	64/17163	3.53604e-05	0.00102094	SPAST/DTNBP1/AP3D1/FBXW11/RAB21/HDAC6/HIF1A/KIF3B/BLOC1S6/HSPB1/TRAK2/KIF1C/TERF2/AP3B1/ARL8B/MAPK8IP3/ARL8A/AP3S2/NDEL1/KIF5B/TRAK1/BLOC1S4/BLOC1S5/BLOC1S3/BLOC1S2/SPG7/HSBP1	27
GO:0006476	protein deacetylation	37/3401	99/17163	3.70932e-05	0.00106209	MSL3/SPHK2/SIRT2/KDM5A/BAZ2A/SIRT6/RCOR1/HDAC6/SIRT1/PRKD2/MAPK8/VEGFA/HDAC1/RCOR3/MORF4L2/SIN3B/PRKAA1/SIRT3/HDAC8/MTA2/DYRK1A/ELK4/PINK1/CCAR2/CTBP1/SMARCAD1/NIPBL/ING2/TADA3/BRMS1/MTA1/MORF4L1/SIRT7/HDAC2/FLNA/MIER1/C6orf89	37
GO:0065002	intracellular protein transmembrane transport	23/3401	51/17163	3.71461e-05	0.00106209	SEC62/TRAM2/SEC61A2/TRAM1/TIMM21/TIMM50/AKT2/C2CD5/PEX16/TIMM17B/PEX1/TIMM17A/PEX5/PEX14/TOMM70/AIFM1/PEX10/ZFAND2B/PEX13/PEX2/TOMM7/DNAJC19/PEX26	23
GO:0043966	histone H3 acetylation	26/3401	61/17163	3.96545e-05	0.00112833	BRCA1/SPHK2/JADE1/KAT6A/SIRT1/PIH1D1/PHF14/ING4/ZNF451/KMT2A/SUPT7L/NAA60/WBP2/MAP3K7/TAF5L/KAT7/POLE3/TADA1/BRPF1/CRTC2/TAF6L/PBXIP1/ING5/TADA3/LDB1/TAF9	26
GO:0006892	post-Golgi vesicle-mediated transport	38/3401	103/17163	4.08869e-05	0.00115781	ATP2C1/RABEP1/GOPC/MON2/AP3D1/KLHL20/RAB10/EPS15/RNF215/GGA1/EXOC2/SCAMP3/BLZF1/RAB14/LYPLA1/ACSL3/BBS2/GGA3/CCDC93/RBSN/LLGL1/PREPL/ARL3/AP1AR/GOLGA7/VTI1A/AP3S2/CNST/AP1G1/COMMD1/BBS1/RABIF/LAMP1/CLN3/AP2A1/VPS13A/VAMP2/AP4M1	38
GO:0016556	mRNA modification	15/3401	27/17163	4.20393e-05	0.00118474	NSUN2/TRMT6/PUS7/PCIF1/CBLL1/PUS3/METTL8/BAG4/TRUB1/RPUSD2/TRMT61A/TRUB2/TRMT61B/PUS1/CMTR2	15
GO:0006743	ubiquinone metabolic process	12/3401	19/17163	4.46923e-05	0.00125351	COQ9/COQ5/COQ10B/COQ6/UBIAD1/COQ8B/COQ3/NDUFA9/PDSS1/PDSS2/COQ7/PPTC7	12
GO:0008088	axo-dendritic transport	30/3401	75/17163	4.53023e-05	0.00125863	SPAST/DTNBP1/AP3D1/FBXW11/RAB21/HDAC6/HIF1A/KIF3B/BLOC1S6/HSPB1/TRAK2/KIF1C/FLOT2/TERF2/AP3B1/ARL8B/MAPK8IP3/APP/ARL8A/AP3S2/NDEL1/KIF5B/TRAK1/PURA/BLOC1S4/BLOC1S5/BLOC1S3/BLOC1S2/SPG7/HSBP1	30
GO:1901983	regulation of protein acetylation	30/3401	75/17163	4.53023e-05	0.00125863	BRCA1/SPHK2/DIP2B/GSK3B/ZMPSTE24/SIRT1/MAPK3/PIH1D1/ZNF451/PARK7/HDAC1/KMT2A/SET/PRKAA1/WBP2/KAT7/HINT2/FLCN/PAXIP1/CTBP1/TAOK1/RPS6KA4/IWS1/PYGO2/CEP295/TERF2IP/SETD5/TADA2B/HDAC2/DDX3X	30
GO:2001252	positive regulation of chromosome organization	32/3401	82/17163	4.57168e-05	0.00126419	ERCC1/MRE11/MAP2K7/SIRT6/ATRX/MAPKAPK5/MAPK3/ACD/NBN/SSBP1/TNKS2/MACROH2A1/NEK2/SLF2/HNRNPA2B1/POT1/TRIM28/TERF2/MORC2/PPHLN1/HNRNPA1/HNRNPD/NABP2/PML/PARN/SETDB1/NAF1/ATM/CTNNB1/ATF7IP/TNKS/LIG4	32
GO:0006505	GPI anchor metabolic process	17/3401	33/17163	4.75995e-05	0.0013101	DPM1/PIGQ/PIGU/PIGT/DPM2/PIGK/PGAP2/PIGF/MPPE1/PIGX/PIGO/PIGG/DPM3/PIGP/PIGN/GPAA1/PIGW	17
GO:0016241	regulation of macroautophagy	48/3401	141/17163	4.91515e-05	0.00134652	POLDIP2/CAPN1/CLEC16A/PHF23/GNAI3/PRKACA/SNX5/HDAC6/WAC/SIRT1/SH3GLB1/SPTLC2/HIF1A/MAPK3/MAPK8/ATP6V0E1/RAB3GAP1/QSOX1/RAB3GAP2/PIK3CA/VPS26A/CAPNS1/BECN1/SNX6/UBQLN1/USP30/MAP3K7/CALCOCO2/NPC1/AKT1/RUBCN/LARP1/PINK1/CASP3/CDK5/TSC1/FEZ2/TMEM39A/SMCR8/GBA/EXOC7/ATP6V0A2/CLN3/HTT/UVRAG/SEC22B/IKBKG/PIP4K2B	48
GO:0062197	cellular response to chemical stress	93/3401	322/17163	5.29434e-05	0.00144369	RAD52/BAD/PPP5C/GLRX2/MAPK9/TMEM161A/SIRT2/PDE8A/NFE2L1/PXN/HDAC6/SIRT1/ABL1/FBXO7/HIF1A/GSKIP/APEX1/MAPK3/STX4/GSR/HSPB1/MAPK8/MICU1/PPIF/MAPK10/CAMKK2/NCOA7/MPV17/HTRA2/LANCL1/STK25/ATF2/NFE2L2/PARK7/HDAC1/ARHGEF2/PRDX1/MAPKAP1/PIK3CA/CHD6/STAU1/PRDX5/BECN1/TRAP1/SELENOS/PRKAA1/OSER1/UBQLN1/ANXA1/PNPLA8/CAB39/TPM1/PML/CBX8/AKT1/ARNT/PARP1/PYCR2/ARL6IP5/NONO/ATM/AIFM1/FANCC/PINK1/G6PD/ANKZF1/CAS…	93
GO:0032206	positive regulation of telomere maintenance	23/3401	52/17163	5.41911e-05	0.0014709	ERCC1/MRE11/MAP2K7/SIRT6/ATRX/MAPKAPK5/MAPK3/ACD/NBN/TNKS2/NEK2/HNRNPA2B1/POT1/TERF2/HNRNPA1/HNRNPD/NABP2/PML/PARN/NAF1/ATM/CTNNB1/TNKS	23
GO:0048285	organelle fission	131/3401	484/17163	5.64529e-05	0.00152526	MAD1L1/POLDIP2/RALA/COX10/RALBP1/MRE11/SPAST/UBR2/CDK13/ASPM/MTFR1/RHOA/KIF2A/SIRT2/TRIP13/NDE1/CLASP1/TOP2B/KIF22/PIBF1/PDS5B/ATRX/DDHD2/RAD54L/ZW10/NSFL1C/AAAS/MIEF1/MYBL2/CDC25B/KIF3B/ACOT8/DHODH/RAB11A/CCDC61/FZR1/RAD51AP1/TENT4A/MACROH2A1/ACTR3/PHF13/MTFR1L/NEK2/CENPF/UBE2B/VPS4B/SLF2/PDS5A/KLHDC3/BECN1/DLGAP5/PIN1/KNSTRN/MAU2/CEP85/CHMP1A/PSMC3IP/PEX11B/VPS4A/AP3B1/PSRC1/CDK5RAP2/NUSAP1/KAT…	131
GO:0043574	peroxisomal transport	13/3401	22/17163	5.77965e-05	0.00155444	PEX3/ZFAND6/ABCD3/PEX16/PEX1/HACL1/PEX5/PEX14/PEX10/PEX19/PEX13/PEX2/PEX26	13
GO:0071806	protein transmembrane transport	25/3401	59/17163	6.24522e-05	0.00167202	SEC62/TRAM2/SEC61A2/TRAM1/TIMM21/TIMM50/AKT2/C2CD5/PEX16/TIMM17B/PEX1/TIMM17A/PEX5/PEX14/TOMM70/AIFM1/PEX10/ZFAND2B/PEX13/PEX2/BLOC1S3/TOMM7/DNAJC19/PEX26/AP4M1	25
GO:0017038	protein import	64/3401	205/17163	6.54195e-05	0.00174353	LAMP2/KPNA6/PEX3/IPO5/ELAVL1/TIMM21/PSEN1/HSP90AA1/TNPO1/MAVS/NUP188/HSP90AB1/NFKBIA/UBR5/TIMM50/TNPO2/SUFU/RANGRF/MAPK14/E2F3/KPNA1/UFM1/FAM53C/CRY2/PEX16/TIMM17B/PEX1/TRIM28/NXT1/IPO8/TIMM17A/APPL2/RANBP6/PEX5/NUP58/PML/AKT1/PEX14/HIKESHI/ING1/TOMM70/HEATR3/AIFM1/APPL1/PEX10/PEX19/PEX13/PEX2/HSPA4/KPNA2/PTTG1IP/EIF4ENIF1/KPNA4/CHP1/FAM53B/POM121/IPO4/TOMM7/KPNA5/FLNA/EFCAB7/DNAJC19/PEX26/PPP3R1	64
GO:0006310	DNA recombination	87/3401	299/17163	6.80532e-05	0.00180556	RAD52/KDM1A/RECQL/LIG3/BRCA1/ERCC1/MRE11/UBR2/TP53BP1/NUCKS1/POLB/TRIP13/TCF3/XRCC1/UNG/TOP2B/SIRT6/RIF1/PALB2/RAD54L/FUS/APEX1/ACTR5/SMCHD1/NBN/TFPT/NSMCE4A/RECQL5/NSD2/KMT5B/RAD51AP1/MCM9/KPNA1/WDR48/UCHL5/UBE2B/CYREN/KLHDC3/HROB/AP5S1/MCM8/PSMC3IP/TERF2/FBH1/RNF138/ERCC5/HUS1/NABP2/WRAP53/PARP1/FANCD2/DCAF1/NONO/ATM/XRCC4/DCLRE1C/INO80C/SFR1/PAXIP1/RECQL4/SMARCAD1/HELQ/RNF168/HMGB2/NIPBL/TERF2…	87
GO:0071816	tail-anchored membrane protein insertion into ER membrane	11/3401	17/17163	6.84665e-05	0.00180837	EMC9/UBL4A/EMC2/EMC6/EMC4/EMC8/CAMLG/MMGT1/GET1/BAG6/GET4	11
GO:0032204	regulation of telomere maintenance	31/3401	80/17163	6.993e-05	0.00183061	ERCC1/MRE11/XRCC1/MAP2K7/SIRT6/ATRX/MAPKAPK5/MAPK3/ACD/NBN/TNKS2/STN1/NEK2/YLPM1/HNRNPA2B1/POT1/TERF2/HNRNPA1/HNRNPD/NABP2/PML/PARN/PARP1/NAF1/HDAC8/ATM/TERF2IP/CTNNB1/TNKS/ERCC4/PINX1	31
GO:0051303	establishment of chromosome localization	31/3401	80/17163	6.993e-05	0.00183061	MAD1L1/CENPQ/NDE1/KIF22/PIBF1/ZW10/FAM83D/RAB11A/ACTR3/CENPF/UBE2B/VPS4B/BECN1/DLGAP5/CHMP1A/VPS4A/PSRC1/KATNB1/KIF2C/EML4/BOD1/EML3/SPICE1/SUN1/NDEL1/TRAPPC12/RMDN1/CHAMP1/KIFC1/PINX1/CHMP1B	31
GO:0031848	protection from non-homologous end joining at telomere	8/3401	10/17163	7.22352e-05	0.00185793	ERCC1/XRCC1/ACD/TERF2/DCLRE1C/TERF2IP/ERCC4/DCLRE1A	8
GO:0035646	endosome to melanosome transport	8/3401	10/17163	7.22352e-05	0.00185793	AP3D1/AP1M1/BLOC1S6/ANKRD27/CD63/AP1G1/BLOC1S5/BLOC1S3	8
GO:0043485	endosome to pigment granule transport	8/3401	10/17163	7.22352e-05	0.00185793	AP3D1/AP1M1/BLOC1S6/ANKRD27/CD63/AP1G1/BLOC1S5/BLOC1S3	8
GO:0048757	pigment granule maturation	8/3401	10/17163	7.22352e-05	0.00185793	AP3D1/AP1M1/BLOC1S6/ANKRD27/CD63/AP1G1/BLOC1S5/BLOC1S3	8
GO:0006661	phosphatidylinositol biosynthetic process	44/3401	128/17163	7.66834e-05	0.00196376	DPM1/PIGQ/PIK3C2A/PI4K2B/INPP4A/PIK3CB/IP6K2/ITPKC/MTMR3/PIGU/VAC14/BPNT2/MTMR4/PIKFYVE/PIK3CA/PIGT/EFR3A/INPP5K/IMPA1/DPM2/MTMR6/PIGK/PI4KB/INPP5E/PGAP2/ATM/PIGF/MPPE1/FAM126B/SYNJ1/BPNT1/MTMR14/PIGX/PIGO/PIGG/IP6K1/DPM3/SOCS4/PIGP/PIP5K1C/PIGN/GPAA1/PIP4K2B/PIGW	44
GO:0045862	positive regulation of proteolysis	102/3401	363/17163	7.83212e-05	0.00199702	GCLC/ANKIB1/BAD/CFLAR/RNF14/GRN/PIAS1/RNF19A/MAPK9/HERPUD1/ATXN3/RHOA/PSME4/SIRT2/FBXW11/PICALM/ENO1/SIRT6/NRDC/SENP1/PSEN1/GSK3B/BAX/HECTD1/SIRT1/BCL2L13/TBC1D10A/MYH9/PSME2/PSMD10/STUB1/FZR1/CARD8/GSK3A/CASP2/DVL1/CTSC/LPCAT3/DAP/FAM162A/WDR48/HTRA2/NFE2L2/RNF19B/APH1A/CTSD/CLN6/ADRM1/ATP5IF1/PSME3/CASP9/HSPBP1/TIMM17A/UBQLN1/DNAJB2/TANK/ANP32B/MTCH1/RNF185/PML/CSNK1D/APP/AKT1/BCL10/COP1/ARL6IP…	102
GO:0008089	anterograde axonal transport	22/3401	50/17163	8.62299e-05	0.0021892	SPAST/DTNBP1/AP3D1/RAB21/KIF3B/BLOC1S6/HSPB1/TRAK2/KIF1C/TERF2/AP3B1/ARL8B/MAPK8IP3/ARL8A/AP3S2/KIF5B/TRAK1/BLOC1S4/BLOC1S5/BLOC1S3/BLOC1S2/SPG7	22
GO:0010948	negative regulation of cell cycle process	79/3401	268/17163	8.97366e-05	0.00226845	MAD1L1/BRCA1/MRE11/NSUN2/USP28/WAPL/TP53BP1/TRIP13/GTSE1/DLG1/JADE1/RBL1/ATRX/ZW10/UIMC1/WAC/FBXO7/E2F1/CCP110/NBN/DOT1L/FZR1/BABAM1/CASP2/TRIM37/CDK5RAP3/MAPK14/MACROH2A1/ATF2/NEK2/CENPF/EIF2AK4/CDKN2D/TERF2/VPS4A/MEN1/RNASEH2B/HUS1/CDK5RAP2/MDC1/NABP2/CUL4A/PML/TIPRL/FANCD2/CTDSP1/DYNC1LI1/ATM/TAOK2/ZFP36L2/XPC/BABAM2/CCAR2/TAOK1/CCNF/TPRA1/ZFYVE19/CDK2AP2/RFWD3/FEM1B/ATF5/AVEN/RHNO1/MUS81/TNKS…	79
GO:0032006	regulation of TOR signaling	36/3401	99/17163	9.11452e-05	0.00229421	UBR2/CLEC16A/OTUD5/ARAF/ZMPSTE24/MAPKAPK5/WAC/SIRT1/HIF1A/FAM83D/WDR59/PIH1D1/GSK3A/ITFG2/FBXO9/RRAGC/PIK3CA/PRKAA1/LAMTOR5/TMEM127/TBC1D7/ATM/LAMTOR1/FLCN/UBR1/RICTOR/MIOS/TSC1/PIP4P1/DDIT4/GPR137/SMCR8/SLC38A9/GBA/AKT1S1/PDCD6	36
GO:0061912	selective autophagy	27/3401	67/17163	9.2029e-05	0.0023066	UFL1/RB1CC1/RAB7A/UBA5/ATG16L1/HDAC6/SPTLC2/MAPK3/ATG2A/AMBRA1/AUP1/HTRA2/UFM1/BECN1/UBQLN1/USP30/CALCOCO2/MAP1LC3B/RETREG3/UFC1/PINK1/SQSTM1/TEX264/ATG13/TOMM7/HTT/DDRGK1	27
GO:1903363	negative regulation of cellular protein catabolic process	29/3401	74/17163	9.34179e-05	0.00233149	GABARAPL2/PSEN1/WAC/HSP90AB1/CSNK2A1/USP14/RIC1/RGP1/SUFU/CDK5RAP3/PARK7/UCHL5/PSMF1/MARCHF7/ATRAID/PML/ALAD/CCAR2/UBXN1/CAMLG/BAG5/USP19/PSME3IP1/SMARCC1/ANXA2/DDRGK1/STYX/BAG6/TAF9	29
GO:0016574	histone ubiquitination	21/3401	47/17163	9.47333e-05	0.00235434	KDM1A/UBR2/UBE2A/ATXN7L3/KDM2B/WAC/UBR5/TRIM37/PCGF1/PARK7/UBE2B/DDB2/CBX8/TRIP12/CUL4B/RNF168/LEO1/OTUB1/BMI1/PCGF3/UHRF1	21
GO:0051205	protein insertion into membrane	24/3401	57/17163	9.82752e-05	0.0024321	TRAM2/TRAM1/BCS1L/HSP90AA1/BAX/EMC9/UBL4A/EMC2/WDR83OS/MAPK8/CCDC47/EMC6/EMC4/EMC8/TIMM8B/TOMM70/MAIP1/CAMLG/MMGT1/HSPA4/GET1/NDUFA13/BAG6/GET4	24
GO:0034599	cellular response to oxidative stress	80/3401	273/17163	0.00010098	0.00247823	RAD52/PPP5C/GLRX2/MAPK9/TMEM161A/SIRT2/PDE8A/NFE2L1/PXN/HDAC6/SIRT1/ABL1/FBXO7/HIF1A/GSKIP/APEX1/MAPK3/STX4/GSR/HSPB1/MAPK8/PPIF/CAMKK2/NCOA7/MPV17/HTRA2/LANCL1/STK25/ATF2/NFE2L2/PARK7/HDAC1/PRDX1/MAPKAP1/CHD6/STAU1/PRDX5/BECN1/TRAP1/SELENOS/PRKAA1/OSER1/UBQLN1/ANXA1/PNPLA8/TPM1/PML/CBX8/AKT1/ARNT/PARP1/PYCR2/ARL6IP5/NONO/AIFM1/FANCC/PINK1/G6PD/ANKZF1/NUDT2/PRDX3/TSC1/BAG5/MAPK7/ENDOG/CTNNB1/ZNF6…	80
GO:1903829	positive regulation of cellular protein localization	80/3401	273/17163	0.00010098	0.00247823	AP2B1/ATP2C1/CENPQ/IPO5/DLG1/PSEN1/GSK3B/MAVS/RNF31/EZR/HSP90AB1/SH3GLB1/HPS4/MIEF1/TM9SF4/STX4/RAB11A/UBR5/AKT2/GSK3A/RAB11FIP2/MAPK8/CDK5RAP3/RANGRF/C2CD5/MAPK14/RTN4/HTRA2/PARK7/MESD/ITGB1BP1/GPSM2/ACSL3/CEP250/TRIM28/PRKAA1/LAMTOR5/KAT7/IQGAP1/WRAP53/AKT1/PARP1/MSN/ITGB1/ZDHHC5/NPTN/RER1/PINK1/UBE2J2/SQSTM1/CNST/CDK5/ARF6/ENTR1/MFF/PTPN9/KIF5B/TRIM8/TRAPPC12/ORMDL3/LARP7/HRAS/ATG13/RHOG/MIEF2…	80
GO:0006913	nucleocytoplasmic transport	86/3401	298/17163	0.000102291	0.00248965	KPNA6/RANBP3/NSUN2/ZC3H11A/IPO5/ELAVL1/PRKACA/PSEN1/GSK3B/TNPO1/MAVS/ALKBH5/AAAS/NUP188/HSP90AB1/ANKRD54/POLDIP3/DESI1/NFKBIA/UBR5/TNPO2/LZTS2/SUFU/RANGRF/MAPK14/E2F3/KPNA1/PARK7/UFM1/FAM53C/CRY2/KHDRBS1/FYTTD1/HNRNPA2B1/DDX39A/UPF3B/XPO7/TRIM28/THOC6/NXT1/IPO8/HNRNPA1/APPL2/WASHC4/NUP42/ANP32B/RANBP6/CTDSPL2/RITA1/NUP58/PML/AKT1/HIKESHI/UHMK1/ING1/HEATR3/APPL1/CHTOP/IWS1/CDK5/NEMF/TSC1/AHCYL1/DD…	86
GO:0051169	nuclear transport	86/3401	298/17163	0.000102291	0.00248965	KPNA6/RANBP3/NSUN2/ZC3H11A/IPO5/ELAVL1/PRKACA/PSEN1/GSK3B/TNPO1/MAVS/ALKBH5/AAAS/NUP188/HSP90AB1/ANKRD54/POLDIP3/DESI1/NFKBIA/UBR5/TNPO2/LZTS2/SUFU/RANGRF/MAPK14/E2F3/KPNA1/PARK7/UFM1/FAM53C/CRY2/KHDRBS1/FYTTD1/HNRNPA2B1/DDX39A/UPF3B/XPO7/TRIM28/THOC6/NXT1/IPO8/HNRNPA1/APPL2/WASHC4/NUP42/ANP32B/RANBP6/CTDSPL2/RITA1/NUP58/PML/AKT1/HIKESHI/UHMK1/ING1/HEATR3/APPL1/CHTOP/IWS1/CDK5/NEMF/TSC1/AHCYL1/DD…	86
GO:0010639	negative regulation of organelle organization	96/3401	340/17163	0.000103136	0.00248976	GCLC/MAD1L1/BRCA1/ERCC1/TMSB10/PHF23/MAP4/WAPL/ARFGEF1/TRIP13/XRCC1/CLASP1/RAB7A/ATRX/ZW10/ADD1/HDAC6/TRIOBP/MAPRE1/PSMD10/ARHGEF7/ACD/CCP110/NBN/ARHGEF18/ANKRD27/MTPN/TNKS2/STN1/PPIF/TRIM37/VAT1/CAPZA1/ARHGEF2/STMN1/CENPF/PIK3CA/BECN1/STYXL1/POT1/BCL2L2/CAMSAP1/PPFIA1/INPP5K/TERF2/USP30/HNRNPA1/CKAP2/CDK5RAP2/TMOD3/TCHP/KATNB1/SSH2/ARRB2/AKT1/PARP1/DYNC1LI1/TBC1D7/ATM/CYRIB/FLCN/DYRK1A/WASF2/PIN…	96
GO:0006903	vesicle targeting	20/3401	44/17163	0.000103141	0.00248976	CLASP1/SAR1A/PSEN1/SNAP29/GOSR1/C17orf75/TFG/KLHL12/PPP6C/WDR11/AP1AR/CSNK1D/ARFGAP2/SAR1B/CLASP2/SCRIB/TMED9/CHP1/ARFGAP3/PDCD6	20
GO:0048284	organelle fusion	47/3401	141/17163	0.000104964	0.00252343	ZDHHC6/GNAI3/RAB7A/BAX/SNAP29/STX4/STX10/ANKRD27/AKT2/GOSR1/VAT1/C2CD5/PIKFYVE/VAMP4/STX12/YIPF4/STX16/TMEM175/VPS4A/ARL8B/ANXA1/USP30/STX6/TGFBRAP1/STX17/USO1/SNAP47/YIPF5/VTI1A/VPS8/OMA1/STOML2/VPS39/RAB8A/MFF/KIF5B/MFN1/VCPIP1/MIGA1/ANXA2/CHP1/CLN3/UVRAG/FIS1/VAMP2/SEC22B/PIP4K2B	47
GO:0000266	mitochondrial fission	19/3401	41/17163	0.000111071	0.00265939	RALA/COX10/RALBP1/MTFR1/DDHD2/MIEF1/DHODH/MTFR1L/AP3B1/MTFR2/CYRIB/PINK1/TMEM135/MFF/MIEF2/MARCHF5/FIS1/PGAM5/MYO19	19
GO:0000723	telomere maintenance	44/3401	130/17163	0.000115572	0.00275595	ERCC1/MRE11/XRCC1/MAP2K7/SIRT6/RIF1/HSP90AA1/ATRX/MAPKAPK5/HSP90AB1/APEX1/MAPK3/ACD/NBN/TNKS2/STN1/PTGES3/NEK2/YLPM1/HNRNPA2B1/POT1/TERF2/HNRNPA1/HUS1/SMARCAL1/HNRNPD/NABP2/PML/PARN/WRAP53/PARP1/NAF1/HDAC8/ATM/DCLRE1C/RECQL4/TERF2IP/CTNNB1/TNKS/CCNE2/ERCC4/DCLRE1A/PRKDC/PINX1	44
GO:0033522	histone H2A ubiquitination	14/3401	26/17163	0.000119843	0.0028301	UBR2/UBE2A/KDM2B/UBR5/TRIM37/PCGF1/UBE2B/DDB2/TRIP12/CUL4B/RNF168/OTUB1/BMI1/PCGF3	14
GO:1904353	regulation of telomere capping	14/3401	26/17163	0.000119843	0.0028301	ERCC1/XRCC1/MAP2K7/MAPKAPK5/MAPK3/NBN/TNKS2/NEK2/TERF2/HNRNPD/NABP2/ATM/TNKS/ERCC4	14
GO:0050000	chromosome localization	31/3401	82/17163	0.000120123	0.0028301	MAD1L1/CENPQ/NDE1/KIF22/PIBF1/ZW10/FAM83D/RAB11A/ACTR3/CENPF/UBE2B/VPS4B/BECN1/DLGAP5/CHMP1A/VPS4A/PSRC1/KATNB1/KIF2C/EML4/BOD1/EML3/SPICE1/SUN1/NDEL1/TRAPPC12/RMDN1/CHAMP1/KIFC1/PINX1/CHMP1B	31
GO:0046390	ribose phosphate biosynthetic process	57/3401	181/17163	0.000123053	0.00287789	AK2/SPHK2/ELOVL1/ENO1/ACAT1/VPS9D1/CAD/DLD/ACOT7/TECR/SLC25A1/DHODH/GCDH/PDHX/DGUOK/PANK3/ACSL3/ATP5F1E/SLC35B3/DMAC2L/PANK2/UCK1/PPT1/PDHA1/RFK/ATIC/PPCDC/PAPSS1/PRPSAP2/MPC2/UCK2/PARP1/PRPS1/ATPSCKMT/DLAT/ATP5MC3/FLCN/ADK/SLC35B2/PINK1/GART/G6PD/PRPSAP1/TKT/NUDT2/STOML2/HPRT1/PDHB/ATP5ME/DCAKD/IMPDH2/PFAS/UCKL1/TMSB4X/HACD2/NME1/HTD2	57
GO:1905898	positive regulation of response to endoplasmic reticulum stress	17/3401	35/17163	0.000123267	0.00287789	HERPUD1/ATXN3/BAX/SIRT1/TMEM33/NFE2L2/ATF6/SERINC3/UBQLN1/RNF185/NCK1/DDIT3/PTPN2/TMEM259/BCAP31/PTPN1/BAG6	17
GO:0016579	protein deubiquitination	46/3401	138/17163	0.000123618	0.00287789	ZRANB1/USP28/ATXN3/OTUD5/USP33/ITCH/CYLD/ATXN7L3/UIMC1/USP48/JOSD1/USP14/USP11/BABAM1/USP42/USP4/WDR48/USP34/PARK7/UCHL5/UCHL3/DESI2/MINDY2/USP30/TANK/USP21/TNIP1/USP12/OTULIN/OTUD6B/USP16/BABAM2/SPATA2/UBXN1/USP24/USP1/ATXN7/OTUD4/ABRAXAS2/OTUB1/OTUD3/USP32/ASXL1/USP19/VCPIP1/SHMT2	46
GO:0019080	viral gene expression	34/3401	93/17163	0.000125017	0.00288766	CSDE1/PTBP1/RSF1/TAF11/NUCKS1/CCNT2/GSK3B/EDEM2/EIF3L/MON1B/USF2/SPCS1/MOGS/HDAC1/ST3GAL3/CANX/EIF2AK4/CCNT1/MGAT1/INPP5K/PARP16/TARBP2/UBP1/CHD1/TRIM11/USF1/RRP1B/MGAT4B/MGAT2/TRIM8/LARP7/MAN1B1/SP1/HEXIM1	34
GO:1903321	negative regulation of protein modification by small protein conjugation or removal	34/3401	93/17163	0.000125017	0.00288766	GCLC/UFL1/HMG20B/PSEN1/ABL1/UBR5/LIMK1/USP4/PARK7/IVNS1ABP/PIAS3/GPS2/MARCHF7/HMG20A/ARRB2/AKT1/HDAC8/TRIP12/SQSTM1/UBXN1/SENP2/CAMLG/CDK5/BAG5/OTUB1/CTNNB1/COPS9/GLMN/PRMT3/CHP1/SIRT7/DCUN1D3/PPIA/PINX1	34
GO:0034101	erythrocyte homeostasis	43/3401	127/17163	0.000136113	0.00313167	KMT2E/UFL1/ALAS1/JMJD6/UBA5/RCOR1/MAEA/ANKRD54/HIF1A/GPI/CDK5RAP3/SLC11A2/TMEM14C/MAPK14/SMAP1/VEGFA/STAT1/PRDX1/PTBP3/ATP5IF1/ABCB10/IREB2/KAT7/TMOD3/ARNT/LYAR/CEBPG/PKNOX1/G6PD/ADAR/FLVCR1/HMGB2/CASP3/CITED2/RPS14/B2M/BPGM/SP3/PTPN2/ZBTB7A/RPS17/LDB1/PRKDC	43
GO:0000422	autophagy of mitochondrion	30/3401	79/17163	0.000139812	0.00317951	RB1CC1/GABARAPL2/MARK2/HDAC6/FBXO7/HIF1A/GSK3A/ATG2A/AMBRA1/CAMKK2/HTRA2/PARK7/BECN1/ATP5IF1/USP30/MAP1LC3B/WDR45B/HAX1/ATG3/CISD2/PINK1/SQSTM1/GABARAP/ATG13/GBA/TOMM7/HTT/ATG7/SREBF2/FIS1	30
GO:0006446	regulation of translational initiation	30/3401	79/17163	0.000139812	0.00317951	CSDE1/DDX1/MTIF2/EIF2AK1/PPP1R15A/ALKBH1/DNAJC3/HSPB1/EIF4H/RPS6KB1/EIF1B/PAIP2/KHDRBS1/MIF4GD/EIF2AK4/EIF4EBP2/YTHDF1/UHMK1/LARP1/EIF4A2/NCK1/EIF5B/PAIP1/RBM4/RPS6KB2/EIF3K/YTHDF3/EIF4EBP1/YTHDF2/DDX3X	30
GO:0061726	mitochondrion disassembly	30/3401	79/17163	0.000139812	0.00317951	RB1CC1/GABARAPL2/MARK2/HDAC6/FBXO7/HIF1A/GSK3A/ATG2A/AMBRA1/CAMKK2/HTRA2/PARK7/BECN1/ATP5IF1/USP30/MAP1LC3B/WDR45B/HAX1/ATG3/CISD2/PINK1/SQSTM1/GABARAP/ATG13/GBA/TOMM7/HTT/ATG7/SREBF2/FIS1	30
GO:0048524	positive regulation of viral process	26/3401	65/17163	0.000142606	0.00323058	KPNA6/RSF1/PKN2/HACD3/RAB7A/TOP2B/SRPK1/LGALS1/VAPA/VAPB/STAU1/TBC1D20/VPS4A/SRPK2/TARBP2/TRIM11/LARP1/ADAR/PPIH/TMEM39A/RAD23A/KPNA2/P4HB/PPIA/DDX3X/TMEM250	26
GO:0000082	G1/S transition of mitotic cell cycle	58/3401	186/17163	0.000145364	0.00328044	KMT2E/PIAS1/CDK17/GTSE1/DLG1/JADE1/RBL1/ZNF324/WAC/CDC34/FBXO7/CDKN3/APEX1/PSME2/E2F1/CDK16/CASP2/RPS6KB1/E2F3/CCND3/PPP6C/KHDRBS1/CDKN2D/LATS1/PSME3/ANKRD17/ANXA1/APPL2/TMEM14B/CUL4A/PML/AKT1/CTDSP1/ATM/ITGB1/CACUL1/BACH1/APPL1/CUL4B/CDK5/CUL5/CDK2AP2/RFWD3/PHF8/CTDSP2/CCNE2/CRLF3/CHEK2/RPS27L/CDK10/EIF4EBP1/DCUN1D3/KANK2/GIGYF2/E2F4/DDX3X/CDK3/PRKDC	58
GO:0030518	intracellular steroid hormone receptor signaling pathway	40/3401	116/17163	0.00014717	0.00330852	KDM1A/PPP5C/BRCA1/CALCOCO1/RNF14/UFL1/RHOA/UBA5/HDAC6/SIRT1/DDX17/UBR5/KDM4C/UFSP2/PTGES3/CNOT2/UBE3A/PARK7/HDAC1/UFM1/CRY2/PKN1/YWHAH/SAFB2/LATS1/WBP2/CARM1/PARP1/CNOT9/TMF1/SAFB/KMT2D/TADA3/ZBTB7A/CALR/STRN3/KANK2/DDRGK1/EGLN2/PAGR1	40
GO:0070828	heterochromatin organization	20/3401	45/17163	0.000151295	0.00338831	SIRT2/MBD3/BAZ2A/SIRT1/SMCHD1/SUV39H1/EZH1/HDAC1/HELLS/ZNFX1/HP1BP3/TRIM28/RRP8/MORC2/PPHLN1/BAHD1/SETDB1/POLE3/ATF7IP/PHF8	20
GO:0006264	mitochondrial DNA replication	9/3401	13/17163	0.000152943	0.00341108	LIG3/RRM2B/METTL4/SSBP1/MGME1/PRIMPOL/STOML2/ATG7/POLG2	9
GO:0010821	regulation of mitochondrion organization	47/3401	143/17163	0.00015347	0.00341108	GCLC/BAD/RALA/RALBP1/ZDHHC6/GSK3B/DDHD2/BAX/HDAC6/FBXO7/MIEF1/HIF1A/PSMD10/DHODH/GSK3A/MAPK8/PPIF/VAT1/CAMKK2/FAM162A/HTRA2/PARK7/RHOT1/BCL2L2/ATP5IF1/USP30/RHOT2/ARRB2/AKT1/HAX1/CYRIB/FLCN/PINK1/SQSTM1/OMA1/GHITM/TMEM135/MFF/MIEF2/SIRT7/HTT/MARCHF5/SREBF2/SLC35F6/FIS1/PGAM5/MYO19	47
GO:1902850	microtubule cytoskeleton organization involved in mitosis	48/3401	147/17163	0.000156799	0.00346992	POLDIP2/SPAST/MAP4/INTS13/RHOA/KIF2A/FBXW11/NDE1/CLASP1/WDR62/PIBF1/ZW10/NSFL1C/AAAS/MYBL2/KIF3B/RAB11A/CCDC61/STMN1/NEK2/VPS4B/GPSM2/DLGAP5/CHMP1A/PSRC1/CDK5RAP2/NUSAP1/MCPH1/EML3/ITGB1/PCNT/CLASP2/SPICE1/ABRAXAS2/NDEL1/GOLGA2/KIFC2/MECP2/TNKS/RMDN1/CEP97/CHEK2/DRG1/FLNA/HTT/DCTN1/KIFC1/CHMP1B	48
GO:0009117	nucleotide metabolic process	127/3401	477/17163	0.000157295	0.00346992	BAD/AK2/NADK/TBPL1/RRM2B/SPHK2/NTHL1/GNAI3/ELOVL1/RHOA/PDE8A/ENO1/ACAT1/VPS9D1/DLG1/REXO2/UNG/NT5C2/PSEN1/CAD/DLD/ACOT7/TECR/SLC25A1/HIF1A/MTHFD1/GMPR2/ACOT8/DHODH/GPI/GCDH/NAMPT/GIT1/ENO3/PDHX/OGG1/ABHD14B/DGUOK/PARK7/HMGCL/DLST/PANK3/NT5C3A/SMUG1/ACSL3/ATP5F1E/MCEE/SLC35B3/DMAC2L/PANK2/TPST2/MBD4/DCTD/UCK1/PPT1/PDHA1/PRKAA1/LDHA/RFK/RNASEH2B/SUCLA2/NUDT15/ATIC/PARP16/PPCDC/PAPSS1/TDG/PRPSAP2/FO…	127
GO:0072595	maintenance of protein localization in organelle	19/3401	42/17163	0.000165374	0.00363452	ARL2BP/KDELR1/PARK7/ANKRD13C/SUPT7L/OS9/KDELR2/BBS4/PML/AKT1/CIZ1/RER1/PINK1/SUN1/CDK5/TAF3/TAPT1/TOPORS/GPAA1	19
GO:0032482	Rab protein signal transduction	12/3401	21/17163	0.000175091	0.00381958	RAB21/SGSM3/MADD/RAB35/DENND1A/RAB9A/DENND4C/RAB4B/RAB33B/DENND4A/GDI1/RAB12	12
GO:0048199	vesicle targeting, to, from or within Golgi	12/3401	21/17163	0.000175091	0.00381958	SAR1A/GOSR1/TFG/KLHL12/PPP6C/AP1AR/CSNK1D/ARFGAP2/SAR1B/TMED9/ARFGAP3/PDCD6	12
GO:0036297	interstrand cross-link repair	18/3401	39/17163	0.000178786	0.00388579	ERCC1/NUCKS1/RAD51AP1/MCM9/FANCL/HROB/MCM8/XPA/FANCD2/DCLRE1C/FANCC/RNF168/RFWD3/ERCC4/FAAP100/FANCA/DCLRE1A/FANCG	18
GO:2001021	negative regulation of response to DNA damage stimulus	30/3401	80/17163	0.000181741	0.00393549	KDM1A/ERCC1/TMEM161A/TP53BP1/XRCC1/RIF1/SIRT1/SMCHD1/PSMD10/UBR5/RECQL5/OGG1/CYREN/CDKN2D/TERF2/FBH1/MARCHF7/TRIP12/DYRK1A/CCAR2/RNF169/OTUB1/ING2/ERCC4/PTTG1IP/CHEK2/HSF1/PARPBP/TAF9B/TAF9	30
GO:0033013	tetrapyrrole metabolic process	24/3401	59/17163	0.000187112	0.00403696	COX10/SLC25A39/COX15/ALAS1/CPOX/NFE2L1/EIF2AK1/SRRD/HMOX2/SLC11A2/TMEM14C/MTR/ATP5IF1/ABCB10/SUCLA2/IREB2/RSAD1/MMAB/PPOX/ALAD/FLVCR1/MMADHC/UROS/HMBS	24
GO:1901987	regulation of cell cycle phase transition	98/3401	354/17163	0.000194247	0.0041756	MAD1L1/KMT2E/BRCA1/MRE11/NSUN2/USP28/TP53BP1/SIRT2/TRIP13/GTSE1/DLG1/JADE1/RBL1/ZW10/UIMC1/WAC/FBXO7/APEX1/PSME2/CDC25B/E2F1/FAM83D/RAB11A/NBN/DOT1L/FZR1/BABAM1/CASP2/CDK5RAP3/MAPK14/CCND3/MACROH2A1/KLHL18/ATF2/CENPF/VPS4B/DLGAP5/EIF2AK4/CDKN2D/PSME3/ANKRD17/VPS4A/MEN1/ANXA1/APPL2/RNASEH2B/HUS1/CDK5RAP2/TMEM14B/MDC1/TMOD3/NABP2/CUL4A/PML/APP/AKT1/TIPRL/FANCD2/CTDSP1/DYNC1LI1/ATM/TAOK2/ZFP36L2/XPC…	98
GO:0006778	porphyrin-containing compound metabolic process	21/3401	49/17163	0.000195575	0.00418887	COX10/SLC25A39/COX15/ALAS1/CPOX/NFE2L1/EIF2AK1/SRRD/HMOX2/SLC11A2/TMEM14C/ATP5IF1/ABCB10/SUCLA2/IREB2/RSAD1/PPOX/ALAD/FLVCR1/UROS/HMBS	21
GO:0000075	cell cycle checkpoint signaling	53/3401	168/17163	0.000198557	0.00423731	MAD1L1/BRCA1/MRE11/NSUN2/USP28/TP53BP1/TRIP13/GTSE1/ZW10/UIMC1/WAC/E2F1/NBN/DOT1L/FZR1/BABAM1/CASP2/CDK5RAP3/MAPK14/ATF2/CENPF/EIF2AK4/VPS4A/RNASEH2B/HUS1/CDK5RAP2/MDC1/NABP2/CUL4A/PML/TIPRL/FANCD2/DYNC1LI1/ATM/TAOK2/XPC/BABAM2/CCAR2/TAOK1/ZFYVE19/RFWD3/FEM1B/RHNO1/MUS81/ZWILCH/GEN1/CEP63/CHEK2/KNTC1/RPS27L/GIGYF2/LCMT1/PRKDC	53
GO:0061842	microtubule organizing center localization	16/3401	33/17163	0.000199809	0.00424866	INTS13/ASPM/NDE1/DLG1/EZR/IFT20/TBCCD1/GPSM2/DLGAP5/DYNC1LI2/ARPC5/SUN1/NDEL1/KIF5B/CEP83/BICD2	16
GO:0090174	organelle membrane fusion	38/3401	110/17163	0.000204033	0.00432241	GNAI3/RAB7A/SNAP29/STX4/STX10/ANKRD27/AKT2/GOSR1/C2CD5/PIKFYVE/VAMP4/STX12/YIPF4/STX16/TMEM175/VPS4A/ARL8B/ANXA1/STX6/TGFBRAP1/STX17/USO1/SNAP47/YIPF5/VTI1A/VPS8/VPS39/RAB8A/KIF5B/MFN1/VCPIP1/ANXA2/CHP1/CLN3/UVRAG/VAMP2/SEC22B/PIP4K2B	38
GO:0045070	positive regulation of viral genome replication	15/3401	30/17163	0.000204746	0.00432241	PKN2/HACD3/TOP2B/SRPK1/VAPB/STAU1/SRPK2/TARBP2/LARP1/ADAR/PPIH/TMEM39A/RAD23A/PPIA/DDX3X	15
GO:0018202	peptidyl-histidine modification	8/3401	11/17163	0.000218545	0.00458089	DPH1/DPH5/DPH2/DPH6/HIF1AN/DNAJC24/METTL18/SETD3	8
GO:0046501	protoporphyrinogen IX metabolic process	8/3401	11/17163	0.000218545	0.00458089	ALAS1/CPOX/EIF2AK1/IREB2/PPOX/ALAD/UROS/HMBS	8
GO:0061077	chaperone-mediated protein folding	25/3401	63/17163	0.000220601	0.00459131	DNAJC5/CSNK2A1/HSPB1/BAG1/PTGES3/HSPH1/TRAP1/SDF2L1/DNAJB1/SDF2/DNAJB2/TOR1B/TOR1A/UNC45A/DNAJB12/PDIA4/DFFA/PEX19/DNAJB14/PPIB/DNAJC7/DNAJC24/FKBP2/HSPA14/ERO1A	25
GO:2000756	regulation of peptidyl-lysine acetylation	25/3401	63/17163	0.000220601	0.00459131	BRCA1/SPHK2/DIP2B/ZMPSTE24/SIRT1/MAPK3/PIH1D1/ZNF451/PARK7/HDAC1/KMT2A/SET/PRKAA1/WBP2/KAT7/HINT2/FLCN/PAXIP1/CTBP1/RPS6KA4/IWS1/PYGO2/SETD5/TADA2B/HDAC2	25
GO:0034660	ncRNA metabolic process	125/3401	472/17163	0.000224169	0.00464914	RPUSD1/TSR3/LARS2/ZCCHC8/NSUN2/TRIT1/RC3H2/GATB/ADAT1/TRMT11/THUMPD1/FTSJ1/HSD17B10/DDX1/TUT7/METTL2A/KHSRP/TRMT6/PUS7/AGO1/DDX17/ALKBH1/PRORP/CDK5RAP1/RBFA/METTL4/RIOK3/SUV39H1/INTS6/USB1/DTWD1/INTS10/ERI1/PIH1D1/TRMT1/PTCD1/PUS3/HARS2/ERI3/DARS2/TRMT1L/MTERF4/TRMT13/HNRNPA2B1/MRM2/TRIR/METTL8/AGO3/EMG1/OSGEPL1/KRI1/DTD2/GTPBP3/QRSL1/RRP8/GRSF1/TOE1/THUMPD3/CARS2/MPHOSPH6/RC3H1/MRPL44/NARS2/METT…	125
GO:0044843	cell cycle G1/S phase transition	63/3401	209/17163	0.000225014	0.00465028	KMT2E/PIAS1/CDK17/GTSE1/DLG1/JADE1/RBL1/ZNF324/WAC/CDC34/FBXO7/CDKN3/APEX1/PSME2/E2F1/FAM83D/CDK16/CASP2/RPS6KB1/E2F3/CCND3/PPP6C/KHDRBS1/CDKN2D/LATS1/PSME3/ANKRD17/MEN1/ANXA1/APPL2/TMEM14B/CUL4A/PML/AKT1/CTDSP1/ATM/ITGB1/CACUL1/BACH1/APPL1/CUL4B/CDK5/CUL5/CDK2AP2/RFWD3/PHF8/MAP3K11/CTDSP2/CCNE2/CRLF3/CHEK2/RPS27L/CDK10/EIF4EBP1/DCUN1D3/KANK2/DDRGK1/GIGYF2/E2F4/DDX3X/CDK3/PRKDC/PAGR1	63
GO:0045185	maintenance of protein location	33/3401	92/17163	0.000236106	0.00486246	TMSB10/GOPC/NFKBIA/PSMD10/ARL2BP/NFKBIB/KDELR1/SUFU/PARK7/ANKRD13C/SUPT7L/LATS1/OS9/KDELR2/G3BP2/BBS4/PML/AKT1/CIZ1/RER1/PINK1/SUN1/CDK5/TAF3/YWHAB/TAPT1/FLNA/TOPORS/GPAA1/VPS13A/TMSB4X/GET4/TWF2	33
GO:0000077	DNA damage checkpoint signaling	39/3401	115/17163	0.000262283	0.00538274	BRCA1/MRE11/USP28/TP53BP1/GTSE1/UIMC1/WAC/E2F1/NBN/DOT1L/FZR1/BABAM1/CASP2/CDK5RAP3/MAPK14/ATF2/EIF2AK4/RNASEH2B/HUS1/MDC1/CUL4A/PML/TIPRL/FANCD2/ATM/TAOK2/XPC/BABAM2/CCAR2/TAOK1/RFWD3/FEM1B/RHNO1/MUS81/CEP63/CHEK2/RPS27L/GIGYF2/PRKDC	39
GO:1902116	negative regulation of organelle assembly	18/3401	40/17163	0.000265247	0.00542468	BRCA1/PHF23/MAP4/CCP110/TRIM37/BECN1/STYXL1/CDK5RAP2/TCHP/TBC1D7/PINK1/FEZ2/TMEM39A/SMCR8/CEP97/LIMK2/CDK10/SEC22B	18
GO:1905475	regulation of protein localization to membrane	54/3401	174/17163	0.000275893	0.00562287	AP2B1/ATP2C1/GOPC/PPP2R5A/PICALM/DLG1/HECTD1/EZR/MIEF1/ZMYND8/STX4/RAB11A/AKT2/RAB11FIP2/MAPK8/RANGRF/C2CD5/TMEM59/RAP1A/MESD/ITGB1BP1/CRIPT/LYPLA1/ACSL3/PPFIA1/INPP5K/VPS4A/NUMB/TMBIM1/ADAM10/AKT1/ITGB1/ZDHHC7/ZDHHC5/APPL1/RER1/SQSTM1/CNST/CDK5/ARF6/MFF/PTPN9/KIF5B/DAG1/HRAS/RHOG/MIEF2/CIB1/CHP1/CLN3/MYO1C/GDI1/EFCAB7/FIS1	54
GO:0042157	lipoprotein metabolic process	44/3401	135/17163	0.000301751	0.00612866	DPM1/PIGQ/LYPLA2/ZDHHC6/ATG16L1/PPM1A/ABHD12/PIGU/RAB3GAP1/CTSD/RAB3GAP2/LYPLA1/PIGT/PPT1/PEMT/DPM2/PPM1B/ABHD13/WDR45B/PIGK/GOLGA7/PGAP2/PIGF/ATG10/ZDHHC7/MPPE1/DBI/ZDHHC5/ZDHHC12/ZDHHC3/PIGX/PIGO/ZDHHC16/ZDHHC24/PIGG/GBA/DPM3/ZDHHC20/PIGP/ZDHHC9/ATG7/PIGN/GPAA1/PIGW	44
GO:0016242	negative regulation of macroautophagy	16/3401	34/17163	0.000308371	0.00623607	POLDIP2/CLEC16A/PHF23/QSOX1/PIK3CA/BECN1/USP30/NPC1/AKT1/RUBCN/PINK1/TSC1/FEZ2/TMEM39A/SMCR8/SEC22B	16
GO:0007041	lysosomal transport	38/3401	112/17163	0.000309157	0.00623607	M6PR/ALS2/LAMP2/GRN/CLEC16A/USE1/AP3D1/RAB7A/HMGXB4/SNX16/GNPTAB/TRAK2/VPS4B/GGA3/RBSN/VPS4A/AP3B1/ARL8B/TGFBRAP1/GCC2/SCYL2/VPS53/NPC1/SNX27/ARF1/VIPAS39/EPG5/PINK1/HGSNAT/AP1G1/VPS39/UBXN6/TRAK1/LAMP1/CLN3/PSAP/RAB12/AP4M1	38
GO:1902532	negative regulation of intracellular signal transduction	128/3401	489/17163	0.000319826	0.00642926	KDM1A/RANBP9/UBR2/RRM2B/HERPUD1/PIK3CB/TMEM161A/RHOA/ENO1/MARK3/DLG1/ITCH/GSK3B/CYLD/GSTP1/MAPKAPK5/EZR/SIRT1/ABL1/CDC34/LZTR1/PPM1A/HIF1A/RIOK3/PSMD10/PPP2CB/VRK3/CARD8/GSK3A/HSPB1/CREB3/PPIF/CDK5RAP3/SLC9A3R1/TNFAIP1/HIPK3/KCTD10/ITFG2/FOXM1/MAPK14/STK38/HTRA2/STAT1/NFE2L2/PARK7/HDAC1/ASH1L/ARHGEF2/IVNS1ABP/STMN1/TXNDC12/UBE2B/ITGB1BP1/MAPKAP1/HELLS/CIT/TRAP1/DYRK2/PIN1/CDKN2D/BCL2L2/SEC14L1/SE…	128
GO:0022406	membrane docking	31/3401	86/17163	0.000325699	0.00650294	RAB7A/RAB10/EZR/SNAP29/STX4/BLOC1S6/STX10/MOSPD3/SNX3/STXBP3/STX12/ESYT2/PEX16/VAPB/STX16/STX6/STX17/RABEPK/USO1/ESYT1/MSN/PDZD8/RAB8A/AHCYL1/CEP83/PACS2/SCFD2/CHP1/CLN3/CALM1/RAB12	31
GO:0036473	cell death in response to oxidative stress	31/3401	86/17163	0.000325699	0.00650294	PDE8A/HDAC6/SIRT1/FBXO7/HIF1A/GSKIP/HSPB1/NCOA7/HTRA2/LANCL1/STK25/NFE2L2/PARK7/TRAP1/UBQLN1/PML/AKT1/PARP1/ARL6IP5/NONO/PINK1/TSC1/BAG5/MAPK7/ENDOG/CTNNB1/ZNF622/DIABLO/P4HB/PPIA/ATG7	31
GO:0006753	nucleoside phosphate metabolic process	127/3401	485/17163	0.000331395	0.00652948	BAD/AK2/NADK/TBPL1/RRM2B/SPHK2/NTHL1/GNAI3/ELOVL1/RHOA/PDE8A/ENO1/ACAT1/VPS9D1/DLG1/REXO2/UNG/NT5C2/PSEN1/CAD/DLD/ACOT7/TECR/SLC25A1/HIF1A/MTHFD1/GMPR2/ACOT8/DHODH/GPI/GCDH/NAMPT/GIT1/ENO3/PDHX/OGG1/ABHD14B/DGUOK/PARK7/HMGCL/DLST/PANK3/NT5C3A/SMUG1/ACSL3/ATP5F1E/MCEE/SLC35B3/DMAC2L/PANK2/TPST2/MBD4/DCTD/UCK1/PPT1/PDHA1/PRKAA1/LDHA/RFK/RNASEH2B/SUCLA2/NUDT15/ATIC/PARP16/PPCDC/PAPSS1/TDG/PRPSAP2/FO…	127
GO:0006517	protein deglycosylation	13/3401	25/17163	0.000331749	0.00652948	EDEM2/PARK7/EDEM1/UGGT1/RNF185/MARCHF6/NGLY1/AMFR/RNF139/MAN1B1/MAN2A2/OGA/RNF103	13
GO:0032469	endoplasmic reticulum calcium ion homeostasis	13/3401	25/17163	0.000331749	0.00652948	HERPUD1/PSEN1/BAX/CCDC47/RAP1GDS1/TMBIM6/PML/APP/TMCO1/GRINA/PACS2/BCAP31/FIS1	13
GO:0070861	regulation of protein exit from endoplasmic reticulum	13/3401	25/17163	0.000331749	0.00652948	ERLEC1/DERL2/SAR1A/EDEM2/TM9SF4/TMEM30A/EDEM1/UBAC2/OS9/GCC2/SAR1B/UBE2G2/BCAP31	13
GO:1990778	protein localization to cell periphery	91/3401	329/17163	0.000332571	0.00652948	ATP2C1/RABEP1/GOPC/TSPAN17/PPP2R5A/IFT80/ATP1B3/PICALM/DLG1/RAB7A/RAB10/HECTD1/EZR/GGA1/SEC23A/MYL12A/STX4/RAB11A/AKT2/RAB11FIP2/RANGRF/SLC9A3R1/IFT20/MAPK10/EHD1/C2CD5/GORASP1/ASB3/GORASP2/TMEM59/RAP1A/BLZF1/ITGB1BP1/PDZD11/LYPLA1/GPSM2/ACSL3/BBS2/GGA3/PPFIA1/EFR3A/INPP5K/FLOT2/VPS4A/NUMB/TMBIM1/DENND4C/ADAM10/PREPL/ARL3/AKT1/ARL6IP5/GOLGA7/LIN7C/ITGB1/ZDHHC7/ZFYVE27/FAM126B/ZDHHC5/BAG4/APPL1/RE…	91
GO:0031400	negative regulation of protein modification process	129/3401	494/17163	0.000337583	0.00660586	GCLC/KDM1A/SPAG9/PPP5C/BRCA1/UFL1/BOD1L1/DTNBP1/PIK3CB/SPHK2/HMG20B/IPO5/KDM4A/SIRT2/XRCC1/KDM5A/DNAJC10/PSEN1/GSK3B/PIBF1/GSTP1/PPP1R15A/BAX/SIRT1/ABL1/FBXO7/GSKIP/CDK5RAP1/DNAJC3/UBR5/PIH1D1/FKBP8/HSPB1/LIMK1/DVL1/CDK5RAP3/CBL/HIPK3/NCOA7/STK38/ZNF451/PPP2R5D/MACROH2A1/USP4/GNAI2/TMEM59/PARK7/HDAC1/IVNS1ABP/GADD45A/UBE2B/ITGB1BP1/SET/CRY2/PKN1/STYXL1/CDKN2D/SNX6/MLLT1/CEP85/LATS1/PIAS3/PRKAA1/I…	129
GO:0045786	negative regulation of cell cycle	97/3401	355/17163	0.000344521	0.0067193	MAD1L1/BRCA1/MRE11/NSUN2/YTHDC2/USP28/WAPL/IPO5/TP53BP1/TRIP13/GTSE1/DLG1/JADE1/RBL1/ATRX/ZW10/UIMC1/WAC/ABL1/FBXO7/CDK5RAP1/E2F1/CCP110/NBN/DOT1L/FZR1/BABAM1/CASP2/TRIM37/CDK5RAP3/RNF167/SLC9A3R1/MAPK14/GMNN/MACROH2A1/HTRA2/ATF2/NEK2/CENPF/EIF2AK4/CDKN2D/LATS1/CHMP1A/TERF2/VPS4A/MEN1/RNASEH2B/HUS1/CDK5RAP2/MDC1/NABP2/CUL4A/PML/TIPRL/FANCD2/CTDSP1/DYNC1LI1/ATM/TAOK2/PDCD4/ZFP36L2/XPC/BABAM2/CCAR2…	97
GO:0061709	reticulophagy	9/3401	14/17163	0.000352712	0.00683379	UFL1/RB1CC1/UBA5/ATG2A/UFM1/RETREG3/UFC1/TEX264/DDRGK1	9
GO:1904380	endoplasmic reticulum mannose trimming	9/3401	14/17163	0.000352712	0.00683379	EDEM2/EDEM1/UGGT1/RNF185/MARCHF6/AMFR/RNF139/MAN1B1/RNF103	9
GO:0006997	nucleus organization	43/3401	132/17163	0.000355541	0.00686603	SPAST/TBPL1/PSME4/SIRT2/BAZ2A/ZMPSTE24/NSFL1C/SRPK1/SIRT1/VRK1/SUV39H1/RTN4/VPS4B/EMG1/CHMP1A/RRP8/VPS4A/GOLM1/SRPK2/TOR1B/TOR1A/PML/WRAP53/TOR1AIP1/TMF1/MFSD14A/LEMD2/PYGO2/ATXN7/HMGB2/SUN1/NDEL1/TMEM170A/NEMP1/REEP4/TMEM43/PHF8/UBXN2A/LEMD3/PITPNB/FAM118B/DCTN1/CHMP1B	43
GO:0019693	ribose phosphate metabolic process	104/3401	386/17163	0.000375475	0.00722729	BAD/AK2/SPHK2/GNAI3/ELOVL1/RHOA/PDE8A/ENO1/ACAT1/VPS9D1/DLG1/NT5C2/PSEN1/CAD/DLD/ACOT7/TECR/SLC25A1/HIF1A/GMPR2/ACOT8/DHODH/GPI/GCDH/GIT1/ENO3/PDHX/ABHD14B/DGUOK/HMGCL/DLST/PANK3/ACSL3/ATP5F1E/MCEE/SLC35B3/DMAC2L/PANK2/TPST2/UCK1/PPT1/PDHA1/PRKAA1/LDHA/RFK/RNASEH2B/SUCLA2/ATIC/PPCDC/PAPSS1/PRPSAP2/FOXK2/PFKL/APP/MPC2/UCK2/ARNT/PARP1/PRPS1/ATPSCKMT/DLAT/PFKM/RPIA/ATP5MC3/FLCN/ADK/SLC35B2/GPAT4/PIN…	104
GO:0010507	negative regulation of autophagy	30/3401	83/17163	0.000382508	0.00733867	POLDIP2/CLEC16A/PHF23/TAB2/CTSA/KDM4A/SIRT2/HERC1/NAMPT/DAP/QSOX1/PIK3CA/BECN1/TBC1D14/USP30/NPC1/FOXK2/AKT1/RUBCN/PINK1/TSC1/GOLGA2/FEZ2/TMEM39A/SMCR8/WDR6/WASHC1/ATG7/CPTP/SEC22B	30
GO:0009124	nucleoside monophosphate biosynthetic process	18/3401	41/17163	0.000385907	0.00737733	CAD/DHODH/DGUOK/DCTD/UCK1/RFK/ATIC/UCK2/PRPS1/ADK/DCK/GART/NUDT2/HPRT1/TYMS/IMPDH2/PFAS/UCKL1	18
GO:0070936	protein K48-linked ubiquitination	25/3401	65/17163	0.000389533	0.00737733	RNF126/UBE2A/UBE2K/ITCH/CDC34/BFAR/UBR5/UBE2R2/UBE3A/UBE2B/UBE2D2/MARCHF6/AMFR/KBTBD6/BTRC/RNF187/GABARAP/RNF34/ARIH2/TTC3/UBE2G2/UBE2H/PPIA/TOPORS/RNF115	25
GO:0090307	mitotic spindle assembly	25/3401	65/17163	0.000389533	0.00737733	POLDIP2/RHOA/KIF2A/CLASP1/PIBF1/AAAS/MYBL2/KIF3B/RAB11A/CCDC61/NEK2/VPS4B/CHMP1A/EML3/CLASP2/SPICE1/ABRAXAS2/GOLGA2/KIFC2/CEP97/CHEK2/DRG1/FLNA/KIFC1/CHMP1B	25
GO:1903201	regulation of oxidative stress-induced cell death	25/3401	65/17163	0.000389533	0.00737733	PDE8A/HDAC6/SIRT1/FBXO7/HIF1A/HSPB1/NCOA7/HTRA2/LANCL1/NFE2L2/PARK7/TRAP1/UBQLN1/AKT1/PARP1/NONO/PINK1/TSC1/BAG5/MAPK7/ENDOG/CTNNB1/P4HB/PPIA/ATG7	25
GO:1900407	regulation of cellular response to oxidative stress	28/3401	76/17163	0.000412742	0.00779182	PDE8A/HDAC6/SIRT1/FBXO7/HIF1A/HSPB1/NCOA7/HTRA2/LANCL1/NFE2L2/PARK7/MAPKAP1/TRAP1/UBQLN1/PNPLA8/AKT1/PARP1/NONO/PINK1/TSC1/BAG5/MAPK7/ENDOG/CTNNB1/P4HB/PPIA/ATG7/DHFR	28
GO:0006906	vesicle fusion	36/3401	106/17163	0.000429793	0.0080878	GNAI3/RAB7A/SNAP29/STX4/STX10/ANKRD27/AKT2/GOSR1/C2CD5/PIKFYVE/VAMP4/STX12/YIPF4/STX16/TMEM175/VPS4A/ARL8B/ANXA1/STX6/TGFBRAP1/STX17/USO1/SNAP47/YIPF5/VTI1A/VPS8/VPS39/RAB8A/KIF5B/ANXA2/CHP1/CLN3/UVRAG/VAMP2/SEC22B/PIP4K2B	36
GO:1901799	negative regulation of proteasomal protein catabolic process	20/3401	48/17163	0.000432784	0.00811039	GABARAPL2/WAC/HSP90AB1/USP14/PARK7/UCHL5/PSMF1/MARCHF7/ALAD/CCAR2/UBXN1/CAMLG/BAG5/USP19/PSME3IP1/SMARCC1/DDRGK1/STYX/BAG6/TAF9	20
GO:0033044	regulation of chromosome organization	56/3401	185/17163	0.000433748	0.00811039	MAD1L1/ERCC1/MRE11/WAPL/TRIP13/XRCC1/MAP2K7/SIRT6/ATRX/ZW10/MAPKAPK5/MAPK3/ACD/NBN/SSBP1/TNKS2/STN1/MACROH2A1/NEK2/CENPF/YLPM1/SLF2/HNRNPA2B1/BECN1/DLGAP5/POT1/TRIM28/TERF2/MORC2/PPHLN1/HNRNPA1/CDK5RAP2/HNRNPD/NABP2/PML/PARN/SETDB1/PARP1/DYNC1LI1/NAF1/HDAC8/MCPH1/ATM/TERF2IP/CTNNB1/ATF7IP/TRAPPC12/TNKS/LIG4/ZWILCH/ERCC4/GEN1/KNTC1/ANAPC7/LCMT1/PINX1	56
GO:0034504	protein localization to nucleus	81/3401	289/17163	0.000441546	0.00823008	KPNA6/CTNNA1/INTS13/IPO5/ELAVL1/PSEN1/GSK3B/TNPO1/MAVS/NUP188/HSP90AB1/NFKBIA/ARL2BP/UBR5/TNPO2/DVL1/LZTS2/SUFU/CDK5RAP3/RANGRF/MAPK14/E2F3/KPNA1/PIKFYVE/PARK7/SUPT7L/UFM1/FAM53C/CRY2/PIN1/TRIM28/LATS1/NXT1/IPO8/LAMTOR5/APPL2/KAT7/TOR1B/TOR1A/XPA/RANBP6/NUP58/BBS4/PML/WRAP53/AKT1/TOR1AIP1/PARP1/CIZ1/HIKESHI/ING1/FLCN/HEATR3/APPL1/SUN1/CDK5/TAF3/TOR1AIP2/TRIM8/ORMDL3/LARP7/ZBTB7A/CALR/KPNA2/LIMK2/…	81
GO:0007059	chromosome segregation	92/3401	336/17163	0.000447508	0.00831489	MAD1L1/BRCA1/MRE11/CENPQ/WAPL/SIRT2/RAD18/TRIP13/NDE1/NUP37/TOP2B/KIF22/PIBF1/PDS5B/ATRX/ZW10/SRPK1/CSNK2A1/FAM83D/RIOK3/RAB11A/RECQL5/TENT4A/MACROH2A1/ACTR3/PHF13/NEK2/CENPF/UBE2B/VPS4B/SLF2/PDS5A/NAA60/BECN1/DLGAP5/KNSTRN/MAU2/CEP85/LATS1/CHMP1A/PSMC3IP/VPS4A/ARL8B/PSRC1/PUM1/CDK5RAP2/NUSAP1/KATNB1/ESCO1/KIF2C/ARL8A/EML4/DIS3L2/FANCD2/DYNC1LI1/BOD1/HDAC8/NTMT1/MKI67/ATM/EML3/SMARCAD1/SGO2/SPICE…	92
GO:0007032	endosome organization	29/3401	80/17163	0.000449195	0.00831999	ALS2/VTA1/PI4K2B/RAB7A/RAB11A/PLEKHJ1/CLCN3/SNX3/STAM2/VAMP4/VPS4B/RAB22A/CHMP1A/VPS4A/STX6/TMEM127/WASHC4/VPS36/STAM/DNAJC13/LAMTOR1/SYNJ1/SQSTM1/WASHC5/VPS37C/PDCD6IP/TMCC1/IST1/CHMP1B	29
GO:0006901	vesicle coating	10/3401	17/17163	0.000452753	0.00832423	SAR1A/TFG/KLHL12/PPP6C/CSNK1D/ARFGAP2/SAR1B/TMED9/ARFGAP3/PDCD6	10
GO:1902017	regulation of cilium assembly	22/3401	55/17163	0.000452919	0.00832423	MAP4/VDAC3/CYLD/CCP110/IFT20/SEPTIN7/TCHP/BBS4/ATG3/TBC1D7/ARHGAP35/ENTR1/ATMIN/TAPT1/CNTROB/CEP135/RABEP2/CEP97/LIMK2/SEPTIN9/CDK10/HTT	22
GO:0140014	mitotic nuclear division	80/3401	285/17163	0.000453663	0.00832423	MAD1L1/POLDIP2/SPAST/CDK13/RHOA/KIF2A/SIRT2/TRIP13/NDE1/CLASP1/KIF22/PIBF1/PDS5B/ATRX/ZW10/NSFL1C/AAAS/MYBL2/KIF3B/RAB11A/CCDC61/TENT4A/MACROH2A1/PHF13/NEK2/CENPF/VPS4B/SLF2/PDS5A/BECN1/DLGAP5/PIN1/KNSTRN/MAU2/CEP85/CHMP1A/VPS4A/PSRC1/CDK5RAP2/NUSAP1/KATNB1/KIF2C/EML4/DIS3L2/DYNC1LI1/BOD1/PHIP/MKI67/ATM/EML3/USP16/FBXW5/SGO2/CLASP2/SPICE1/NIPBL/ABRAXAS2/NDEL1/GOLGA2/DAPK3/KIFC2/REEP4/TNKS/ZWILCH/…	80
GO:0033146	regulation of intracellular estrogen receptor signaling pathway	16/3401	35/17163	0.000464249	0.00849201	BRCA1/UFL1/UBA5/UFSP2/CNOT2/UFM1/LATS1/WBP2/CARM1/PARP1/CNOT9/KMT2D/STRN3/KANK2/DDRGK1/PAGR1	16
GO:0051098	regulation of binding	97/3401	358/17163	0.000471554	0.0085978	POLDIP2/KDM1A/DTNBP1/RSF1/WAPL/BTBD1/SIRT2/NUCKS1/PRKACA/MARK2/MARK3/USP33/PSEN1/GSK3B/ZMPSTE24/BAX/ADD1/GEMIN2/BTAF1/HSP90AB1/ABL1/NFKBIA/STK4/ADNP/MAPRE1/E2F1/ARHGEF7/CLN5/MAPK3/ACD/STUB1/PPP2CB/DOT1L/MED25/EDF1/DVL1/MAPK8/GMNN/PARK7/STMN1/NEK2/ITGB1BP1/PIN1/TRIM28/RARA/PRMT7/MEN1/LAMTOR5/FBH1/DNAJB2/DERL1/TMBIM6/ARRB2/APP/AKT1/CARM1/PEX14/PARP1/CALM2/CEBPG/MITD1/AMFR/CALM3/PEX19/PBXIP1/PYGO2/L…	97
GO:0030218	erythrocyte differentiation	39/3401	118/17163	0.000472952	0.0085978	KMT2E/UFL1/ALAS1/JMJD6/UBA5/RCOR1/MAEA/ANKRD54/HIF1A/CDK5RAP3/SLC11A2/TMEM14C/MAPK14/SMAP1/VEGFA/STAT1/PTBP3/ATP5IF1/ABCB10/KAT7/TMOD3/ARNT/LYAR/CEBPG/PKNOX1/G6PD/ADAR/FLVCR1/HMGB2/CASP3/CITED2/RPS14/B2M/BPGM/SP3/PTPN2/ZBTB7A/LDB1/PRKDC	39
GO:0051298	centrosome duplication	27/3401	73/17163	0.000483494	0.00876241	BRCA1/NDE1/WDR62/USP33/SIRT1/CEP76/CCP110/CEP152/TRIM37/VPS4B/CHMP1A/CDK5RAP2/CETN2/FBXW5/CCNF/SPICE1/CEP295/C2CD3/SAC3D1/CNTROB/PDCD6IP/CEP135/CCDC57/GEN1/CEP63/KIAA0753/CHMP1B	27
GO:0098534	centriole assembly	19/3401	45/17163	0.000489815	0.00882196	BRCA1/WDR62/CEP76/CCP110/CEP152/CCDC61/TRIM37/VPS4B/CDK5RAP2/CETN2/SPICE1/CEP295/C2CD3/CNTROB/CEP135/CCDC57/CEP63/KIAA0753/E2F4	19
GO:1903202	negative regulation of oxidative stress-induced cell death	19/3401	45/17163	0.000489815	0.00882196	PDE8A/SIRT1/FBXO7/HIF1A/HSPB1/NCOA7/HTRA2/NFE2L2/PARK7/TRAP1/AKT1/NONO/PINK1/TSC1/BAG5/MAPK7/CTNNB1/PPIA/ATG7	19
GO:0030705	cytoskeleton-dependent intracellular transport	58/3401	194/17163	0.000491274	0.00882196	SPAST/DTNBP1/AP3D1/FBXW11/NDE1/PCM1/RABL2B/RAB21/HSPB11/HDAC6/HIF1A/IFT52/KIF3B/BLOC1S6/HSPB1/WASL/IFT20/TRAK2/IFT46/DYNC2I2/RHOT1/KIF1C/ACTN4/MAP1S/FLOT2/TERF2/AP3B1/ARL8B/ARL3/MAPK8IP3/RHOT2/APP/PEX14/ARL8A/AP3S2/COPG2/SUN1/NDEL1/TUBA1C/UBB/KIF5B/RAB6A/SSNA1/TRAK1/PURA/LAMP1/BICD2/BLOC1S4/BLOC1S5/CLN3/TMEM201/BLOC1S3/BLOC1S2/HTT/MYO1C/SPG7/HSBP1/MYO19	58
GO:0051642	centrosome localization	15/3401	32/17163	0.000499385	0.00894036	INTS13/ASPM/NDE1/DLG1/EZR/IFT20/TBCCD1/GPSM2/DLGAP5/DYNC1LI2/SUN1/NDEL1/KIF5B/CEP83/BICD2	15
GO:0015919	peroxisomal membrane transport	11/3401	20/17163	0.000514015	0.00914667	PEX3/ABCD3/PEX16/PEX1/PEX5/PEX14/PEX10/PEX19/PEX13/PEX2/PEX26	11
GO:1904292	regulation of ERAD pathway	11/3401	20/17163	0.000514015	0.00914667	HERPUD1/ATXN3/USP14/NFE2L2/UBQLN1/RNF185/UBXN1/USP19/TMEM259/BCAP31/BAG6	11
GO:0016458	gene silencing	52/3401	170/17163	0.000519408	0.00920598	ELAVL1/SIRT2/MBD3/BAZ2A/TUT7/ZMPSTE24/AGO1/SIRT1/DDX17/TNRC6B/ZC3H7B/SMCHD1/SUV39H1/ERI1/EZH1/CNOT2/CNOT6/HDAC1/HELLS/ZC3H7A/HNRNPA2B1/ZNFX1/AGO3/MAP2K2/TRIM28/CHMP1A/RRP8/MORC2/PPHLN1/PUM1/EIF4E2/TARBP2/BAHD1/SETDB1/CNOT9/POLE3/CELF1/TIAL1/CNOT8/CNOT11/ADAR/MAP2K1/ATF7IP/PHF8/RBM4/SMAD2/CNOT10/EIF4ENIF1/SND1/HELZ/GIGYF2/DDX3X	52
GO:0006890	retrograde vesicle-mediated transport, Golgi to endoplasmic reticulum	21/3401	52/17163	0.000520474	0.00920598	ARF5/USE1/ERGIC2/COG4/KDELR1/ERGIC1/ERGIC3/KIF1C/ARF3/KDELR2/RER1/COPG2/COG7/LMAN2/RAB33B/RAB6A/PITPNB/BICD2/HTT/UVRAG/SEC22B	21
GO:0046474	glycerophospholipid biosynthetic process	61/3401	207/17163	0.00054108	0.00943277	DPM1/PIGQ/PIK3C2A/PI4K2B/INPP4A/PIK3CB/IP6K2/ITPKC/MTMR3/CDS2/PIGU/VAC14/BPNT2/MTMR4/CHKA/LPCAT3/PIKFYVE/GNPAT/PIK3CA/ACSL3/PIGT/EFR3A/INPP5K/PEMT/IMPA1/CEPT1/DPM2/SELENOI/ETNK1/MTMR6/PIGK/PI4KB/INPP5E/PGAP2/DGKZ/ATM/PIGF/MPPE1/FAM126B/ABHD3/GPAT4/SYNJ1/PCYT1A/BPNT1/MTMR14/PIGX/PIGO/LCLAT1/PIGG/IP6K1/LPCAT4/DPM3/SOCS4/PIGP/PCYT2/PIP5K1C/CLN3/PIGN/GPAA1/PIP4K2B/PIGW	61
GO:0006285	base-excision repair, AP site formation	8/3401	12/17163	0.000541303	0.00943277	NTHL1/UNG/OGG1/SMUG1/MBD4/MUTYH/ERCC5/TDG	8
GO:0043476	pigment accumulation	8/3401	12/17163	0.000541303	0.00943277	AP3D1/AP1M1/BLOC1S6/ANKRD27/CD63/AP1G1/BLOC1S5/BLOC1S3	8
GO:0043482	cellular pigment accumulation	8/3401	12/17163	0.000541303	0.00943277	AP3D1/AP1M1/BLOC1S6/ANKRD27/CD63/AP1G1/BLOC1S5/BLOC1S3	8
GO:0071712	ER-associated misfolded protein catabolic process	8/3401	12/17163	0.000541303	0.00943277	AUP1/SDF2L1/UGGT1/TOR1A/DERL1/RNF185/NGLY1/BAG6	8
GO:0034502	protein localization to chromosome	32/3401	92/17163	0.000545698	0.00946796	CENPQ/WAPL/ATRX/ZW10/ACD/PIH1D1/TNKS2/MCM9/MACROH2A1/SLF2/MCM8/POT1/MAU2/TERF2/PPHLN1/NABP2/WRAP53/BOD1/HDAC8/XRCC4/LRWD1/LEMD2/NIPBL/TERF2IP/TRAPPC12/TNKS/ZWILCH/VCPIP1/RCC2/KNTC1/CHAMP1/PINX1	32
GO:0009314	response to radiation	118/3401	451/17163	0.000546538	0.00946796	KDM1A/FBXL3/BRCA1/ERCC1/PIAS1/USP28/ERCC8/TMEM161A/TP53BP1/NUCKS1/POLB/MAP2K7/UBE2A/SDF4/ZMPSTE24/DDHD2/RAD54L/BAX/UIMC1/GNA11/SIRT1/CIRBP/HIF1A/ACTR5/EEF1D/AKT2/BABAM1/NAMPT/BRAT1/MAPK8/IFT20/MAPK10/CBL/RAD51AP1/MAPK14/OGG1/GADD45A/RO60/CREB1/UBE2B/CRY2/POLK/CEP250/ELK1/ZBTB1/FBXL12/EIF2AK4/CDKN2D/JUND/UBE4B/PRKAA1/CASP9/MEN1/DDB2/ERCC5/ANXA1/FBXL8/REV1/HUS1/TANK/XPA/NABP2/PML/APP/AKT1/COP1/PARP…	118
GO:0042168	heme metabolic process	18/3401	42/17163	0.000551307	0.00949473	COX10/SLC25A39/COX15/ALAS1/CPOX/NFE2L1/SRRD/HMOX2/SLC11A2/TMEM14C/ATP5IF1/ABCB10/IREB2/PPOX/ALAD/FLVCR1/UROS/HMBS	18
GO:0048489	synaptic vesicle transport	18/3401	42/17163	0.000551307	0.00949473	DTNBP1/AP3D1/PICALM/TMEM230/BLOC1S6/AP3B1/TOR1A/ARF1/AP3S2/PINK1/SYNJ1/CDK5/CTNNB1/KIF5B/BLOC1S4/BLOC1S5/BLOC1S3/BLOC1S2	18
GO:0099111	microtubule-based transport	56/3401	187/17163	0.000581393	0.00998368	SPAST/KATNIP/DTNBP1/AP3D1/FBXW11/NDE1/PCM1/RABL2B/RAB21/HSPB11/HDAC6/HIF1A/IFT52/KIF3B/BLOC1S6/HSPB1/SLC9A3R1/IFT20/TRAK2/IFT46/DYNC2I2/RHOT1/KIF1C/MAP1S/FLOT2/TERF2/AP3B1/ARL8B/ARL3/MAPK8IP3/RHOT2/APP/PEX14/ARL8A/AP3S2/COPG2/SUN1/DNAAF2/NDEL1/UBB/KIF5B/RAB6A/SSNA1/TRAK1/PURA/LAMP1/BICD2/BLOC1S4/BLOC1S5/CLN3/TMEM201/BLOC1S3/BLOC1S2/HTT/SPG7/HSBP1	56
GO:0006397	mRNA processing	121/3401	465/17163	0.000586752	0.0100414	KDM1A/RBM6/GCFC2/CDK11A/PTBP1/ZC3H3/ZCCHC8/THRAP3/SUGP2/CDK13/JMJD6/DAZAP1/PRKACA/NCBP3/SNRPA/DDX1/KHSRP/PAPOLA/RBM27/ALKBH5/GEMIN2/CWF19L1/SRPK1/HNRNPH3/CIRBP/DDX17/SRSF5/ZC3H14/RPRD1B/DHX35/CSTF2/PQBP1/RBM3/CASC3/DCPS/MAGOHB/SRSF9/TENT4A/USP4/TIA1/SRSF4/PTBP2/PRDX6/PTBP3/WBP4/COIL/KHDRBS1/HNRNPA2B1/DDX39A/RALY/SCAF1/NSRP1/CCNT1/SAFB2/AAR2/THOC6/GRSF1/ZRANB2/PRMT7/KHDC4/SRPK2/SYNCRIP/HNRNPA1/TBR…	121
GO:0007051	spindle organization	55/3401	183/17163	0.000588162	0.0100414	POLDIP2/SPAST/MAP4/INTS13/ASPM/RHOA/KIF2A/CLASP1/WDR62/DLG1/PIBF1/ATRX/EZR/AAAS/MYH9/MYBL2/KIF3B/MAPRE1/RAB11A/CCDC61/LZTS2/STMN1/NEK2/VPS4B/GPSM2/DLGAP5/KNSTRN/CHMP1A/PSRC1/CSNK1D/NTMT1/EML3/CCNB2/PCNT/CLASP2/SPICE1/WASHC5/ABRAXAS2/GOLGA2/KIFC2/SAC3D1/MECP2/CHD3/TNKS/RMDN1/CEP97/LIMK2/CEP63/CHEK2/DRG1/FLNA/UVRAG/DCTN1/KIFC1/CHMP1B	55
GO:1903051	negative regulation of proteolysis involved in cellular protein catabolic process	24/3401	63/17163	0.00059511	0.0101229	GABARAPL2/PSEN1/WAC/HSP90AB1/CSNK2A1/USP14/SUFU/PARK7/UCHL5/PSMF1/MARCHF7/PML/ALAD/CCAR2/UBXN1/CAMLG/BAG5/USP19/PSME3IP1/SMARCC1/DDRGK1/STYX/BAG6/TAF9	24
GO:0000959	mitochondrial RNA metabolic process	20/3401	49/17163	0.000596375	0.0101229	TRIT1/HSD17B10/PRORP/CDK5RAP1/METTL4/DARS2/FASTKD2/SLIRP/MTERF4/FASTKD3/MTRES1/PRKAA1/GRSF1/TBRG4/FASTKD1/FASTK/RPUSD4/TRMT61B/PUS1/FASTKD5	20
GO:0002262	myeloid cell homeostasis	48/3401	155/17163	0.000616215	0.0104296	KMT2E/UFL1/ALAS1/PIK3CB/JMJD6/UBA5/BAX/RCOR1/MAEA/ANKRD54/HIF1A/GPI/CDK5RAP3/SLC11A2/TMEM14C/MAPK14/SMAP1/VEGFA/STAT1/PRDX1/PTBP3/ATP5IF1/ANXA1/ABCB10/IREB2/KAT7/TMOD3/ARNT/LYAR/CEBPG/FANCC/PKNOX1/G6PD/ADAR/NCSTN/FLVCR1/HMGB2/CASP3/CITED2/RPS14/B2M/BPGM/SP3/PTPN2/ZBTB7A/RPS17/LDB1/PRKDC	48
GO:1901990	regulation of mitotic cell cycle phase transition	75/3401	267/17163	0.000656038	0.0110718	MAD1L1/KMT2E/BRCA1/MRE11/SIRT2/TRIP13/GTSE1/DLG1/JADE1/RBL1/ZW10/UIMC1/WAC/FBXO7/APEX1/PSME2/CDC25B/E2F1/RAB11A/NBN/FZR1/BABAM1/CASP2/CDK5RAP3/CCND3/KLHL18/CENPF/VPS4B/DLGAP5/PSME3/ANKRD17/VPS4A/ANXA1/APPL2/RNASEH2B/HUS1/CDK5RAP2/TMEM14B/TMOD3/NABP2/CUL4A/PML/APP/AKT1/CTDSP1/DYNC1LI1/ATM/TAOK2/ZFP36L2/XPC/APPL1/BABAM2/TAOK1/TPRA1/ZFYVE19/CDK2AP2/RFWD3/MECP2/AVEN/ZWILCH/CTDSP2/GEN1/RCC2/CHEK2/KNTC…	75
GO:0009225	nucleotide-sugar metabolic process	16/3401	36/17163	0.000683125	0.0114307	DPM1/PGM3/TGDS/NANS/PMM1/GSK3A/UXS1/UAP1/SLC35A3/MGAT1/UGGT1/PMM2/EXTL2/UGP2/MPI/PARG	16
GO:0044743	protein transmembrane import into intracellular organelle	16/3401	36/17163	0.000683125	0.0114307	TIMM21/TIMM50/PEX16/TIMM17B/PEX1/TIMM17A/PEX5/PEX14/TOMM70/AIFM1/PEX10/PEX13/PEX2/TOMM7/DNAJC19/PEX26	16
GO:0051084	'de novo' posttranslational protein folding	16/3401	36/17163	0.000683125	0.0114307	BAG1/PTGES3/HSPH1/SDF2L1/DNAJB1/SDF2/UGGT1/TOR1B/TOR1A/DNAJB12/DNAJB14/DNAJC7/SELENOF/ENTPD5/HSPA14/ERO1A	16
GO:0042177	negative regulation of protein catabolic process	39/3401	120/17163	0.000686507	0.0114547	MYCBP2/GABARAPL2/CTSA/SIRT2/PSEN1/WAC/HSP90AB1/CSNK2A1/USP14/RIC1/RGP1/SUFU/CDK5RAP3/SNX3/PARK7/UCHL5/PSMF1/PIN1/MARCHF7/ATRAID/PML/SNX12/ALAD/AZIN1/DEDD/CCAR2/UBXN1/CAMLG/BAG5/USP19/PSME3IP1/SMARCC1/ANXA2/FLNA/DDRGK1/STYX/MDM4/BAG6/TAF9	39
GO:0033866	nucleoside bisphosphate biosynthetic process	23/3401	60/17163	0.000693298	0.0114706	ELOVL1/ACAT1/DLD/ACOT7/TECR/SLC25A1/GCDH/PDHX/PANK3/ACSL3/SLC35B3/PANK2/PPT1/PDHA1/PPCDC/PAPSS1/MPC2/DLAT/SLC35B2/PDHB/DCAKD/HACD2/HTD2	23
GO:0034030	ribonucleoside bisphosphate biosynthetic process	23/3401	60/17163	0.000693298	0.0114706	ELOVL1/ACAT1/DLD/ACOT7/TECR/SLC25A1/GCDH/PDHX/PANK3/ACSL3/SLC35B3/PANK2/PPT1/PDHA1/PPCDC/PAPSS1/MPC2/DLAT/SLC35B2/PDHB/DCAKD/HACD2/HTD2	23
GO:0034033	purine nucleoside bisphosphate biosynthetic process	23/3401	60/17163	0.000693298	0.0114706	ELOVL1/ACAT1/DLD/ACOT7/TECR/SLC25A1/GCDH/PDHX/PANK3/ACSL3/SLC35B3/PANK2/PPT1/PDHA1/PPCDC/PAPSS1/MPC2/DLAT/SLC35B2/PDHB/DCAKD/HACD2/HTD2	23
GO:0007346	regulation of mitotic cell cycle	111/3401	423/17163	0.000700609	0.0115591	MAD1L1/POLDIP2/KMT2E/CDK11A/BRCA1/MRE11/YTHDC2/INTS13/PKN2/CDK13/SIRT2/TRIP13/GTSE1/DLG1/JADE1/RBL1/CYLD/ZMPSTE24/ZW10/UIMC1/MAEA/WAC/SIRT1/ABL1/FBXO7/TTLL12/APEX1/PSME2/CDC25B/E2F1/RAB11A/NBN/FZR1/BABAM1/CASP2/RPS6KB1/CDK5RAP3/SLC9A3R1/CCND3/KLHL18/ATF2/NEK2/CENPF/VPS4B/DLGAP5/PIN1/PSME3/ANKRD17/VPS4A/ANXA1/APPL2/RNASEH2B/HUS1/CDK5RAP2/TMEM14B/MDC1/NUSAP1/TMOD3/NABP2/CUL4A/PML/IQGAP1/APP/AKT1/FA…	111
GO:0043401	steroid hormone mediated signaling pathway	43/3401	136/17163	0.000718628	0.011758	KDM1A/PPP5C/BRCA1/CALCOCO1/RNF14/UFL1/RHOA/UBA5/HDAC6/SIRT1/DDX17/UBR5/KDM4C/UFSP2/PTGES3/CNOT2/UBE3A/PARK7/HDAC1/UFM1/NR2C1/CRY2/PKN1/YWHAH/SAFB2/LATS1/WBP2/ABHD2/CARM1/PARP1/CNOT9/TMF1/SAFB/PGRMC2/KMT2D/TADA3/ZBTB7A/CALR/STRN3/KANK2/DDRGK1/EGLN2/PAGR1	43
GO:0046488	phosphatidylinositol metabolic process	48/3401	156/17163	0.000721654	0.011758	DPM1/PIGQ/PIK3C2A/PI4K2B/INPP4A/PIK3CB/IP6K2/ITPKC/MTMR3/PIGU/VAC14/BPNT2/MTMR4/PIKFYVE/PIK3CA/PIGT/EFR3A/INPP5K/IMPA1/DPM2/MTMR6/PIGK/PI4KB/INPP5E/PGAP2/ATM/MTMR12/PIGF/MPPE1/FAM126B/SYNJ1/BPNT1/MTMR14/PIGX/PIGO/PIP4P1/LCLAT1/PIGG/IP6K1/DPM3/SOCS4/PIGP/PIP5K1C/PIGN/GPAA1/INPP5B/PIP4K2B/PIGW	48
GO:0000725	recombinational repair	44/3401	140/17163	0.000722163	0.011758	RAD52/KDM1A/RECQL/LIG3/BRCA1/MRE11/TP53BP1/NUCKS1/XRCC1/SIRT6/RIF1/PALB2/RAD54L/FUS/SMCHD1/NBN/RECQL5/RAD51AP1/MCM9/WDR48/HROB/AP5S1/MCM8/FBH1/RNF138/ERCC5/HUS1/NABP2/WRAP53/PARP1/SFR1/RECQL4/HELQ/NIPBL/TERF2IP/RFWD3/RHNO1/MUS81/ERCC4/SWI5/GEN1/PARPBP/MORF4L1/ZSWIM7	44
GO:0034470	ncRNA processing	102/3401	384/17163	0.00072454	0.011758	RPUSD1/TSR3/ZCCHC8/NSUN2/TRIT1/ADAT1/TRMT11/THUMPD1/FTSJ1/HSD17B10/DDX1/TUT7/METTL2A/TRMT6/PUS7/AGO1/DDX17/ALKBH1/PRORP/CDK5RAP1/RBFA/RIOK3/SUV39H1/INTS6/USB1/DTWD1/INTS10/ERI1/PIH1D1/TRMT1/PTCD1/PUS3/ERI3/TRMT1L/MTERF4/TRMT13/HNRNPA2B1/MRM2/METTL8/AGO3/EMG1/OSGEPL1/KRI1/GTPBP3/RRP8/GRSF1/TOE1/THUMPD3/MPHOSPH6/METTL5/INTS12/TARBP2/PARN/LYAR/NAF1/FARS2/CDKAL1/RPL7L1/REXO4/RPL7A/TRPT1/QTRT2/RPUSD3/…	102
GO:0009411	response to UV	46/3401	148/17163	0.000724621	0.011758	KDM1A/ERCC1/USP28/ERCC8/TMEM161A/MAP2K7/UBE2A/SDF4/BAX/SIRT1/CIRBP/ACTR5/MAPK8/RO60/UBE2B/POLK/ZBTB1/EIF2AK4/CDKN2D/UBE4B/PRKAA1/CASP9/MEN1/DDB2/ERCC5/REV1/HUS1/XPA/PML/AKT1/PARP1/XPC/CUL4B/USF1/CCAR2/USP1/UVSSA/CASP3/PRIMPOL/PCLAF/POLH/RHNO1/COPS9/ERCC4/DCUN1D3/HMGN1	46
GO:0009083	branched-chain amino acid catabolic process	9/3401	15/17163	0.000726641	0.011758	HSD17B10/ACAT1/BCKDK/HIBADH/ECHS1/AUH/SLC25A44/HIBCH/BCKDHA	9
GO:0090110	COPII-coated vesicle cargo loading	9/3401	15/17163	0.000726641	0.011758	SAR1A/SEC23A/SEC23B/SEC24A/SCAP/TBC1D20/SEC31A/SEC24B/MIA3	9
GO:0006482	protein demethylation	15/3401	33/17163	0.000749032	0.0120212	KDM1A/KDM4A/JMJD6/KDM5A/KDM2B/FBXL19/KDM4C/UBE2B/KDM3B/KDM4B/ALKBH4/KDM1B/JMJD1C/PHF8/PPME1	15
GO:0008214	protein dealkylation	15/3401	33/17163	0.000749032	0.0120212	KDM1A/KDM4A/JMJD6/KDM5A/KDM2B/FBXL19/KDM4C/UBE2B/KDM3B/KDM4B/ALKBH4/KDM1B/JMJD1C/PHF8/PPME1	15
GO:0071539	protein localization to centrosome	15/3401	33/17163	0.000749032	0.0120212	PCM1/GSK3B/PIBF1/NSFL1C/MAPRE1/CEP250/CEP350/BBS4/CSNK1D/MCPH1/C2CD3/GOLGB1/CEP83/CCDC14/KIAA0753	15
GO:1905477	positive regulation of protein localization to membrane	35/3401	105/17163	0.000755934	0.012099	AP2B1/ATP2C1/DLG1/EZR/MIEF1/STX4/RAB11A/AKT2/RAB11FIP2/MAPK8/RANGRF/C2CD5/MESD/ITGB1BP1/ACSL3/AKT1/ITGB1/ZDHHC5/RER1/SQSTM1/CNST/CDK5/ARF6/MFF/PTPN9/KIF5B/HRAS/RHOG/MIEF2/CIB1/CHP1/CLN3/MYO1C/EFCAB7/FIS1	35
GO:1903573	negative regulation of response to endoplasmic reticulum stress	18/3401	43/17163	0.000774273	0.012359	UFL1/HERPUD1/PPP1R15A/USP14/BFAR/CREB3/LPCAT3/PARK7/TXNDC12/DNAJB9/NR1H2/SELENOS/TMBIM6/NCK1/UBXN1/GRINA/PTPN1/DDRGK1	18
GO:0050821	protein stabilization	55/3401	185/17163	0.000783811	0.0124774	LAMP2/WIZ/GRN/ATP1B3/SEL1L/USP33/RAB21/HSP90AA1/NLK/HSP90AB1/HPS4/STK4/CDC37L1/BAG1/DVL1/PTGES3/RTN4/PARK7/STX12/IFT46/CREB1/UBE2B/MCM8/NCLN/PIN1/FLOT2/MARCHF7/MAPK8IP3/GOLGA7/BAG4/PINK1/DVL3/PEX19/CAMLG/TSC1/BAG5/PPIB/COG7/TNIP2/OTUD3/ATF7IP/USP19/NAA16/CALR/GET1/CHEK2/LAMP1/TAF9B/CHP1/FLNA/MDM4/BAG6/ZSWIM7/COA8/TAF9	55
GO:1902369	negative regulation of RNA catabolic process	27/3401	75/17163	0.000787319	0.0124995	NSUN2/THRAP3/ELAVL1/FUS/CIRBP/E2F1/LARP4B/MAPK14/TENT4A/SLIRP/ZCCHC17/DHX34/SYNCRIP/HNRNPD/PARN/TOB1/NAF1/LARP1/MAPKAPK2/TENT2/PAIP1/ANGEL2/HNRNPA0/RBM10/EIF4ENIF1/SECISBP2/TAF15	27
GO:1903828	negative regulation of cellular protein localization	38/3401	117/17163	0.000809667	0.0127881	CTNNA1/GOPC/PPP2R5A/ERLEC1/DERL2/PICALM/LMAN1/ANKRD13A/GSK3B/NSFL1C/HECTD1/LZTS2/SUFU/MACROH2A1/TMEM59/PARK7/ITGB1BP1/UFM1/LYPLA1/LATS1/PPFIA1/INPP5K/NUMB/UBAC2/OS9/TMBIM1/INPP5E/FLCN/BAG4/CDK5/ARF6/COMMD1/UBE2G2/CHP1/ILRUN/GDI1/LEPROT/TAX1BP3	38
GO:0006099	tricarboxylic acid cycle	14/3401	30/17163	0.00080984	0.0127881	MDH1/SDHA/FH/IDH3B/SDHB/DLST/PDHA1/SUCLA2/IREB2/IDH1/MDH2/DLAT/IDH3A/PDHB	14
GO:0000910	cytokinesis	52/3401	173/17163	0.000814243	0.012789	POLDIP2/SPAST/PKN2/RHOA/SH3GLB1/MYH9/CDC25B/KIF3B/CCP110/RAB11A/LZTS2/GIT1/RAB35/ACTR3/STMN1/VPS4B/ANXA11/SEPTIN7/CIT/BECN1/PIN1/CHMP1A/VPS4A/CKAP2/NUSAP1/ARL3/CEP55/BBS4/JTB/ARF1/CALM2/CETN2/BIN3/FLCN/RHOC/MITD1/CALM3/ALKBH4/KLHL21/WASHC5/ENTR1/ZFYVE19/SEPTIN2/CNTROB/PDCD6IP/IST1/SEPTIN9/UVRAG/CALM1/TMEM250/CHMP1B/MYO19	52
GO:0009260	ribonucleotide biosynthetic process	52/3401	173/17163	0.000814243	0.012789	AK2/SPHK2/ELOVL1/ENO1/ACAT1/VPS9D1/CAD/DLD/ACOT7/TECR/SLC25A1/DHODH/GCDH/PDHX/DGUOK/PANK3/ACSL3/ATP5F1E/SLC35B3/DMAC2L/PANK2/UCK1/PPT1/PDHA1/RFK/ATIC/PPCDC/PAPSS1/MPC2/UCK2/PARP1/ATPSCKMT/DLAT/ATP5MC3/FLCN/ADK/SLC35B2/PINK1/GART/NUDT2/STOML2/HPRT1/PDHB/ATP5ME/DCAKD/IMPDH2/PFAS/UCKL1/TMSB4X/HACD2/NME1/HTD2	52
GO:0055070	copper ion homeostasis	10/3401	18/17163	0.000838111	0.0130941	XIAP/CUTC/MT2A/SCO1/SLC31A1/APP/ARF1/COMMD1/COX19/SCO2	10
GO:2000641	regulation of early endosome to late endosome transport	10/3401	18/17163	0.000838111	0.0130941	RAB21/EZR/MAPK3/SNX3/DENND10/MAP2K2/DNAJC13/MSN/SNX12/MAP2K1	10
GO:0008654	phospholipid biosynthetic process	70/3401	248/17163	0.00084306	0.0131366	DPM1/PIGQ/PIK3C2A/PI4K2B/INPP4A/PIK3CB/SPHK2/IDI1/IP6K2/ITPKC/MTMR3/SPTLC2/CDS2/PIGU/VAC14/BPNT2/MTMR4/CHKA/LPCAT3/SERINC1/PIKFYVE/GNPAT/PIK3CA/ACSL3/PIGT/EFR3A/INPP5K/PEMT/IMPA1/CEPT1/DPM2/SELENOI/IDH1/ETNK1/MTMR6/PIGK/PI4KB/INPP5E/PGAP2/DGKZ/ATM/PIGF/MPPE1/FAM126B/SAMD8/ABHD3/GPAT4/SYNJ1/PCYT1A/BPNT1/PMVK/MTMR14/PIGX/PIGO/ORMDL3/LCLAT1/PIGG/IP6K1/LPCAT4/DPM3/SOCS4/PIGP/PCYT2/PIP5K1C/CHP1/CLN3/P…	70
GO:0018126	protein hydroxylation	13/3401	27/17163	0.000859394	0.0133206	JMJD6/JMJD4/OGFOD1/PLOD3/P4HA1/PRDX4/VIPAS39/HIF1AN/P4HB/ERO1A/ASPH/JMJD7/EGLN2	13
GO:0034453	microtubule anchoring	13/3401	27/17163	0.000859394	0.0133206	CLASP1/PCM1/GSK3B/CEP350/GCC2/BBS4/PEX14/CLASP2/CEP57/DAG1/BICD2/DCTN1/CEP43	13
GO:0006458	'de novo' protein folding	17/3401	40/17163	0.000875784	0.0134683	DNAJC2/BAG1/PTGES3/HSPH1/SDF2L1/DNAJB1/SDF2/UGGT1/TOR1B/TOR1A/DNAJB12/DNAJB14/DNAJC7/SELENOF/ENTPD5/HSPA14/ERO1A	17
GO:0097352	autophagosome maturation	17/3401	40/17163	0.000875784	0.0134683	LAMP2/CLEC16A/PHF23/MCOLN1/SNAP29/UBQLN1/SNX14/CALCOCO2/STX17/MAP1LC3B/RUBCN/EPG5/TMEM39A/SMCR8/CLN3/UVRAG/CALM1	17
GO:1901661	quinone metabolic process	17/3401	40/17163	0.000875784	0.0134683	AKR7A2/COQ9/COQ5/COQ10B/COQ6/UBIAD1/COQ8B/COQ3/NDUFA9/CBR4/PDSS1/PDSS2/COQ7/VKORC1/VKORC1L1/PPTC7/CRYZL1	17
GO:0061157	mRNA destabilization	29/3401	83/17163	0.000894719	0.0137237	RC3H2/TUT7/KHSRP/TNRC6B/DCPS/CNOT2/TENT4A/CNOT6/RIDA/PUM1/RC3H1/HNRNPD/PARN/FTO/TOB1/DIS3L2/CELF1/YTHDF1/ZFP36L2/PAN3/CNOT8/PATL1/LSM1/SAMD4B/EIF4ENIF1/YTHDF3/YTHDF2/GIGYF2/DCP1A	29
GO:0006998	nuclear envelope organization	19/3401	47/17163	0.000932958	0.0141993	SPAST/SIRT2/ZMPSTE24/NSFL1C/VRK1/VPS4A/TOR1B/TOR1A/TOR1AIP1/LEMD2/SUN1/NDEL1/TMEM170A/NEMP1/REEP4/TMEM43/UBXN2A/LEMD3/DCTN1	19
GO:0043618	regulation of transcription from RNA polymerase II promoter in response to stress	19/3401	47/17163	0.000932958	0.0141993	MBTPS2/SIRT2/GCN1/HIF1A/VEGFA/NFE2L2/ATF6/CHD6/DNAJB1/TMBIM6/ARNT/BACH1/NCK1/CITED2/HIF1AN/MAPK7/RBPJ/DDIT3/HSF1	19
GO:0047496	vesicle transport along microtubule	19/3401	47/17163	0.000932958	0.0141993	DTNBP1/AP3D1/FBXW11/NDE1/KIF3B/BLOC1S6/TRAK2/KIF1C/AP3B1/AP3S2/NDEL1/KIF5B/TRAK1/BLOC1S4/BLOC1S5/CLN3/BLOC1S3/BLOC1S2/HTT	19
GO:0051310	metaphase plate congression	24/3401	65/17163	0.00100133	0.0151616	MAD1L1/CENPQ/KIF22/PIBF1/ZW10/FAM83D/RAB11A/CENPF/VPS4B/BECN1/CHMP1A/VPS4A/PSRC1/KIF2C/EML4/BOD1/EML3/SPICE1/TRAPPC12/RMDN1/CHAMP1/KIFC1/PINX1/CHMP1B	24
GO:1901607	alpha-amino acid biosynthetic process	24/3401	65/17163	0.00100133	0.0151616	ALDH18A1/CAD/SEPHS1/MTHFD1/ILVBL/PLOD3/GLS/PARK7/MTR/GOT1/PCBD2/SERINC3/ASNSD1/PYCR2/ENOPH1/PSPH/APIP/AASDHPPT/SRR/SEPHS2/SHMT2/ADI1/CLN3/DHFR	24
GO:0008630	intrinsic apoptotic signaling pathway in response to DNA damage	33/3401	99/17163	0.00105384	0.0159158	BAD/KDM1A/BRCA1/USP28/TMEM161A/POLB/BAX/SIRT1/ABL1/E2F1/PIAS4/CASP2/HTRA2/DYRK2/CDKN2D/BCL2L2/CASP9/FBH1/MARCHF7/PML/ATM/CCAR2/HIPK1/DDIT4/ING2/AEN/CHEK2/RPS27L/TAF9B/TOPORS/BAG6/PRKDC/TAF9	33
GO:0072659	protein localization to plasma membrane	77/3401	280/17163	0.00109185	0.0164475	ATP2C1/GOPC/TSPAN17/PPP2R5A/ATP1B3/PICALM/DLG1/RAB7A/RAB10/HECTD1/EZR/GGA1/SEC23A/MYL12A/STX4/RAB11A/AKT2/RAB11FIP2/RANGRF/SLC9A3R1/IFT20/EHD1/C2CD5/GORASP1/ASB3/GORASP2/TMEM59/RAP1A/BLZF1/ITGB1BP1/LYPLA1/ACSL3/BBS2/GGA3/PPFIA1/EFR3A/INPP5K/FLOT2/VPS4A/NUMB/TMBIM1/DENND4C/PREPL/AKT1/ARL6IP5/GOLGA7/ITGB1/ZDHHC7/ZFYVE27/FAM126B/ZDHHC5/BAG4/APPL1/RER1/SQSTM1/CNST/CLASP2/SLMAP/ZDHHC3/CDK5/ARF6/RAB8A/…	77
GO:2000779	regulation of double-strand break repair	29/3401	84/17163	0.00111147	0.0167005	KDM1A/TP53BP1/SIRT6/RIF1/FUS/SMCHD1/UBR5/RECQL5/NSD2/KMT5B/FOXM1/RAD51AP1/OGG1/WDR48/SLF2/CYREN/POT1/FBH1/PML/WRAP53/PARP1/TRIP12/RNF169/TERF2IP/OTUB1/HSF1/PARPBP/SIRT7/PRKDC	29
GO:0070997	neuron death	94/3401	354/17163	0.00115591	0.0171904	GCLC/BAD/AP2B1/PPP5C/GCLM/GRN/RHOA/POLB/PICALM/PSEN1/GSK3B/BAX/KDM2B/HSP90AB1/SIRT1/ABL1/CDC34/FBXO7/ALKBH1/HIF1A/MYBL2/ADNP/DNAJC5/XIAP/GPI/AKT2/GSK3A/NAMPT/CASP2/AIMP2/CBL/MDK/NCOA7/FAM162A/HTRA2/LANCL1/ATF2/PARK7/HDAC1/NENF/CREB1/SET/PIK3CA/CIT/PIGT/ELK1/PIN1/PARP2/SNX6/PPT1/CASP9/SRPK2/ARRB2/APP/AKT1/PARP1/ARL6IP5/NONO/BTBD10/AIFM1/PINK1/G6PD/NCSTN/REL/CASP3/CDK5/TSC1/BAG5/ILK/ENDOG/CTNNB1/FA…	94
GO:0031056	regulation of histone modification	46/3401	151/17163	0.00116	0.0171904	KDM1A/KMT2E/BRCA1/SPHK2/KDM4A/KDM5A/RIF1/ZMPSTE24/ATRX/SIRT1/MAPK3/UBR5/PIH1D1/PRKD2/MAPK8/ZNF451/VEGFA/MACROH2A1/PARK7/KMT2A/UBE2B/SET/PHF19/WBP2/KAT7/MTF2/NSD3/TRIP12/FLCN/PAXIP1/PINK1/CTBP1/CHTOP/RPS6KA4/IWS1/PYGO2/NIPBL/OTUB1/CTNNB1/SETD5/ING2/MECP2/TADA3/TADA2B/C6orf89/PARG	46
GO:0016558	protein import into peroxisome matrix	8/3401	13/17163	0.00116268	0.0171904	PEX16/PEX1/PEX5/PEX14/PEX10/PEX13/PEX2/PEX26	8
GO:0061418	regulation of transcription from RNA polymerase II promoter in response to hypoxia	8/3401	13/17163	0.00116268	0.0171904	SIRT2/HIF1A/VEGFA/NFE2L2/BACH1/CITED2/HIF1AN/RBPJ	8
GO:1901096	regulation of autophagosome maturation	8/3401	13/17163	0.00116268	0.0171904	CLEC16A/PHF23/CALCOCO2/RUBCN/TMEM39A/SMCR8/CLN3/UVRAG	8
GO:1904152	regulation of retrograde protein transport, ER to cytosol	8/3401	13/17163	0.00116268	0.0171904	ERLEC1/DERL2/EDEM2/EDEM1/UBAC2/OS9/UBE2G2/BCAP31	8
GO:0031570	DNA integrity checkpoint signaling	39/3401	123/17163	0.00116635	0.0171904	BRCA1/MRE11/USP28/TP53BP1/GTSE1/UIMC1/WAC/E2F1/NBN/DOT1L/FZR1/BABAM1/CASP2/CDK5RAP3/MAPK14/ATF2/EIF2AK4/RNASEH2B/HUS1/MDC1/CUL4A/PML/TIPRL/FANCD2/ATM/TAOK2/XPC/BABAM2/CCAR2/TAOK1/RFWD3/FEM1B/RHNO1/MUS81/CEP63/CHEK2/RPS27L/GIGYF2/PRKDC	39
GO:0043484	regulation of RNA splicing	45/3401	147/17163	0.00116743	0.0171904	PTBP1/CLK1/THRAP3/JMJD6/DAZAP1/FUS/SRPK1/HNRNPH3/CIRBP/DDX17/SRSF5/METTL4/PQBP1/RBM3/SRSF9/TIA1/SRSF4/PTBP2/PRDX6/PTBP3/KHDRBS1/NSRP1/HNRNPH2/GRSF1/SRPK2/HNRNPA1/TMBIM6/CELF1/MBNL1/DYRK1A/RRP1B/RAVER1/ZNF326/RBM15/FASTK/HNRNPF/RBM4/LARP7/ZBTB7A/CLK3/RBM10/RBM12B/RPS26/RBM12/RBM15B	45
GO:0046148	pigment biosynthetic process	23/3401	62/17163	0.0011747	0.0172543	COX10/SLC25A39/COX15/ALAS1/CPOX/NFE2L1/SRRD/SLC11A2/TMEM14C/ATP5IF1/ABCB10/IREB2/PPOX/PRPS1/ALAD/APPL1/GART/MFSD12/FLVCR1/HPRT1/SHMT2/UROS/HMBS	23
GO:0007099	centriole replication	17/3401	41/17163	0.00122278	0.0179159	BRCA1/WDR62/CEP76/CCP110/CEP152/TRIM37/VPS4B/CDK5RAP2/CETN2/SPICE1/CEP295/C2CD3/CNTROB/CEP135/CCDC57/CEP63/KIAA0753	17
GO:0006220	pyrimidine nucleotide metabolic process	19/3401	48/17163	0.00126066	0.0183794	TBPL1/NTHL1/UNG/CAD/DHODH/OGG1/SMUG1/MBD4/DCTD/UCK1/TDG/UCK2/PRPS1/DCK/TYMS/DCTPP1/ENTPD4/UCKL1/NME1	19
GO:0061647	histone H3-K9 modification	19/3401	48/17163	0.00126066	0.0183794	KDM1A/BRCA1/SPHK2/KDM4A/SIRT6/RIF1/ATRX/SIRT1/SUV39H1/PIH1D1/ZNF451/ASH1L/KMT2A/SETDB1/SUV39H2/CRTC2/SETD5/MECP2/EHMT1	19
GO:0009165	nucleotide biosynthetic process	68/3401	243/17163	0.0012676	0.018435	AK2/NADK/TBPL1/RRM2B/SPHK2/ELOVL1/ENO1/ACAT1/VPS9D1/CAD/DLD/ACOT7/TECR/SLC25A1/MTHFD1/DHODH/GCDH/NAMPT/PDHX/DGUOK/PANK3/ACSL3/ATP5F1E/SLC35B3/DMAC2L/PANK2/DCTD/UCK1/PPT1/PDHA1/RFK/ATIC/PARP16/PPCDC/PAPSS1/PRPSAP2/MPC2/UCK2/PARP1/PRPS1/ATPSCKMT/DLAT/NADK2/ATP5MC3/FLCN/ADK/DCK/SLC35B2/PINK1/GART/FLAD1/PRPSAP1/NMNAT3/NUDT2/STOML2/HPRT1/PDHB/ATP5ME/NADSYN1/DCAKD/TYMS/IMPDH2/PFAS/UCKL1/TMSB4X/HACD2/NM…	68
GO:0006643	membrane lipid metabolic process	58/3401	201/17163	0.00127397	0.018482	DPM1/PIGQ/SPHK2/ELOVL1/GBA2/HACD3/BAX/TECR/SPTLC2/PIGU/GLA/PLA2G15/ASAH1/PRKD2/SERINC1/CERT1/HTRA2/KDSR/ORMDL2/PIGT/ST3GAL3/ORMDL1/CLN6/PPT1/PRKAA1/SERINC3/PEMT/CSNK1G2/TEX2/SMPD4/DPM2/GLTP/CERS5/SIRT3/PIGK/CERS2/PGAP2/PIGF/MPPE1/SAMD8/B4GALT3/NEU3/PIGX/PIGO/SPTSSA/SGPL1/ORMDL3/ARV1/PIGG/GBA/DPM3/PIGP/PIGN/PSAP/GPAA1/HACD2/CPTP/PIGW	58
GO:0034394	protein localization to cell surface	24/3401	66/17163	0.00128189	0.0185057	GOPC/PICALM/HSP90AB1/GGA1/TM9SF4/PIGU/STX4/RAB11A/RANGRF/USP4/UNC50/MESD/GGA3/AP3B1/TOR1A/AKT1/PIGK/ARF6/CTNNB1/COMMD1/RAB11B/FLNA/LEPROT/TAX1BP3	24
GO:0043967	histone H4 acetylation	24/3401	66/17163	0.00128189	0.0185057	MSL3/BRCA1/PHF20/ING3/JADE1/ZMPSTE24/SIRT1/PIH1D1/NAA40/ING4/ATF2/KMT2A/EPC1/NAA60/MORF4L2/HAT1/KAT7/CTBP1/IWS1/ING5/TADA3/MSL2/MORF4L1/MSL1	24
GO:0031397	negative regulation of protein ubiquitination	28/3401	81/17163	0.00131258	0.0188962	GCLC/UFL1/PSEN1/ABL1/UBR5/LIMK1/USP4/PARK7/IVNS1ABP/GPS2/MARCHF7/ARRB2/AKT1/HDAC8/TRIP12/SQSTM1/UBXN1/SENP2/CAMLG/CDK5/BAG5/OTUB1/GLMN/PRMT3/CHP1/SIRT7/PPIA/PINX1	28
GO:0032438	melanosome organization	13/3401	28/17163	0.00131536	0.0188962	TRAPPC6A/DTNBP1/AP3D1/AP1M1/HPS4/BLOC1S6/PIKFYVE/AP3B1/AP1G1/BLOC1S4/BLOC1S5/BLOC1S3/BLOC1S2	13
GO:0006304	DNA modification	37/3401	116/17163	0.00136381	0.0195447	KMT2E/BRCA1/NTHL1/MBD3/BAZ2A/UNG/ZMPSTE24/ATRX/ALKBH1/APEX1/METTL4/GSK3A/OGG1/RLF/KMT2A/HELLS/PIK3CA/SMUG1/MBD4/PARP2/TRIM28/PRMT7/MUTYH/TDG/FTO/PARP1/MTA2/ALKBH4/OTUD4/KDM1B/GATAD2A/BMI1/MECP2/PPM1D/ATF7IP/EHMT1/ALKBH2	37
GO:0044839	cell cycle G2/M phase transition	44/3401	144/17163	0.00137051	0.019552	FBXL3/BRCA1/MRE11/UIMC1/CDC25B/RAB11A/NBN/FZR1/BABAM1/CDK5RAP3/FOXM1/MACROH2A1/CENPF/VPS4B/KHDRBS1/FBXL12/LATS1/VPS4A/FBXL8/RNASEH2B/HUS1/NABP2/APP/CALM2/ATM/TAOK2/BACH1/PAXIP1/CCNB2/BABAM2/CALM3/TAOK1/ZFYVE19/MECP2/ATF5/AVEN/PPM1D/CCDC57/RCC2/CHEK2/CALM1/LCMT1/PPME1/PINX1	44
GO:1902882	regulation of response to oxidative stress	29/3401	85/17163	0.00137242	0.019552	PDE8A/HDAC6/SIRT1/FBXO7/HIF1A/HSPB1/NCOA7/MACROH2A1/HTRA2/LANCL1/NFE2L2/PARK7/MAPKAP1/TRAP1/UBQLN1/PNPLA8/AKT1/PARP1/NONO/PINK1/TSC1/BAG5/MAPK7/ENDOG/CTNNB1/P4HB/PPIA/ATG7/DHFR	29
GO:0007052	mitotic spindle organization	38/3401	120/17163	0.0013745	0.019552	POLDIP2/SPAST/MAP4/INTS13/RHOA/KIF2A/CLASP1/WDR62/PIBF1/AAAS/MYBL2/KIF3B/RAB11A/CCDC61/STMN1/NEK2/VPS4B/GPSM2/DLGAP5/CHMP1A/PSRC1/EML3/PCNT/CLASP2/SPICE1/ABRAXAS2/GOLGA2/KIFC2/MECP2/TNKS/RMDN1/CEP97/CHEK2/DRG1/FLNA/DCTN1/KIFC1/CHMP1B	38
GO:0051568	histone H3-K4 methylation	22/3401	59/17163	0.0013776	0.019552	KDM1A/KMT2E/BRCA1/KMT2C/PIH1D1/MACROH2A1/ASH1L/RLF/KMT2A/ASH2L/MEN1/SETD1B/CXXC1/PAXIP1/PYGO2/KMT2D/CTNNB1/SETD3/SETD4/WDR5B/KMT2B/PAGR1	22
GO:1904375	regulation of protein localization to cell periphery	39/3401	124/17163	0.00138148	0.0195599	ATP2C1/GOPC/PPP2R5A/PICALM/DLG1/HECTD1/EZR/STX4/RAB11A/RAB11FIP2/RANGRF/TMEM59/RAP1A/LYPLA1/GPSM2/ACSL3/PPFIA1/VPS4A/NUMB/TMBIM1/ADAM10/AKT1/ITGB1/ZDHHC7/ZDHHC5/APPL1/RER1/SQSTM1/CNST/CDK5/ARF6/PTPN9/KIF5B/DAG1/HRAS/RHOG/CIB1/CLN3/EFCAB7	39
GO:0045022	early endosome to late endosome transport	16/3401	38/17163	0.00139043	0.0196394	RAB7A/RAB21/EZR/MAPK3/SNX16/ANKRD27/SNX3/DENND10/BECN1/MAP2K2/DNAJC13/RAB5A/MSN/SNX12/MAP2K1/FLNA	16
GO:0006470	protein dephosphorylation	76/3401	278/17163	0.0013985	0.0197061	PTBP1/PPP5C/BOD1L1/PPP2R5A/LRRC40/FBXW11/DLG1/PPP2R5C/DUSP12/GSK3B/PPP1R15A/HSP90AB1/MTMR3/CDKN3/PPM1A/CDC25B/RPRD1B/PPP2CB/VRK3/PPP6R1/TIMM50/PPP3CB/MTMR4/PPP6R3/PTP4A1/PPP2R5D/GNAI2/PPM1G/PPP6C/CRY2/PIN1/PTPN12/STYXL1/ILKAP/PTPRA/PPP2R1B/CTDSPL2/PPM1B/PPA2/MTMR6/SSH2/RPRD1A/TIPRL/ACP1/CALM2/DUSP11/CTDSP1/BOD1/NCK1/EYA3/PINK1/CALM3/MTMR14/DUSP7/TSC1/BTRC/YWHAB/PTPN9/PPM1D/CAMTA1/CTDSP2/PTPN2/GBA…	76
GO:0009081	branched-chain amino acid metabolic process	10/3401	19/17163	0.00145639	0.0202992	HSD17B10/ACAT1/BCKDK/ILVBL/HIBADH/ECHS1/AUH/SLC25A44/HIBCH/BCKDHA	10
GO:0098780	response to mitochondrial depolarisation	10/3401	19/17163	0.00145639	0.0202992	HDAC6/AMBRA1/HTRA2/BECN1/ATP5IF1/GPS2/PINK1/SQSTM1/GBA/TOMM7	10
GO:0044088	regulation of vacuole organization	18/3401	45/17163	0.00145705	0.0202992	GRN/PHF23/SH3GLB1/MTMR3/IFT20/PIKFYVE/RAB3GAP1/RAB3GAP2/BECN1/TBC1D14/RAB5A/PINK1/FEZ2/TMEM39A/SMCR8/ANXA2/SEC22B/PIP4K2B	18
GO:0051220	cytoplasmic sequestering of protein	11/3401	22/17163	0.00145782	0.0202992	GOPC/NFKBIA/PSMD10/NFKBIB/SUFU/LATS1/G3BP2/YWHAB/FLNA/TMSB4X/GET4	11
GO:0140467	integrated stress response signaling	11/3401	22/17163	0.00145782	0.0202992	EIF2AK1/PPP1R15A/TMEM33/NFE2L2/EIF2AK4/NCK1/OMA1/DDIT3/PTPN2/PTPN1/QRICH1	11
GO:0070059	intrinsic apoptotic signaling pathway in response to endoplasmic reticulum stress	23/3401	63/17163	0.00150797	0.0209479	HERPUD1/DNAJC10/UBE2K/PPP1R15A/BAX/ERP29/SIRT1/CREB3/PARK7/TXNDC12/SELENOS/SERINC3/TMBIM6/PML/AIFM1/NCK1/DDIT3/PTPN2/GRINA/PTPN1/ERO1A/QRICH1/BAG6	23
GO:0032205	negative regulation of telomere maintenance	15/3401	35/17163	0.00157143	0.021727	ERCC1/XRCC1/ACD/NBN/TNKS2/STN1/POT1/TERF2/HNRNPA1/PARP1/ATM/TERF2IP/TNKS/ERCC4/PINX1	15
GO:1905508	protein localization to microtubule organizing center	15/3401	35/17163	0.00157143	0.021727	PCM1/GSK3B/PIBF1/NSFL1C/MAPRE1/CEP250/CEP350/BBS4/CSNK1D/MCPH1/C2CD3/GOLGB1/CEP83/CCDC14/KIAA0753	15
GO:1901293	nucleoside phosphate biosynthetic process	68/3401	245/17163	0.00159522	0.0220043	AK2/NADK/TBPL1/RRM2B/SPHK2/ELOVL1/ENO1/ACAT1/VPS9D1/CAD/DLD/ACOT7/TECR/SLC25A1/MTHFD1/DHODH/GCDH/NAMPT/PDHX/DGUOK/PANK3/ACSL3/ATP5F1E/SLC35B3/DMAC2L/PANK2/DCTD/UCK1/PPT1/PDHA1/RFK/ATIC/PARP16/PPCDC/PAPSS1/PRPSAP2/MPC2/UCK2/PARP1/PRPS1/ATPSCKMT/DLAT/NADK2/ATP5MC3/FLCN/ADK/DCK/SLC35B2/PINK1/GART/FLAD1/PRPSAP1/NMNAT3/NUDT2/STOML2/HPRT1/PDHB/ATP5ME/NADSYN1/DCAKD/TYMS/IMPDH2/PFAS/UCKL1/TMSB4X/HACD2/NM…	68
GO:0018107	peptidyl-threonine phosphorylation	36/3401	113/17163	0.00160847	0.0221352	CLK1/SIRT2/PRKACA/MARK2/UBE2K/GSK3B/CAD/NLK/VRK1/CSNK2A1/PRKD2/GSK3A/MAPK8/HIPK3/PPP2R5D/CIT/PKN1/DYRK2/INPP5K/CAB39/APP/AKT1/CALM2/DCAF1/DYRK1A/CALM3/HIPK1/CDK5/DDIT4/MAP2K1/OXSR1/GRK2/TNKS/CDK10/CALM1/PRKDC	36
GO:0006650	glycerophospholipid metabolic process	81/3401	301/17163	0.00162708	0.0222906	DPM1/GDE1/PIGQ/PIK3C2A/PNPLA6/PI4K2B/INPP4A/PIK3CB/IP6K2/HADHA/ITPKC/MTMR3/ABHD12/CDS2/PIGU/VAC14/PLA2G15/BPNT2/MTMR4/CHKA/LPCAT3/SERINC1/PIKFYVE/GNPAT/PRDX6/PIK3CA/ACSL3/PIGT/GPCPD1/NR1H2/EFR3A/INPP5K/SERINC3/PEMT/IMPA1/CEPT1/PNPLA8/SMPD4/DPM2/SELENOI/ETNK1/MTMR6/PIGK/PI4KB/INPP5E/PGAP2/DGKZ/ATM/MTMR12/PIGF/MPPE1/DBI/FAM126B/ABHD3/GPAT4/SYNJ1/PCYT1A/BPNT1/MTMR14/PIGX/PIGO/STOML2/PIP4P1/MECP2/LCL…	81
GO:0043244	regulation of protein-containing complex disassembly	38/3401	121/17163	0.00162733	0.0222906	SPAST/CLEC16A/PHF23/CLASP1/JMJD4/ZMPSTE24/OGFOD1/ADD1/HDAC6/TRIOBP/MTPN/CAPZA1/ARHGEF2/MTRF1/PIK3CA/DSTN/MAP1S/CAMSAP1/CKAP2/CALCOCO2/TMOD3/KATNB1/RUBCN/SCAF4/TAOK1/CLASP2/ATXN7/TMEM39A/SMCR8/GBA/FLII/CIB1/CLN3/SPTAN1/UVRAG/CAPZA2/SCAF8/TWF2	38
GO:0018023	peptidyl-lysine trimethylation	19/3401	49/17163	0.00168137	0.0229697	KMT2E/KDM4A/ATRX/SIRT1/SUV39H1/PIH1D1/KMT5B/KMT2A/SMYD5/SETD1B/NSD3/ATPSCKMT/SUV39H2/IWS1/KMT2D/SETD5/MECP2/SETD3/SETD4	19
GO:0061014	positive regulation of mRNA catabolic process	29/3401	86/17163	0.00168471	0.0229697	RC3H2/TUT7/KHSRP/TNRC6B/DCPS/CNOT2/TENT4A/CNOT6/RIDA/PUM1/RC3H1/HNRNPD/PARN/FTO/TOB1/DIS3L2/CELF1/YTHDF1/ZFP36L2/PAN3/CNOT8/PATL1/LSM1/SAMD4B/EIF4ENIF1/YTHDF3/YTHDF2/GIGYF2/DCP1A	29
GO:0090140	regulation of mitochondrial fission	14/3401	32/17163	0.00176206	0.0239137	RALA/RALBP1/DDHD2/MIEF1/DHODH/CYRIB/PINK1/TMEM135/MFF/MIEF2/MARCHF5/FIS1/PGAM5/MYO19	14
GO:1902235	regulation of endoplasmic reticulum stress-induced intrinsic apoptotic signaling pathway	14/3401	32/17163	0.00176206	0.0239137	HERPUD1/ERP29/SIRT1/CREB3/PARK7/TXNDC12/SELENOS/SERINC3/TMBIM6/NCK1/DDIT3/PTPN2/GRINA/PTPN1	14
GO:0032200	telomere organization	47/3401	158/17163	0.00178595	0.0241822	ERCC1/MRE11/XRCC1/MAP2K7/SIRT6/RIF1/HSP90AA1/ATRX/MAPKAPK5/HSP90AB1/APEX1/MAPK3/ACD/NBN/DOT1L/TNKS2/STN1/PTGES3/NEK2/YLPM1/HNRNPA2B1/POT1/H3-3B/TERF2/HNRNPA1/HUS1/SMARCAL1/HNRNPD/NABP2/PML/PARN/WRAP53/PARP1/NAF1/HDAC8/ATM/DCLRE1C/RECQL4/H3-3A/TERF2IP/CTNNB1/TNKS/CCNE2/ERCC4/DCLRE1A/PRKDC/PINX1	47
GO:0000012	single strand break repair	7/3401	11/17163	0.00184965	0.0248164	ERCC8/XRCC1/SIRT1/TERF2/APTX/PARP1/LIG4	7
GO:0034975	protein folding in endoplasmic reticulum	7/3401	11/17163	0.00184965	0.0248164	DNAJC10/DNAJC3/CANX/PDIA3/CALR/P4HB/ERO1A	7
GO:0070933	histone H4 deacetylation	7/3401	11/17163	0.00184965	0.0248164	SIRT2/RCOR1/HDAC1/HDAC8/SMARCAD1/SIRT7/HDAC2	7
GO:0150065	regulation of deacetylase activity	7/3401	11/17163	0.00184965	0.0248164	SPHK2/KDM5A/PRKD2/MAPK8/VEGFA/PINK1/C6orf89	7
GO:0000724	double-strand break repair via homologous recombination	42/3401	138/17163	0.00188895	0.0252862	RAD52/KDM1A/RECQL/LIG3/BRCA1/MRE11/TP53BP1/NUCKS1/XRCC1/SIRT6/RIF1/PALB2/RAD54L/FUS/SMCHD1/NBN/RECQL5/RAD51AP1/MCM9/WDR48/AP5S1/MCM8/FBH1/RNF138/ERCC5/HUS1/NABP2/WRAP53/PARP1/SFR1/RECQL4/HELQ/NIPBL/TERF2IP/RFWD3/MUS81/ERCC4/SWI5/GEN1/PARPBP/MORF4L1/ZSWIM7	42
GO:0006413	translational initiation	37/3401	118/17163	0.00191725	0.0255231	CSDE1/DDX1/MTIF2/EIF2AK1/PPP1R15A/EIF3L/ALKBH1/DNAJC3/HSPB1/EIF4H/RPS6KB1/EIF1B/PAIP2/KHDRBS1/MTIF3/MIF4GD/EIF2AK4/EIF4E2/EIF2A/RPS3A/EIF4EBP2/YTHDF1/UHMK1/LARP1/EIF4A2/NCK1/EIF5B/PAIP1/RBM4/RPS6KB2/EIF3K/RPS17/EIF3C/YTHDF3/EIF4EBP1/YTHDF2/DDX3X	37
GO:0032507	maintenance of protein location in cell	23/3401	64/17163	0.0019189	0.0255231	TMSB10/ARL2BP/KDELR1/PARK7/ANKRD13C/SUPT7L/OS9/KDELR2/BBS4/PML/AKT1/CIZ1/RER1/PINK1/SUN1/CDK5/TAF3/TAPT1/TOPORS/GPAA1/VPS13A/TMSB4X/TWF2	23
GO:0031109	microtubule polymerization or depolymerization	38/3401	122/17163	0.00191965	0.0255231	RANBP9/SPAST/KIF2A/GBA2/NDE1/CLASP1/HDAC6/ABL1/MAPRE1/ARHGEF7/GIT1/RANGRF/SLAIN2/ARHGEF2/STMN1/MAP1S/CAMSAP1/CLIP1/PSRC1/CKAP2/CDK5RAP2/ARL3/KATNB1/CSNK1D/KIF2C/PRUNE1/DYRK1A/TAOK1/CLASP2/ATXN7/NDEL1/GOLGA2/MECP2/CCDC57/CIB1/DRG1/KIF18B/DCTN1	38
GO:2000785	regulation of autophagosome assembly	16/3401	39/17163	0.00192895	0.025589	PHF23/SH3GLB1/MTMR3/IFT20/PIKFYVE/RAB3GAP1/RAB3GAP2/BECN1/TBC1D14/RAB5A/PINK1/FEZ2/TMEM39A/SMCR8/SEC22B/PIP4K2B	16
GO:0048753	pigment granule organization	13/3401	29/17163	0.00195552	0.0258832	TRAPPC6A/DTNBP1/AP3D1/AP1M1/HPS4/BLOC1S6/PIKFYVE/AP3B1/AP1G1/BLOC1S4/BLOC1S5/BLOC1S3/BLOC1S2	13
GO:0050779	RNA destabilization	29/3401	87/17163	0.00205633	0.0271034	RC3H2/TUT7/KHSRP/TNRC6B/DCPS/CNOT2/TENT4A/CNOT6/RIDA/PUM1/RC3H1/HNRNPD/PARN/FTO/TOB1/DIS3L2/CELF1/YTHDF1/ZFP36L2/PAN3/CNOT8/PATL1/LSM1/SAMD4B/EIF4ENIF1/YTHDF3/YTHDF2/GIGYF2/DCP1A	29
GO:1901991	negative regulation of mitotic cell cycle phase transition	47/3401	159/17163	0.00205691	0.0271034	MAD1L1/BRCA1/MRE11/TRIP13/GTSE1/DLG1/JADE1/RBL1/ZW10/UIMC1/WAC/FBXO7/NBN/FZR1/BABAM1/CASP2/CDK5RAP3/CENPF/VPS4A/HUS1/CDK5RAP2/NABP2/PML/CTDSP1/DYNC1LI1/ATM/TAOK2/ZFP36L2/BABAM2/TAOK1/TPRA1/ZFYVE19/CDK2AP2/RFWD3/AVEN/ZWILCH/CTDSP2/GEN1/CHEK2/KNTC1/RPS27L/DCUN1D3/KANK2/GIGYF2/LCMT1/PRKDC/PINX1	47
GO:0018027	peptidyl-lysine dimethylation	12/3401	26/17163	0.00214023	0.0280756	SUV39H1/PIH1D1/KMT5B/ASH1L/KMT2A/SETD1B/SUV39H2/KMT2D/EHMT1/SETD3/SETD4/KMT2B	12
GO:0032781	positive regulation of ATPase activity	12/3401	26/17163	0.00214023	0.0280756	GABARAPL2/ATP1B3/DNAJC10/DNAJB11/AHSA1/DNAJB1/DNAJB2/TPM1/TOR1AIP1/CHTOP/TOR1AIP2/DNAJC24	12
GO:0006623	protein targeting to vacuole	15/3401	36/17163	0.00220593	0.0287845	M6PR/LAMP2/AP3D1/RAB7A/RNF215/MON1B/SNX16/GNPTAB/GGA3/VPS4A/AP3B1/GCC2/VPS37C/VPS13A/AP4M1	15
GO:0007080	mitotic metaphase plate congression	19/3401	50/17163	0.00221496	0.0287845	MAD1L1/KIF22/PIBF1/ZW10/RAB11A/VPS4B/BECN1/CHMP1A/VPS4A/PSRC1/KIF2C/EML4/BOD1/EML3/RMDN1/CHAMP1/KIFC1/PINX1/CHMP1B	19
GO:0019083	viral transcription	19/3401	50/17163	0.00221496	0.0287845	RSF1/TAF11/NUCKS1/CCNT2/MON1B/USF2/HDAC1/CCNT1/INPP5K/TARBP2/UBP1/CHD1/TRIM11/USF1/RRP1B/TRIM8/LARP7/SP1/HEXIM1	19
GO:0019395	fatty acid oxidation	33/3401	103/17163	0.0022187	0.0287845	ADIPOR2/HSD17B10/ACADVL/ACAT1/HADHA/ACOX3/MCAT/SLC25A17/ACOT8/ECH1/ILVBL/AKT2/GCDH/ACAD10/MAPK14/SCP2/ABCD3/ECHS1/POR/HACL1/PRKAA1/APPL2/HADHB/HADH/AKT1/AUH/CPT2/ADIPOR1/ACOX1/PEX13/PEX2/ADH5/AMACR	33
GO:1903076	regulation of protein localization to plasma membrane	33/3401	103/17163	0.0022187	0.0287845	ATP2C1/GOPC/PPP2R5A/PICALM/DLG1/HECTD1/EZR/STX4/RAB11A/RAB11FIP2/RANGRF/TMEM59/LYPLA1/ACSL3/PPFIA1/VPS4A/NUMB/TMBIM1/AKT1/ITGB1/ZDHHC7/ZDHHC5/APPL1/RER1/SQSTM1/CNST/CDK5/ARF6/PTPN9/KIF5B/RHOG/CIB1/CLN3	33
GO:1904294	positive regulation of ERAD pathway	8/3401	14/17163	0.00224264	0.0290311	HERPUD1/ATXN3/NFE2L2/UBQLN1/RNF185/TMEM259/BCAP31/BAG6	8
GO:0008380	RNA splicing	102/3401	397/17163	0.00233612	0.0301749	KDM1A/RBM6/GCFC2/PTBP1/CLK1/ZCCHC8/THRAP3/SUGP2/CDK13/JMJD6/DAZAP1/ZNF638/SNRPA/DDX1/KHSRP/FUS/GEMIN2/CWF19L1/SRPK1/HNRNPH3/CIRBP/DDX17/SRSF5/DHX35/METTL4/PQBP1/RBM3/USB1/CASC3/DCPS/MAGOHB/SRSF9/USP4/TIA1/SRSF4/IVNS1ABP/RRAGC/PTBP2/PRDX6/PTBP3/WBP4/COIL/KHDRBS1/HNRNPA2B1/DDX39A/RALY/SCAF1/NSRP1/HNRNPH2/AAR2/THOC6/GRSF1/ZRANB2/PRMT7/KHDC4/SRPK2/SYNCRIP/HNRNPA1/PPIG/CIR1/TMBIM6/SNRPG/LUC7L2/NONO/CE…	102
GO:0009259	ribonucleotide metabolic process	97/3401	375/17163	0.00236417	0.0304703	BAD/AK2/SPHK2/GNAI3/ELOVL1/RHOA/PDE8A/ENO1/ACAT1/VPS9D1/DLG1/NT5C2/PSEN1/CAD/DLD/ACOT7/TECR/SLC25A1/HIF1A/GMPR2/ACOT8/DHODH/GPI/GCDH/GIT1/ENO3/PDHX/ABHD14B/DGUOK/HMGCL/DLST/PANK3/ACSL3/ATP5F1E/MCEE/SLC35B3/DMAC2L/PANK2/TPST2/UCK1/PPT1/PDHA1/PRKAA1/LDHA/RFK/RNASEH2B/SUCLA2/ATIC/PPCDC/PAPSS1/FOXK2/PFKL/APP/MPC2/UCK2/ARNT/PARP1/ATPSCKMT/DLAT/PFKM/ATP5MC3/FLCN/ADK/SLC35B2/GPAT4/PINK1/GART/ADPGK/BPNT1…	97
GO:0070932	histone H3 deacetylation	10/3401	20/17163	0.00239877	0.0306723	SIRT2/SIRT6/HDAC6/SIRT1/HDAC1/HDAC8/ELK4/SMARCAD1/SIRT7/HDAC2	10
GO:0033151	V(D)J recombination	9/3401	17/17163	0.00240067	0.0306723	POLB/TCF3/CYREN/DCAF1/XRCC4/DCLRE1C/HMGB2/LIG4/PRKDC	9
GO:0036507	protein demannosylation	9/3401	17/17163	0.00240067	0.0306723	EDEM2/EDEM1/UGGT1/RNF185/MARCHF6/AMFR/RNF139/MAN1B1/RNF103	9
GO:0036508	protein alpha-1,2-demannosylation	9/3401	17/17163	0.00240067	0.0306723	EDEM2/EDEM1/UGGT1/RNF185/MARCHF6/AMFR/RNF139/MAN1B1/RNF103	9
GO:0006487	protein N-linked glycosylation	23/3401	65/17163	0.00242137	0.0308032	PGM3/B4GALT7/B4GALT1/PMM1/MAGT1/GORASP1/MOGS/ALG5/MGAT1/TMEM165/STT3A/UGGT1/PMM2/EXT2/ALG8/MGAT4B/KRTCAP2/STT3B/MGAT2/ALG12/ENTPD5/ALG3/OST4	23
GO:0043489	RNA stabilization	23/3401	65/17163	0.00242137	0.0308032	NSUN2/THRAP3/ELAVL1/FUS/CIRBP/E2F1/LARP4B/MAPK14/TENT4A/ZCCHC17/SYNCRIP/HNRNPD/PARN/NAF1/LARP1/MAPKAPK2/TENT2/PAIP1/ANGEL2/HNRNPA0/RBM10/EIF4ENIF1/TAF15	23
GO:0030520	intracellular estrogen receptor signaling pathway	20/3401	54/17163	0.00245315	0.0310065	BRCA1/UFL1/UBA5/DDX17/UFSP2/CNOT2/UFM1/LATS1/WBP2/CARM1/PARP1/CNOT9/SAFB/KMT2D/TADA3/STRN3/KANK2/DDRGK1/EGLN2/PAGR1	20
GO:0035065	regulation of histone acetylation	20/3401	54/17163	0.00245315	0.0310065	BRCA1/SPHK2/ZMPSTE24/SIRT1/MAPK3/PIH1D1/ZNF451/PARK7/KMT2A/SET/WBP2/KAT7/FLCN/PAXIP1/CTBP1/RPS6KA4/IWS1/PYGO2/SETD5/TADA2B	20
GO:0072698	protein localization to microtubule cytoskeleton	20/3401	54/17163	0.00245315	0.0310065	PCM1/GSK3B/PIBF1/NSFL1C/MAPRE1/FAM83D/DVL1/CRIPT/CEP250/DIAPH1/CEP350/BBS4/CSNK1D/MCPH1/C2CD3/GOLGB1/CEP83/CCDC14/CHAMP1/KIAA0753	20
GO:0031110	regulation of microtubule polymerization or depolymerization	29/3401	88/17163	0.0024961	0.0314818	SPAST/GBA2/CLASP1/HDAC6/ABL1/MAPRE1/ARHGEF7/GIT1/RANGRF/SLAIN2/ARHGEF2/STMN1/MAP1S/CAMSAP1/CLIP1/PSRC1/CKAP2/CDK5RAP2/ARL3/KATNB1/PRUNE1/DYRK1A/TAOK1/CLASP2/ATXN7/MECP2/CIB1/DRG1/DCTN1	29
GO:0009156	ribonucleoside monophosphate biosynthetic process	14/3401	33/17163	0.00250851	0.0315035	CAD/DHODH/UCK1/RFK/ATIC/UCK2/PRPS1/ADK/GART/NUDT2/HPRT1/IMPDH2/PFAS/UCKL1	14
GO:0071763	nuclear membrane organization	14/3401	33/17163	0.00250851	0.0315035	SPAST/SIRT2/NSFL1C/VRK1/VPS4A/TOR1B/TOR1A/TOR1AIP1/NDEL1/NEMP1/REEP4/TMEM43/UBXN2A/DCTN1	14
GO:0051972	regulation of telomerase activity	18/3401	47/17163	0.00259093	0.0324004	MAP2K7/HSP90AA1/MAPKAPK5/HSP90AB1/MAPK3/ACD/PTGES3/NEK2/HNRNPA2B1/POT1/MEN1/HNRNPD/PARN/WRAP53/NAF1/CTNNB1/TNKS/PINX1	18
GO:2000059	negative regulation of ubiquitin-dependent protein catabolic process	18/3401	47/17163	0.00259093	0.0324004	PSEN1/WAC/HSP90AB1/CSNK2A1/USP14/SUFU/PARK7/UCHL5/PML/CCAR2/UBXN1/CAMLG/BAG5/SMARCC1/DDRGK1/STYX/BAG6/TAF9	18
GO:0009062	fatty acid catabolic process	32/3401	100/17163	0.0026204	0.032694	HSD17B10/ACADVL/ACAT1/HADHA/ACOX3/MCAT/SLC25A17/ACOT8/PLA2G15/ECH1/ILVBL/AKT2/GCDH/ACAD10/PCCB/SCP2/ABCD3/MCEE/ECHS1/HACL1/HADHB/HADH/ABHD2/AKT1/AUH/CPT2/ABHD3/ACOX1/PEX13/PEX2/SLC27A4/AMACR	32
GO:0007093	mitotic cell cycle checkpoint signaling	39/3401	128/17163	0.00262564	0.032694	MAD1L1/BRCA1/MRE11/TRIP13/GTSE1/ZW10/UIMC1/WAC/NBN/FZR1/BABAM1/CASP2/CDK5RAP3/ATF2/CENPF/VPS4A/HUS1/CDK5RAP2/MDC1/NABP2/PML/FANCD2/DYNC1LI1/ATM/TAOK2/XPC/BABAM2/TAOK1/ZFYVE19/RFWD3/MUS81/ZWILCH/GEN1/CHEK2/KNTC1/RPS27L/GIGYF2/LCMT1/PRKDC	39
GO:0032007	negative regulation of TOR signaling	16/3401	40/17163	0.00263106	0.032694	UBR2/MAPKAPK5/SIRT1/HIF1A/GSK3A/ITFG2/PRKAA1/TMEM127/TBC1D7/ATM/FLCN/UBR1/TSC1/DDIT4/AKT1S1/PDCD6	16
GO:0010508	positive regulation of autophagy	38/3401	124/17163	0.00264303	0.0327735	BAD/PIK3C2A/UFL1/PIK3CB/GNAI3/GSK3B/ATG16L1/WAC/SIRT1/SH3GLB1/FBXO7/SPTLC2/HIF1A/MAPK3/GSK3A/CAMKK2/RAB3GAP1/TMEM59/PARK7/ATF6/RAB3GAP2/BECN1/PRKAA1/MAP3K7/CALCOCO2/MTDH/FLCN/LARP1/PINK1/TSC1/TRIM8/ORMDL3/SMCR8/HTT/ATG7/UVRAG/IKBKG/PIP4K2B	38
GO:0044380	protein localization to cytoskeleton	21/3401	58/17163	0.00266882	0.0330238	PCM1/GSK3B/PIBF1/NSFL1C/MAPRE1/FAM83D/DVL1/CRIPT/CEP250/DIAPH1/CEP350/BBS4/CSNK1D/MCPH1/KLHL21/C2CD3/GOLGB1/CEP83/CCDC14/CHAMP1/KIAA0753	21
GO:0010822	positive regulation of mitochondrion organization	25/3401	73/17163	0.00268434	0.0331463	BAD/RALA/RALBP1/ZDHHC6/GSK3B/DDHD2/BAX/FBXO7/MIEF1/HIF1A/GSK3A/MAPK8/PPIF/CAMKK2/FAM162A/HTRA2/PARK7/ATP5IF1/PINK1/MFF/MIEF2/HTT/MARCHF5/FIS1/PGAM5	25
GO:0045948	positive regulation of translational initiation	13/3401	30/17163	0.00283163	0.0348918	PPP1R15A/DNAJC3/RPS6KB1/KHDRBS1/EIF2AK4/YTHDF1/UHMK1/LARP1/NCK1/RPS6KB2/YTHDF3/YTHDF2/DDX3X	13
GO:0071897	DNA biosynthetic process	50/3401	174/17163	0.00289817	0.0355722	POLDIP2/LIG3/MRE11/POLB/MAP2K7/HSP90AA1/MAPKAPK5/HSP90AB1/SIRT1/MAPK3/ACD/CHRAC1/PRKD2/LIG1/DNAJC2/TNKS2/STN1/PTGES3/NEK2/CENPF/POLK/HNRNPA2B1/WRNIP1/HROB/ZBTB1/POT1/CDKN2D/TERF2/MEN1/HNRNPA1/REV1/HNRNPD/PARN/ARRB2/WRAP53/NAF1/POLE3/ATM/RCHY1/PRIMPOL/PCLAF/TERF2IP/CTNNB1/POLH/TNKS/LIG4/POLD4/TYMS/PINX1/POLG2	50
GO:0032271	regulation of protein polymerization	63/3401	229/17163	0.00289892	0.0355722	TMSB10/ARFGEF1/RHOA/GBA2/CLASP1/DLG1/HSP90AA1/ADD1/ABL1/TRIOBP/MAPRE1/ARHGEF7/MTPN/WASL/GIT1/RANGRF/SLAIN2/ACTR3/CAPZA1/STMN1/ABITRAM/VASP/ARPC1B/CAMSAP1/CLIP1/LATS1/PSRC1/DBNL/CDK5RAP2/ARPC5L/ARL3/TMOD3/AP1AR/SSH2/PRUNE1/HAX1/ARF1/CYRIB/WHAMM/BAG4/DYRK1A/NCK1/WASF2/PINK1/ARPC5/RICTOR/WASHC5/ARF6/VDAC2/MECP2/FLII/GRB2/WASHC1/DRG1/GMFB/SPTAN1/MYO1C/CAPZA2/DCTN1/TMSB4X/ARPC1A/TWF2/BRK1	63
GO:0000086	G2/M transition of mitotic cell cycle	40/3401	133/17163	0.00302436	0.0369944	FBXL3/BRCA1/MRE11/UIMC1/CDC25B/RAB11A/NBN/FZR1/BABAM1/CDK5RAP3/FOXM1/CENPF/VPS4B/KHDRBS1/FBXL12/LATS1/VPS4A/FBXL8/RNASEH2B/HUS1/NABP2/APP/CALM2/ATM/TAOK2/BACH1/BABAM2/CALM3/TAOK1/ZFYVE19/MECP2/AVEN/PPM1D/CCDC57/RCC2/CHEK2/CALM1/LCMT1/PPME1/PINX1	40
GO:1903214	regulation of protein targeting to mitochondrion	17/3401	44/17163	0.00302738	0.0369944	LMAN1/RNF31/SH3GLB1/HPS4/GSK3A/HTRA2/ATP5IF1/PRKAA1/HAX1/BAG4/PINK1/UBE2J2/ATG13/ARIH2/TOMM7/SREBF2/LEPROT	17
GO:1902686	mitochondrial outer membrane permeabilization involved in programmed cell death	15/3401	37/17163	0.00303893	0.0370586	GCLC/GSK3B/BAX/GSK3A/MAPK8/PPIF/ATF2/RHOT1/ATP5IF1/RHOT2/VDAC2/BLOC1S2/SPG7/SLC35F6/RTL10	15
GO:1903313	positive regulation of mRNA metabolic process	36/3401	117/17163	0.00312534	0.0380336	THRAP3/RC3H2/DAZAP1/TUT7/KHSRP/CIRBP/TNRC6B/RBM3/DCPS/CNOT2/TENT4A/CNOT6/PRDX6/RIDA/PUM1/RC3H1/HNRNPD/PARN/FTO/TOB1/DIS3L2/CELF1/YTHDF1/ZFP36L2/PAN3/CNOT8/LEO1/PATL1/LSM1/SAMD4B/EIF4ENIF1/HSF1/YTHDF3/YTHDF2/GIGYF2/DCP1A	36
GO:0070534	protein K63-linked ubiquitination	20/3401	55/17163	0.00314796	0.0382298	RNF126/ITCH/HECTD1/STUB1/BFAR/UBR5/UBE2B/TRAF3/GPS2/TRIP12/RNF168/OTUB1/UBE2V2/TRAF6/UBE2O/ARIH2/ZFP91/WWP2/DDX3X/RNF115	20
GO:0032869	cellular response to insulin stimulus	56/3401	200/17163	0.00317712	0.0384974	GCLC/CFLAR/PIK3C2A/NUCKS1/GSK3B/GSTP1/RAB10/SNX5/SIRT1/SRSF5/ZNF106/SLC39A14/AKT2/GSK3A/RPS6KB1/C2CD5/CCND3/GNAI2/STAT1/GOT1/PIK3CA/NCOA5/SELENOS/PRKAA1/INPP5K/PTPRA/APPL2/DENND4C/USO1/AKT1/CAPN10/PARP1/SRD5A1/PHIP/EIF4EBP2/ZDHHC7/APPL1/NCK1/USF1/ADIPOR1/SHC1/NDEL1/SLC27A4/RAB8A/SYAP1/YWHAG/SMARCC1/PTPN2/GRB2/SP1/PTPN1/MYO1C/RAB12/VAMP2/PRKDC/PIP4K2B	56
GO:0098813	nuclear chromosome segregation	73/3401	273/17163	0.00318306	0.0384974	MAD1L1/MRE11/CENPQ/WAPL/SIRT2/TRIP13/TOP2B/KIF22/PIBF1/PDS5B/ATRX/ZW10/FAM83D/RAB11A/TENT4A/MACROH2A1/ACTR3/PHF13/NEK2/CENPF/UBE2B/VPS4B/SLF2/PDS5A/BECN1/DLGAP5/KNSTRN/MAU2/LATS1/CHMP1A/PSMC3IP/VPS4A/PSRC1/CDK5RAP2/NUSAP1/KATNB1/ESCO1/KIF2C/EML4/DIS3L2/FANCD2/DYNC1LI1/BOD1/HDAC8/ATM/EML3/SGO2/SPICE1/NIPBL/SUN1/ABRAXAS2/CTNNB1/CENPX/TRAPPC12/MUS81/TNKS/ZWILCH/CENPS/CCNE2/ERCC4/RMDN1/GEN1/RCC2/KNTC…	73
GO:0045930	negative regulation of mitotic cell cycle	59/3401	213/17163	0.00327082	0.0394778	MAD1L1/BRCA1/MRE11/YTHDC2/TRIP13/GTSE1/DLG1/JADE1/RBL1/ZW10/UIMC1/WAC/ABL1/FBXO7/NBN/FZR1/BABAM1/CASP2/CDK5RAP3/SLC9A3R1/ATF2/CENPF/VPS4A/HUS1/CDK5RAP2/MDC1/NABP2/PML/FANCD2/CTDSP1/DYNC1LI1/ATM/TAOK2/ZFP36L2/XPC/BABAM2/TAOK1/TPRA1/ZFYVE19/CDK2AP2/CTNNB1/RFWD3/AVEN/MUS81/ZWILCH/ANGEL2/CTDSP2/TOM1L2/GEN1/SCRIB/CHEK2/KNTC1/RPS27L/DCUN1D3/KANK2/GIGYF2/LCMT1/PRKDC/PINX1	59
GO:0048872	homeostasis of number of cells	72/3401	269/17163	0.00329332	0.039668	KMT2E/ZFX/UFL1/ALAS1/PIK3CB/RC3H2/JMJD6/POLB/UBA5/BAX/RCOR1/MAEA/FH/ABL1/ANKRD54/SOS2/HIF1A/GPI/PPP3CB/CDK5RAP3/OCIAD1/SLC11A2/LPCAT3/TMEM14C/MAPK14/SMAP1/VEGFA/WDR48/STAT1/SOS1/PRDX1/PTBP3/PKN1/ATP5IF1/AP3B1/ANXA1/ABCB10/RC3H1/IREB2/KAT7/TMOD3/AKT1/BCL10/ARNT/UBAP2L/LYAR/CEBPG/CCNB2/FANCC/PKNOX1/G6PD/ADAR/NCSTN/FLVCR1/HMGB2/CASP3/CITED2/RPS14/CAMLG/B2M/FADD/RAC3/ASXL1/BPGM/SP3/PTPN2/GBA/ZBTB7A/R…	72
GO:0070085	glycosylation	65/3401	239/17163	0.00338107	0.0404924	DPM1/POMT2/EXTL3/PGM3/B4GALT7/ARFGEF1/GBA2/SLC35C2/PSEN1/POMGNT1/B4GALT1/NANS/PMM1/POFUT1/MAGT1/CLN5/C1GALT1/PLOD3/GORASP1/MOGS/TRAK2/TMEM59/ALG5/SERP1/ST3GAL3/MGAT1/TMEM165/STT3A/UGGT1/DPM2/PMM2/NPC1/GALNT2/B3GAT3/EXT2/DPY19L4/B4GALT3/ALG8/MGAT4B/EXTL2/B3GALNT2/KRTCAP2/STT3B/GOLGA2/MGAT2/COG7/VEGFB/B3GALT6/MAN1B1/GBA/MPI/DPY19L3/DPM3/FKRP/SLC35C1/TRAK1/ALG12/POMK/POFUT2/ENTPD5/CHP1/MAN2A2/OGA/AL…	65
GO:0006893	Golgi to plasma membrane transport	21/3401	59/17163	0.00338239	0.0404924	ATP2C1/RABEP1/GOPC/RAB10/GGA1/EXOC2/BLZF1/LYPLA1/ACSL3/BBS2/GGA3/CCDC93/LLGL1/PREPL/ARL3/GOLGA7/CNST/COMMD1/BBS1/CLN3/VAMP2	21
GO:0061951	establishment of protein localization to plasma membrane	21/3401	59/17163	0.00338239	0.0404924	ATP2C1/GOPC/RAB7A/RAB10/GGA1/RAB11A/GORASP1/GORASP2/BLZF1/LYPLA1/ACSL3/BBS2/GGA3/PREPL/GOLGA7/CNST/RAB8A/BBS1/SCRIB/CLN3/VAMP2	21
GO:0010155	regulation of proton transport	11/3401	24/17163	0.0034895	0.0413556	SPHK2/PPIF/SLC9A3R1/PARK7/ACTN4/TACO1/SLC30A5/ATPSCKMT/CHP1/TMSB4X/COA8	11
GO:0034389	lipid droplet organization	11/3401	24/17163	0.0034895	0.0413556	DDHD2/RAB18/CDS2/FAF2/AUP1/RAB3GAP1/TBC1D20/ZFYVE1/BSCL2/PNPLA2/PPIA	11
GO:0036003	positive regulation of transcription from RNA polymerase II promoter in response to stress	11/3401	24/17163	0.0034895	0.0413556	MBTPS2/GCN1/HIF1A/VEGFA/NFE2L2/ATF6/CHD6/MAPK7/RBPJ/DDIT3/HSF1	11
GO:1901984	negative regulation of protein acetylation	11/3401	24/17163	0.0034895	0.0413556	BRCA1/GSK3B/SIRT1/PIH1D1/ZNF451/PARK7/HDAC1/SET/HINT2/CTBP1/HDAC2	11
GO:0032435	negative regulation of proteasomal ubiquitin-dependent protein catabolic process	14/3401	34/17163	0.00349662	0.0413556	WAC/HSP90AB1/USP14/PARK7/UCHL5/CCAR2/UBXN1/CAMLG/BAG5/SMARCC1/DDRGK1/STYX/BAG6/TAF9	14
GO:0051973	positive regulation of telomerase activity	14/3401	34/17163	0.00349662	0.0413556	MAP2K7/HSP90AA1/MAPKAPK5/HSP90AB1/MAPK3/ACD/PTGES3/NEK2/POT1/PARN/WRAP53/NAF1/CTNNB1/TNKS	14
GO:0007249	I-kappaB kinase/NF-kappaB signaling	73/3401	274/17163	0.00351422	0.0414804	CFLAR/PPP5C/UFL1/ATP2C1/TAB2/SPHK2/RHOA/HACD3/TRAF4/DDX1/GSTP1/ZFAND6/MAVS/RNF31/SIRT1/ABL1/LGALS1/PPM1A/NFKBIA/VAPA/RIOK3/EEF1D/CARD8/HSPB1/GOLT1B/TFG/STAT1/HDAC1/ASH1L/PRDX4/RBCK1/IRF3/TRAF3/CC2D1A/ANKRD17/LAMTOR5/MAP3K7/TANK/PPM1B/AKT1/BCL10/SLC20A1/TNIP1/MTDH/RHOC/SLC35B2/TMED4/PINK1/SQSTM1/REL/AZI2/CARD19/BTRC/TERF2IP/CTNNB1/FADD/NKIRAS2/TNIP2/TRIM8/CANT1/TRAF6/TMEM9B/C18orf32/SHARPIN/TRIM52…	73
GO:0098927	vesicle-mediated transport between endosomal compartments	16/3401	41/17163	0.00353236	0.0416112	RAB7A/RAB21/EZR/MAPK3/SNX16/ANKRD27/SNX3/DENND10/BECN1/MAP2K2/DNAJC13/RAB5A/MSN/SNX12/MAP2K1/FLNA	16
GO:0032088	negative regulation of NF-kappaB transcription factor activity	28/3401	86/17163	0.00356616	0.0419255	UFL1/ITCH/CYLD/SIRT1/NFKBIA/PSMD10/NFKBIB/PIAS4/CARD8/TAX1BP1/TRIM37/CDK5RAP3/DAP/RBCK1/TRAF3/MAP2K5/G3BP2/ARRB2/OTULIN/LRRC14/COMMD1/BRMS1/DDIT3/IRAK1/CHP1/COMMD6/TMSB4X/CHUK	28
GO:0018210	peptidyl-threonine modification	37/3401	122/17163	0.00362564	0.0425398	CLK1/SIRT2/PRKACA/MARK2/UBE2K/GSK3B/CAD/NLK/VRK1/CSNK2A1/PRKD2/GSK3A/MAPK8/HIPK3/PPP2R5D/CIT/PKN1/DYRK2/INPP5K/CAB39/APP/AKT1/GALNT2/CALM2/DCAF1/DYRK1A/CALM3/HIPK1/CDK5/DDIT4/MAP2K1/OXSR1/GRK2/TNKS/CDK10/CALM1/PRKDC	37
GO:0090085	regulation of protein deubiquitination	7/3401	12/17163	0.00368132	0.0429366	ITCH/WDR48/PARK7/TANK/TNIP1/UBXN1/OTUD4	7
GO:0090646	mitochondrial tRNA processing	7/3401	12/17163	0.00368132	0.0429366	TRIT1/HSD17B10/PRORP/CDK5RAP1/RPUSD4/TRMT61B/PUS1	7
GO:2000303	regulation of ceramide biosynthetic process	7/3401	12/17163	0.00368132	0.0429366	SPHK2/ORMDL2/ORMDL1/PRKAA1/SIRT3/SAMD8/ORMDL3	7
GO:0006414	translational elongation	19/3401	52/17163	0.00371343	0.0432255	ALKBH1/EEF1D/DPH1/HBS1L/DPH5/MTRES1/DPH2/DPH6/MRPL44/SECISBP2L/USP16/NEMF/ZNF598/DNAJC24/GTPBP2/TUFM/SECISBP2/SELENOT/LTN1	19
GO:0006261	DNA-dependent DNA replication	44/3401	151/17163	0.00376138	0.043663	RECQL/LIG3/WIZ/MRE11/BOD1L1/RRM2B/NUCKS1/POLB/ZMPSTE24/ATRX/CDC34/METTL4/NBN/LIG1/SSBP1/RECQL5/MCM9/GMNN/ORC2/WRNIP1/MGME1/TERF2/FBH1/SRPK2/KAT7/SMARCAL1/PRIM2/POLE3/CIZ1/RECQL4/LRWD1/PRIMPOL/STOML2/RFWD3/CENPX/CENPS/CCNE2/POLD4/GEN1/PURA/SIRT7/ATG7/BAZ1A/POLG2	44
GO:0070584	mitochondrion morphogenesis	10/3401	21/17163	0.00377325	0.043663	POLDIP2/BAX/SSBP1/CERT1/SLIRP/PANK2/NUBPL/MFF/FIS1/POLG2	10
GO:0090141	positive regulation of mitochondrial fission	10/3401	21/17163	0.00377325	0.043663	RALA/RALBP1/DDHD2/MIEF1/PINK1/MFF/MIEF2/MARCHF5/FIS1/PGAM5	10
GO:0030522	intracellular receptor signaling pathway	70/3401	262/17163	0.00389607	0.0449958	KDM1A/PPP5C/BRCA1/CALCOCO1/RNF14/UFL1/RHOA/ITCH/UBA5/CYLD/HDAC6/SIRT1/DDX17/NFKBIA/RIOK3/XIAP/UBR5/KDM4C/UFSP2/PTGES3/CNOT2/UBE3A/PARK7/HDAC1/UFM1/NR2C1/CRY2/TRIM24/PKN1/IRF3/YWHAH/SEC14L1/SAFB2/ACTN4/LATS1/NR1H2/RARA/ANKRD17/WBP2/GPS2/PUM1/MAP3K7/PML/CARM1/ARNT/PARP1/ASXL2/CNOT9/TMF1/TKFC/OTULIN/NR2F6/SAFB/CLPB/CITED2/KMT2D/RNF34/TADA3/ASXL1/TRAF6/NR2C2/ZBTB7A/CALR/STRN3/KANK2/DDRGK1/GPATCH3/ZCC…	70
GO:0071479	cellular response to ionizing radiation	24/3401	71/17163	0.00391459	0.0451212	KDM1A/TP53BP1/NUCKS1/ZMPSTE24/SIRT1/EEF1D/NAMPT/RAD51AP1/MAPK14/GADD45A/ELK1/HUS1/TANK/ATM/NIPBL/RHNO1/NET1/LIG4/HRAS/SWI5/GRB2/CHEK2/HSF1/GTF2H5	24
GO:0006991	response to sterol depletion	9/3401	18/17163	0.00396323	0.0453424	ERLIN1/SPRING1/LPCAT3/SCAP/EIF2A/ERLIN2/AMFR/PIP4P1/SREBF2	9
GO:0110154	RNA decapping	9/3401	18/17163	0.00396323	0.0453424	EDC4/DCPS/PATL1/LSM1/EDC3/EIF4ENIF1/PNRC2/NUDT3/DCP1A	9
GO:0032933	SREBP signaling pathway	8/3401	15/17163	0.0039752	0.0453424	ERLIN1/SPRING1/LPCAT3/SCAP/EIF2A/ERLIN2/AMFR/SREBF2	8
GO:0110156	methylguanosine-cap decapping	8/3401	15/17163	0.0039752	0.0453424	EDC4/DCPS/PATL1/LSM1/EDC3/EIF4ENIF1/PNRC2/DCP1A	8
GO:0051653	spindle localization	20/3401	56/17163	0.00399969	0.0453424	MAP4/ASPM/FBXW11/NDE1/CLASP1/ZW10/NSFL1C/MYH9/WASL/ACTR3/GPSM2/LLGL1/CDK5RAP2/NUSAP1/MCPH1/ITGB1/CLASP2/NDEL1/HTT/DCTN1	20
GO:0006301	postreplication repair	13/3401	31/17163	0.00400306	0.0453424	POLDIP2/BRCA1/RAD18/UBE2A/UBE2B/POLK/ZBTB1/REV1/RCHY1/PRIMPOL/PCLAF/UBE2V2/POLH	13
GO:0016577	histone demethylation	13/3401	31/17163	0.00400306	0.0453424	KDM1A/KDM4A/JMJD6/KDM5A/KDM2B/FBXL19/KDM4C/UBE2B/KDM3B/KDM4B/KDM1B/JMJD1C/PHF8	13
GO:0036475	neuron death in response to oxidative stress	13/3401	31/17163	0.00400306	0.0453424	FBXO7/HIF1A/NCOA7/LANCL1/PARK7/PARP1/ARL6IP5/NONO/PINK1/TSC1/ENDOG/CTNNB1/ATG7	13
GO:0051085	chaperone cofactor-dependent protein refolding	13/3401	31/17163	0.00400306	0.0453424	BAG1/PTGES3/HSPH1/SDF2L1/DNAJB1/SDF2/TOR1B/TOR1A/DNAJB12/DNAJB14/DNAJC7/HSPA14/ERO1A	13
GO:0006164	purine nucleotide biosynthetic process	51/3401	181/17163	0.00410661	0.0463808	AK2/SPHK2/ELOVL1/ENO1/ACAT1/VPS9D1/DLD/ACOT7/TECR/SLC25A1/MTHFD1/GCDH/PDHX/DGUOK/PANK3/ACSL3/ATP5F1E/SLC35B3/DMAC2L/PANK2/PPT1/PDHA1/ATIC/PPCDC/PAPSS1/PRPSAP2/MPC2/PARP1/PRPS1/ATPSCKMT/DLAT/ATP5MC3/FLCN/ADK/DCK/SLC35B2/PINK1/GART/PRPSAP1/NUDT2/STOML2/HPRT1/PDHB/ATP5ME/DCAKD/IMPDH2/PFAS/TMSB4X/HACD2/NME1/HTD2	51
GO:0009152	purine ribonucleotide biosynthetic process	46/3401	160/17163	0.00411049	0.0463808	AK2/SPHK2/ELOVL1/ENO1/ACAT1/VPS9D1/DLD/ACOT7/TECR/SLC25A1/GCDH/PDHX/DGUOK/PANK3/ACSL3/ATP5F1E/SLC35B3/DMAC2L/PANK2/PPT1/PDHA1/ATIC/PPCDC/PAPSS1/MPC2/PARP1/ATPSCKMT/DLAT/ATP5MC3/FLCN/ADK/SLC35B2/PINK1/GART/NUDT2/STOML2/HPRT1/PDHB/ATP5ME/DCAKD/IMPDH2/PFAS/TMSB4X/HACD2/NME1/HTD2	46
GO:0000819	sister chromatid segregation	54/3401	194/17163	0.00424874	0.0478491	MAD1L1/MRE11/WAPL/TRIP13/TOP2B/KIF22/PIBF1/PDS5B/ATRX/ZW10/RAB11A/TENT4A/MACROH2A1/PHF13/NEK2/CENPF/VPS4B/SLF2/PDS5A/BECN1/DLGAP5/KNSTRN/MAU2/LATS1/CHMP1A/VPS4A/PSRC1/CDK5RAP2/NUSAP1/KATNB1/ESCO1/KIF2C/EML4/DIS3L2/DYNC1LI1/BOD1/HDAC8/ATM/EML3/SGO2/NIPBL/CTNNB1/TNKS/ZWILCH/RMDN1/GEN1/KNTC1/KIF18B/ANAPC7/CHAMP1/LCMT1/KIFC1/PINX1/CHMP1B	54
GO:2001235	positive regulation of apoptotic signaling pathway	36/3401	119/17163	0.00426089	0.0478944	BAD/CTNNA1/MAPK9/CYLD/BAX/SIRT1/STK4/PIAS4/CASP2/SLC9A3R1/CTSC/HTRA2/PARK7/RBCK1/PLAGL2/BECN1/STYXL1/TRAF7/SERINC3/FBH1/PPP2R1B/PML/BCL10/NCK1/DEDD2/PEA15/PDIA3/DAPK3/FADD/ING5/UBB/DDIT3/PTPN2/PAK2/BCAP31/FIS1	36
GO:0000956	nuclear-transcribed mRNA catabolic process	34/3401	111/17163	0.00433124	0.0485924	CSDE1/EDC4/THRAP3/RC3H2/TUT7/AGO1/TNRC6B/SMG9/CASC3/DCPS/MAGOHB/CNOT2/TENT4A/CNOT6/UPF3B/DHX34/RC3H1/PARN/TOB1/DIS3L2/ATM/ZFP36L2/PAN3/CNOT8/TENT2/PATL1/LSM1/SAMD4B/EDC3/EIF4ENIF1/SECISBP2/PNRC2/TTC37/DCP1A	34
GO:0008637	apoptotic mitochondrial changes	32/3401	103/17163	0.0043652	0.0488802	GCLC/BAD/GGCT/NDUFS1/GCLM/GSK3B/BAX/PSMD10/PPP2CB/TIMM50/GSK3A/MAPK8/PPIF/FAM162A/ATF2/RHOT1/BCL2L2/ATP5IF1/RHOT2/ARRB2/AKT1/ATG3/PINK1/CCAR2/VDAC2/GHITM/MFF/NAIF1/BLOC1S2/SLC35F6/FIS1/RTL10	32
P-values were adjusted based on the Benjamini-Hochberg procedure.
