# Supplementary material for: Systematic transcriptional analysis of human cell lines for gene expression landscape and tumor representation
Source: Nat Commun. 2023 Sep 5;14:5417. doi: 10.1038/s41467-023-41132-w (PMC10480497; doi:10.1038/s41467-023-41132-w)
Supplement: Supplementary file 5 — Supplementary Data 4 [file 41467_2023_41132_MOESM5_ESM.xlsx]

## Sheet: TCGA-CLD
Supplementary Data 4. Mapping table between TCGA cohorts and diseases of analyzed cancer cell lines.
TCGA cohort	Total primary samples	Number of analyzed samples (tumor purity score > 0.7)	AJCC pathologic stage	Molecular subtype	Matched cell line disease	Analyzed
BLCA	412	286	Available	Available	Bladder Cancer	Yes
BRCA	1111	534	Available	Available	Breast Cancer	Yes
CHOL	35	28	Available	Not available	Bile Duct Cancer	Yes
CESC	304	242	Not available	Not available	Cervical Cancer	Yes
COAD	481	385	Available	Available	Colon/Colorectal Cancer	Yes
DLBC	48	0	Not available	Not available	Lymphoma	No
ESCA	184	149	Available	Available	Esophageal Cancer	Yes
GBM	157	106	Not available	Available	Brain Cancer	Yes
HNSC	520	335	Available	Available	Head and Neck Cancer	Yes
KICH	66	63	Available	Available	Kidney Cancer	Yes
KIRC	541	70	Available	Available	Kidney Cancer	Yes
KIRP	290	236	Available	Available	Kidney Cancer	Yes
LAML	151	33	Not available	Not available	Leukemia	Yes
LGG	516	493	Not available	Available	Brain Cancer	Yes
LIHC	371	310	Available	Available	Liver Cancer	Yes
LUAD	539	173	Available	Available	Lung Cancer	Yes
LUSC	502	278	Available	Available	Lung Cancer	Yes
OV	421	333	Not available	Not available	Ovarian Cancer	Yes
PAAD	178	51	Available	Not available	Pancreatic Cancer	Yes
PRAD	501	478	Not available	Available	Prostate Cancer	Yes
READ	166	141	Available	Available	Colon/Colorectal Cancer	Yes
SARC	259	85	Not available	Not available	Sarcoma	Yes
SKCM	103	84	Available	Available	Skin Cancer	Yes
STAD	412	198	Available	Available	Gastric Cancer	Yes
TGCT	150	88	Available	Not available	Testis Cancer	Yes
THCA	505	404	Available	Available	Thyroid Cancer	Yes
UCEC	553	499	Not available	Available	Endometrial/Uterine Cancer	Yes
