# Supplementary material for: Systematic transcriptional analysis of human cell lines for gene expression landscape and tumor representation
Source: Nat Commun. 2023 Sep 5;14:5417. doi: 10.1038/s41467-023-41132-w (PMC10480497; doi:10.1038/s41467-023-41132-w)
Supplement: Supplementary file 6 — Supplementary Data 5 [file 41467_2023_41132_MOESM6_ESM.xlsx]

## Sheet: BLCA
Supplementary Data 5. Cell line prioritization for TCGA cohorts (BLCA).
Overall result				Correlation-based		GSEA-based				Cell line information
GEO-SRA/HPA ID	RRID	Cell line name	Overall rank	Correlation	Correlation rank	NES	P-value	Adjusted P-value	GSEA rank	Primary disease	Primary/metastasis	Sample collection site	Data source
SRR8615671	CVCL_1728	SW780	1	0.81495	4	2.23949	9.98289e-57	1.29778e-55	1	Bladder Cancer	Primary	Urinary Tract	CCLE
SRR8615335	CVCL_2743	UM-UC-1	2	0.823547	1	1.99891	7.73196e-45	4.02062e-44	5	Bladder Cancer	Metastasis	Lymph Node	CCLE
SRR8615432	CVCL_1670	RT-112	3	0.816434	3	2.11896	4.77664e-48	3.10482e-47	4	Bladder Cancer	Primary	Urinary Tract	CCLE
SRR8615266	CVCL_1808	CAL-29	4	0.818287	2	1.91589	3.29739e-27	1.07165e-26	7	Bladder Cancer	Primary	Urinary Tract	CCLE
SRR8615909	CVCL_2977	KMBC-2	4	0.810554	6	2.1918	6.68195e-51	5.79102e-50	3	Bladder Cancer	Primary	Urinary Tract	CCLE
HPA_13+SRR8615431	CVCL_0036	RT-4	4	0.804653	7	2.19485	1.61289e-58	4.19352e-57	2	Bladder Cancer	Primary	Urinary Tract	HPA+CCLE
SRR8615768	CVCL_1083	BFTC-905	7	0.811996	5	1.81399	4.64036e-22	1.20649e-21	10	Bladder Cancer	Primary	Urinary Tract	CCLE
SRR8616046	CVCL_1292	HT-1376	8	0.788893	11	1.87456	2.30095e-29	9.97076e-29	8	Bladder Cancer	Primary	Urinary Tract	CCLE
SRR8616099	CVCL_3599	SCaBER	9	0.797989	8	1.56152	6.58544e-13	1.31709e-12	12	Bladder Cancer	Primary	Urinary Tract	CCLE
SRR8616045	CVCL_1291	HT-1197	10	0.78425	12	1.832	1.25829e-28	4.67363e-28	9	Bladder Cancer	Primary	Urinary Tract	CCLE
SRR8616074	CVCL_1344	KU-19-19	11	0.777559	16	1.9305	1.18764e-24	3.43096e-24	6	Bladder Cancer	NA	Urinary Tract	CCLE
SRR8618300	CVCL_1786	VM-CUB-1	12	0.7837	13	1.61224	1.82078e-16	4.30365e-16	11	Bladder Cancer	Primary	Urinary Tract	CCLE
SRR8616165	CVCL_1049	647V	13	0.793923	9	1.40052	7.08399e-10	1.22789e-09	16	Bladder Cancer	Primary	Urinary Tract	CCLE
SRR8616172	CVCL_0126	5637	13	0.790721	10	1.44747	1.81241e-10	3.36591e-10	15	Bladder Cancer	NA	Urinary Tract	CCLE
SRR8615336	CVCL_2738	U-BLC1	15	0.783594	14	1.55169	1.17486e-13	2.54552e-13	13	Bladder Cancer	Primary	Urinary Tract	CCLE
SRR8615826	CVCL_1738	TCCSUP	16	0.766198	17	1.47013	5.6873e-09	9.24186e-09	14	Bladder Cancer	Primary	Urinary Tract	CCLE
SRR8615775	CVCL_1958	BC-3C	17	0.782461	15	1.34482	3.56015e-06	5.44493e-06	17	Bladder Cancer	Primary	Urinary Tract	CCLE
SRR8615490	CVCL_0359	J82	18	0.759925	19	1.22278	0.000389617	0.000562781	18	Bladder Cancer	Primary	Urinary Tract	CCLE
SRR8615858	CVCL_0554	T24	19	0.765883	18	1.03126	0.253746	0.314162	21	Bladder Cancer	Primary	Urinary Tract	CCLE
SRR8615862	CVCL_V606	SLR20	20	0.751675	21	1.05031	0.184815	0.24026	20	Bladder Cancer	Primary	Urinary Tract	CCLE
SRR8615562	CVCL_1721	SW1710	21	0.759879	20	0.661694	1	1	24	Bladder Cancer	Primary	Urinary Tract	CCLE
SRR8615334	CVCL_1783	UM-UC-3	22	0.73518	26	1.15012	0.00695281	0.00951438	19	Bladder Cancer	Primary	Urinary Tract	CCLE
SRR8615559	CVCL_2081	JMSU-1	23	0.749683	23	0.750949	1	1	23	Bladder Cancer	Metastasis	Ascites	CCLE
SRR8616167	CVCL_7937	253J-BV	23	0.739297	24	0.880435	0.982018	1	22	Bladder Cancer	Metastasis	Lymph Node	CCLE
SRR8616170	CVCL_1048	639V	25	0.751052	22	0.58751	1	1	26	Bladder Cancer	Primary	Urinary Tract	CCLE
SRR8616166	CVCL_7935	253J	26	0.738991	25	0.619325	1	1	25	Bladder Cancer	Metastasis	Lymph Node	CCLE
For GSEA, p-values were adjusted based on the Benjamini-Hochberg procedure.

## Sheet: BRCA
Supplementary Data 5. Cell line prioritization for TCGA cohorts (BRCA).
Overall result				Correlation-based		GSEA-based				Cell line information
GEO-SRA/HPA ID	RRID	Cell line name	Overall rank	Correlation	Correlation rank	NES	P-value	Adjusted P-value	GSEA rank	Primary disease	Primary/metastasis	Sample collection site	Data source
SRR8616196	CVCL_2319	BT-483	1	0.797595	1	2.21626	3.93175e-59	1.96587e-57	1	Breast Cancer	Primary	Breast	CCLE
SRR8615581	CVCL_0620	MDA-MB-361	2	0.793799	2	2.12856	2.58653e-39	1.17569e-38	3	Breast Cancer	Metastasis	Central Nervous System	CCLE
SRR8618301	CVCL_0588	ZR-75-1	3	0.784941	7	2.05585	7.25896e-46	9.0737e-45	5	Breast Cancer	Metastasis	Ascites	CCLE
SRR8615289	CVCL_0253	EFM-19	4	0.784709	8	2.0417	1.50102e-46	2.5017e-45	6	Breast Cancer	Metastasis	Pleural Effusion	CCLE
SRR8618304	CVCL_1661	ZR-75-30	5	0.791014	4	1.90844	1.00072e-37	4.16967e-37	15	Breast Cancer	Metastasis	Ascites	CCLE
SRR8615292	CVCL_1812	EFM-192A	6	0.793531	3	1.85743	5.96046e-27	1.35465e-26	18	Breast Cancer	Metastasis	Pleural Effusion	CCLE
SRR8615766	CVCL_1400	MDA-MB-175-VII	6	0.790139	5	1.8908	8.02159e-30	2.22822e-29	16	Breast Cancer	Metastasis	Pleural Effusion	CCLE
SRR8616180	CVCL_1254	HCC1500	6	0.777057	19	2.17947	6.74367e-57	1.68592e-55	2	Breast Cancer	Primary	Breast	CCLE
SRR8615582	CVCL_0621	MDA-MB-415	9	0.783363	10	1.92792	2.0252e-33	6.32876e-33	13	Breast Cancer	Metastasis	Pleural Effusion	CCLE
HPA_30+SRR8615812	CVCL_0553	T-47D	9	0.778949	16	2.03155	5.58513e-42	3.10285e-41	7	Breast Cancer	Metastasis	Pleural Effusion	HPA+CCLE
SRR8615532	CVCL_1115	CAMA-1	11	0.780241	15	2.01031	1.18455e-44	1.18455e-43	9	Breast Cancer	Metastasis	Pleural Effusion	CCLE
SRR8615338	CVCL_1781	UACC-812	12	0.780504	13	1.91339	1.21497e-37	4.67297e-37	14	Breast Cancer	Primary	Breast	CCLE
HPA_26+SRR8615758	CVCL_0031	MCF-7	13	0.775139	20	2.02943	6.45325e-44	5.37771e-43	8	Breast Cancer	Metastasis	Pleural Effusion	HPA+CCLE
SRR8616195	CVCL_0179	BT-474	14	0.783626	9	1.82068	1.67485e-29	4.4075e-29	20	Breast Cancer	Primary	Breast	CCLE
SRR8615816	CVCL_1252	HCC1428	15	0.771375	26	2.06033	1.02441e-42	6.40258e-42	4	Breast Cancer	Metastasis	Pleural Effusion	CCLE
SRR8616174	CVCL_1259	HCC1954	16	0.787583	6	1.67848	7.62445e-17	1.36151e-16	25	Breast Cancer	Primary	Breast	CCLE
SRR8616076	CVCL_2094	KPL-1	17	0.774491	21	1.95833	2.23674e-37	7.98836e-37	11	Breast Cancer	Metastasis	Pleural Effusion	CCLE
SRR8616001	CVCL_1263	HCC2218	18	0.780497	14	1.84406	1.41678e-34	4.72259e-34	19	Breast Cancer	Primary	Breast	CCLE
SRR8615578	CVCL_0419	MDA-MB-468	19	0.782758	11	1.71764	6.45417e-19	1.29083e-18	24	Breast Cancer	Metastasis	Pleural Effusion	CCLE
SRR8615821	CVCL_1251	HCC1419	20	0.770002	27	1.951	1.33827e-40	6.69134e-40	12	Breast Cancer	Primary	Breast	CCLE
HPA_29+SRR8615677	CVCL_0033	SK-BR-3	21	0.778828	17	1.58326	3.37433e-17	6.48909e-17	30	Breast Cancer	Metastasis	Pleural Effusion	HPA+CCLE
SRR8615452	CVCL_1270	HCC70	22	0.781869	12	1.36674	3.79142e-07	5.26586e-07	38	Breast Cancer	Primary	Breast	CCLE
SRR8615817	CVCL_1247	HCC1187	22	0.773693	24	1.6719	1.61646e-15	2.6941e-15	26	Breast Cancer	Primary	Breast	CCLE
SRR8615458	CVCL_1267	HCC38	24	0.774299	22	1.609	1.43591e-11	2.24361e-11	29	Breast Cancer	Primary	Breast	CCLE
SRR8615528	CVCL_1114	CAL-85-1	25	0.777962	18	1.40924	5.40072e-08	7.94224e-08	34	Breast Cancer	Primary	Breast	CCLE
SRR8615337	CVCL_1782	UACC-893	25	0.768986	30	1.77575	1.49614e-27	3.56224e-27	22	Breast Cancer	Primary	Breast	CCLE
SRR8616175	CVCL_2062	HCC202	25	0.767949	31	1.78181	4.57213e-28	1.14303e-27	21	Breast Cancer	Primary	Breast	CCLE
SRR8615891	CVCL_1261	HCC2157	25	0.765612	35	1.87906	8.75831e-32	2.57597e-31	17	Breast Cancer	Primary	Breast	CCLE
SRR8615268	CVCL_1106	CAL-148	29	0.774064	23	1.54309	1.82078e-16	3.13927e-16	31	Breast Cancer	Metastasis	Pleural Effusion	CCLE
SRR8615755	CVCL_0617	MDA-MB-134-VI	30	0.739305	48	1.99066	7.68243e-44	5.48745e-43	10	Breast Cancer	Metastasis	Pleural Effusion	CCLE
SRR8616181	CVCL_1255	HCC1569	31	0.763432	36	1.75277	8.37609e-22	1.74502e-21	23	Breast Cancer	Primary	Breast	CCLE
SRR8616179	CVCL_0290	HCC1937	32	0.77164	25	1.40132	8.81311e-07	1.19096e-06	36	Breast Cancer	Primary	Breast	CCLE
SRR8615774	CVCL_1074	AU565	32	0.769689	29	1.54053	6.64149e-15	1.07121e-14	32	Breast Cancer	Metastasis	Pleural Effusion	CCLE
SRR8615577	CVCL_0418	MDA-MB-453	34	0.757694	40	1.66557	4.56863e-26	9.9318e-26	27	Breast Cancer	Metastasis	Pericardial Effusion	CCLE
SRR8615278	CVCL_2067	HDQ-P1	35	0.769978	28	1.237	0.00412711	0.00491322	41	Breast Cancer	Primary	Breast	CCLE
SRR8615819	CVCL_1245	HCC1143	35	0.767099	32	1.38208	1.68559e-06	2.21789e-06	37	Breast Cancer	Primary	Breast	CCLE
SRR8615822	CVCL_1249	HCC1395	35	0.765649	34	1.40837	6.34451e-08	9.06358e-08	35	Breast Cancer	Primary	Breast	CCLE
SRR8616183	CVCL_1256	HCC1599	38	0.748977	45	1.63797	3.54199e-17	6.55925e-17	28	Breast Cancer	Primary	Breast	CCLE
SRR8615420	CVCL_0332	Hs 578T	39	0.744194	46	1.46106	2.1069e-10	3.19227e-10	33	Breast Cancer	Primary	Breast	CCLE
SRR8615558	CVCL_2077	JIMT-1	40	0.766944	33	1.00584	0.455544	0.484622	47	Breast Cancer	Metastasis	Pleural Effusion	CCLE
SRR8616177	CVCL_1258	HCC1806	41	0.761847	37	1.09232	0.130869	0.142249	46	Breast Cancer	Primary	Breast	CCLE
SRR8616124	CVCL_0178	BT-20	42	0.758255	39	1.16881	0.0108357	0.0120397	45	Breast Cancer	Primary	Breast	CCLE
SRR8615264	CVCL_1110	CAL-51	42	0.753745	44	1.26146	0.000439743	0.000549679	40	Breast Cancer	Metastasis	Pleural Effusion	CCLE
SRR8616197	CVCL_1092	BT-549	44	0.756801	41	1.17739	0.00449891	0.00523129	44	Breast Cancer	Primary	Breast	CCLE
SRR8615270	CVCL_1104	CAL-120	44	0.753815	43	1.21701	0.000828876	0.00101082	42	Breast Cancer	Metastasis	Pleural Effusion	CCLE
SRR8615767	CVCL_0062	MDA-MB-231	46	0.761107	38	0.800106	1	1	48	Breast Cancer	Metastasis	Pleural Effusion	CCLE
SRR8615297	CVCL_1183	DU4475	47	0.709496	50	1.32044	2.4993e-05	3.20423e-05	39	Breast Cancer	Metastasis	Skin	CCLE
SRR8615756	CVCL_0618	MDA-MB-157	48	0.740007	47	1.20012	0.00539124	0.0061264	43	Breast Cancer	Metastasis	Pleural Effusion	CCLE
SRR8615584	CVCL_0623	MDA-MB-436	49	0.753847	42	0.729404	1	1	49	Breast Cancer	Metastasis	Pleural Effusion	CCLE
SRR8616127	CVCL_2949	HMC-1-8	50	0.727553	49	0.7067	1	1	50	Breast Cancer	Metastasis	Pleural Effusion	CCLE
For GSEA, p-values were adjusted based on the Benjamini-Hochberg procedure.

## Sheet: CHOL
Supplementary Data 5. Cell line prioritization for TCGA cohorts (CHOL).
Overall result				Correlation-based		GSEA-based				Cell line information
GEO-SRA/HPA ID	RRID	Cell line name	Overall rank	Correlation	Correlation rank	NES	P-value	Adjusted P-value	GSEA rank	Primary disease	Primary/metastasis	Sample collection site	Data source
SRR8615571	CVCL_5008	SNU-1079	1	0.767396	2	1.88777	1.85359e-24	1.29751e-23	1	Bile Duct Cancer	NA	Biliary Tract	CCLE
SRR8615474	CVCL_5101	SNU-869	2	0.764725	3	1.69599	9.90958e-18	3.46835e-17	2	Bile Duct Cancer	NA	Biliary Tract	CCLE
SRR8615651	CVCL_5065	SNU-478	3	0.772801	1	1.29937	1.85703e-05	2.59984e-05	5	Bile Duct Cancer	NA	Biliary Tract	CCLE
SRR8615308	CVCL_5038	SNU-245	4	0.752872	5	1.43063	1.2488e-09	2.91388e-09	3	Bile Duct Cancer	NA	Biliary Tract	CCLE
SRR8615565	CVCL_5015	SNU-1196	5	0.753202	4	1.14087	0.0265847	0.0310154	6	Bile Duct Cancer	NA	Biliary Tract	CCLE
SRR8615663	CVCL_2955	HuH-28	6	0.729258	7	1.33999	2.97511e-06	5.20644e-06	4	Bile Duct Cancer	Primary	Biliary Tract	CCLE
SRR8615666	CVCL_0324	HuCC-T1	7	0.731531	6	1.07516	0.0949051	0.0949051	7	Bile Duct Cancer	Metastasis	Ascites	CCLE
For GSEA, p-values were adjusted based on the Benjamini-Hochberg procedure.

## Sheet: CESC
Supplementary Data 5. Cell line prioritization for TCGA cohorts (CESC).
Overall result				Correlation-based		GSEA-based				Cell line information
GEO-SRA/HPA ID	RRID	Cell line name	Overall rank	Correlation	Correlation rank	NES	P-value	Adjusted P-value	GSEA rank	Primary disease	Primary/metastasis	Sample collection site	Data source
SRR8615330	CVCL_6950	SF767	1	0.789165	1	2.23677	1.33961e-42	4.01884e-42	1	Cervical Cancer	Metastasis	Abdomen	CCLE
HPA_28+SRR8615676	CVCL_0032	SiHa	2	0.76666	2	1.649	4.61715e-16	6.92572e-16	2	Cervical Cancer	NA	Cervix	HPA+CCLE
HPA_34+SRR8615629	CVCL_0030	HeLa	3	0.749185	3	1.58064	3.31315e-13	3.31315e-13	3	Cervical Cancer	NA	Cervix	HPA+CCLE
For GSEA, p-values were adjusted based on the Benjamini-Hochberg procedure.

## Sheet: COAD
Supplementary Data 5. Cell line prioritization for TCGA cohorts (COAD).
Overall result				Correlation-based		GSEA-based				Cell line information
GEO-SRA/HPA ID	RRID	Cell line name	Overall rank	Correlation	Correlation rank	NES	P-value	Adjusted P-value	GSEA rank	Primary disease	Primary/metastasis	Sample collection site	Data source
SRR8615451	CVCL_2917	HCC-56	1	0.827079	5	2.35432	5.47643e-80	3.12157e-78	1	Colon/Colorectal Cancer	NA	Large Intestine	CCLE
SRR8616142	CVCL_1982	CL-40	2	0.834026	1	2.21891	4.56984e-72	1.3024e-70	8	Colon/Colorectal Cancer	Primary	Colon	CCLE
SRR8616141	CVCL_1980	CL-34	2	0.823265	7	2.34479	3.50148e-68	3.99169e-67	2	Colon/Colorectal Cancer	Primary	Colon	CCLE
SRR8616140	CVCL_1979	CL-14	4	0.821688	9	2.25215	1.258e-56	4.218e-56	4	Colon/Colorectal Cancer	NA	Large Intestine	CCLE
SRR8616159	CVCL_9980	NCI-H684	5	0.828371	3	2.18476	1.18019e-60	5.60592e-60	11	Colon/Colorectal Cancer	Metastasis	Liver	CCLE
SRR8616058	CVCL_0545	SW403	6	0.832113	2	2.16663	3.50148e-68	3.99169e-67	13	Colon/Colorectal Cancer	Primary	Colon	CCLE
SRR8615307	CVCL_5044	SNU-283	7	0.827223	4	2.17281	9.07492e-67	7.38958e-66	12	Colon/Colorectal Cancer	Metastasis	Abdomen	CCLE
SRR8615619	CVCL_5111	SNU-C4	7	0.820165	11	2.23728	1.33533e-67	1.26856e-66	5	Colon/Colorectal Cancer	NA	Large Intestine	CCLE
SRR8615809	CVCL_1564	NCI-H508	9	0.818453	14	2.25704	8.13763e-70	1.54615e-68	3	Colon/Colorectal Cancer	Metastasis	Abdomen	CCLE
SRR8615564	CVCL_1718	SW1463	10	0.825686	6	2.12715	3.81924e-65	2.72121e-64	19	Colon/Colorectal Cancer	Primary	Large Intestine	CCLE
SRR8615924	CVCL_0544	SW1116	10	0.816509	16	2.20008	1.51619e-54	3.92832e-54	9	Colon/Colorectal Cancer	Primary	Colon	CCLE
SRR8615398	CVCL_0397	LS180	10	0.814047	18	2.22002	1.93431e-61	1.00232e-60	7	Colon/Colorectal Cancer	Primary	Colon	CCLE
SRR8615396	CVCL_1382	LS1034	10	0.812987	19	2.23032	1.3513e-64	8.55824e-64	6	Colon/Colorectal Cancer	Primary	Large Intestine	CCLE
SRR8616044	CVCL_2520	HT115	14	0.820695	10	2.14643	1.04875e-59	4.26991e-59	17	Colon/Colorectal Cancer	NA	Colon	CCLE
SRR8616024	CVCL_5078	SNU-61	15	0.822799	8	2.11385	2.23481e-56	7.07689e-56	20	Colon/Colorectal Cancer	Metastasis	Liver	CCLE
SRR8616033	CVCL_1294	HT-55	15	0.819704	13	2.16081	2.48411e-60	1.08919e-59	15	Colon/Colorectal Cancer	Primary	Large Intestine	CCLE
SRR8615829	CVCL_0555	T84	17	0.816828	15	2.16198	6.41598e-58	2.28569e-57	14	Colon/Colorectal Cancer	Metastasis	Lung	CCLE
SRR8615392	CVCL_1386	LS513	18	0.80895	23	2.19103	7.95163e-64	4.53243e-63	10	Colon/Colorectal Cancer	Primary	Large Intestine	CCLE
SRR8615958	CVCL_1151	CW-2	19	0.819944	12	2.05259	4.74227e-50	1.17526e-49	23	Colon/Colorectal Cancer	Primary	Large Intestine	CCLE
SRR8615856	CVCL_0632	SW948	19	0.81517	17	2.1426	1.70851e-55	5.12553e-55	18	Colon/Colorectal Cancer	Primary	Colon	CCLE
SRR8615475	CVCL_1708	SNU-C1	21	0.809343	22	2.06769	8.14736e-59	3.096e-58	22	Colon/Colorectal Cancer	Metastasis	Abdomen	CCLE
SRR8615381	CVCL_2450	GP2d	22	0.797811	32	2.15673	2.74181e-55	7.81415e-55	16	Colon/Colorectal Cancer	Primary	Colon	CCLE
SRR8615576	CVCL_5003	SNU-1040	23	0.811271	20	1.93711	1.92197e-34	3.91259e-34	29	Colon/Colorectal Cancer	NA	Colon	CCLE
SRR8616022	CVCL_5098	SNU-81	23	0.808502	24	2.01997	2.32312e-43	5.29672e-43	25	Colon/Colorectal Cancer	NA	Colon	CCLE
SRR8615593	CVCL_1648	RCM-1 [Human rectal adenocarcinoma]	25	0.805651	27	2.02089	7.06685e-36	1.49189e-35	24	Colon/Colorectal Cancer	Primary	Large Intestine	CCLE
SRR8615680	CVCL_0626	SK-CO-1	26	0.806692	26	1.99199	1.48573e-45	3.52861e-45	26	Colon/Colorectal Cancer	Metastasis	Ascites	CCLE
SRR8615251	CVCL_2873	CCK-81	26	0.798268	31	2.10749	1.05398e-54	2.86079e-54	21	Colon/Colorectal Cancer	Metastasis	Large Intestine	CCLE
SRR8615393	CVCL_1385	LS411N	28	0.809749	21	1.85863	3.71424e-32	7.05705e-32	32	Colon/Colorectal Cancer	Primary	Large Intestine	CCLE
SRR8615573	CVCL_5002	SNU-1033	28	0.80833	25	1.97992	9.46367e-32	1.74009e-31	28	Colon/Colorectal Cancer	Primary	Large Intestine	CCLE
SRR8616185	CVCL_0399	LoVo	30	0.802119	28	1.90244	7.47836e-30	1.29172e-29	31	Colon/Colorectal Cancer	Metastasis	Lymph Node	CCLE
SRR8616032	CVCL_0320	HT-29	31	0.800574	29	1.77695	1.06694e-29	1.7887e-29	34	Colon/Colorectal Cancer	Primary	Large Intestine	CCLE
SRR8615317	CVCL_5058	SNU-407	32	0.7908	37	1.98324	6.34432e-34	1.24699e-33	27	Colon/Colorectal Cancer	Metastasis	Soft Tissue	CCLE
SRR8615563	CVCL_1717	SW1417	33	0.799872	30	1.76789	4.47864e-25	7.29379e-25	35	Colon/Colorectal Cancer	Primary	Colon	CCLE
SRR8616145	CVCL_1987	COLO 201	34	0.79254	35	1.85833	6.47092e-30	1.15263e-29	33	Colon/Colorectal Cancer	Metastasis	Ascites	CCLE
SRR8616139	CVCL_1978	CL-11	35	0.791111	36	1.68042	1.80401e-17	2.63662e-17	37	Colon/Colorectal Cancer	Primary	Colon	CCLE
SRR8615938	CVCL_5016	SNU-1197	36	0.796069	33	1.57958	1.13134e-12	1.53539e-12	41	Colon/Colorectal Cancer	Primary	Colon	CCLE
SRR8615935	CVCL_5031	SNU-175	37	0.777347	45	1.90778	4.38668e-36	9.61695e-36	30	Colon/Colorectal Cancer	Metastasis	Abdomen	CCLE
HPA_10+SRR8616194	CVCL_0025	Caco-2	38	0.787361	38	1.63957	5.18129e-17	7.38334e-17	40	Colon/Colorectal Cancer	NA	Colon	HPA+CCLE
SRR8615854	CVCL_1729	SW837	39	0.793165	34	1.39456	1.88639e-07	2.33749e-07	47	Colon/Colorectal Cancer	Primary	Large Intestine	CCLE
SRR8616200	CVCL_1096	C2BBe1	39	0.779012	43	1.66561	4.97328e-20	7.66154e-20	38	Colon/Colorectal Cancer	Primary	Colon	CCLE
SRR8615399	CVCL_1383	LS123	41	0.786024	40	1.42848	8.54669e-08	1.08258e-07	43	Colon/Colorectal Cancer	Primary	Colon	CCLE
SRR8615466	CVCL_5112	SNU-C5	42	0.786493	39	1.40894	9.88085e-09	1.28002e-08	45	Colon/Colorectal Cancer	NA	Colon	CCLE
SRR8615906	CVCL_1331	KM12	43	0.772256	46	1.64008	1.88246e-19	2.82369e-19	39	Colon/Colorectal Cancer	Primary	Large Intestine	CCLE
SRR8615504	CVCL_1724	SW48	44	0.77956	42	1.41737	7.00484e-10	9.28548e-10	44	Colon/Colorectal Cancer	Primary	Colon	CCLE
SRR8615462	CVCL_1587	NCI-H747	45	0.783441	41	1.31837	8.68376e-06	9.89948e-06	49	Colon/Colorectal Cancer	Metastasis	Large Intestine	CCLE
SRR8616153	CVCL_1581	NCI-H716	45	0.733041	54	1.68659	1.22979e-21	1.94717e-21	36	Colon/Colorectal Cancer	Metastasis	Ascites	CCLE
SRR8615459	CVCL_0547	SW620	47	0.766142	50	1.55438	1.91814e-14	2.66669e-14	42	Colon/Colorectal Cancer	Metastasis	Lymph Node	CCLE
SRR8615281	CVCL_0292	HCT 15	48	0.777929	44	1.23429	4.12527e-05	4.6106e-05	51	Colon/Colorectal Cancer	Primary	Large Intestine	CCLE
SRR8616059	CVCL_0546	SW480	49	0.769667	48	1.29128	5.70309e-06	6.63421e-06	50	Colon/Colorectal Cancer	Primary	Lymph Node	CCLE
SRR8615875	CVCL_3088	OUMS-23	49	0.750852	52	1.40861	1.05243e-06	1.27636e-06	46	Colon/Colorectal Cancer	Metastasis	Pericardial Effusion	CCLE
SRR8615476	CVCL_1709	SNU-C2A	51	0.770305	47	0.895839	0.939061	0.991231	54	Colon/Colorectal Cancer	Primary	Large Intestine	CCLE
SRR8615792	CVCL_1129	COLO 678	52	0.767571	49	1.02573	0.328671	0.353477	53	Colon/Colorectal Cancer	Metastasis	Lymph Node	CCLE
SRR8616146	CVCL_1989	COLO 320	53	0.720951	56	1.32472	1.24067e-06	1.4733e-06	48	Colon/Colorectal Cancer	Primary	Large Intestine	CCLE
SRR8615282	CVCL_0291	HCT 116	54	0.755687	51	0.683926	1	1	57	Colon/Colorectal Cancer	Primary	Large Intestine	CCLE
SRR8615653	CVCL_5071	SNU-503	54	0.749402	53	0.876837	0.964036	0.999092	55	Colon/Colorectal Cancer	Metastasis	Abdomen	CCLE
SRR8615803	CVCL_0504	RKO	56	0.718905	57	1.19386	0.000810559	0.000888497	52	Colon/Colorectal Cancer	Primary	Colon	CCLE
SRR8615580	CVCL_2588	MDST8	57	0.731374	55	0.865707	0.997003	1	56	Colon/Colorectal Cancer	NA	Large Intestine	CCLE
For GSEA, p-values were adjusted based on the Benjamini-Hochberg procedure.

## Sheet: ESCA
Supplementary Data 5. Cell line prioritization for TCGA cohorts (ESCA).
Overall result				Correlation-based		GSEA-based				Cell line information
GEO-SRA/HPA ID	RRID	Cell line name	Overall rank	Correlation	Correlation rank	NES	P-value	Adjusted P-value	GSEA rank	Primary disease	Primary/metastasis	Sample collection site	Data source
SRR8616128	CVCL_1767	TE-9	1	0.790815	2	2.3361	8.48151e-49	2.29001e-47	1	Esophageal Cancer	Metastasis	Pleural Effusion	CCLE
SRR8615834	CVCL_3336	TE-14	2	0.791519	1	2.00345	3.3633e-32	1.81618e-31	4	Esophageal Cancer	NA	Oesophagus	CCLE
SRR8615227	CVCL_2661	OE21	3	0.782938	4	2.0378	5.53703e-38	4.98333e-37	3	Esophageal Cancer	Primary	Oesophagus	CCLE
SRR8615828	CVCL_1761	TE-11	4	0.790558	3	1.97137	7.73986e-36	5.22441e-35	6	Esophageal Cancer	Primary	Oesophagus	CCLE
SRR8615727	CVCL_3174	T.T	4	0.775938	7	2.20163	1.76794e-47	2.38671e-46	2	Esophageal Cancer	Metastasis	Bone	CCLE
SRR8615222	CVCL_1763	TE-15	6	0.782098	5	1.98957	5.29746e-31	2.38386e-30	5	Esophageal Cancer	Primary	Oesophagus	CCLE
SRR8615481	CVCL_1355	KYSE-520	7	0.770188	12	1.88631	3.65634e-19	1.4103e-18	7	Esophageal Cancer	Primary	Oesophagus	CCLE
SRR8615274	CVCL_1187	EC-GI-10	8	0.768349	14	1.69923	3.76505e-14	1.01656e-13	8	Esophageal Cancer	NA	Lymph Node	CCLE
SRR8615827	CVCL_1760	TE-10	9	0.772696	8	1.50867	2.97326e-10	5.35187e-10	16	Esophageal Cancer	Primary	Oesophagus	CCLE
HPA_9+SRR8615226	CVCL_1622	OE19	10	0.769199	13	1.54163	2.80887e-12	5.41711e-12	13	Esophageal Cancer	Primary	Oesophagus	HPA+CCLE
SRR8615467	CVCL_1765	TE-6	11	0.760738	18	1.61504	1.85773e-12	4.17989e-12	11	Esophageal Cancer	NA	Oesophagus	CCLE
SRR8615228	CVCL_0471	OE33	12	0.777389	6	1.16235	0.00747334	0.00807121	25	Esophageal Cancer	Primary	Oesophagus	CCLE
SRR8615500	CVCL_1354	KYSE-510	12	0.771144	11	1.40078	1.44378e-07	2.05169e-07	20	Esophageal Cancer	Primary	Oesophagus	CCLE
SRR8615464	CVCL_1759	TE-1	12	0.766783	16	1.5328	6.84654e-10	1.15535e-09	15	Esophageal Cancer	Primary	Oesophagus	CCLE
SRR8616035	CVCL_1347	KYSE-140	12	0.751972	22	1.65821	9.65521e-15	2.89656e-14	9	Esophageal Cancer	Primary	Oesophagus	CCLE
SRR8615469	CVCL_1764	TE-5	16	0.752507	21	1.61501	2.39275e-12	4.96955e-12	12	Esophageal Cancer	NA	Oesophagus	CCLE
SRR8615470	CVCL_3337	TE-4	17	0.772591	9	1.12112	0.04995	0.0518712	26	Esophageal Cancer	NA	Lymph Node	CCLE
SRR8615991	CVCL_1131	COLO 680N	18	0.768068	15	1.36097	0.000128102	0.00015038	21	Esophageal Cancer	NA	Oesophagus	CCLE
SRR8615390	CVCL_1766	TE-8	19	0.771184	10	1.0989	0.115884	0.115884	27	Esophageal Cancer	NA	Oesophagus	CCLE
SRR8616036	CVCL_1350	KYSE-270	19	0.757578	19	1.46136	1.37757e-06	1.85972e-06	18	Esophageal Cancer	Primary	Oesophagus	CCLE
SRR8615482	CVCL_1356	KYSE-70	19	0.737204	27	1.65104	6.39558e-16	2.15851e-15	10	Esophageal Cancer	Primary	Oesophagus	CCLE
SRR8616037	CVCL_1349	KYSE-180	22	0.756109	20	1.4603	1.07382e-09	1.70547e-09	19	Esophageal Cancer	Primary	Oesophagus	CCLE
SRR8616039	CVCL_1351	KYSE-30	23	0.751757	23	1.47186	5.81582e-09	8.72373e-09	17	Esophageal Cancer	Primary	Oesophagus	CCLE
SRR8616034	CVCL_1348	KYSE-150	23	0.745613	26	1.54062	6.75166e-14	1.65723e-13	14	Esophageal Cancer	Primary	Oesophagus	CCLE
SRR8615484	CVCL_8098	JH-EsoAd1	25	0.766297	17	1.22134	0.00345932	0.00389174	24	Esophageal Cancer	NA	Oesophagus	CCLE
SRR8615511	CVCL_1353	KYSE-450	26	0.749307	24	1.3372	4.18229e-06	5.37723e-06	22	Esophageal Cancer	Primary	Oesophagus	CCLE
SRR8616038	CVCL_1352	KYSE-410	27	0.747471	25	1.27274	0.000128102	0.00015038	23	Esophageal Cancer	Primary	Oesophagus	CCLE
For GSEA, p-values were adjusted based on the Benjamini-Hochberg procedure.

## Sheet: GBM
Supplementary Data 5. Cell line prioritization for TCGA cohorts (GBM).
Overall result				Correlation-based		GSEA-based				Cell line information
GEO-SRA/HPA ID	RRID	Cell line name	Overall rank	Correlation	Correlation rank	NES	P-value	Adjusted P-value	GSEA rank	Primary disease	Primary/metastasis	Sample collection site	Data source
SRR8616026	CVCL_5080	SNU-626	1	0.795955	2	1.95626	5.3416e-79	1.73602e-77	2	Brain Cancer	NA	Central Nervous System	CCLE
SRR8615930	CVCL_5033	SNU-201	2	0.806448	1	1.78204	1.42588e-49	8.42568e-49	7	Brain Cancer	Primary	Central Nervous System	CCLE
SRR8618312	CVCL_1796	YKG-1	2	0.791997	4	1.89395	1.00386e-66	1.63127e-65	4	Brain Cancer	Primary	Central Nervous System	CCLE
SRR8615249	CVCL_1117	CAS-1	4	0.79191	5	1.74902	6.88622e-48	3.44311e-47	9	Brain Cancer	Primary	Central Nervous System	CCLE
SRR8615708	CVCL_2799	KNS-81	4	0.783489	9	1.86713	9.93471e-64	1.29151e-62	5	Brain Cancer	Primary	Central Nervous System	CCLE
HPA_2+SRR8615690	CVCL_0021	U-251MG	6	0.783971	8	1.77651	4.07855e-57	3.78722e-56	8	Brain Cancer	Primary	Central Nervous System	HPA+CCLE
SRR8615852	CVCL_1706	SNB-75	7	0.79399	3	1.67708	4.27134e-38	1.85092e-37	14	Brain Cancer	Primary	Central Nervous System	CCLE
SRR8615382	CVCL_2050	GOS-3	8	0.781381	10	1.73455	1.15516e-50	7.50855e-50	10	Brain Cancer	Primary	Central Nervous System	CCLE
SRR8615703	CVCL_0378	KNS-42	8	0.773236	19	2.04863	8.80287e-110	5.72187e-108	1	Brain Cancer	Primary	Central Nervous System	CCLE
SRR8615403	CVCL_3958	LN-319	10	0.772535	22	1.89782	5.90603e-70	1.27964e-68	3	Brain Cancer	NA	Central Nervous System	CCLE
SRR8615953	CVCL_1169	DBTRG-05MG	11	0.786056	7	1.58503	3.92633e-33	1.27606e-32	19	Brain Cancer	Primary	Central Nervous System	CCLE
SRR8615656	CVCL_5064	SNU-466	11	0.780444	11	1.63433	1.59701e-43	7.4147e-43	15	Brain Cancer	NA	Central Nervous System	CCLE
SRR8615835	CVCL_3957	LN-235	13	0.776666	16	1.68772	1.24436e-48	6.74029e-48	12	Brain Cancer	NA	Central Nervous System	CCLE
SRR8616008	CVCL_1173	DK-MG	14	0.777607	13	1.61095	1.0312e-37	4.18924e-37	16	Brain Cancer	Primary	Central Nervous System	CCLE
SRR8615652	CVCL_5069	SNU-489	15	0.787047	6	1.49856	1.84554e-25	4.13657e-25	24	Brain Cancer	NA	Central Nervous System	CCLE
SRR8616089	CVCL_6735	TM-31	16	0.773121	20	1.72175	4.69066e-53	3.3877e-52	11	Brain Cancer	NA	Central Nervous System	CCLE
SRR8615442	CVCL_1608	NMC-G1	16	0.771551	25	1.79829	2.5918e-57	2.80778e-56	6	Brain Cancer	Primary	Central Nervous System	CCLE
SRR8615566	CVCL_5010	SNU-1105	18	0.776692	15	1.58933	9.45336e-35	3.41371e-34	18	Brain Cancer	Primary	Central Nervous System	CCLE
SRR8615400	CVCL_3955	LN-340	19	0.77962	12	1.4853	9.99858e-26	2.3211e-25	26	Brain Cancer	NA	Central Nervous System	CCLE
SRR8615911	CVCL_2971	KG-1-C	20	0.771986	24	1.60479	7.37693e-35	2.82059e-34	17	Brain Cancer	Primary	Central Nervous System	CCLE
SRR8615784	CVCL_0844	Hs 683	21	0.776963	14	1.46158	1.72427e-19	3.39629e-19	30	Brain Cancer	Primary	Central Nervous System	CCLE
SRR8615248	CVCL_1118	CCF-STTG1	22	0.775155	17	1.38422	3.57558e-21	7.49719e-21	35	Brain Cancer	Primary	Central Nervous System	CCLE
HPA_1+SRR8615723	CVCL_0022	U-87MG ATCC	23	0.766916	33	1.50779	1.13183e-28	3.34403e-28	22	Brain Cancer	Primary	Central Nervous System	HPA+CCLE
SRR8615836	CVCL_0393	LN-229	24	0.766062	35	1.5045	1.56316e-28	4.37123e-28	23	Brain Cancer	Primary	Central Nervous System	CCLE
SRR8615714	CVCL_1323	KALS-1	25	0.771273	26	1.4241	2.41025e-17	4.47618e-17	33	Brain Cancer	Primary	Central Nervous System	CCLE
SRR8615567	CVCL_1722	SW1783	26	0.772941	21	1.36835	3.14804e-16	5.53034e-16	39	Brain Cancer	Primary	Central Nervous System	CCLE
SRR8618313	CVCL_1795	YH-13	27	0.769306	30	1.43785	9.69448e-21	1.96919e-20	32	Brain Cancer	Primary	Central Nervous System	CCLE
SRR8615746	CVCL_1689	SF268	28	0.77331	18	1.25947	8.23766e-11	1.24523e-10	45	Brain Cancer	Primary	Central Nervous System	CCLE
SRR8615384	CVCL_1231	GI-1	29	0.759393	40	1.47083	1.61399e-28	4.37123e-28	28	Brain Cancer	Primary	Central Nervous System	CCLE
SRR8615545	CVCL_3960	LN-443	29	0.757508	43	1.48836	1.51678e-27	3.79195e-27	25	Brain Cancer	NA	Central Nervous System	CCLE
SRR8615693	CVCL_4773	U-343MGa	31	0.766342	34	1.37984	2.70366e-17	4.88162e-17	36	Brain Cancer	NA	Central Nervous System	CCLE
SRR8615648	CVCL_0131	A-172	31	0.763737	36	1.39949	1.94573e-19	3.71978e-19	34	Brain Cancer	Primary	Central Nervous System	CCLE
SRR8615732	CVCL_1227	GB-1	33	0.75593	45	1.47568	2.83525e-28	7.37166e-28	27	Brain Cancer	Primary	Central Nervous System	CCLE
SRR8615872	CVCL_3956	LN-382	34	0.768726	31	1.31736	3.19615e-12	5.19375e-12	42	Brain Cancer	NA	Central Nervous System	CCLE
SRR8615647	CVCL_1052	8-MG-BA	35	0.76334	37	1.37166	2.14628e-10	3.10018e-10	37	Brain Cancer	Primary	Central Nervous System	CCLE
SRR8615688	CVCL_0633	U-118MG	35	0.747873	53	1.51446	5.50548e-29	1.70408e-28	21	Brain Cancer	Primary	Central Nervous System	CCLE
SRR8615960	CVCL_0018	D341 Med	37	0.721891	64	1.67987	3.95507e-54	3.21349e-53	13	Brain Cancer	NA	Central Nervous System	CCLE
SRR8615383	CVCL_1233	GMS-10	38	0.770085	27	1.20152	7.43332e-06	9.47385e-06	51	Brain Cancer	Primary	Central Nervous System	CCLE
SRR8615548	CVCL_0394	LN-308	38	0.742124	58	1.52034	1.73881e-33	5.94855e-33	20	Brain Cancer	NA	Central Nervous System	CCLE
SRR8615925	CVCL_1715	SW1088	40	0.772274	23	1.12052	0.00172116	0.00199778	57	Brain Cancer	Primary	Central Nervous System	CCLE
SRR8616073	CVCL_1343	KS-1 [Human glioblastoma]	41	0.75017	51	1.45718	5.04348e-27	1.21417e-26	31	Brain Cancer	Primary	Central Nervous System	CCLE
SRR8615837	CVCL_3954	LN-215	42	0.76786	32	1.17849	7.16323e-05	8.7851e-05	52	Brain Cancer	NA	Central Nervous System	CCLE
SRR8615388	CVCL_1239	H4	42	0.760238	38	1.25663	5.4066e-07	7.02857e-07	46	Brain Cancer	Primary	Central Nervous System	CCLE
SRR8616173	CVCL_1798	42-MG-BA	42	0.756967	44	1.33865	1.53357e-15	2.62321e-15	40	Brain Cancer	Primary	Central Nervous System	CCLE
SRR8615702	CVCL_2798	KNS-60	45	0.754452	48	1.36843	1.82801e-12	3.04668e-12	38	Brain Cancer	Primary	Central Nervous System	CCLE
SRR8615830	CVCL_0556	T98G	46	0.769677	29	1.08739	0.00672973	0.00754194	58	Brain Cancer	Primary	Central Nervous System	CCLE
SRR8615745	CVCL_1690	SF295	47	0.760163	39	1.21416	2.39348e-07	3.17503e-07	49	Brain Cancer	Primary	Central Nervous System	CCLE
SRR8615748	CVCL_1691	SF539	48	0.769862	28	0.919811	0.987013	1	63	Brain Cancer	Primary	Central Nervous System	CCLE
SRR8615957	CVCL_1155	D283 Med	48	0.729262	62	1.4651	1.64913e-23	3.57312e-23	29	Brain Cancer	Metastasis	Abdomen	CCLE
SRR8615867	CVCL_1624	ONS-76	50	0.74968	52	1.33218	6.66401e-12	1.05649e-11	41	Brain Cancer	Primary	Central Nervous System	CCLE
SRR8615752	CVCL_1688	SF126	51	0.758413	42	1.16042	9.37844e-06	1.17231e-05	54	Brain Cancer	Primary	Central Nervous System	CCLE
SRR8615761	CVCL_0401	M059K	52	0.745782	54	1.28443	1.12266e-11	1.73746e-11	43	Brain Cancer	Primary	Central Nervous System	CCLE
SRR8615649	CVCL_8481	A-1207	53	0.750262	50	1.23452	3.56664e-09	4.93259e-09	48	Brain Cancer	NA	Central Nervous System	CCLE
HPA_5+SRR8615742	CVCL_1226	GaMG	54	0.758585	41	1.01231	0.367632	0.391739	61	Brain Cancer	Primary	Central Nervous System	HPA+CCLE
SRR8615962	CVCL_1167	Daoy	54	0.754839	47	1.1391	0.00260838	0.00297446	55	Brain Cancer	Primary	Central Nervous System	CCLE
SRR8615544	CVCL_3959	LN-428	54	0.751984	49	1.16883	0.000339492	0.000408647	53	Brain Cancer	NA	Central Nervous System	CCLE
SRR8615546	CVCL_3962	LN-464	57	0.745082	56	1.23517	2.47797e-09	3.50148e-09	47	Brain Cancer	NA	Central Nervous System	CCLE
SRR8615689	CVCL_A758	U-178MG	58	0.741413	60	1.2638	1.30299e-10	1.92486e-10	44	Brain Cancer	NA	Central Nervous System	CCLE
HPA_3	CVCL_0020	U-138MG	59	0.745443	55	1.20922	4.04365e-08	5.47577e-08	50	Brain Cancer	NA	central_nervous_system	HPA
SRR8615838	CVCL_0392	LN-18	60	0.755903	46	0.842548	1	1	64	Brain Cancer	Primary	Central Nervous System	CCLE
SRR8616030	CVCL_5087	SNU-738	61	0.745018	57	1.02178	0.254745	0.275974	60	Brain Cancer	NA	Central Nervous System	CCLE
SRR8615410	CVCL_1070	AM-38	62	0.725092	63	1.13531	0.000645701	0.000763102	56	Brain Cancer	Primary	Central Nervous System	CCLE
SRR8615491	CVCL_5779	IOMM-Lee	63	0.729448	61	1.02652	0.198801	0.219018	59	Brain Cancer	NA	Central Nervous System	CCLE
SRR8616082	CVCL_5723	CH-157MN	64	0.741453	59	0.960851	0.88012	0.922706	62	Brain Cancer	NA	Central Nervous System	CCLE
SRR8615751	CVCL_V613	SF172	65	0.707436	65	0.568709	1	1	65	Brain Cancer	NA	Central Nervous System	CCLE
For GSEA, p-values were adjusted based on the Benjamini-Hochberg procedure.

## Sheet: HNSC
Supplementary Data 5. Cell line prioritization for TCGA cohorts (HNSC).
Overall result				Correlation-based		GSEA-based				Cell line information
GEO-SRA/HPA ID	RRID	Cell line name	Overall rank	Correlation	Correlation rank	NES	P-value	Adjusted P-value	GSEA rank	Primary disease	Primary/metastasis	Sample collection site	Data source
SRR8616121	CVCL_2308	BICR 16	1	0.810943	5	2.39646	4.07246e-115	4.47971e-114	2	Head and Neck Cancer	Primary	Upper Aerodigestive Tract	CCLE
SRR8616122	CVCL_2312	BICR 31	2	0.814478	2	2.23873	5.1558e-88	1.70141e-87	6	Head and Neck Cancer	Primary	Upper Aerodigestive Tract	CCLE
SRR8616100	CVCL_1681	SCC-15	2	0.812927	4	2.36488	6.19159e-96	2.91889e-95	4	Head and Neck Cancer	NA	Upper Aerodigestive Tract	CCLE
SRR8615299	CVCL_2679	PE/CA-PJ34 (clone C12)	4	0.814795	1	2.14763	1.04896e-110	8.08665e-110	9	Head and Neck Cancer	Primary	Upper Aerodigestive Tract	CCLE
SRR8615936	CVCL_5017	SNU-1214	5	0.806135	9	2.38901	4.62138e-144	1.52506e-142	3	Head and Neck Cancer	NA	Upper Aerodigestive Tract	CCLE
SRR8616097	CVCL_1682	SCC-25	6	0.813823	3	2.14696	3.10045e-89	1.13683e-88	10	Head and Neck Cancer	Primary	Upper Aerodigestive Tract	CCLE
SRR8616116	CVCL_2314	BICR 6	6	0.80901	8	2.25525	1.156e-95	4.76849e-95	5	Head and Neck Cancer	Primary	Upper Aerodigestive Tract	CCLE
SRR8616117	CVCL_2313	BICR 56	8	0.809139	7	2.17809	1.22525e-110	8.08665e-110	7	Head and Neck Cancer	Primary	Upper Aerodigestive Tract	CCLE
SRR8616123	CVCL_2310	BICR 22	9	0.810323	6	2.14177	5.87532e-110	3.23143e-109	11	Head and Neck Cancer	Metastasis	Lymph Node	CCLE
SRR8616095	CVCL_1685	SCC-9	10	0.792808	19	2.42622	5.27808e-140	8.70884e-139	1	Head and Neck Cancer	Primary	Upper Aerodigestive Tract	CCLE
SRR8616018	CVCL_1060	A-253	11	0.796077	14	2.15392	1.37839e-81	4.13516e-81	8	Head and Neck Cancer	Primary	Upper Aerodigestive Tract	CCLE
SRR8616098	CVCL_1684	SCC-4	12	0.802959	11	2.11848	6.39095e-66	1.40601e-65	13	Head and Neck Cancer	Primary	Upper Aerodigestive Tract	CCLE
SRR8615267	CVCL_1107	CAL-27	12	0.802659	12	2.12475	2.08547e-78	5.29388e-78	12	Head and Neck Cancer	Primary	Upper Aerodigestive Tract	CCLE
SRR8618309	CVCL_8929	YD-10B	14	0.795283	16	2.01692	2.44982e-79	6.73699e-79	14	Head and Neck Cancer	NA	Upper Aerodigestive Tract	CCLE
SRR8615305	CVCL_2681	PE/CA-PJ49	15	0.80417	10	1.79782	3.90079e-45	5.85118e-45	23	Head and Neck Cancer	Primary	Upper Aerodigestive Tract	CCLE
SRR8615575	CVCL_L085	SNU-1041	16	0.796519	13	1.84063	3.22613e-48	5.06963e-48	22	Head and Neck Cancer	NA	Upper Aerodigestive Tract	CCLE
SRR8615298	CVCL_2680	PE/CA-PJ41 (clone D2)	16	0.795506	15	1.86544	7.86471e-55	1.44186e-54	20	Head and Neck Cancer	Primary	Upper Aerodigestive Tract	CCLE
SRR8615477	CVCL_5105	SNU-899	18	0.793878	18	1.93398	3.38314e-59	6.56728e-59	18	Head and Neck Cancer	Primary	Upper Aerodigestive Tract	CCLE
SRR8616040	CVCL_1287	HSC-2	18	0.78673	21	2.01138	8.11124e-67	1.91193e-66	15	Head and Neck Cancer	Metastasis	Upper Aerodigestive Tract	CCLE
SRR8615670	CVCL_2678	PE/CA-PJ15	20	0.793883	17	1.84438	2.67945e-39	3.68425e-39	21	Head and Neck Cancer	Primary	Upper Aerodigestive Tract	CCLE
SRR8615265	CVCL_1108	CAL-33	21	0.792585	20	1.8867	6.21169e-54	1.07887e-53	19	Head and Neck Cancer	Primary	Upper Aerodigestive Tract	CCLE
SRR8616042	CVCL_1289	HSC-4	22	0.785027	23	1.94626	1.17394e-50	1.93701e-50	17	Head and Neck Cancer	Metastasis	Upper Aerodigestive Tract	CCLE
SRR8615777	CVCL_1086	BHY	23	0.779706	27	1.99796	1.61546e-63	3.33188e-63	16	Head and Neck Cancer	Primary	Upper Aerodigestive Tract	CCLE
SRR8618311	CVCL_L083	YD-38	24	0.786115	22	1.61426	5.32043e-37	7.02296e-37	28	Head and Neck Cancer	NA	Upper Aerodigestive Tract	CCLE
SRR8615525	CVCL_5006	SNU-1076	24	0.779924	26	1.71571	5.30158e-35	6.72892e-35	24	Head and Neck Cancer	NA	Upper Aerodigestive Tract	CCLE
SRR8615570	CVCL_5005	SNU-1066	26	0.783302	25	1.62809	8.45503e-16	9.30053e-16	26	Head and Neck Cancer	NA	Upper Aerodigestive Tract	CCLE
SRR8616007	CVCL_1171	Detroit 562	27	0.784565	24	1.45362	2.65886e-18	3.02559e-18	30	Head and Neck Cancer	Metastasis	Pleural Effusion	CCLE
SRR8616120	CVCL_2309	BICR 18	27	0.773552	29	1.71483	3.68876e-26	4.50849e-26	25	Head and Neck Cancer	Metastasis	Lymph Node	CCLE
SRR8618308	CVCL_8930	YD-15	29	0.775275	28	1.48712	1.90023e-25	2.23955e-25	29	Head and Neck Cancer	NA	Salivary Gland	CCLE
SRR8616041	CVCL_1288	HSC-3	29	0.770402	30	1.62532	2.30824e-40	3.31182e-40	27	Head and Neck Cancer	Metastasis	Upper Aerodigestive Tract	CCLE
SRR8616215	CVCL_1218	FaDu	31	0.7661	31	1.38527	5.70248e-13	6.07038e-13	31	Head and Neck Cancer	Primary	Upper Aerodigestive Tract	CCLE
SRR8618310	CVCL_L079	YD-8	32	0.76511	32	0.960121	0.777223	0.777223	33	Head and Neck Cancer	NA	Upper Aerodigestive Tract	CCLE
SRR8615657	CVCL_5063	SNU-46	32	0.746277	33	1.02552	0.302697	0.312157	32	Head and Neck Cancer	NA	Upper Aerodigestive Tract	CCLE
For GSEA, p-values were adjusted based on the Benjamini-Hochberg procedure.

## Sheet: KICH
Supplementary Data 5. Cell line prioritization for TCGA cohorts (KICH).
Overall result				Correlation-based		GSEA-based				Cell line information
GEO-SRA/HPA ID	RRID	Cell line name	Overall rank	Correlation	Correlation rank	NES	P-value	Adjusted P-value	GSEA rank	Primary disease	Primary/metastasis	Sample collection site	Data source
SRR8615315	CVCL_1111	CAL-54	1	0.761134	2	1.48475	5.45018e-21	1.68956e-19	1	Kidney Cancer	Metastasis	Pleural Effusion	CCLE
SRR8615353	CVCL_2985	KMRC-3	2	0.75481	5	1.30058	1.80653e-09	1.12005e-08	3	Kidney Cancer	Primary	Kidney	CCLE
SRR8615863	CVCL_V607	SLR21	2	0.753871	6	1.3127	7.71719e-10	5.98082e-09	2	Kidney Cancer	Metastasis	Kidney	CCLE
SRR8615355	CVCL_2986	KMRC-20	4	0.756342	4	1.2874	3.80025e-10	3.92693e-09	5	Kidney Cancer	Primary	Kidney	CCLE
SRR8615333	CVCL_1911	UO-31	5	0.761321	1	1.14334	0.000339492	0.000751732	14	Kidney Cancer	NA	Kidney	CCLE
SRR8615720	CVCL_5953	TUHR14TKB	5	0.759657	3	1.16569	0.000218791	0.000521733	12	Kidney Cancer	Primary	Kidney	CCLE
SRR8618315	CVCL_1791	VMRC-RCZ	7	0.748267	9	1.21093	1.61714e-06	5.57016e-06	9	Kidney Cancer	Primary	Kidney	CCLE
SRR8615937	CVCL_8788	SNU-1272	8	0.750697	8	1.1856	5.84135e-06	1.81082e-05	11	Kidney Cancer	NA	Kidney	CCLE
SRR8615312	CVCL_5054	SNU-349	8	0.746599	11	1.2127	2.35967e-05	6.64998e-05	8	Kidney Cancer	Primary	Kidney	CCLE
SRR8615964	CVCL_1647	RCC10RGB	10	0.744906	13	1.23588	1.17222e-06	4.54236e-06	7	Kidney Cancer	Primary	Kidney	CCLE
SRR8615405	CVCL_1067	ACHN	11	0.742494	18	1.29982	6.90414e-12	1.07014e-10	4	Kidney Cancer	Metastasis	Pleural Effusion	CCLE
SRR8615271	CVCL_0235	Caki-2	12	0.743094	17	1.24826	6.17287e-07	2.7337e-06	6	Kidney Cancer	Primary	Kidney	CCLE
SRR8615865	CVCL_V610	SLR24	13	0.743499	16	1.20817	2.73238e-07	1.41173e-06	10	Kidney Cancer	Primary	Kidney	CCLE
SRR8615894	CVCL_5957	TUHR4TKB	14	0.75301	7	1.01658	0.322677	0.454682	21	Kidney Cancer	Primary	Kidney	CCLE
SRR8618317	CVCL_1790	VMRC-RCW	14	0.747327	10	1.06025	0.0739261	0.127317	18	Kidney Cancer	Primary	Kidney	CCLE
SRR8615721	CVCL_5952	TUHR10TKB	14	0.745108	12	1.11039	0.00368131	0.00713254	16	Kidney Cancer	Primary	Kidney	CCLE
SRR8615860	CVCL_V605	SK-RC-20	17	0.744842	14	1.06663	0.0619381	0.112946	17	Kidney Cancer	NA	Kidney	CCLE
SRR8615643	CVCL_1050	769-P	18	0.743511	15	1.01567	0.314685	0.454682	22	Kidney Cancer	Primary	Kidney	CCLE
SRR8615878	CVCL_1626	OS-RC-2	19	0.736112	24	1.13809	0.00264537	0.00546711	15	Kidney Cancer	Primary	Kidney	CCLE
SRR8615851	CVCL_V612	SLR26	20	0.74074	21	1.0393	0.16983	0.263237	20	Kidney Cancer	Primary	Kidney	CCLE
SRR8616013	CVCL_1065	A-704	21	0.708414	30	1.1611	0.000196119	0.00050664	13	Kidney Cancer	Primary	Kidney	CCLE
SRR8615272	CVCL_0234	Caki-1	22	0.742003	19	0.930549	0.967033	1	25	Kidney Cancer	Metastasis	Skin	CCLE
SRR8616015	CVCL_1056	A-498	22	0.741961	20	0.963955	0.814186	1	24	Kidney Cancer	Primary	Kidney	CCLE
SRR8615866	CVCL_V611	SLR25	24	0.733827	27	1.04419	0.153846	0.251012	19	Kidney Cancer	Metastasis	Kidney	CCLE
SRR8615864	CVCL_V609	SLR23	25	0.740567	22	0.892594	0.997003	1	26	Kidney Cancer	Metastasis	Kidney	CCLE
SRR8615356	CVCL_2984	KMRC-2	25	0.735028	25	0.988038	0.629371	0.848282	23	Kidney Cancer	Primary	Kidney	CCLE
SRR8615332	CVCL_B076	UOK101	27	0.739451	23	0.794486	1	1	29	Kidney Cancer	NA	Kidney	CCLE
SRR8615769	CVCL_1084	BFTC-909	28	0.734423	26	0.859471	1	1	28	Kidney Cancer	Primary	Kidney	CCLE
SRR8615902	CVCL_2983	KMRC-1	29	0.729088	29	0.876792	1	1	27	Kidney Cancer	Primary	Kidney	CCLE
SRR8615642	CVCL_1051	786-O	30	0.731845	28	0.74487	1	1	31	Kidney Cancer	Primary	Kidney	CCLE
SRR8615740	CVCL_1221	G-402	31	0.700266	31	0.771279	1	1	30	Kidney Cancer	Primary	Kidney	CCLE
For GSEA, p-values were adjusted based on the Benjamini-Hochberg procedure.

## Sheet: KIRC
Supplementary Data 5. Cell line prioritization for TCGA cohorts (KIRC).
Overall result				Correlation-based		GSEA-based				Cell line information
GEO-SRA/HPA ID	RRID	Cell line name	Overall rank	Correlation	Correlation rank	NES	P-value	Adjusted P-value	GSEA rank	Primary disease	Primary/metastasis	Sample collection site	Data source
SRR8615894	CVCL_5957	TUHR4TKB	1	0.765093	1	1.94234	3.99504e-62	6.19231e-61	5	Kidney Cancer	Primary	Kidney	CCLE
SRR8615863	CVCL_V607	SLR21	1	0.764406	4	2.01058	4.04152e-54	2.08812e-53	2	Kidney Cancer	Metastasis	Kidney	CCLE
SRR8615353	CVCL_2985	KMRC-3	3	0.763923	5	1.9715	4.05585e-53	1.79616e-52	4	Kidney Cancer	Primary	Kidney	CCLE
SRR8615315	CVCL_1111	CAL-54	4	0.76489	2	1.8719	5.32939e-40	1.10141e-39	9	Kidney Cancer	Metastasis	Pleural Effusion	CCLE
SRR8615937	CVCL_8788	SNU-1272	5	0.757901	7	1.9171	8.36879e-56	6.48581e-55	6	Kidney Cancer	NA	Kidney	CCLE
SRR8615720	CVCL_5953	TUHR14TKB	6	0.764621	3	1.85368	3.89118e-39	7.53917e-39	13	Kidney Cancer	Primary	Kidney	CCLE
SRR8615878	CVCL_1626	OS-RC-2	7	0.750029	16	2.02759	3.80656e-55	2.36007e-54	1	Kidney Cancer	Primary	Kidney	CCLE
SRR8615355	CVCL_2986	KMRC-20	8	0.760372	6	1.85821	5.46108e-45	1.53903e-44	12	Kidney Cancer	Primary	Kidney	CCLE
SRR8618315	CVCL_1791	VMRC-RCZ	8	0.754282	11	1.91438	4.0594e-50	1.39824e-49	7	Kidney Cancer	Primary	Kidney	CCLE
SRR8615865	CVCL_V610	SLR24	8	0.750036	15	1.9915	6.7233e-65	2.08422e-63	3	Kidney Cancer	Primary	Kidney	CCLE
SRR8615312	CVCL_5054	SNU-349	11	0.754835	10	1.85893	2.88996e-41	6.3992e-41	11	Kidney Cancer	Primary	Kidney	CCLE
SRR8615964	CVCL_1647	RCC10RGB	12	0.753803	12	1.86053	1.60154e-41	3.81905e-41	10	Kidney Cancer	Primary	Kidney	CCLE
SRR8618317	CVCL_1790	VMRC-RCW	13	0.756945	8	1.73393	1.88026e-35	3.06779e-35	19	Kidney Cancer	Primary	Kidney	CCLE
SRR8615721	CVCL_5952	TUHR10TKB	14	0.752208	13	1.82939	4.34058e-46	1.34558e-45	16	Kidney Cancer	Primary	Kidney	CCLE
SRR8615271	CVCL_0235	Caki-2	15	0.742917	23	1.87307	1.0312e-37	1.88042e-37	8	Kidney Cancer	Primary	Kidney	CCLE
SRR8615851	CVCL_V612	SLR26	16	0.746211	18	1.78021	2.34917e-36	4.04579e-36	18	Kidney Cancer	Primary	Kidney	CCLE
SRR8615333	CVCL_1911	UO-31	17	0.755445	9	1.37691	9.50498e-11	1.05234e-10	28	Kidney Cancer	NA	Kidney	CCLE
SRR8615356	CVCL_2984	KMRC-2	17	0.743926	22	1.83784	1.87594e-56	1.93847e-55	15	Kidney Cancer	Primary	Kidney	CCLE
SRR8615860	CVCL_V605	SK-RC-20	19	0.750141	14	1.55981	4.61014e-19	5.71657e-19	24	Kidney Cancer	NA	Kidney	CCLE
SRR8616015	CVCL_1056	A-498	19	0.746959	17	1.71583	2.99298e-33	4.63912e-33	21	Kidney Cancer	Primary	Kidney	CCLE
SRR8615864	CVCL_V609	SLR23	21	0.745704	19	1.71703	5.46348e-30	7.69855e-30	20	Kidney Cancer	Metastasis	Kidney	CCLE
SRR8615405	CVCL_1067	ACHN	22	0.741775	24	1.80253	2.83643e-42	7.32745e-42	17	Kidney Cancer	Metastasis	Pleural Effusion	CCLE
SRR8615643	CVCL_1050	769-P	23	0.744889	20	1.61225	2.08081e-32	3.07167e-32	23	Kidney Cancer	Primary	Kidney	CCLE
SRR8616013	CVCL_1065	A-704	24	0.725317	30	1.84077	8.64445e-51	3.34972e-50	14	Kidney Cancer	Primary	Kidney	CCLE
SRR8615272	CVCL_0234	Caki-1	25	0.744238	21	1.55715	8.97013e-22	1.15864e-21	25	Kidney Cancer	Metastasis	Skin	CCLE
SRR8615332	CVCL_B076	UOK101	26	0.736836	25	1.66815	6.47092e-30	8.72167e-30	22	Kidney Cancer	NA	Kidney	CCLE
SRR8615902	CVCL_2983	KMRC-1	27	0.733938	26	1.38232	3.24889e-15	3.73021e-15	27	Kidney Cancer	Primary	Kidney	CCLE
SRR8615642	CVCL_1051	786-O	28	0.727541	28	1.41674	3.24858e-17	3.8733e-17	26	Kidney Cancer	Primary	Kidney	CCLE
SRR8615866	CVCL_V611	SLR25	29	0.72904	27	1.3691	3.14941e-09	3.36661e-09	29	Kidney Cancer	Metastasis	Kidney	CCLE
SRR8615769	CVCL_1084	BFTC-909	30	0.726704	29	1.13582	0.00844443	0.00872591	30	Kidney Cancer	Primary	Kidney	CCLE
SRR8615740	CVCL_1221	G-402	31	0.681251	31	1.08752	0.028971	0.028971	31	Kidney Cancer	Primary	Kidney	CCLE
For GSEA, p-values were adjusted based on the Benjamini-Hochberg procedure.

[truncated: 16 more sheets: KIRP, LAML, LGG, LIHC, LUAD, LUSC, OV, PAAD, PRAD, READ, SARC, SKCM, STAD, TGCT, THCA, UCEC]
