# Supplementary material for: Systematic transcriptional analysis of human cell lines for gene expression landscape and tumor representation
Source: Nat Commun. 2023 Sep 5;14:5417. doi: 10.1038/s41467-023-41132-w (PMC10480497; doi:10.1038/s41467-023-41132-w)
Supplement: Supplementary file 7 — Supplementary Data 6 [file 41467_2023_41132_MOESM7_ESM.xlsx]

## Sheet: BLCA
Supplementary Data 6. Cell line prioritization for TCGA cohorts at the pathologic stage level (BLCA).
Overall result					Correlation-based		GSEA-based				Cell line information
GEO-SRA/HPA ID	RRID	Cell line name	TCGA pathologic stage	Overall rank	Correlation	Correlation rank	NES	P-value	Adjusted P-value	GSEA rank	Primary disease	Primary/metastasis	Sample collection site	Data source
SRR8615671	CVCL_1728	SW780	BLCA Stage I	1	0.814185	2	1.62868	5.73764e-35	7.45894e-34	1	Bladder Cancer	Primary	Urinary Tract	CCLE
HPA_13+SRR8615431	CVCL_0036	RT-4	BLCA Stage I	2	0.822192	1	1.28631	6.87286e-11	2.55277e-10	7	Bladder Cancer	Primary	Urinary Tract	HPA+CCLE
SRR8615266	CVCL_1808	CAL-29	BLCA Stage I	3	0.803792	5	1.2764	3.3678e-07	7.2969e-07	9	Bladder Cancer	Primary	Urinary Tract	CCLE
SRR8616045	CVCL_1291	HT-1197	BLCA Stage I	3	0.780784	8	1.33742	4.37806e-13	1.89716e-12	6	Bladder Cancer	Primary	Urinary Tract	CCLE
SRR8618300	CVCL_1786	VM-CUB-1	BLCA Stage I	3	0.774831	12	1.60852	9.26453e-44	2.40878e-42	2	Bladder Cancer	Primary	Urinary Tract	CCLE
SRR8615909	CVCL_2977	KMBC-2	BLCA Stage I	6	0.803509	6	1.22605	1.10377e-06	2.20754e-06	12	Bladder Cancer	Primary	Urinary Tract	CCLE
SRR8615562	CVCL_1721	SW1710	BLCA Stage I	6	0.763493	15	1.56349	8.82903e-31	7.65182e-30	3	Bladder Cancer	Primary	Urinary Tract	CCLE
SRR8616074	CVCL_1344	KU-19-19	BLCA Stage I	8	0.763205	16	1.52553	4.58169e-20	2.9781e-19	4	Bladder Cancer	NA	Urinary Tract	CCLE
SRR8616046	CVCL_1292	HT-1376	BLCA Stage I	9	0.777426	11	1.26759	2.19021e-09	6.32727e-09	10	Bladder Cancer	Primary	Urinary Tract	CCLE
SRR8615335	CVCL_2743	UM-UC-1	BLCA Stage I	10	0.805126	4	0.962845	0.843157	1	19	Bladder Cancer	Metastasis	Lymph Node	CCLE
SRR8615768	CVCL_1083	BFTC-905	BLCA Stage I	11	0.792537	7	1.08504	0.040959	0.0626432	17	Bladder Cancer	Primary	Urinary Tract	CCLE
SRR8615826	CVCL_1738	TCCSUP	BLCA Stage I	11	0.760181	19	1.38157	1.08378e-13	5.63568e-13	5	Bladder Cancer	Primary	Urinary Tract	CCLE
SRR8615432	CVCL_1670	RT-112	BLCA Stage I	13	0.807737	3	0.896229	0.997003	1	22	Bladder Cancer	Primary	Urinary Tract	CCLE
SRR8616099	CVCL_3599	SCaBER	BLCA Stage I	13	0.777744	10	1.153	0.000948031	0.00154055	15	Bladder Cancer	Primary	Urinary Tract	CCLE
SRR8615336	CVCL_2738	U-BLC1	BLCA Stage I	15	0.773543	14	1.19903	2.21844e-06	4.11997e-06	14	Bladder Cancer	Primary	Urinary Tract	CCLE
SRR8616166	CVCL_7935	253J	BLCA Stage I	16	0.741815	24	1.28002	5.58014e-10	1.81355e-09	8	Bladder Cancer	Metastasis	Lymph Node	CCLE
SRR8616165	CVCL_1049	647V	BLCA Stage I	17	0.779601	9	0.654303	1	1	25	Bladder Cancer	Primary	Urinary Tract	CCLE
SRR8616167	CVCL_7937	253J-BV	BLCA Stage I	18	0.737405	25	1.24897	4.3567e-08	1.02976e-07	11	Bladder Cancer	Metastasis	Lymph Node	CCLE
SRR8615862	CVCL_V606	SLR20	BLCA Stage I	19	0.756691	21	1.15282	0.00010209	0.000176955	16	Bladder Cancer	Primary	Urinary Tract	CCLE
SRR8615775	CVCL_1958	BC-3C	BLCA Stage I	20	0.760863	18	0.915062	0.98002	1	20	Bladder Cancer	Primary	Urinary Tract	CCLE
SRR8616172	CVCL_0126	5637	BLCA Stage I	21	0.774609	13	0.64552	1	1	26	Bladder Cancer	NA	Urinary Tract	CCLE
SRR8615334	CVCL_1783	UM-UC-3	BLCA Stage I	21	0.736884	26	1.22342	6.65187e-09	1.72949e-08	13	Bladder Cancer	Primary	Urinary Tract	CCLE
SRR8615858	CVCL_0554	T24	BLCA Stage I	23	0.762826	17	0.788002	1	1	23	Bladder Cancer	Primary	Urinary Tract	CCLE
SRR8615490	CVCL_0359	J82	BLCA Stage I	24	0.758198	20	0.90658	0.995005	1	21	Bladder Cancer	Primary	Urinary Tract	CCLE
SRR8616170	CVCL_1048	639V	BLCA Stage I	24	0.743796	23	1.0011	0.468531	0.676768	18	Bladder Cancer	Primary	Urinary Tract	CCLE
SRR8615559	CVCL_2081	JMSU-1	BLCA Stage I	26	0.744589	22	0.76467	1	1	24	Bladder Cancer	Metastasis	Ascites	CCLE
SRR8615335	CVCL_2743	UM-UC-1	BLCA Stage II	1	0.826427	1	1.602	7.43332e-06	2.76095e-05	9	Bladder Cancer	Metastasis	Lymph Node	CCLE
SRR8615671	CVCL_1728	SW780	BLCA Stage II	2	0.8214	3	1.60796	5.02327e-05	0.000130605	8	Bladder Cancer	Primary	Urinary Tract	CCLE
SRR8618300	CVCL_1786	VM-CUB-1	BLCA Stage II	3	0.786317	12	1.84954	1.81241e-10	4.71228e-09	1	Bladder Cancer	Primary	Urinary Tract	CCLE
SRR8615266	CVCL_1808	CAL-29	BLCA Stage II	4	0.821033	4	1.57756	0.000243798	0.000452767	11	Bladder Cancer	Primary	Urinary Tract	CCLE
SRR8616046	CVCL_1292	HT-1376	BLCA Stage II	5	0.789116	11	1.68139	8.81311e-07	5.72852e-06	6	Bladder Cancer	Primary	Urinary Tract	CCLE
SRR8615909	CVCL_2977	KMBC-2	BLCA Stage II	6	0.816109	6	1.57578	7.50165e-05	0.000177312	12	Bladder Cancer	Primary	Urinary Tract	CCLE
SRR8615336	CVCL_2738	U-BLC1	BLCA Stage II	6	0.784219	14	1.7215	8.54669e-08	1.11107e-06	4	Bladder Cancer	Primary	Urinary Tract	CCLE
SRR8616045	CVCL_1291	HT-1197	BLCA Stage II	6	0.783341	15	1.75819	1.59132e-07	1.37914e-06	3	Bladder Cancer	Primary	Urinary Tract	CCLE
SRR8616074	CVCL_1344	KU-19-19	BLCA Stage II	6	0.779948	16	1.80767	1.138e-06	5.91758e-06	2	Bladder Cancer	NA	Urinary Tract	CCLE
SRR8615768	CVCL_1083	BFTC-905	BLCA Stage II	10	0.816426	5	1.41406	0.00829498	0.0134793	16	Bladder Cancer	Primary	Urinary Tract	CCLE
SRR8615432	CVCL_1670	RT-112	BLCA Stage II	11	0.821896	2	1.15519	0.106893	0.132344	21	Bladder Cancer	Primary	Urinary Tract	CCLE
SRR8615562	CVCL_1721	SW1710	BLCA Stage II	12	0.762416	19	1.70433	3.56015e-06	1.54273e-05	5	Bladder Cancer	Primary	Urinary Tract	CCLE
SRR8616099	CVCL_3599	SCaBER	BLCA Stage II	13	0.800779	8	1.34699	0.0141238	0.020401	17	Bladder Cancer	Primary	Urinary Tract	CCLE
SRR8616172	CVCL_0126	5637	BLCA Stage II	13	0.793559	10	1.48007	0.000334935	0.000580554	15	Bladder Cancer	NA	Urinary Tract	CCLE
SRR8615826	CVCL_1738	TCCSUP	BLCA Stage II	13	0.766891	18	1.65698	2.22005e-05	7.21516e-05	7	Bladder Cancer	Primary	Urinary Tract	CCLE
SRR8615775	CVCL_1958	BC-3C	BLCA Stage II	16	0.784778	13	1.54743	0.000173446	0.000346892	13	Bladder Cancer	Primary	Urinary Tract	CCLE
SRR8616165	CVCL_1049	647V	BLCA Stage II	17	0.795624	9	1.30647	0.0106863	0.0163437	18	Bladder Cancer	Primary	Urinary Tract	CCLE
HPA_13+SRR8615431	CVCL_0036	RT-4	BLCA Stage II	18	0.814056	7	0.949397	0.647353	0.73179	23	Bladder Cancer	Primary	Urinary Tract	HPA+CCLE
SRR8615862	CVCL_V606	SLR20	BLCA Stage II	19	0.756935	21	1.58677	4.96715e-05	0.000130605	10	Bladder Cancer	Primary	Urinary Tract	CCLE
SRR8615490	CVCL_0359	J82	BLCA Stage II	20	0.761635	20	1.53314	0.000155308	0.000336501	14	Bladder Cancer	Primary	Urinary Tract	CCLE
SRR8615858	CVCL_0554	T24	BLCA Stage II	21	0.769765	17	0.87842	0.853147	0.853147	26	Bladder Cancer	Primary	Urinary Tract	CCLE
SRR8616167	CVCL_7937	253J-BV	BLCA Stage II	21	0.742941	24	1.29953	0.0169723	0.0232252	19	Bladder Cancer	Metastasis	Lymph Node	CCLE
SRR8615559	CVCL_2081	JMSU-1	BLCA Stage II	23	0.751465	23	1.09891	0.192807	0.227863	22	Bladder Cancer	Metastasis	Ascites	CCLE
SRR8616170	CVCL_1048	639V	BLCA Stage II	24	0.75395	22	0.920616	0.731269	0.792208	24	Bladder Cancer	Primary	Urinary Tract	CCLE
SRR8615334	CVCL_1783	UM-UC-3	BLCA Stage II	24	0.737604	26	1.28356	0.0184742	0.0240165	20	Bladder Cancer	Primary	Urinary Tract	CCLE
SRR8616166	CVCL_7935	253J	BLCA Stage II	26	0.742762	25	0.888296	0.804196	0.836364	25	Bladder Cancer	Metastasis	Lymph Node	CCLE
SRR8615335	CVCL_2743	UM-UC-1	BLCA Stage III	1	0.822744	1	2.04839	1.54857e-34	4.02627e-33	2	Bladder Cancer	Metastasis	Lymph Node	CCLE
SRR8615671	CVCL_1728	SW780	BLCA Stage III	2	0.812513	4	1.94212	1.09019e-22	5.66896e-22	5	Bladder Cancer	Primary	Urinary Tract	CCLE
SRR8615266	CVCL_1808	CAL-29	BLCA Stage III	3	0.816323	2	1.7445	7.14428e-12	1.3268e-11	9	Bladder Cancer	Primary	Urinary Tract	CCLE
SRR8615768	CVCL_1083	BFTC-905	BLCA Stage III	4	0.811803	5	1.79276	2.6829e-14	6.97553e-14	8	Bladder Cancer	Primary	Urinary Tract	CCLE
SRR8618300	CVCL_1786	VM-CUB-1	BLCA Stage III	5	0.784062	13	1.95254	5.46348e-30	7.10253e-29	4	Bladder Cancer	Primary	Urinary Tract	CCLE
SRR8616074	CVCL_1344	KU-19-19	BLCA Stage III	5	0.778468	16	2.11269	6.39605e-26	5.54325e-25	1	Bladder Cancer	NA	Urinary Tract	CCLE
SRR8615336	CVCL_2738	U-BLC1	BLCA Stage III	7	0.784263	12	1.87714	2.74394e-24	1.78356e-23	6	Bladder Cancer	Primary	Urinary Tract	CCLE
SRR8616099	CVCL_3599	SCaBER	BLCA Stage III	8	0.798517	8	1.71569	2.42247e-12	4.84494e-12	12	Bladder Cancer	Primary	Urinary Tract	CCLE
SRR8615826	CVCL_1738	TCCSUP	BLCA Stage III	8	0.766741	17	1.95742	1.25367e-21	5.43258e-21	3	Bladder Cancer	Primary	Urinary Tract	CCLE
SRR8616045	CVCL_1291	HT-1197	BLCA Stage III	10	0.783438	15	1.85576	3.86355e-21	1.43503e-20	7	Bladder Cancer	Primary	Urinary Tract	CCLE
SRR8615909	CVCL_2977	KMBC-2	BLCA Stage III	11	0.80761	6	1.49585	2.60529e-07	3.56514e-07	17	Bladder Cancer	Primary	Urinary Tract	CCLE
SRR8616165	CVCL_1049	647V	BLCA Stage III	12	0.794157	9	1.59979	3.863e-13	8.36984e-13	16	Bladder Cancer	Primary	Urinary Tract	CCLE
SRR8615432	CVCL_1670	RT-112	BLCA Stage III	13	0.81425	3	1.07178	0.173826	0.196499	23	Bladder Cancer	Primary	Urinary Tract	CCLE
SRR8616046	CVCL_1292	HT-1376	BLCA Stage III	13	0.787198	11	1.60624	7.45777e-11	1.21189e-10	15	Bladder Cancer	Primary	Urinary Tract	CCLE
SRR8615775	CVCL_1958	BC-3C	BLCA Stage III	15	0.78366	14	1.63188	6.87286e-11	1.19129e-10	14	Bladder Cancer	Primary	Urinary Tract	CCLE
SRR8615562	CVCL_1721	SW1710	BLCA Stage III	16	0.760501	19	1.73527	6.41825e-15	1.85416e-14	11	Bladder Cancer	Primary	Urinary Tract	CCLE
SRR8616172	CVCL_0126	5637	BLCA Stage III	17	0.790202	10	1.17589	0.014871	0.0175749	22	Bladder Cancer	NA	Urinary Tract	CCLE
SRR8615862	CVCL_V606	SLR20	BLCA Stage III	17	0.751759	22	1.73936	1.27843e-16	4.1549e-16	10	Bladder Cancer	Primary	Urinary Tract	CCLE
HPA_13+SRR8615431	CVCL_0036	RT-4	BLCA Stage III	19	0.800064	7	0.799691	0.999001	0.999001	26	Bladder Cancer	Primary	Urinary Tract	HPA+CCLE
SRR8616167	CVCL_7937	253J-BV	BLCA Stage III	20	0.740726	24	1.69537	8.83604e-14	2.08852e-13	13	Bladder Cancer	Metastasis	Lymph Node	CCLE
SRR8615858	CVCL_0554	T24	BLCA Stage III	21	0.765791	18	1.4009	3.24072e-07	4.21293e-07	21	Bladder Cancer	Primary	Urinary Tract	CCLE
SRR8615559	CVCL_2081	JMSU-1	BLCA Stage III	22	0.750781	23	1.40337	5.74716e-07	7.11553e-07	20	Bladder Cancer	Metastasis	Ascites	CCLE
SRR8616166	CVCL_7935	253J	BLCA Stage III	22	0.739817	25	1.47433	7.70776e-08	1.11334e-07	18	Bladder Cancer	Metastasis	Lymph Node	CCLE
SRR8615490	CVCL_0359	J82	BLCA Stage III	24	0.759858	20	0.947147	0.759241	0.78961	25	Bladder Cancer	Primary	Urinary Tract	CCLE
SRR8616170	CVCL_1048	639V	BLCA Stage III	24	0.752199	21	1.00324	0.465534	0.504329	24	Bladder Cancer	Primary	Urinary Tract	CCLE
SRR8615334	CVCL_1783	UM-UC-3	BLCA Stage III	24	0.73669	26	1.4733	1.38886e-08	2.12414e-08	19	Bladder Cancer	Primary	Urinary Tract	CCLE
SRR8615266	CVCL_1808	CAL-29	BLCA Stage IV	1	0.819089	2	1.61249	1.97769e-06	5.71332e-06	9	Bladder Cancer	Primary	Urinary Tract	CCLE
SRR8615671	CVCL_1728	SW780	BLCA Stage IV	2	0.812574	4	1.66048	2.37532e-08	7.71979e-08	8	Bladder Cancer	Primary	Urinary Tract	CCLE
SRR8615335	CVCL_2743	UM-UC-1	BLCA Stage IV	3	0.823009	1	1.35503	0.000262025	0.000454177	15	Bladder Cancer	Metastasis	Lymph Node	CCLE
SRR8615909	CVCL_2977	KMBC-2	BLCA Stage IV	3	0.809378	6	1.54511	2.21844e-06	5.76795e-06	10	Bladder Cancer	Primary	Urinary Tract	CCLE
SRR8616046	CVCL_1292	HT-1376	BLCA Stage IV	3	0.791299	11	1.81827	2.43453e-13	1.58245e-12	5	Bladder Cancer	Primary	Urinary Tract	CCLE
SRR8616045	CVCL_1291	HT-1197	BLCA Stage IV	3	0.786965	12	1.83242	3.5396e-14	3.06766e-13	4	Bladder Cancer	Primary	Urinary Tract	CCLE
SRR8615336	CVCL_2738	U-BLC1	BLCA Stage IV	3	0.784677	13	1.83598	9.27989e-16	1.20639e-14	3	Bladder Cancer	Primary	Urinary Tract	CCLE
SRR8618300	CVCL_1786	VM-CUB-1	BLCA Stage IV	3	0.783554	14	1.85313	9.90577e-17	2.5755e-15	2	Bladder Cancer	Primary	Urinary Tract	CCLE
SRR8616172	CVCL_0126	5637	BLCA Stage IV	9	0.791691	10	1.78123	1.41232e-12	7.34408e-12	7	Bladder Cancer	NA	Urinary Tract	CCLE
SRR8615826	CVCL_1738	TCCSUP	BLCA Stage IV	10	0.768569	17	1.86215	2.06579e-12	8.95176e-12	1	Bladder Cancer	Primary	Urinary Tract	CCLE
SRR8616099	CVCL_3599	SCaBER	BLCA Stage IV	11	0.797808	8	1.45158	0.000252911	0.000454177	13	Bladder Cancer	Primary	Urinary Tract	CCLE
SRR8616074	CVCL_1344	KU-19-19	BLCA Stage IV	12	0.778653	16	1.81183	8.35195e-10	3.10215e-09	6	Bladder Cancer	NA	Urinary Tract	CCLE
SRR8616165	CVCL_1049	647V	BLCA Stage IV	13	0.795497	9	1.14309	0.048951	0.0748663	17	Bladder Cancer	Primary	Urinary Tract	CCLE
SRR8615432	CVCL_1670	RT-112	BLCA Stage IV	14	0.815439	3	0.806136	0.99001	1	24	Bladder Cancer	Primary	Urinary Tract	CCLE
SRR8615768	CVCL_1083	BFTC-905	BLCA Stage IV	14	0.810579	5	1.04759	0.324675	0.367024	22	Bladder Cancer	Primary	Urinary Tract	CCLE
SRR8615490	CVCL_0359	J82	BLCA Stage IV	16	0.762226	19	1.46951	3.35344e-06	7.92632e-06	11	Bladder Cancer	Primary	Urinary Tract	CCLE
HPA_13+SRR8615431	CVCL_0036	RT-4	BLCA Stage IV	17	0.800409	7	0.574532	1	1	26	Bladder Cancer	Primary	Urinary Tract	HPA+CCLE
SRR8615562	CVCL_1721	SW1710	BLCA Stage IV	18	0.760701	20	1.40746	0.000134903	0.000269806	14	Bladder Cancer	Primary	Urinary Tract	CCLE
SRR8615775	CVCL_1958	BC-3C	BLCA Stage IV	19	0.782996	15	1.08785	0.1998	0.25974	20	Bladder Cancer	Primary	Urinary Tract	CCLE
SRR8615862	CVCL_V606	SLR20	BLCA Stage IV	19	0.751449	23	1.46807	1.99665e-05	4.32607e-05	12	Bladder Cancer	Primary	Urinary Tract	CCLE
SRR8616170	CVCL_1048	639V	BLCA Stage IV	21	0.752116	21	1.27655	0.00494507	0.00803574	16	Bladder Cancer	Primary	Urinary Tract	CCLE
SRR8615559	CVCL_2081	JMSU-1	BLCA Stage IV	22	0.751593	22	1.1401	0.0579421	0.0836941	18	Bladder Cancer	Metastasis	Ascites	CCLE
SRR8615858	CVCL_0554	T24	BLCA Stage IV	23	0.766826	18	0.783528	0.999001	1	25	Bladder Cancer	Primary	Urinary Tract	CCLE
SRR8616167	CVCL_7937	253J-BV	BLCA Stage IV	24	0.739126	25	1.09662	0.173826	0.237867	19	Bladder Cancer	Metastasis	Lymph Node	CCLE
SRR8616166	CVCL_7935	253J	BLCA Stage IV	25	0.739215	24	1.07475	0.223776	0.277056	21	Bladder Cancer	Metastasis	Lymph Node	CCLE
SRR8615334	CVCL_1783	UM-UC-3	BLCA Stage IV	26	0.736386	26	1.03864	0.318681	0.367024	23	Bladder Cancer	Primary	Urinary Tract	CCLE
For GSEA, p-values were adjusted based on the Benjamini-Hochberg procedure.

## Sheet: BRCA
Supplementary Data 6. Cell line prioritization for TCGA cohorts at the pathologic stage level (BRCA).
Overall result					Correlation-based		GSEA-based				Cell line information
GEO-SRA/HPA ID	RRID	Cell line name	TCGA pathologic stage	Overall rank	Correlation	Correlation rank	NES	P-value	Adjusted P-value	GSEA rank	Primary disease	Primary/metastasis	Sample collection site	Data source
SRR8615581	CVCL_0620	MDA-MB-361	BRCA Stage I	1	0.793862	4	2.16539	5.40652e-12	2.70326e-10	1	Breast Cancer	Metastasis	Central Nervous System	CCLE
SRR8616174	CVCL_1259	HCC1954	BRCA Stage I	2	0.786538	9	1.80317	1.37757e-06	9.83979e-06	4	Breast Cancer	Primary	Breast	CCLE
SRR8615582	CVCL_0621	MDA-MB-415	BRCA Stage I	3	0.785505	10	1.74658	1.05243e-06	8.77028e-06	6	Breast Cancer	Metastasis	Pleural Effusion	CCLE
SRR8616180	CVCL_1254	HCC1500	BRCA Stage I	4	0.782445	15	1.95638	7.71719e-10	1.2862e-08	2	Breast Cancer	Primary	Breast	CCLE
SRR8618301	CVCL_0588	ZR-75-1	BRCA Stage I	5	0.787456	7	1.5992	6.148e-05	0.000204933	13	Breast Cancer	Metastasis	Ascites	CCLE
SRR8616196	CVCL_2319	BT-483	BRCA Stage I	6	0.801493	1	1.46561	0.00116892	0.00282698	21	Breast Cancer	Primary	Breast	CCLE
SRR8615766	CVCL_1400	MDA-MB-175-VII	BRCA Stage I	7	0.793138	5	1.50245	0.00146345	0.00332603	18	Breast Cancer	Metastasis	Pleural Effusion	CCLE
SRR8615816	CVCL_1252	HCC1428	BRCA Stage I	8	0.772884	26	1.79767	1.04343e-07	1.30429e-06	5	Breast Cancer	Metastasis	Pleural Effusion	CCLE
SRR8615338	CVCL_1781	UACC-812	BRCA Stage I	9	0.783983	13	1.49087	0.000554114	0.00153921	19	Breast Cancer	Primary	Breast	CCLE
SRR8615532	CVCL_1115	CAMA-1	BRCA Stage I	10	0.785276	11	1.44594	0.00118733	0.00282698	22	Breast Cancer	Metastasis	Pleural Effusion	CCLE
SRR8615817	CVCL_1247	HCC1187	BRCA Stage I	10	0.773818	25	1.67929	1.0351e-05	5.1755e-05	8	Breast Cancer	Primary	Breast	CCLE
SRR8615774	CVCL_1074	AU565	BRCA Stage I	12	0.768383	31	1.87965	2.26442e-10	5.66104e-09	3	Breast Cancer	Metastasis	Pleural Effusion	CCLE
SRR8615292	CVCL_1812	EFM-192A	BRCA Stage I	13	0.795342	3	1.20163	0.0799201	0.11753	34	Breast Cancer	Metastasis	Pleural Effusion	CCLE
SRR8615278	CVCL_2067	HDQ-P1	BRCA Stage I	14	0.7705	28	1.66875	2.61099e-05	0.000118682	11	Breast Cancer	Primary	Breast	CCLE
SRR8615337	CVCL_1782	UACC-893	BRCA Stage I	14	0.769203	30	1.67894	6.76886e-07	6.76886e-06	9	Breast Cancer	Primary	Breast	CCLE
SRR8616001	CVCL_1263	HCC2218	BRCA Stage I	16	0.784078	12	1.25919	0.0292882	0.0563234	28	Breast Cancer	Primary	Breast	CCLE
SRR8616195	CVCL_0179	BT-474	BRCA Stage I	17	0.787379	8	1.22437	0.044955	0.0718032	33	Breast Cancer	Primary	Breast	CCLE
SRR8618304	CVCL_1661	ZR-75-30	BRCA Stage I	18	0.796199	2	0.932329	0.679321	0.808715	42	Breast Cancer	Metastasis	Ascites	CCLE
SRR8615452	CVCL_1270	HCC70	BRCA Stage I	19	0.781257	17	1.22642	0.045954	0.0718032	32	Breast Cancer	Primary	Breast	CCLE
SRR8615458	CVCL_1267	HCC38	BRCA Stage I	19	0.776452	22	1.26116	0.0549451	0.0832501	27	Breast Cancer	Primary	Breast	CCLE
SRR8616177	CVCL_1258	HCC1806	BRCA Stage I	21	0.760708	39	1.6506	0.000108858	0.000340181	12	Breast Cancer	Primary	Breast	CCLE
SRR8615584	CVCL_0623	MDA-MB-436	BRCA Stage I	21	0.755467	44	1.71936	1.58292e-06	9.89325e-06	7	Breast Cancer	Metastasis	Pleural Effusion	CCLE
HPA_30+SRR8615812	CVCL_0553	T-47D	BRCA Stage I	23	0.783383	14	1.04003	0.382617	0.503444	38	Breast Cancer	Metastasis	Pleural Effusion	HPA+CCLE
SRR8615528	CVCL_1114	CAL-85-1	BRCA Stage I	23	0.776166	23	1.2539	0.03996	0.0688966	29	Breast Cancer	Primary	Breast	CCLE
SRR8616179	CVCL_0290	HCC1937	BRCA Stage I	23	0.771259	27	1.32341	0.0347159	0.0642887	25	Breast Cancer	Primary	Breast	CCLE
SRR8615289	CVCL_0253	EFM-19	BRCA Stage I	26	0.788018	6	0.850155	0.874126	0.938423	47	Breast Cancer	Metastasis	Pleural Effusion	CCLE
SRR8616175	CVCL_2062	HCC202	BRCA Stage I	26	0.770331	29	1.33713	0.0133765	0.028179	24	Breast Cancer	Primary	Breast	CCLE
SRR8615270	CVCL_1104	CAL-120	BRCA Stage I	26	0.756921	43	1.67244	2.08087e-06	1.15604e-05	10	Breast Cancer	Metastasis	Pleural Effusion	CCLE
SRR8615819	CVCL_1245	HCC1143	BRCA Stage I	29	0.768129	32	1.3515	0.0135259	0.028179	23	Breast Cancer	Primary	Breast	CCLE
SRR8616124	CVCL_0178	BT-20	BRCA Stage I	29	0.758779	41	1.57382	5.92239e-05	0.000204933	14	Breast Cancer	Primary	Breast	CCLE
SRR8615578	CVCL_0419	MDA-MB-468	BRCA Stage I	31	0.781735	16	0.972346	0.556444	0.695554	40	Breast Cancer	Metastasis	Pleural Effusion	CCLE
SRR8615268	CVCL_1106	CAL-148	BRCA Stage I	31	0.778099	19	1.04462	0.356643	0.48195	37	Breast Cancer	Metastasis	Pleural Effusion	CCLE
SRR8616197	CVCL_1092	BT-549	BRCA Stage I	31	0.759347	40	1.55458	5.47228e-05	0.000204933	16	Breast Cancer	Primary	Breast	CCLE
SRR8615264	CVCL_1110	CAL-51	BRCA Stage I	34	0.758269	42	1.51709	0.000416959	0.00122635	17	Breast Cancer	Metastasis	Pleural Effusion	CCLE
SRR8615821	CVCL_1251	HCC1419	BRCA Stage I	35	0.774899	24	1.12471	0.168831	0.234488	36	Breast Cancer	Primary	Breast	CCLE
HPA_26+SRR8615758	CVCL_0031	MCF-7	BRCA Stage I	36	0.777589	20	0.942148	0.641359	0.782145	41	Breast Cancer	Metastasis	Pleural Effusion	HPA+CCLE
SRR8615297	CVCL_1183	DU4475	BRCA Stage I	37	0.712269	50	1.56571	4.51815e-05	0.000188256	15	Breast Cancer	Metastasis	Skin	CCLE
HPA_29+SRR8615677	CVCL_0033	SK-BR-3	BRCA Stage I	38	0.780062	18	0.827933	0.93007	0.949051	48	Breast Cancer	Metastasis	Pleural Effusion	HPA+CCLE
SRR8615756	CVCL_0618	MDA-MB-157	BRCA Stage I	39	0.742152	48	1.48452	0.000865511	0.00227766	20	Breast Cancer	Metastasis	Pleural Effusion	CCLE
SRR8616076	CVCL_2094	KPL-1	BRCA Stage I	40	0.777301	21	0.824586	0.92008	0.949051	49	Breast Cancer	Metastasis	Pleural Effusion	CCLE
SRR8615822	CVCL_1249	HCC1395	BRCA Stage I	40	0.766902	35	1.19006	0.0959041	0.137006	35	Breast Cancer	Primary	Breast	CCLE
SRR8615420	CVCL_0332	Hs 578T	BRCA Stage I	42	0.748085	46	1.2739	0.0208773	0.0417546	26	Breast Cancer	Primary	Breast	CCLE
SRR8616181	CVCL_1255	HCC1569	BRCA Stage I	43	0.764505	36	0.991742	0.496503	0.636543	39	Breast Cancer	Primary	Breast	CCLE
SRR8616183	CVCL_1256	HCC1599	BRCA Stage I	43	0.750853	45	1.25375	0.038961	0.0688966	30	Breast Cancer	Primary	Breast	CCLE
SRR8615891	CVCL_1261	HCC2157	BRCA Stage I	45	0.767973	33	0.900392	0.755245	0.878192	43	Breast Cancer	Primary	Breast	CCLE
SRR8615755	CVCL_0617	MDA-MB-134-VI	BRCA Stage I	46	0.746574	47	1.23685	0.044955	0.0718032	31	Breast Cancer	Metastasis	Pleural Effusion	CCLE
SRR8615767	CVCL_0062	MDA-MB-231	BRCA Stage I	47	0.764274	37	0.896666	0.775225	0.880937	44	Breast Cancer	Metastasis	Pleural Effusion	CCLE
SRR8615558	CVCL_2077	JIMT-1	BRCA Stage I	48	0.767087	34	0.683854	0.997003	0.997003	50	Breast Cancer	Metastasis	Pleural Effusion	CCLE
SRR8615577	CVCL_0418	MDA-MB-453	BRCA Stage I	48	0.762913	38	0.877708	0.882118	0.938423	46	Breast Cancer	Metastasis	Pericardial Effusion	CCLE
SRR8616127	CVCL_2949	HMC-1-8	BRCA Stage I	50	0.730964	49	0.886858	0.866134	0.938423	45	Breast Cancer	Metastasis	Pleural Effusion	CCLE
SRR8615581	CVCL_0620	MDA-MB-361	BRCA Stage II	1	0.793221	2	2.10117	1.68036e-34	4.20089e-33	1	Breast Cancer	Metastasis	Central Nervous System	CCLE
SRR8618301	CVCL_0588	ZR-75-1	BRCA Stage II	2	0.783712	7	1.83661	2.60984e-26	2.17487e-25	7	Breast Cancer	Metastasis	Ascites	CCLE
SRR8616174	CVCL_1259	HCC1954	BRCA Stage II	3	0.787769	6	1.78129	1.97004e-21	7.03585e-21	11	Breast Cancer	Primary	Breast	CCLE
SRR8615338	CVCL_1781	UACC-812	BRCA Stage II	3	0.778775	14	1.86652	2.05171e-32	2.56463e-31	3	Breast Cancer	Primary	Breast	CCLE
SRR8615458	CVCL_1267	HCC38	BRCA Stage II	5	0.77472	20	1.86231	3.51724e-22	1.35278e-21	4	Breast Cancer	Primary	Breast	CCLE
SRR8615578	CVCL_0419	MDA-MB-468	BRCA Stage II	6	0.783194	8	1.68458	1.53289e-17	4.25802e-17	17	Breast Cancer	Metastasis	Pleural Effusion	CCLE
SRR8616180	CVCL_1254	HCC1500	BRCA Stage II	7	0.775481	19	1.80794	1.0106e-24	5.61444e-24	10	Breast Cancer	Primary	Breast	CCLE
SRR8615817	CVCL_1247	HCC1187	BRCA Stage II	7	0.774489	21	1.83133	1.6982e-24	8.49101e-24	8	Breast Cancer	Primary	Breast	CCLE
SRR8615816	CVCL_1252	HCC1428	BRCA Stage II	9	0.770203	26	1.81806	1.45088e-23	6.59491e-23	9	Breast Cancer	Metastasis	Pleural Effusion	CCLE
SRR8618304	CVCL_1661	ZR-75-30	BRCA Stage II	10	0.788933	4	1.35816	7.9175e-08	1.19962e-07	33	Breast Cancer	Metastasis	Ascites	CCLE
SRR8615582	CVCL_0621	MDA-MB-415	BRCA Stage II	10	0.781851	12	1.50802	3.80757e-11	8.27732e-11	25	Breast Cancer	Metastasis	Pleural Effusion	CCLE
SRR8615528	CVCL_1114	CAL-85-1	BRCA Stage II	12	0.778507	16	1.46703	3.52459e-10	6.77805e-10	26	Breast Cancer	Primary	Breast	CCLE
SRR8615774	CVCL_1074	AU565	BRCA Stage II	12	0.768799	28	1.75403	3.5534e-26	2.53814e-25	14	Breast Cancer	Metastasis	Pleural Effusion	CCLE
SRR8616177	CVCL_1258	HCC1806	BRCA Stage II	12	0.761857	37	1.86186	3.89522e-23	1.62301e-22	5	Breast Cancer	Primary	Breast	CCLE
SRR8616197	CVCL_1092	BT-549	BRCA Stage II	12	0.756903	40	2.07271	9.48552e-51	4.74276e-49	2	Breast Cancer	Primary	Breast	CCLE
SRR8616196	CVCL_2319	BT-483	BRCA Stage II	16	0.795794	1	1.2397	0.00142664	0.00165888	42	Breast Cancer	Primary	Breast	CCLE
SRR8615766	CVCL_1400	MDA-MB-175-VII	BRCA Stage II	17	0.788392	5	1.2697	0.000243798	0.000297314	39	Breast Cancer	Metastasis	Pleural Effusion	CCLE
SRR8615292	CVCL_1812	EFM-192A	BRCA Stage II	18	0.792062	3	1.19356	0.00725026	0.00805584	44	Breast Cancer	Metastasis	Pleural Effusion	CCLE
SRR8616001	CVCL_1263	HCC2218	BRCA Stage II	19	0.779102	13	1.31944	1.37757e-06	1.91329e-06	35	Breast Cancer	Primary	Breast	CCLE
HPA_29+SRR8615677	CVCL_0033	SK-BR-3	BRCA Stage II	19	0.7778	17	1.37866	1.01392e-08	1.63535e-08	31	Breast Cancer	Metastasis	Pleural Effusion	HPA+CCLE
SRR8616179	CVCL_0290	HCC1937	BRCA Stage II	19	0.771577	25	1.53106	1.63607e-10	3.27215e-10	23	Breast Cancer	Primary	Breast	CCLE
HPA_26+SRR8615758	CVCL_0031	MCF-7	BRCA Stage II	22	0.774116	22	1.44273	5.26354e-10	9.7473e-10	27	Breast Cancer	Metastasis	Pleural Effusion	HPA+CCLE
SRR8615278	CVCL_2067	HDQ-P1	BRCA Stage II	22	0.769839	27	1.55201	1.57729e-10	3.27215e-10	22	Breast Cancer	Primary	Breast	CCLE
SRR8615819	CVCL_1245	HCC1143	BRCA Stage II	24	0.767518	31	1.6291	2.08619e-15	5.48998e-15	19	Breast Cancer	Primary	Breast	CCLE
SRR8616195	CVCL_0179	BT-474	BRCA Stage II	25	0.782491	10	1.25979	0.000106602	0.000136669	41	Breast Cancer	Primary	Breast	CCLE
SRR8616076	CVCL_2094	KPL-1	BRCA Stage II	25	0.773341	23	1.42948	2.25416e-09	3.88647e-09	28	Breast Cancer	Metastasis	Pleural Effusion	CCLE
HPA_30+SRR8615812	CVCL_0553	T-47D	BRCA Stage II	27	0.777037	18	1.3105	8.68376e-06	1.1426e-05	36	Breast Cancer	Metastasis	Pleural Effusion	HPA+CCLE
SRR8615755	CVCL_0617	MDA-MB-134-VI	BRCA Stage II	27	0.737673	48	1.85044	3.45894e-33	5.76491e-32	6	Breast Cancer	Metastasis	Pleural Effusion	CCLE
SRR8616181	CVCL_1255	HCC1569	BRCA Stage II	29	0.763981	36	1.5715	4.74595e-13	1.18649e-12	21	Breast Cancer	Primary	Breast	CCLE
SRR8615584	CVCL_0623	MDA-MB-436	BRCA Stage II	29	0.754025	42	1.69772	5.25726e-21	1.75242e-20	15	Breast Cancer	Metastasis	Pleural Effusion	CCLE
SRR8616183	CVCL_1256	HCC1599	BRCA Stage II	29	0.749733	45	1.77031	3.10485e-25	1.94053e-24	12	Breast Cancer	Primary	Breast	CCLE
SRR8615289	CVCL_0253	EFM-19	BRCA Stage II	32	0.783077	9	1.00889	0.428571	0.437318	49	Breast Cancer	Metastasis	Pleural Effusion	CCLE
SRR8615821	CVCL_1251	HCC1419	BRCA Stage II	32	0.768247	29	1.42421	2.09429e-09	3.7398e-09	29	Breast Cancer	Primary	Breast	CCLE
SRR8615264	CVCL_1110	CAL-51	BRCA Stage II	34	0.753394	43	1.6939	4.2922e-19	1.34131e-18	16	Breast Cancer	Metastasis	Pleural Effusion	CCLE
SRR8615532	CVCL_1115	CAMA-1	BRCA Stage II	35	0.778607	15	1.18695	0.00260838	0.00296406	45	Breast Cancer	Metastasis	Pleural Effusion	CCLE
SRR8615452	CVCL_1270	HCC70	BRCA Stage II	36	0.782266	11	1.00386	0.456543	0.456543	50	Breast Cancer	Primary	Breast	CCLE
SRR8615268	CVCL_1106	CAL-148	BRCA Stage II	36	0.772926	24	1.27715	6.04873e-06	8.17396e-06	37	Breast Cancer	Metastasis	Pleural Effusion	CCLE
SRR8615270	CVCL_1104	CAL-120	BRCA Stage II	38	0.753344	44	1.63992	6.58197e-19	1.93587e-18	18	Breast Cancer	Metastasis	Pleural Effusion	CCLE
SRR8616124	CVCL_0178	BT-20	BRCA Stage II	39	0.757964	39	1.52796	1.88745e-12	4.28966e-12	24	Breast Cancer	Primary	Breast	CCLE
SRR8615297	CVCL_1183	DU4475	BRCA Stage II	39	0.709045	50	1.76922	4.37659e-27	4.37659e-26	13	Breast Cancer	Metastasis	Skin	CCLE
SRR8615891	CVCL_1261	HCC2157	BRCA Stage II	41	0.76557	35	1.40605	8.33094e-09	1.38849e-08	30	Breast Cancer	Primary	Breast	CCLE
SRR8616175	CVCL_2062	HCC202	BRCA Stage II	42	0.766437	33	1.3537	2.47821e-07	3.64442e-07	34	Breast Cancer	Primary	Breast	CCLE
SRR8615756	CVCL_0618	MDA-MB-157	BRCA Stage II	42	0.740034	47	1.58435	1.70911e-12	4.06932e-12	20	Breast Cancer	Metastasis	Pleural Effusion	CCLE
SRR8615337	CVCL_1782	UACC-893	BRCA Stage II	44	0.768192	30	1.23879	0.000155308	0.000194135	43	Breast Cancer	Primary	Breast	CCLE
SRR8615822	CVCL_1249	HCC1395	BRCA Stage II	45	0.766141	34	1.26944	0.000275696	0.000328209	40	Breast Cancer	Primary	Breast	CCLE
SRR8615558	CVCL_2077	JIMT-1	BRCA Stage II	46	0.766616	32	1.15141	0.00934116	0.0101534	46	Breast Cancer	Metastasis	Pleural Effusion	CCLE
SRR8615420	CVCL_0332	Hs 578T	BRCA Stage II	46	0.743659	46	1.36934	3.15667e-08	4.93229e-08	32	Breast Cancer	Primary	Breast	CCLE
SRR8615767	CVCL_0062	MDA-MB-231	BRCA Stage II	48	0.760523	38	1.02817	0.311688	0.324675	48	Breast Cancer	Metastasis	Pleural Effusion	CCLE
SRR8616127	CVCL_2949	HMC-1-8	BRCA Stage II	49	0.727393	49	1.2729	5.06603e-07	7.23719e-07	38	Breast Cancer	Metastasis	Pleural Effusion	CCLE
SRR8615577	CVCL_0418	MDA-MB-453	BRCA Stage II	50	0.756131	41	1.10136	0.02997	0.031883	47	Breast Cancer	Metastasis	Pericardial Effusion	CCLE
SRR8616174	CVCL_1259	HCC1954	BRCA Stage III	1	0.78907	8	2.02258	1.02609e-09	1.02609e-08	2	Breast Cancer	Primary	Breast	CCLE
SRR8615582	CVCL_0621	MDA-MB-415	BRCA Stage III	2	0.787002	10	1.95156	7.32144e-10	9.1518e-09	4	Breast Cancer	Metastasis	Pleural Effusion	CCLE
SRR8616195	CVCL_0179	BT-474	BRCA Stage III	3	0.787715	9	1.7168	1.01821e-06	7.27292e-06	6	Breast Cancer	Primary	Breast	CCLE
SRR8615766	CVCL_1400	MDA-MB-175-VII	BRCA Stage III	4	0.795949	5	1.64691	5.41615e-05	0.000223446	11	Breast Cancer	Metastasis	Pleural Effusion	CCLE
SRR8615581	CVCL_0620	MDA-MB-361	BRCA Stage III	5	0.79726	3	1.49703	0.00201642	0.00593064	17	Breast Cancer	Metastasis	Central Nervous System	CCLE
HPA_29+SRR8615677	CVCL_0033	SK-BR-3	BRCA Stage III	6	0.783197	16	1.71498	8.81311e-07	7.27292e-06	7	Breast Cancer	Metastasis	Pleural Effusion	HPA+CCLE
SRR8615774	CVCL_1074	AU565	BRCA Stage III	7	0.774019	27	2.07015	1.01093e-13	5.05463e-12	1	Breast Cancer	Metastasis	Pleural Effusion	CCLE
SRR8616196	CVCL_2319	BT-483	BRCA Stage III	8	0.803475	1	1.26815	0.040959	0.0620592	32	Breast Cancer	Primary	Breast	CCLE
SRR8618304	CVCL_1661	ZR-75-30	BRCA Stage III	8	0.79622	4	1.34244	0.0071759	0.0132887	29	Breast Cancer	Metastasis	Ascites	CCLE
SRR8615821	CVCL_1251	HCC1419	BRCA Stage III	10	0.775486	24	1.68229	2.76875e-06	1.38437e-05	10	Breast Cancer	Primary	Breast	CCLE
SRR8616175	CVCL_2062	HCC202	BRCA Stage III	10	0.772929	29	1.90891	4.94695e-10	8.24491e-09	5	Breast Cancer	Primary	Breast	CCLE
SRR8615816	CVCL_1252	HCC1428	BRCA Stage III	12	0.77616	23	1.5465	0.000230127	0.000761868	15	Breast Cancer	Metastasis	Pleural Effusion	CCLE
SRR8615292	CVCL_1812	EFM-192A	BRCA Stage III	13	0.79919	2	1.20115	0.0919081	0.1242	37	Breast Cancer	Metastasis	Pleural Effusion	CCLE
SRR8615338	CVCL_1781	UACC-812	BRCA Stage III	13	0.786004	11	1.34494	0.00949062	0.0169475	28	Breast Cancer	Primary	Breast	CCLE
SRR8616076	CVCL_2094	KPL-1	BRCA Stage III	13	0.779757	20	1.4284	0.00442455	0.00961858	19	Breast Cancer	Metastasis	Pleural Effusion	CCLE
SRR8616179	CVCL_0290	HCC1937	BRCA Stage III	16	0.774495	26	1.58705	0.000230127	0.000761868	14	Breast Cancer	Primary	Breast	CCLE
SRR8618301	CVCL_0588	ZR-75-1	BRCA Stage III	17	0.789541	7	1.24531	0.047952	0.0699301	34	Breast Cancer	Metastasis	Ascites	CCLE
SRR8616181	CVCL_1255	HCC1569	BRCA Stage III	17	0.763721	38	2.00871	4.7095e-10	8.24491e-09	3	Breast Cancer	Primary	Breast	CCLE
HPA_30+SRR8615812	CVCL_0553	T-47D	BRCA Stage III	19	0.784874	13	1.25593	0.031968	0.04995	33	Breast Cancer	Metastasis	Pleural Effusion	HPA+CCLE
SRR8616124	CVCL_0178	BT-20	BRCA Stage III	20	0.761822	40	1.70316	2.63117e-06	1.38437e-05	8	Breast Cancer	Primary	Breast	CCLE
SRR8615268	CVCL_1106	CAL-148	BRCA Stage III	21	0.778512	22	1.36418	0.00323734	0.00851931	27	Breast Cancer	Metastasis	Pleural Effusion	CCLE
SRR8615817	CVCL_1247	HCC1187	BRCA Stage III	22	0.772818	30	1.42346	0.00650665	0.0125128	20	Breast Cancer	Primary	Breast	CCLE
SRR8615819	CVCL_1245	HCC1143	BRCA Stage III	23	0.76815	33	1.42959	0.00382967	0.00904179	18	Breast Cancer	Primary	Breast	CCLE
SRR8615270	CVCL_1104	CAL-120	BRCA Stage III	23	0.756523	42	1.69765	1.9089e-06	1.19306e-05	9	Breast Cancer	Metastasis	Pleural Effusion	CCLE
SRR8615532	CVCL_1115	CAMA-1	BRCA Stage III	25	0.785382	12	1.01893	0.422577	0.528222	40	Breast Cancer	Metastasis	Pleural Effusion	CCLE
HPA_26+SRR8615758	CVCL_0031	MCF-7	BRCA Stage III	26	0.78031	19	1.22075	0.0519481	0.0721501	36	Breast Cancer	Metastasis	Pleural Effusion	HPA+CCLE
SRR8615891	CVCL_1261	HCC2157	BRCA Stage III	26	0.767591	34	1.40831	0.00390403	0.00904179	21	Breast Cancer	Primary	Breast	CCLE
SRR8615289	CVCL_0253	EFM-19	BRCA Stage III	28	0.789882	6	0.637561	1	1	50	Breast Cancer	Metastasis	Pleural Effusion	CCLE
SRR8615578	CVCL_0419	MDA-MB-468	BRCA Stage III	28	0.783977	15	0.985614	0.523477	0.638386	41	Breast Cancer	Metastasis	Pleural Effusion	CCLE
SRR8615528	CVCL_1114	CAL-85-1	BRCA Stage III	28	0.778651	21	1.23249	0.048951	0.0699301	35	Breast Cancer	Primary	Breast	CCLE
SRR8615458	CVCL_1267	HCC38	BRCA Stage III	28	0.774594	25	1.31671	0.028971	0.0467275	31	Breast Cancer	Primary	Breast	CCLE
SRR8615558	CVCL_2077	JIMT-1	BRCA Stage III	28	0.770625	32	1.38629	0.0062092	0.0124184	24	Breast Cancer	Metastasis	Pleural Effusion	CCLE
SRR8616177	CVCL_1258	HCC1806	BRCA Stage III	33	0.764654	36	1.38736	0.017573	0.0302983	23	Breast Cancer	Primary	Breast	CCLE
SRR8616180	CVCL_1254	HCC1500	BRCA Stage III	34	0.781431	18	0.972867	0.565435	0.673136	42	Breast Cancer	Primary	Breast	CCLE
SRR8615756	CVCL_0618	MDA-MB-157	BRCA Stage III	34	0.74189	48	1.62824	3.73239e-05	0.000169654	12	Breast Cancer	Metastasis	Pleural Effusion	CCLE
SRR8616001	CVCL_1263	HCC2218	BRCA Stage III	36	0.784869	14	0.707668	0.996004	1	48	Breast Cancer	Primary	Breast	CCLE
SRR8615452	CVCL_1270	HCC70	BRCA Stage III	37	0.78315	17	0.834002	0.897103	0.975112	46	Breast Cancer	Primary	Breast	CCLE
SRR8615767	CVCL_0062	MDA-MB-231	BRCA Stage III	37	0.763768	37	1.36916	0.00397839	0.00904179	26	Breast Cancer	Metastasis	Pleural Effusion	CCLE
SRR8615755	CVCL_0617	MDA-MB-134-VI	BRCA Stage III	37	0.744983	47	1.52177	0.000243798	0.000761868	16	Breast Cancer	Metastasis	Pleural Effusion	CCLE
SRR8615297	CVCL_1183	DU4475	BRCA Stage III	37	0.712883	50	1.58869	5.80958e-05	0.000223446	13	Breast Cancer	Metastasis	Skin	CCLE
SRR8615822	CVCL_1249	HCC1395	BRCA Stage III	41	0.766552	35	1.33381	0.0271854	0.0453091	30	Breast Cancer	Primary	Breast	CCLE
SRR8615337	CVCL_1782	UACC-893	BRCA Stage III	42	0.773035	28	1.10703	0.1998	0.256154	38	Breast Cancer	Primary	Breast	CCLE
SRR8616197	CVCL_1092	BT-549	BRCA Stage III	42	0.75771	41	1.38499	0.00479635	0.0099924	25	Breast Cancer	Primary	Breast	CCLE
SRR8615420	CVCL_0332	Hs 578T	BRCA Stage III	44	0.745669	46	1.39787	0.00257138	0.00714272	22	Breast Cancer	Primary	Breast	CCLE
SRR8615278	CVCL_2067	HDQ-P1	BRCA Stage III	45	0.772101	31	0.942922	0.625375	0.710653	44	Breast Cancer	Primary	Breast	CCLE
SRR8615577	CVCL_0418	MDA-MB-453	BRCA Stage III	46	0.762541	39	0.833932	0.943057	1	47	Breast Cancer	Metastasis	Pericardial Effusion	CCLE
SRR8615584	CVCL_0623	MDA-MB-436	BRCA Stage III	47	0.755464	44	0.961591	0.596404	0.693493	43	Breast Cancer	Metastasis	Pleural Effusion	CCLE
SRR8615264	CVCL_1110	CAL-51	BRCA Stage III	48	0.755889	43	0.912563	0.708292	0.786991	45	Breast Cancer	Metastasis	Pleural Effusion	CCLE
SRR8616127	CVCL_2949	HMC-1-8	BRCA Stage III	48	0.729301	49	1.09715	0.181818	0.239234	39	Breast Cancer	Metastasis	Pleural Effusion	CCLE
SRR8616183	CVCL_1256	HCC1599	BRCA Stage III	50	0.749478	45	0.687492	0.993007	1	49	Breast Cancer	Primary	Breast	CCLE
SRR8615581	CVCL_0620	MDA-MB-361	BRCA Stage IV	1	0.805186	3	1.96987	2.12005e-14	5.30013e-13	1	Breast Cancer	Metastasis	Central Nervous System	CCLE
SRR8615292	CVCL_1812	EFM-192A	BRCA Stage IV	2	0.806221	2	1.63776	4.20017e-08	2.33343e-07	8	Breast Cancer	Metastasis	Pleural Effusion	CCLE
SRR8616174	CVCL_1259	HCC1954	BRCA Stage IV	3	0.796916	7	1.76035	2.46132e-10	2.46132e-09	4	Breast Cancer	Primary	Breast	CCLE
SRR8615578	CVCL_0419	MDA-MB-468	BRCA Stage IV	4	0.795037	8	1.74373	3.32769e-10	2.77307e-09	5	Breast Cancer	Metastasis	Pleural Effusion	CCLE
SRR8615582	CVCL_0621	MDA-MB-415	BRCA Stage IV	5	0.793605	11	1.61729	3.62624e-08	2.2664e-07	9	Breast Cancer	Metastasis	Pleural Effusion	CCLE
SRR8615289	CVCL_0253	EFM-19	BRCA Stage IV	6	0.797227	6	1.39834	5.24778e-05	0.000163993	16	Breast Cancer	Metastasis	Pleural Effusion	CCLE
SRR8618301	CVCL_0588	ZR-75-1	BRCA Stage IV	7	0.793631	10	1.47714	1.54986e-05	5.96098e-05	13	Breast Cancer	Metastasis	Ascites	CCLE
SRR8615338	CVCL_1781	UACC-812	BRCA Stage IV	8	0.790446	17	1.54007	1.71778e-07	8.5889e-07	11	Breast Cancer	Primary	Breast	CCLE
SRR8615774	CVCL_1074	AU565	BRCA Stage IV	8	0.785324	22	1.71021	2.51164e-12	3.13955e-11	6	Breast Cancer	Metastasis	Pleural Effusion	CCLE
SRR8615816	CVCL_1252	HCC1428	BRCA Stage IV	8	0.783319	26	1.93297	3.59114e-16	1.79557e-14	2	Breast Cancer	Metastasis	Pleural Effusion	CCLE
SRR8615766	CVCL_1400	MDA-MB-175-VII	BRCA Stage IV	11	0.80218	4	1.21544	0.032967	0.0610501	27	Breast Cancer	Metastasis	Pleural Effusion	CCLE
SRR8615528	CVCL_1114	CAL-85-1	BRCA Stage IV	12	0.788748	19	1.41911	3.56402e-05	0.000118801	15	Breast Cancer	Primary	Breast	CCLE
SRR8616076	CVCL_2094	KPL-1	BRCA Stage IV	13	0.788871	18	1.37521	0.000248355	0.000653565	17	Breast Cancer	Metastasis	Pleural Effusion	CCLE
SRR8615817	CVCL_1247	HCC1187	BRCA Stage IV	14	0.783307	27	1.52459	1.11846e-05	4.66026e-05	12	Breast Cancer	Primary	Breast	CCLE
HPA_29+SRR8615677	CVCL_0033	SK-BR-3	BRCA Stage IV	15	0.793733	9	1.13658	0.0629371	0.104895	31	Breast Cancer	Metastasis	Pleural Effusion	HPA+CCLE
SRR8616195	CVCL_0179	BT-474	BRCA Stage IV	15	0.793056	12	1.16262	0.036963	0.0660054	28	Breast Cancer	Primary	Breast	CCLE
SRR8615278	CVCL_2067	HDQ-P1	BRCA Stage IV	15	0.783031	30	1.61157	4.64032e-07	2.10924e-06	10	Breast Cancer	Primary	Breast	CCLE
SRR8616177	CVCL_1258	HCC1806	BRCA Stage IV	15	0.773803	37	1.90251	2.65419e-13	4.42364e-12	3	Breast Cancer	Primary	Breast	CCLE
HPA_26+SRR8615758	CVCL_0031	MCF-7	BRCA Stage IV	19	0.787958	21	1.35309	0.000353162	0.000882906	20	Breast Cancer	Metastasis	Pleural Effusion	HPA+CCLE
SRR8618304	CVCL_1661	ZR-75-30	BRCA Stage IV	20	0.80209	5	1.04918	0.261738	0.3537	37	Breast Cancer	Metastasis	Ascites	CCLE
SRR8616196	CVCL_2319	BT-483	BRCA Stage IV	21	0.808657	1	0.985077	0.539461	0.638896	42	Breast Cancer	Primary	Breast	CCLE
SRR8616124	CVCL_0178	BT-20	BRCA Stage IV	22	0.773132	38	1.68072	8.51103e-10	6.0793e-09	7	Breast Cancer	Primary	Breast	CCLE
SRR8616175	CVCL_2062	HCC202	BRCA Stage IV	23	0.783946	24	1.31065	0.000948031	0.00197506	23	Breast Cancer	Primary	Breast	CCLE
SRR8615558	CVCL_2077	JIMT-1	BRCA Stage IV	24	0.783151	28	1.32181	0.000544955	0.00129751	22	Breast Cancer	Metastasis	Pleural Effusion	CCLE
SRR8616179	CVCL_0290	HCC1937	BRCA Stage IV	25	0.783491	25	1.2663	0.0150205	0.0288856	26	Breast Cancer	Primary	Breast	CCLE
SRR8615821	CVCL_1251	HCC1419	BRCA Stage IV	25	0.781259	32	1.3659	0.00020292	0.000596825	19	Breast Cancer	Primary	Breast	CCLE
SRR8615819	CVCL_1245	HCC1143	BRCA Stage IV	27	0.777984	34	1.3692	0.000892988	0.00194128	18	Breast Cancer	Primary	Breast	CCLE
SRR8616001	CVCL_1263	HCC2218	BRCA Stage IV	28	0.792271	14	1.01905	0.40959	0.511988	40	Breast Cancer	Primary	Breast	CCLE
SRR8615532	CVCL_1115	CAMA-1	BRCA Stage IV	28	0.791524	15	1.0304	0.34965	0.460066	39	Breast Cancer	Metastasis	Pleural Effusion	CCLE
SRR8615337	CVCL_1782	UACC-893	BRCA Stage IV	28	0.783057	29	1.27107	0.00268237	0.00536474	25	Breast Cancer	Primary	Breast	CCLE
SRR8615584	CVCL_0623	MDA-MB-436	BRCA Stage IV	31	0.766429	42	1.42632	3.05889e-05	0.000109246	14	Breast Cancer	Metastasis	Pleural Effusion	CCLE
HPA_30+SRR8615812	CVCL_0553	T-47D	BRCA Stage IV	32	0.791074	16	0.971359	0.611389	0.69476	44	Breast Cancer	Metastasis	Pleural Effusion	HPA+CCLE
SRR8615452	CVCL_1270	HCC70	BRCA Stage IV	33	0.792937	13	0.69527	1	1	50	Breast Cancer	Primary	Breast	CCLE
SRR8615891	CVCL_1261	HCC2157	BRCA Stage IV	34	0.778659	33	1.13366	0.0849151	0.13268	32	Breast Cancer	Primary	Breast	CCLE
SRR8615268	CVCL_1106	CAL-148	BRCA Stage IV	35	0.788061	20	0.867927	0.94006	1	46	Breast Cancer	Metastasis	Pleural Effusion	CCLE
SRR8616180	CVCL_1254	HCC1500	BRCA Stage IV	36	0.784048	23	0.874516	0.893107	0.992341	45	Breast Cancer	Primary	Breast	CCLE
SRR8615755	CVCL_0617	MDA-MB-134-VI	BRCA Stage IV	37	0.747067	48	1.34217	0.000691495	0.00157158	21	Breast Cancer	Metastasis	Pleural Effusion	CCLE
SRR8616197	CVCL_1092	BT-549	BRCA Stage IV	38	0.766868	41	1.16246	0.043956	0.0757863	29	Breast Cancer	Primary	Breast	CCLE
SRR8616127	CVCL_2949	HMC-1-8	BRCA Stage IV	39	0.739536	49	1.30014	0.000225593	0.000626647	24	Breast Cancer	Metastasis	Pleural Effusion	CCLE
SRR8615458	CVCL_1267	HCC38	BRCA Stage IV	40	0.782941	31	0.982598	0.549451	0.638896	43	Breast Cancer	Primary	Breast	CCLE
SRR8615767	CVCL_0062	MDA-MB-231	BRCA Stage IV	41	0.772553	39	1.07097	0.203796	0.28305	36	Breast Cancer	Metastasis	Pleural Effusion	CCLE
SRR8616181	CVCL_1255	HCC1569	BRCA Stage IV	42	0.774528	36	1.01848	0.423576	0.516557	41	Breast Cancer	Primary	Breast	CCLE
SRR8615756	CVCL_0618	MDA-MB-157	BRCA Stage IV	42	0.753644	47	1.1597	0.0679321	0.109568	30	Breast Cancer	Metastasis	Pleural Effusion	CCLE
SRR8615270	CVCL_1104	CAL-120	BRCA Stage IV	44	0.7644	43	1.09076	0.171828	0.245469	35	Breast Cancer	Metastasis	Pleural Effusion	CCLE
SRR8616183	CVCL_1256	HCC1599	BRCA Stage IV	45	0.758548	45	1.09502	0.161838	0.237997	34	Breast Cancer	Primary	Breast	CCLE
SRR8615297	CVCL_1183	DU4475	BRCA Stage IV	46	0.722375	50	1.11632	0.121878	0.184664	33	Breast Cancer	Metastasis	Skin	CCLE
SRR8615822	CVCL_1249	HCC1395	BRCA Stage IV	47	0.777696	35	0.725177	0.998002	1	49	Breast Cancer	Primary	Breast	CCLE
SRR8615420	CVCL_0332	Hs 578T	BRCA Stage IV	47	0.758524	46	1.03167	0.35964	0.461077	38	Breast Cancer	Primary	Breast	CCLE
SRR8615577	CVCL_0418	MDA-MB-453	BRCA Stage IV	49	0.771046	40	0.736139	1	1	48	Breast Cancer	Metastasis	Pericardial Effusion	CCLE
SRR8615264	CVCL_1110	CAL-51	BRCA Stage IV	50	0.763846	44	0.802879	0.982018	1	47	Breast Cancer	Metastasis	Pleural Effusion	CCLE
For GSEA, p-values were adjusted based on the Benjamini-Hochberg procedure.

## Sheet: CHOL
Supplementary Data 6. Cell line prioritization for TCGA cohorts at the pathologic stage level (CHOL).
Overall result					Correlation-based		GSEA-based				Cell line information
GEO-SRA/HPA ID	RRID	Cell line name	TCGA pathologic stage	Overall rank	Correlation	Correlation rank	NES	P-value	Adjusted P-value	GSEA rank	Primary disease	Primary/metastasis	Sample collection site	Data source
SRR8615571	CVCL_5008	SNU-1079	CHOL Stage I	1	0.76459	2	1.81916	5.2951e-33	1.85329e-32	2	Bile Duct Cancer	NA	Biliary Tract	CCLE
SRR8615651	CVCL_5065	SNU-478	CHOL Stage I	2	0.769017	1	1.33637	4.5654e-08	5.3263e-08	6	Bile Duct Cancer	NA	Biliary Tract	CCLE
SRR8615474	CVCL_5101	SNU-869	CHOL Stage I	2	0.761222	3	1.58587	1.26177e-17	2.20809e-17	4	Bile Duct Cancer	NA	Biliary Tract	CCLE
SRR8615308	CVCL_5038	SNU-245	CHOL Stage I	4	0.747528	5	1.66034	2.67525e-27	6.24226e-27	3	Bile Duct Cancer	NA	Biliary Tract	CCLE
SRR8615663	CVCL_2955	HuH-28	CHOL Stage I	4	0.728383	7	1.94736	2.06943e-57	1.4486e-56	1	Bile Duct Cancer	Primary	Biliary Tract	CCLE
SRR8615565	CVCL_5015	SNU-1196	CHOL Stage I	6	0.748405	4	1.37793	1.13745e-09	1.59243e-09	5	Bile Duct Cancer	NA	Biliary Tract	CCLE
SRR8615666	CVCL_0324	HuCC-T1	CHOL Stage I	7	0.729497	6	1.08508	0.025974	0.025974	7	Bile Duct Cancer	Metastasis	Ascites	CCLE
SRR8615571	CVCL_5008	SNU-1079	CHOL Stage II	1	0.773239	1	1.80244	9.80582e-18	6.86407e-17	1	Bile Duct Cancer	NA	Biliary Tract	CCLE
SRR8615651	CVCL_5065	SNU-478	CHOL Stage II	2	0.772673	2	1.60665	3.73381e-12	1.30683e-11	2	Bile Duct Cancer	NA	Biliary Tract	CCLE
SRR8615474	CVCL_5101	SNU-869	CHOL Stage II	3	0.767636	3	1.56028	2.47797e-09	5.56742e-09	3	Bile Duct Cancer	NA	Biliary Tract	CCLE
SRR8615565	CVCL_5015	SNU-1196	CHOL Stage II	4	0.754881	4	1.41367	1.20645e-06	1.40752e-06	6	Bile Duct Cancer	NA	Biliary Tract	CCLE
SRR8615308	CVCL_5038	SNU-245	CHOL Stage II	4	0.752268	5	1.4191	6.17287e-07	8.64202e-07	5	Bile Duct Cancer	NA	Biliary Tract	CCLE
SRR8615663	CVCL_2955	HuH-28	CHOL Stage II	6	0.732787	7	1.49542	3.18138e-09	5.56742e-09	4	Bile Duct Cancer	Primary	Biliary Tract	CCLE
SRR8615666	CVCL_0324	HuCC-T1	CHOL Stage II	7	0.733162	6	1.09902	0.0519481	0.0519481	7	Bile Duct Cancer	Metastasis	Ascites	CCLE
SRR8615651	CVCL_5065	SNU-478	CHOL Stage IV	1	0.792373	1	1.55652	1.58288e-09	2.77003e-09	3	Bile Duct Cancer	NA	Biliary Tract	CCLE
SRR8615571	CVCL_5008	SNU-1079	CHOL Stage IV	2	0.782807	3	1.66222	1.15869e-11	4.0554e-11	2	Bile Duct Cancer	NA	Biliary Tract	CCLE
SRR8615308	CVCL_5038	SNU-245	CHOL Stage IV	3	0.775683	5	1.8574	7.68257e-23	5.3778e-22	1	Bile Duct Cancer	NA	Biliary Tract	CCLE
SRR8615474	CVCL_5101	SNU-869	CHOL Stage IV	4	0.783336	2	1.39199	2.41552e-05	2.81811e-05	6	Bile Duct Cancer	NA	Biliary Tract	CCLE
SRR8615565	CVCL_5015	SNU-1196	CHOL Stage IV	5	0.776519	4	1.49664	4.3567e-08	6.09938e-08	5	Bile Duct Cancer	NA	Biliary Tract	CCLE
SRR8615663	CVCL_2955	HuH-28	CHOL Stage IV	6	0.743671	7	1.55265	7.84771e-11	1.83113e-10	4	Bile Duct Cancer	Primary	Biliary Tract	CCLE
SRR8615666	CVCL_0324	HuCC-T1	CHOL Stage IV	7	0.748906	6	0.882182	0.973027	0.973027	7	Bile Duct Cancer	Metastasis	Ascites	CCLE
For GSEA, p-values were adjusted based on the Benjamini-Hochberg procedure.

## Sheet: COAD
Supplementary Data 6. Cell line prioritization for TCGA cohorts at the pathologic stage level (COAD).
Overall result					Correlation-based		GSEA-based				Cell line information
GEO-SRA/HPA ID	RRID	Cell line name	TCGA pathologic stage	Overall rank	Correlation	Correlation rank	NES	P-value	Adjusted P-value	GSEA rank	Primary disease	Primary/metastasis	Sample collection site	Data source
SRR8615451	CVCL_2917	HCC-56	COAD Stage I	1	0.826103	5	1.66881	0.000262025	0.00146734	8	Colon/Colorectal Cancer	NA	Large Intestine	CCLE
SRR8615924	CVCL_0544	SW1116	COAD Stage I	2	0.815071	17	1.9185	2.56238e-06	3.58733e-05	2	Colon/Colorectal Cancer	Primary	Colon	CCLE
SRR8615619	CVCL_5111	SNU-C4	COAD Stage I	3	0.820016	9	1.60901	0.00142664	0.00532611	12	Colon/Colorectal Cancer	NA	Large Intestine	CCLE
SRR8615564	CVCL_1718	SW1463	COAD Stage I	4	0.824233	6	1.50734	0.00290436	0.00739291	17	Colon/Colorectal Cancer	Primary	Large Intestine	CCLE
SRR8615958	CVCL_1151	CW-2	COAD Stage I	5	0.818563	12	1.55389	0.00129778	0.00519112	14	Colon/Colorectal Cancer	Primary	Large Intestine	CCLE
SRR8616141	CVCL_1980	CL-34	COAD Stage I	6	0.822977	7	1.41199	0.0139743	0.0313024	24	Colon/Colorectal Cancer	Primary	Colon	CCLE
SRR8616033	CVCL_1294	HT-55	COAD Stage I	7	0.818558	13	1.44189	0.00568868	0.0138507	22	Colon/Colorectal Cancer	Primary	Large Intestine	CCLE
SRR8615317	CVCL_5058	SNU-407	COAD Stage I	8	0.790245	36	2.07911	1.93401e-08	1.08305e-06	1	Colon/Colorectal Cancer	Metastasis	Soft Tissue	CCLE
SRR8616142	CVCL_1982	CL-40	COAD Stage I	9	0.831976	1	1.15733	0.171828	0.240559	38	Colon/Colorectal Cancer	Primary	Colon	CCLE
SRR8616159	CVCL_9980	NCI-H684	COAD Stage I	9	0.827453	3	1.24505	0.0859141	0.133644	36	Colon/Colorectal Cancer	Metastasis	Liver	CCLE
SRR8616044	CVCL_2520	HT115	COAD Stage I	11	0.81973	10	1.30198	0.02997	0.0541394	31	Colon/Colorectal Cancer	NA	Colon	CCLE
SRR8615856	CVCL_0632	SW948	COAD Stage I	12	0.815346	16	1.37056	0.0151699	0.0326737	27	Colon/Colorectal Cancer	Primary	Colon	CCLE
SRR8616139	CVCL_1978	CL-11	COAD Stage I	12	0.788175	37	1.75072	5.69678e-05	0.000398775	6	Colon/Colorectal Cancer	Primary	Colon	CCLE
HPA_10+SRR8616194	CVCL_0025	Caco-2	COAD Stage I	14	0.78516	39	1.82659	9.65632e-06	0.000108151	5	Colon/Colorectal Cancer	NA	Colon	HPA+CCLE
SRR8616032	CVCL_0320	HT-29	COAD Stage I	15	0.799834	29	1.50142	0.00175798	0.00615293	18	Colon/Colorectal Cancer	Primary	Large Intestine	CCLE
SRR8615381	CVCL_2450	GP2d	COAD Stage I	15	0.797425	31	1.52604	0.00234939	0.00709627	16	Colon/Colorectal Cancer	Primary	Colon	CCLE
SRR8616058	CVCL_0545	SW403	COAD Stage I	17	0.830623	2	0.982855	0.529471	0.644573	46	Colon/Colorectal Cancer	Primary	Colon	CCLE
SRR8615809	CVCL_1564	NCI-H508	COAD Stage I	17	0.818043	14	1.27079	0.0599401	0.101716	34	Colon/Colorectal Cancer	Metastasis	Abdomen	CCLE
SRR8615466	CVCL_5112	SNU-C5	COAD Stage I	17	0.785328	38	1.65242	0.000257468	0.00146734	10	Colon/Colorectal Cancer	NA	Colon	CCLE
SRR8615906	CVCL_1331	KM12	COAD Stage I	20	0.772199	46	1.8981	2.30876e-07	4.30969e-06	3	Colon/Colorectal Cancer	Primary	Large Intestine	CCLE
SRR8615396	CVCL_1382	LS1034	COAD Stage I	21	0.811833	19	1.29998	0.045954	0.0804196	32	Colon/Colorectal Cancer	Primary	Large Intestine	CCLE
SRR8615573	CVCL_5002	SNU-1033	COAD Stage I	21	0.805198	26	1.40726	0.019075	0.0381499	25	Colon/Colorectal Cancer	Primary	Large Intestine	CCLE
SRR8615251	CVCL_2873	CCK-81	COAD Stage I	21	0.797997	30	1.4507	0.00253438	0.00709627	21	Colon/Colorectal Cancer	Metastasis	Large Intestine	CCLE
SRR8615475	CVCL_1708	SNU-C1	COAD Stage I	24	0.80826	23	1.31214	0.0160711	0.0333327	30	Colon/Colorectal Cancer	Metastasis	Abdomen	CCLE
SRR8615476	CVCL_1709	SNU-C2A	COAD Stage I	25	0.767613	47	1.67997	0.000508321	0.00258781	7	Colon/Colorectal Cancer	Primary	Large Intestine	CCLE
SRR8615307	CVCL_5044	SNU-283	COAD Stage I	26	0.82672	4	0.831854	0.871129	0.956534	51	Colon/Colorectal Cancer	Metastasis	Abdomen	CCLE
SRR8615398	CVCL_0397	LS180	COAD Stage I	26	0.81324	18	1.17735	0.115884	0.175392	37	Colon/Colorectal Cancer	Primary	Colon	CCLE
SRR8615399	CVCL_1383	LS123	COAD Stage I	26	0.783495	40	1.53327	0.00201642	0.00664231	15	Colon/Colorectal Cancer	Primary	Colon	CCLE
SRR8615829	CVCL_0555	T84	COAD Stage I	29	0.815878	15	1.13494	0.195804	0.26744	41	Colon/Colorectal Cancer	Metastasis	Lung	CCLE
SRR8616153	CVCL_1581	NCI-H716	COAD Stage I	30	0.733089	54	1.85131	4.04365e-08	1.13222e-06	4	Colon/Colorectal Cancer	Metastasis	Ascites	CCLE
SRR8616140	CVCL_1979	CL-14	COAD Stage I	31	0.819689	11	0.951431	0.584416	0.681818	48	Colon/Colorectal Cancer	NA	Large Intestine	CCLE
SRR8615938	CVCL_5016	SNU-1197	COAD Stage I	31	0.792818	33	1.39701	0.0238812	0.0461154	26	Colon/Colorectal Cancer	Primary	Colon	CCLE
SRR8616024	CVCL_5078	SNU-61	COAD Stage I	33	0.821386	8	0.719425	0.968032	1	54	Colon/Colorectal Cancer	Metastasis	Liver	CCLE
SRR8615392	CVCL_1386	LS513	COAD Stage I	33	0.808759	22	1.15198	0.157842	0.232609	40	Colon/Colorectal Cancer	Primary	Large Intestine	CCLE
SRR8615854	CVCL_1729	SW837	COAD Stage I	33	0.7913	34	1.36017	0.0286874	0.0535498	28	Colon/Colorectal Cancer	Primary	Large Intestine	CCLE
SRR8615680	CVCL_0626	SK-CO-1	COAD Stage I	36	0.806245	25	1.15445	0.167832	0.240559	39	Colon/Colorectal Cancer	Metastasis	Ascites	CCLE
SRR8616200	CVCL_1096	C2BBe1	COAD Stage I	36	0.777799	44	1.4751	0.00290436	0.00739291	20	Colon/Colorectal Cancer	Primary	Colon	CCLE
SRR8615875	CVCL_3088	OUMS-23	COAD Stage I	38	0.747617	52	1.60536	0.000883829	0.00412453	13	Colon/Colorectal Cancer	Metastasis	Pericardial Effusion	CCLE
SRR8616146	CVCL_1989	COLO 320	COAD Stage I	38	0.719771	56	1.6563	4.74265e-05	0.000379412	9	Colon/Colorectal Cancer	Primary	Large Intestine	CCLE
SRR8615563	CVCL_1717	SW1417	COAD Stage I	40	0.797095	32	1.24938	0.0799201	0.127872	35	Colon/Colorectal Cancer	Primary	Colon	CCLE
SRR8616059	CVCL_0546	SW480	COAD Stage I	40	0.766713	48	1.49427	0.00120574	0.00519112	19	Colon/Colorectal Cancer	Primary	Lymph Node	CCLE
SRR8615803	CVCL_0504	RKO	COAD Stage I	42	0.71893	57	1.64249	1.18793e-05	0.000110874	11	Colon/Colorectal Cancer	Primary	Colon	CCLE
SRR8616022	CVCL_5098	SNU-81	COAD Stage I	43	0.808009	24	0.963649	0.569431	0.67847	47	Colon/Colorectal Cancer	NA	Colon	CCLE
SRR8615593	CVCL_1648	RCM-1 [Human rectal adenocarcinoma]	COAD Stage I	43	0.80355	27	1.07031	0.34965	0.44501	44	Colon/Colorectal Cancer	Primary	Large Intestine	CCLE
SRR8615504	CVCL_1724	SW48	COAD Stage I	45	0.778152	43	1.34538	0.0135259	0.0313024	29	Colon/Colorectal Cancer	Primary	Colon	CCLE
SRR8615576	CVCL_5003	SNU-1040	COAD Stage I	46	0.808934	21	0.758819	0.937063	1	52	Colon/Colorectal Cancer	NA	Colon	CCLE
SRR8616185	CVCL_0399	LoVo	COAD Stage I	46	0.800963	28	1.01792	0.43956	0.547009	45	Colon/Colorectal Cancer	Metastasis	Lymph Node	CCLE
SRR8615393	CVCL_1385	LS411N	COAD Stage I	48	0.80905	20	0.605719	0.999001	1	56	Colon/Colorectal Cancer	Primary	Large Intestine	CCLE
SRR8615580	CVCL_2588	MDST8	COAD Stage I	49	0.728229	55	1.43139	0.00246039	0.00709627	23	Colon/Colorectal Cancer	NA	Large Intestine	CCLE
SRR8615462	CVCL_1587	NCI-H747	COAD Stage I	50	0.781091	41	1.12672	0.24975	0.325256	42	Colon/Colorectal Cancer	Metastasis	Large Intestine	CCLE
SRR8615653	CVCL_5071	SNU-503	COAD Stage I	51	0.746403	53	1.28651	0.0649351	0.106952	33	Colon/Colorectal Cancer	Metastasis	Abdomen	CCLE
SRR8616145	CVCL_1987	COLO 201	COAD Stage I	52	0.790771	35	0.747035	0.947053	1	53	Colon/Colorectal Cancer	Metastasis	Ascites	CCLE
SRR8615792	CVCL_1129	COLO 678	COAD Stage I	53	0.766236	49	1.12407	0.232767	0.310356	43	Colon/Colorectal Cancer	Metastasis	Lymph Node	CCLE
SRR8615935	CVCL_5031	SNU-175	COAD Stage I	54	0.778547	42	0.632356	1	1	55	Colon/Colorectal Cancer	Metastasis	Abdomen	CCLE
SRR8615459	CVCL_0547	SW620	COAD Stage I	55	0.765055	50	0.913894	0.691309	0.790067	49	Colon/Colorectal Cancer	Metastasis	Lymph Node	CCLE
SRR8615282	CVCL_0291	HCT 116	COAD Stage I	56	0.753501	51	0.843758	0.846154	0.947692	50	Colon/Colorectal Cancer	Primary	Large Intestine	CCLE
SRR8615281	CVCL_0292	HCT 15	COAD Stage I	57	0.77722	45	#N/A	#N/A	#N/A	57	Colon/Colorectal Cancer	Primary	Large Intestine	CCLE
SRR8616141	CVCL_1980	CL-34	COAD Stage II	1	0.826786	7	1.97072	3.56664e-09	2.25887e-08	8	Colon/Colorectal Cancer	Primary	Colon	CCLE
SRR8616159	CVCL_9980	NCI-H684	COAD Stage II	2	0.830098	3	1.81773	8.86129e-08	3.36729e-07	15	Colon/Colorectal Cancer	Metastasis	Liver	CCLE
SRR8616140	CVCL_1979	CL-14	COAD Stage II	2	0.822024	12	2.01024	1.37607e-09	1.02579e-08	6	Colon/Colorectal Cancer	NA	Large Intestine	CCLE
SRR8615924	CVCL_0544	SW1116	COAD Stage II	2	0.817313	17	2.39904	3.08468e-19	1.75827e-17	1	Colon/Colorectal Cancer	Primary	Colon	CCLE
SRR8616058	CVCL_0545	SW403	COAD Stage II	5	0.83338	2	1.76214	2.11824e-07	6.35472e-07	18	Colon/Colorectal Cancer	Primary	Colon	CCLE
SRR8616024	CVCL_5078	SNU-61	COAD Stage II	6	0.825098	8	1.82816	4.30452e-08	1.88737e-07	14	Colon/Colorectal Cancer	Metastasis	Liver	CCLE
SRR8615396	CVCL_1382	LS1034	COAD Stage II	7	0.814841	19	2.14831	2.63781e-14	3.75888e-13	4	Colon/Colorectal Cancer	Primary	Large Intestine	CCLE
SRR8615576	CVCL_5003	SNU-1040	COAD Stage II	8	0.813688	20	1.99516	4.09859e-11	3.89366e-10	7	Colon/Colorectal Cancer	NA	Colon	CCLE
SRR8615451	CVCL_2917	HCC-56	COAD Stage II	9	0.828893	5	1.57947	7.72726e-05	0.000137642	30	Colon/Colorectal Cancer	NA	Large Intestine	CCLE
SRR8615829	CVCL_0555	T84	COAD Stage II	9	0.819515	15	1.74828	1.21194e-07	3.97129e-07	20	Colon/Colorectal Cancer	Metastasis	Lung	CCLE
SRR8615809	CVCL_1564	NCI-H508	COAD Stage II	11	0.820108	14	1.74426	7.45e-07	1.80982e-06	22	Colon/Colorectal Cancer	Metastasis	Abdomen	CCLE
SRR8615938	CVCL_5016	SNU-1197	COAD Stage II	11	0.79778	33	2.16552	1.59022e-12	1.81285e-11	3	Colon/Colorectal Cancer	Primary	Colon	CCLE
SRR8615593	CVCL_1648	RCM-1 [Human rectal adenocarcinoma]	COAD Stage II	13	0.806341	27	1.90376	4.7741e-08	1.94374e-07	10	Colon/Colorectal Cancer	Primary	Large Intestine	CCLE
SRR8615573	CVCL_5002	SNU-1033	COAD Stage II	14	0.80888	25	1.83371	5.8323e-07	1.5111e-06	13	Colon/Colorectal Cancer	Primary	Large Intestine	CCLE
SRR8615317	CVCL_5058	SNU-407	COAD Stage II	14	0.793742	36	2.24447	2.39014e-15	6.8119e-14	2	Colon/Colorectal Cancer	Metastasis	Soft Tissue	CCLE
SRR8616145	CVCL_1987	COLO 201	COAD Stage II	16	0.794453	35	2.10545	2.05275e-14	3.75888e-13	5	Colon/Colorectal Cancer	Metastasis	Ascites	CCLE
SRR8615619	CVCL_5111	SNU-C4	COAD Stage II	17	0.823844	10	1.56432	4.12527e-05	7.58517e-05	31	Colon/Colorectal Cancer	NA	Large Intestine	CCLE
SRR8615854	CVCL_1729	SW837	COAD Stage II	18	0.794534	34	1.94346	1.4397e-09	1.02579e-08	9	Colon/Colorectal Cancer	Primary	Large Intestine	CCLE
SRR8616142	CVCL_1982	CL-40	COAD Stage II	19	0.836531	1	1.28307	0.0187746	0.0248872	43	Colon/Colorectal Cancer	Primary	Colon	CCLE
SRR8616044	CVCL_2520	HT115	COAD Stage II	20	0.823922	9	1.42657	0.00173957	0.00267988	36	Colon/Colorectal Cancer	NA	Colon	CCLE
SRR8615958	CVCL_1151	CW-2	COAD Stage II	21	0.822918	11	1.41748	0.00253438	0.00380157	37	Colon/Colorectal Cancer	Primary	Large Intestine	CCLE
SRR8616022	CVCL_5098	SNU-81	COAD Stage II	21	0.811067	23	1.71748	4.47004e-07	1.2133e-06	25	Colon/Colorectal Cancer	NA	Colon	CCLE
SRR8615399	CVCL_1383	LS123	COAD Stage II	23	0.78775	40	1.89858	7.42682e-09	4.23329e-08	11	Colon/Colorectal Cancer	Primary	Colon	CCLE
SRR8615564	CVCL_1718	SW1463	COAD Stage II	24	0.827694	6	1.12922	0.144855	0.172015	48	Colon/Colorectal Cancer	Primary	Large Intestine	CCLE
SRR8615680	CVCL_0626	SK-CO-1	COAD Stage II	24	0.808486	26	1.64553	8.26695e-06	1.62488e-05	28	Colon/Colorectal Cancer	Metastasis	Ascites	CCLE
HPA_10+SRR8616194	CVCL_0025	Caco-2	COAD Stage II	26	0.788323	39	1.81324	1.25409e-07	3.97129e-07	16	Colon/Colorectal Cancer	NA	Colon	HPA+CCLE
SRR8615398	CVCL_0397	LS180	COAD Stage II	27	0.817374	16	1.33064	0.00799607	0.0111165	41	Colon/Colorectal Cancer	Primary	Colon	CCLE
SRR8615475	CVCL_1708	SNU-C1	COAD Stage II	28	0.810863	24	1.48348	0.000123567	0.000213434	34	Colon/Colorectal Cancer	Metastasis	Abdomen	CCLE
SRR8615856	CVCL_0632	SW948	COAD Stage II	29	0.817247	18	1.30314	0.0139743	0.0189651	42	Colon/Colorectal Cancer	Primary	Colon	CCLE
SRR8615307	CVCL_5044	SNU-283	COAD Stage II	30	0.829588	4	0.640282	1	1	57	Colon/Colorectal Cancer	Metastasis	Abdomen	CCLE
SRR8615476	CVCL_1709	SNU-C2A	COAD Stage II	31	0.77263	47	1.79334	7.62028e-07	1.80982e-06	17	Colon/Colorectal Cancer	Primary	Large Intestine	CCLE
SRR8615653	CVCL_5071	SNU-503	COAD Stage II	31	0.751019	52	1.86865	3.52189e-08	1.6729e-07	12	Colon/Colorectal Cancer	Metastasis	Abdomen	CCLE
SRR8615462	CVCL_1587	NCI-H747	COAD Stage II	33	0.785408	41	1.72961	8.26695e-06	1.62488e-05	24	Colon/Colorectal Cancer	Metastasis	Large Intestine	CCLE
SRR8616033	CVCL_1294	HT-55	COAD Stage II	34	0.821207	13	0.834836	0.913087	0.981999	53	Colon/Colorectal Cancer	Primary	Large Intestine	CCLE
SRR8615563	CVCL_1717	SW1417	COAD Stage II	34	0.800915	31	1.47769	0.00122415	0.00199361	35	Colon/Colorectal Cancer	Primary	Colon	CCLE
SRR8615792	CVCL_1129	COLO 678	COAD Stage II	36	0.768956	49	1.7447	1.25409e-07	3.97129e-07	21	Colon/Colorectal Cancer	Metastasis	Lymph Node	CCLE
SRR8616059	CVCL_0546	SW480	COAD Stage II	37	0.77185	48	1.73327	2.60896e-08	1.35191e-07	23	Colon/Colorectal Cancer	Primary	Lymph Node	CCLE
SRR8615381	CVCL_2450	GP2d	COAD Stage II	38	0.800736	32	1.40233	0.00166594	0.00263774	40	Colon/Colorectal Cancer	Primary	Colon	CCLE
SRR8615906	CVCL_1331	KM12	COAD Stage II	38	0.776236	46	1.69067	1.05243e-06	2.39955e-06	26	Colon/Colorectal Cancer	Primary	Large Intestine	CCLE
SRR8615875	CVCL_3088	OUMS-23	COAD Stage II	38	0.750975	53	1.76167	3.28308e-07	9.35677e-07	19	Colon/Colorectal Cancer	Metastasis	Pericardial Effusion	CCLE
SRR8616032	CVCL_0320	HT-29	COAD Stage II	41	0.80276	29	1.25056	0.027972	0.0362365	45	Colon/Colorectal Cancer	Primary	Large Intestine	CCLE
SRR8615504	CVCL_1724	SW48	COAD Stage II	41	0.781979	42	1.49065	0.000508321	0.000852185	32	Colon/Colorectal Cancer	Primary	Colon	CCLE
SRR8616200	CVCL_1096	C2BBe1	COAD Stage II	41	0.780135	45	1.6129	7.29439e-06	1.53993e-05	29	Colon/Colorectal Cancer	Primary	Colon	CCLE
SRR8615393	CVCL_1385	LS411N	COAD Stage II	44	0.812999	21	0.727392	0.997003	1	54	Colon/Colorectal Cancer	Primary	Large Intestine	CCLE
SRR8616139	CVCL_1978	CL-11	COAD Stage II	45	0.792542	37	1.40808	0.00672973	0.00958987	39	Colon/Colorectal Cancer	Primary	Colon	CCLE
SRR8615392	CVCL_1386	LS513	COAD Stage II	46	0.812026	22	0.676523	1	1	55	Colon/Colorectal Cancer	Primary	Large Intestine	CCLE
SRR8615251	CVCL_2873	CCK-81	COAD Stage II	47	0.801487	30	1.00964	0.455544	0.499347	52	Colon/Colorectal Cancer	Metastasis	Large Intestine	CCLE
SRR8615466	CVCL_5112	SNU-C5	COAD Stage II	47	0.78952	38	1.26852	0.031968	0.0404928	44	Colon/Colorectal Cancer	NA	Colon	CCLE
SRR8615935	CVCL_5031	SNU-175	COAD Stage II	47	0.780986	44	1.41394	0.00286736	0.00419076	38	Colon/Colorectal Cancer	Metastasis	Abdomen	CCLE
SRR8616146	CVCL_1989	COLO 320	COAD Stage II	50	0.722737	56	1.67958	1.34335e-06	2.94503e-06	27	Colon/Colorectal Cancer	Primary	Large Intestine	CCLE
SRR8616185	CVCL_0399	LoVo	COAD Stage II	51	0.805089	28	0.651434	0.998002	1	56	Colon/Colorectal Cancer	Metastasis	Lymph Node	CCLE
SRR8615281	CVCL_0292	HCT 15	COAD Stage II	52	0.781392	43	1.1777	0.0639361	0.0775395	47	Colon/Colorectal Cancer	Primary	Large Intestine	CCLE
SRR8615803	CVCL_0504	RKO	COAD Stage II	52	0.722714	57	1.48607	2.75062e-05	5.22618e-05	33	Colon/Colorectal Cancer	Primary	Colon	CCLE
SRR8615459	CVCL_0547	SW620	COAD Stage II	54	0.767968	50	1.05689	0.324675	0.37013	50	Colon/Colorectal Cancer	Metastasis	Lymph Node	CCLE
SRR8615282	CVCL_0291	HCT 116	COAD Stage II	54	0.758742	51	1.10352	0.195804	0.227772	49	Colon/Colorectal Cancer	Primary	Large Intestine	CCLE
SRR8615580	CVCL_2588	MDST8	COAD Stage II	56	0.732083	55	1.22035	0.032967	0.0408505	46	Colon/Colorectal Cancer	NA	Large Intestine	CCLE
SRR8616153	CVCL_1581	NCI-H716	COAD Stage II	57	0.735203	54	1.01304	0.453546	0.499347	51	Colon/Colorectal Cancer	Metastasis	Ascites	CCLE
SRR8616140	CVCL_1979	CL-14	COAD Stage III	1	0.820381	9	2.42355	2.39463e-51	2.72988e-50	2	Colon/Colorectal Cancer	NA	Large Intestine	CCLE
SRR8616141	CVCL_1980	CL-34	COAD Stage III	2	0.820416	8	2.24965	1.36397e-39	6.47885e-39	7	Colon/Colorectal Cancer	Primary	Colon	CCLE
SRR8615924	CVCL_0544	SW1116	COAD Stage III	3	0.814932	15	2.76656	5.18586e-96	2.95594e-94	1	Colon/Colorectal Cancer	Primary	Colon	CCLE
SRR8615564	CVCL_1718	SW1463	COAD Stage III	4	0.82298	6	2.03696	2.36969e-39	9.64804e-39	20	Colon/Colorectal Cancer	Primary	Large Intestine	CCLE
SRR8615573	CVCL_5002	SNU-1033	COAD Stage III	5	0.806944	23	2.33467	6.23744e-43	3.55534e-42	4	Colon/Colorectal Cancer	Primary	Large Intestine	CCLE
SRR8616058	CVCL_0545	SW403	COAD Stage III	6	0.829745	2	1.83538	1.90181e-23	3.61345e-23	30	Colon/Colorectal Cancer	Primary	Colon	CCLE
SRR8615593	CVCL_1648	RCM-1 [Human rectal adenocarcinoma]	COAD Stage III	7	0.804621	27	2.251	1.14496e-38	4.35084e-38	6	Colon/Colorectal Cancer	Primary	Large Intestine	CCLE
SRR8616159	CVCL_9980	NCI-H684	COAD Stage III	8	0.826457	3	1.79538	1.79337e-20	3.00653e-20	32	Colon/Colorectal Cancer	Metastasis	Liver	CCLE
SRR8615396	CVCL_1382	LS1034	COAD Stage III	9	0.810681	19	2.10321	4.92245e-36	1.55878e-35	17	Colon/Colorectal Cancer	Primary	Large Intestine	CCLE
SRR8615938	CVCL_5016	SNU-1197	COAD Stage III	9	0.794607	33	2.38304	4.95376e-52	7.0591e-51	3	Colon/Colorectal Cancer	Primary	Colon	CCLE
SRR8616033	CVCL_1294	HT-55	COAD Stage III	11	0.817177	12	1.83831	1.676e-24	3.29421e-24	29	Colon/Colorectal Cancer	Primary	Large Intestine	CCLE
SRR8615563	CVCL_1717	SW1417	COAD Stage III	12	0.798526	30	2.17087	1.08655e-39	5.63033e-39	12	Colon/Colorectal Cancer	Primary	Colon	CCLE
SRR8615958	CVCL_1151	CW-2	COAD Stage III	13	0.817358	11	1.79244	8.56056e-23	1.52485e-22	33	Colon/Colorectal Cancer	Primary	Large Intestine	CCLE
SRR8615398	CVCL_0397	LS180	COAD Stage III	14	0.811253	18	1.84036	7.02588e-23	1.29186e-22	28	Colon/Colorectal Cancer	Primary	Colon	CCLE
SRR8615392	CVCL_1386	LS513	COAD Stage III	14	0.806161	24	1.98247	1.49877e-32	4.0681e-32	22	Colon/Colorectal Cancer	Primary	Large Intestine	CCLE
SRR8615307	CVCL_5044	SNU-283	COAD Stage III	16	0.824976	4	1.67491	9.26581e-19	1.32038e-18	43	Colon/Colorectal Cancer	Metastasis	Abdomen	CCLE
SRR8615854	CVCL_1729	SW837	COAD Stage III	16	0.791616	34	2.15956	1.87408e-39	8.21712e-39	13	Colon/Colorectal Cancer	Primary	Large Intestine	CCLE
SRR8616024	CVCL_5078	SNU-61	COAD Stage III	18	0.820999	7	1.68639	4.54875e-16	5.89269e-16	41	Colon/Colorectal Cancer	Metastasis	Liver	CCLE
SRR8615399	CVCL_1383	LS123	COAD Stage III	18	0.784346	39	2.22215	1.12056e-43	7.09689e-43	9	Colon/Colorectal Cancer	Primary	Colon	CCLE
SRR8616142	CVCL_1982	CL-40	COAD Stage III	20	0.831594	1	1.54941	4.15198e-12	5.03539e-12	48	Colon/Colorectal Cancer	Primary	Colon	CCLE
SRR8615462	CVCL_1587	NCI-H747	COAD Stage III	20	0.781119	41	2.23848	1.19206e-45	8.49341e-45	8	Colon/Colorectal Cancer	Metastasis	Large Intestine	CCLE
SRR8615809	CVCL_1564	NCI-H508	COAD Stage III	22	0.81619	14	1.74673	2.14487e-18	2.98189e-18	36	Colon/Colorectal Cancer	Metastasis	Abdomen	CCLE
SRR8616139	CVCL_1978	CL-11	COAD Stage III	22	0.789893	36	2.13193	1.98847e-35	5.96542e-35	14	Colon/Colorectal Cancer	Primary	Colon	CCLE
SRR8615466	CVCL_5112	SNU-C5	COAD Stage III	24	0.783599	40	2.1791	1.73101e-46	1.40954e-45	11	Colon/Colorectal Cancer	NA	Colon	CCLE
SRR8615451	CVCL_2917	HCC-56	COAD Stage III	25	0.824542	5	1.58668	9.78581e-12	1.16207e-11	47	Colon/Colorectal Cancer	NA	Large Intestine	CCLE
SRR8615576	CVCL_5003	SNU-1040	COAD Stage III	26	0.80897	20	1.7858	4.81664e-20	7.62635e-20	34	Colon/Colorectal Cancer	NA	Colon	CCLE
SRR8616185	CVCL_0399	LoVo	COAD Stage III	26	0.799743	28	1.89393	1.63233e-22	2.81949e-22	26	Colon/Colorectal Cancer	Metastasis	Lymph Node	CCLE
HPA_10+SRR8616194	CVCL_0025	Caco-2	COAD Stage III	26	0.785866	38	2.11216	2.9571e-38	1.05347e-37	16	Colon/Colorectal Cancer	NA	Colon	HPA+CCLE
SRR8615906	CVCL_1331	KM12	COAD Stage III	29	0.768778	46	2.18964	2.66416e-52	5.06191e-51	10	Colon/Colorectal Cancer	Primary	Large Intestine	CCLE
SRR8615875	CVCL_3088	OUMS-23	COAD Stage III	30	0.75004	52	2.26434	8.12295e-54	2.31504e-52	5	Colon/Colorectal Cancer	Metastasis	Pericardial Effusion	CCLE
SRR8615317	CVCL_5058	SNU-407	COAD Stage III	31	0.787781	37	2.013	3.02096e-29	6.37758e-29	21	Colon/Colorectal Cancer	Metastasis	Soft Tissue	CCLE
SRR8615504	CVCL_1724	SW48	COAD Stage III	31	0.777024	43	2.11439	7.47377e-50	7.10008e-49	15	Colon/Colorectal Cancer	Primary	Colon	CCLE
SRR8616145	CVCL_1987	COLO 201	COAD Stage III	33	0.790847	35	1.92309	2.45275e-28	4.99309e-28	24	Colon/Colorectal Cancer	Metastasis	Ascites	CCLE
SRR8615680	CVCL_0626	SK-CO-1	COAD Stage III	34	0.804778	26	1.71749	3.0214e-19	4.65459e-19	38	Colon/Colorectal Cancer	Metastasis	Ascites	CCLE
SRR8615829	CVCL_0555	T84	COAD Stage III	35	0.814283	16	1.53122	1.67724e-11	1.91205e-11	49	Colon/Colorectal Cancer	Metastasis	Lung	CCLE
SRR8616022	CVCL_5098	SNU-81	COAD Stage III	35	0.805712	25	1.70393	8.29843e-17	1.10002e-16	40	Colon/Colorectal Cancer	NA	Colon	CCLE
SRR8616044	CVCL_2520	HT115	COAD Stage III	37	0.817809	10	1.14356	0.0323009	0.0328777	56	Colon/Colorectal Cancer	NA	Colon	CCLE
SRR8615619	CVCL_5111	SNU-C4	COAD Stage III	37	0.816636	13	1.4541	3.62624e-08	3.89992e-08	53	Colon/Colorectal Cancer	NA	Large Intestine	CCLE
SRR8615393	CVCL_1385	LS411N	COAD Stage III	37	0.806992	22	1.67327	5.36956e-16	6.80144e-16	44	Colon/Colorectal Cancer	Primary	Large Intestine	CCLE
SRR8615476	CVCL_1709	SNU-C2A	COAD Stage III	37	0.768088	47	2.04993	9.89064e-30	2.16833e-29	19	Colon/Colorectal Cancer	Primary	Large Intestine	CCLE
SRR8615935	CVCL_5031	SNU-175	COAD Stage III	41	0.773816	45	1.91622	6.99493e-32	1.81232e-31	25	Colon/Colorectal Cancer	Metastasis	Abdomen	CCLE
SRR8615856	CVCL_0632	SW948	COAD Stage III	42	0.812374	17	1.41872	8.96616e-08	9.2922e-08	54	Colon/Colorectal Cancer	Primary	Colon	CCLE
SRR8615653	CVCL_5071	SNU-503	COAD Stage III	42	0.747157	53	2.0912	1.68275e-36	5.64216e-36	18	Colon/Colorectal Cancer	Metastasis	Abdomen	CCLE
SRR8615459	CVCL_0547	SW620	COAD Stage III	44	0.764117	50	1.94306	1.6658e-31	4.12829e-31	23	Colon/Colorectal Cancer	Metastasis	Lymph Node	CCLE
SRR8615475	CVCL_1708	SNU-C1	COAD Stage III	45	0.807228	21	1.38386	4.148e-08	4.37844e-08	55	Colon/Colorectal Cancer	Metastasis	Abdomen	CCLE
SRR8615381	CVCL_2450	GP2d	COAD Stage III	46	0.795209	32	1.66334	1.50594e-15	1.86605e-15	45	Colon/Colorectal Cancer	Primary	Colon	CCLE
SRR8615282	CVCL_0291	HCT 116	COAD Stage III	47	0.753027	51	1.87493	2.60265e-30	5.93404e-30	27	Colon/Colorectal Cancer	Primary	Large Intestine	CCLE
SRR8616032	CVCL_0320	HT-29	COAD Stage III	48	0.798637	29	1.48375	4.2441e-11	4.74341e-11	52	Colon/Colorectal Cancer	Primary	Large Intestine	CCLE
SRR8615251	CVCL_2873	CCK-81	COAD Stage III	49	0.795349	31	1.5121	1.14668e-11	1.33389e-11	51	Colon/Colorectal Cancer	Metastasis	Large Intestine	CCLE
SRR8615792	CVCL_1129	COLO 678	COAD Stage III	50	0.766193	49	1.70675	7.22098e-19	1.05537e-18	39	Colon/Colorectal Cancer	Metastasis	Lymph Node	CCLE
SRR8615803	CVCL_0504	RKO	COAD Stage III	50	0.715118	57	1.80403	5.01337e-34	1.42881e-33	31	Colon/Colorectal Cancer	Primary	Colon	CCLE
SRR8615580	CVCL_2588	MDST8	COAD Stage III	52	0.729289	55	1.75283	2.13836e-31	5.07861e-31	35	Colon/Colorectal Cancer	NA	Large Intestine	CCLE
SRR8616200	CVCL_1096	C2BBe1	COAD Stage III	53	0.777294	42	1.52254	4.77764e-11	5.23703e-11	50	Colon/Colorectal Cancer	Primary	Colon	CCLE
SRR8616146	CVCL_1989	COLO 320	COAD Stage III	54	0.718172	56	1.72113	4.03347e-20	6.56879e-20	37	Colon/Colorectal Cancer	Primary	Large Intestine	CCLE
SRR8616059	CVCL_0546	SW480	COAD Stage III	55	0.767222	48	1.63341	6.90042e-18	9.36486e-18	46	Colon/Colorectal Cancer	Primary	Lymph Node	CCLE
SRR8616153	CVCL_1581	NCI-H716	COAD Stage III	56	0.72988	54	1.68382	5.37319e-19	8.05978e-19	42	Colon/Colorectal Cancer	Metastasis	Ascites	CCLE
SRR8615281	CVCL_0292	HCT 15	COAD Stage III	57	0.774703	44	0.92312	0.915085	0.915085	57	Colon/Colorectal Cancer	Primary	Large Intestine	CCLE
SRR8615564	CVCL_1718	SW1463	COAD Stage IV	1	0.827873	6	1.83763	4.68063e-11	6.6699e-10	5	Colon/Colorectal Cancer	Primary	Large Intestine	CCLE
SRR8615924	CVCL_0544	SW1116	COAD Stage IV	2	0.819857	15	2.006	1.26699e-11	2.40727e-10	1	Colon/Colorectal Cancer	Primary	Colon	CCLE
SRR8615573	CVCL_5002	SNU-1033	COAD Stage IV	3	0.813727	20	1.88963	1.02683e-08	8.36135e-08	3	Colon/Colorectal Cancer	Primary	Large Intestine	CCLE
SRR8616058	CVCL_0545	SW403	COAD Stage IV	4	0.835912	1	1.37951	0.00201642	0.00574679	23	Colon/Colorectal Cancer	Primary	Colon	CCLE
SRR8616140	CVCL_1979	CL-14	COAD Stage IV	5	0.826664	7	1.42756	0.00283036	0.00701438	18	Colon/Colorectal Cancer	NA	Large Intestine	CCLE
SRR8615593	CVCL_1648	RCM-1 [Human rectal adenocarcinoma]	COAD Stage IV	6	0.809955	25	1.63784	1.46608e-05	7.59697e-05	10	Colon/Colorectal Cancer	Primary	Large Intestine	CCLE
SRR8615396	CVCL_1382	LS1034	COAD Stage IV	7	0.815663	18	1.39197	0.00338533	0.00804016	22	Colon/Colorectal Cancer	Primary	Large Intestine	CCLE
SRR8616024	CVCL_5078	SNU-61	COAD Stage IV	8	0.823901	8	1.10062	0.192807	0.323236	33	Colon/Colorectal Cancer	Metastasis	Liver	CCLE
SRR8615854	CVCL_1729	SW837	COAD Stage IV	8	0.796659	34	1.68383	6.17287e-07	4.39817e-06	7	Colon/Colorectal Cancer	Primary	Large Intestine	CCLE
SRR8615619	CVCL_5111	SNU-C4	COAD Stage IV	10	0.820494	14	1.224	0.02997	0.0610104	29	Colon/Colorectal Cancer	NA	Large Intestine	CCLE
SRR8615563	CVCL_1717	SW1417	COAD Stage IV	11	0.804014	28	1.44784	0.000847194	0.00268278	17	Colon/Colorectal Cancer	Primary	Colon	CCLE
SRR8615938	CVCL_5016	SNU-1197	COAD Stage IV	11	0.800271	31	1.55206	8.17848e-05	0.000310782	14	Colon/Colorectal Cancer	Primary	Colon	CCLE
SRR8615317	CVCL_5058	SNU-407	COAD Stage IV	13	0.791577	37	1.65274	3.49102e-06	2.21098e-05	9	Colon/Colorectal Cancer	Metastasis	Soft Tissue	CCLE
SRR8615307	CVCL_5044	SNU-283	COAD Stage IV	14	0.828054	5	0.964648	0.626374	0.830309	43	Colon/Colorectal Cancer	Metastasis	Abdomen	CCLE
SRR8616022	CVCL_5098	SNU-81	COAD Stage IV	14	0.810118	24	1.33188	0.0127786	0.0269771	24	Colon/Colorectal Cancer	NA	Colon	CCLE
SRR8616044	CVCL_2520	HT115	COAD Stage IV	16	0.821148	12	1.07458	0.240759	0.370899	37	Colon/Colorectal Cancer	NA	Colon	CCLE
SRR8615809	CVCL_1564	NCI-H508	COAD Stage IV	17	0.82127	11	1.01611	0.445554	0.651195	39	Colon/Colorectal Cancer	Metastasis	Abdomen	CCLE
SRR8616142	CVCL_1982	CL-40	COAD Stage IV	18	0.834914	2	0.904939	0.804196	0.935493	49	Colon/Colorectal Cancer	Primary	Colon	CCLE
SRR8615399	CVCL_1383	LS123	COAD Stage IV	18	0.789219	39	1.5643	3.62014e-05	0.000158729	12	Colon/Colorectal Cancer	Primary	Colon	CCLE
SRR8616159	CVCL_9980	NCI-H684	COAD Stage IV	20	0.828923	4	0.911836	0.766234	0.921766	48	Colon/Colorectal Cancer	Metastasis	Liver	CCLE
SRR8615958	CVCL_1151	CW-2	COAD Stage IV	21	0.820624	13	0.986519	0.534466	0.743037	41	Colon/Colorectal Cancer	Primary	Large Intestine	CCLE
SRR8615829	CVCL_0555	T84	COAD Stage IV	21	0.817731	16	1.06495	0.265734	0.398601	38	Colon/Colorectal Cancer	Metastasis	Lung	CCLE
SRR8615398	CVCL_0397	LS180	COAD Stage IV	21	0.814029	19	1.08118	0.214785	0.349793	35	Colon/Colorectal Cancer	Primary	Colon	CCLE
SRR8615875	CVCL_3088	OUMS-23	COAD Stage IV	21	0.757353	52	1.96091	1.45669e-12	4.15156e-11	2	Colon/Colorectal Cancer	Metastasis	Pericardial Effusion	CCLE
SRR8616141	CVCL_1980	CL-34	COAD Stage IV	25	0.822819	10	0.929583	0.7003	0.887046	45	Colon/Colorectal Cancer	Primary	Colon	CCLE
SRR8616033	CVCL_1294	HT-55	COAD Stage IV	26	0.823416	9	0.914649	0.776224	0.921766	47	Colon/Colorectal Cancer	Primary	Large Intestine	CCLE
SRR8616139	CVCL_1978	CL-11	COAD Stage IV	26	0.795068	36	1.42463	0.00249738	0.00666221	20	Colon/Colorectal Cancer	Primary	Colon	CCLE
SRR8615451	CVCL_2917	HCC-56	COAD Stage IV	28	0.830166	3	0.61408	1	1	54	Colon/Colorectal Cancer	NA	Large Intestine	CCLE
SRR8616185	CVCL_0399	LoVo	COAD Stage IV	28	0.803075	29	1.23104	0.041958	0.0824693	28	Colon/Colorectal Cancer	Metastasis	Lymph Node	CCLE
SRR8615466	CVCL_5112	SNU-C5	COAD Stage IV	28	0.78802	41	1.46073	0.000526638	0.00176579	16	Colon/Colorectal Cancer	NA	Colon	CCLE
SRR8615653	CVCL_5071	SNU-503	COAD Stage IV	28	0.755524	53	1.85535	2.50994e-09	2.38444e-08	4	Colon/Colorectal Cancer	Metastasis	Abdomen	CCLE
SRR8615476	CVCL_1709	SNU-C2A	COAD Stage IV	32	0.773756	47	1.60078	2.10835e-05	0.000100147	11	Colon/Colorectal Cancer	Primary	Large Intestine	CCLE
SRR8615462	CVCL_1587	NCI-H747	COAD Stage IV	33	0.788079	40	1.39384	0.00172116	0.00516349	21	Colon/Colorectal Cancer	Metastasis	Large Intestine	CCLE
SRR8615504	CVCL_1724	SW48	COAD Stage IV	33	0.782736	42	1.42568	0.000339492	0.00120944	19	Colon/Colorectal Cancer	Primary	Colon	CCLE
SRR8615580	CVCL_2588	MDST8	COAD Stage IV	35	0.739176	54	1.6791	2.6976e-10	3.07526e-09	8	Colon/Colorectal Cancer	NA	Large Intestine	CCLE
SRR8615803	CVCL_0504	RKO	COAD Stage IV	36	0.720243	57	1.80903	2.91045e-13	1.65896e-11	6	Colon/Colorectal Cancer	Primary	Colon	CCLE
SRR8616032	CVCL_0320	HT-29	COAD Stage IV	37	0.801502	30	1.08889	0.191808	0.323236	34	Colon/Colorectal Cancer	Primary	Large Intestine	CCLE
SRR8615282	CVCL_0291	HCT 116	COAD Stage IV	38	0.759341	51	1.48197	4.51815e-05	0.000183953	15	Colon/Colorectal Cancer	Primary	Large Intestine	CCLE
HPA_10+SRR8616194	CVCL_0025	Caco-2	COAD Stage IV	39	0.790961	38	1.18054	0.0759241	0.139602	30	Colon/Colorectal Cancer	NA	Colon	HPA+CCLE
SRR8615381	CVCL_2450	GP2d	COAD Stage IV	40	0.799069	33	1.07494	0.240759	0.370899	36	Colon/Colorectal Cancer	Primary	Colon	CCLE
SRR8616146	CVCL_1989	COLO 320	COAD Stage IV	40	0.726384	56	1.56005	6.67088e-06	3.8024e-05	13	Colon/Colorectal Cancer	Primary	Large Intestine	CCLE
SRR8616200	CVCL_1096	C2BBe1	COAD Stage IV	42	0.781934	43	1.30149	0.00739898	0.0162208	27	Colon/Colorectal Cancer	Primary	Colon	CCLE
SRR8615680	CVCL_0626	SK-CO-1	COAD Stage IV	43	0.807797	27	0.953254	0.655345	0.848969	44	Colon/Colorectal Cancer	Metastasis	Ascites	CCLE
SRR8616059	CVCL_0546	SW480	COAD Stage IV	43	0.774146	46	1.32556	0.00257138	0.00666221	25	Colon/Colorectal Cancer	Primary	Lymph Node	CCLE
SRR8615856	CVCL_0632	SW948	COAD Stage IV	45	0.817112	17	0.599174	1	1	55	Colon/Colorectal Cancer	Primary	Colon	CCLE
SRR8615475	CVCL_1708	SNU-C1	COAD Stage IV	46	0.811112	22	0.750907	1	1	51	Colon/Colorectal Cancer	Metastasis	Abdomen	CCLE
SRR8615935	CVCL_5031	SNU-175	COAD Stage IV	47	0.77668	45	1.16033	0.0679321	0.129071	31	Colon/Colorectal Cancer	Metastasis	Abdomen	CCLE
SRR8615576	CVCL_5003	SNU-1040	COAD Stage IV	48	0.8136	21	0.507161	1	1	56	Colon/Colorectal Cancer	NA	Colon	CCLE
SRR8615392	CVCL_1386	LS513	COAD Stage IV	49	0.808938	26	0.623983	1	1	53	Colon/Colorectal Cancer	Primary	Large Intestine	CCLE
SRR8615393	CVCL_1385	LS411N	COAD Stage IV	50	0.810251	23	0.505463	1	1	57	Colon/Colorectal Cancer	Primary	Large Intestine	CCLE
SRR8615906	CVCL_1331	KM12	COAD Stage IV	50	0.771781	48	1.15808	0.0859141	0.153034	32	Colon/Colorectal Cancer	Primary	Large Intestine	CCLE
SRR8616153	CVCL_1581	NCI-H716	COAD Stage IV	52	0.73545	55	1.31702	0.00539124	0.012292	26	Colon/Colorectal Cancer	Metastasis	Ascites	CCLE
SRR8615251	CVCL_2873	CCK-81	COAD Stage IV	53	0.79907	32	0.717194	0.999001	1	52	Colon/Colorectal Cancer	Metastasis	Large Intestine	CCLE
SRR8615281	CVCL_0292	HCT 15	COAD Stage IV	53	0.779823	44	0.996975	0.4995	0.711788	40	Colon/Colorectal Cancer	Primary	Large Intestine	CCLE
SRR8616145	CVCL_1987	COLO 201	COAD Stage IV	55	0.795239	35	0.828787	0.931069	1	50	Colon/Colorectal Cancer	Metastasis	Ascites	CCLE
SRR8615792	CVCL_1129	COLO 678	COAD Stage IV	56	0.771662	49	0.970793	0.585415	0.794491	42	Colon/Colorectal Cancer	Metastasis	Lymph Node	CCLE
SRR8615459	CVCL_0547	SW620	COAD Stage IV	57	0.769235	50	0.919251	0.766234	0.921766	46	Colon/Colorectal Cancer	Metastasis	Lymph Node	CCLE
For GSEA, p-values were adjusted based on the Benjamini-Hochberg procedure.

## Sheet: ESCA
Supplementary Data 6. Cell line prioritization for TCGA cohorts at the pathologic stage level (ESCA).
Overall result					Correlation-based		GSEA-based				Cell line information
GEO-SRA/HPA ID	RRID	Cell line name	TCGA pathologic stage	Overall rank	Correlation	Correlation rank	NES	P-value	Adjusted P-value	GSEA rank	Primary disease	Primary/metastasis	Sample collection site	Data source
SRR8615834	CVCL_3336	TE-14	ESCA Stage I	1	0.788069	2	1.65509	3.45177e-05	0.000224365	4	Esophageal Cancer	NA	Oesophagus	CCLE
SRR8615227	CVCL_2661	OE21	ESCA Stage I	2	0.777603	7	2.13961	2.50775e-13	6.52015e-12	1	Esophageal Cancer	Primary	Oesophagus	CCLE
SRR8616128	CVCL_1767	TE-9	ESCA Stage I	3	0.789095	1	1.46676	0.0075477	0.0140172	10	Esophageal Cancer	Metastasis	Pleural Effusion	CCLE
SRR8615727	CVCL_3174	T.T	ESCA Stage I	4	0.775028	8	1.54788	0.000275696	0.000914932	9	Esophageal Cancer	Metastasis	Bone	CCLE
SRR8615991	CVCL_1131	COLO 680N	ESCA Stage I	4	0.766297	14	1.81372	1.97769e-06	1.714e-05	3	Esophageal Cancer	NA	Oesophagus	CCLE
SRR8615481	CVCL_1355	KYSE-520	ESCA Stage I	4	0.765609	15	1.87644	7.27971e-07	9.46363e-06	2	Esophageal Cancer	Primary	Oesophagus	CCLE
SRR8615827	CVCL_1760	TE-10	ESCA Stage I	7	0.767981	12	1.54842	0.000316707	0.000914932	8	Esophageal Cancer	Primary	Oesophagus	CCLE
SRR8615222	CVCL_1763	TE-15	ESCA Stage I	8	0.781999	6	1.29237	0.0271854	0.0471214	15	Esophageal Cancer	Primary	Oesophagus	CCLE
HPA_9+SRR8615226	CVCL_1622	OE19	ESCA Stage I	9	0.783191	5	1.25147	0.033966	0.0551948	17	Esophageal Cancer	Primary	Oesophagus	HPA+CCLE
SRR8615484	CVCL_8098	JH-EsoAd1	ESCA Stage I	10	0.771716	10	1.39623	0.00553996	0.0120032	13	Esophageal Cancer	NA	Oesophagus	CCLE
SRR8615467	CVCL_1765	TE-6	ESCA Stage I	11	0.754323	19	1.62601	0.00010209	0.000442389	5	Esophageal Cancer	NA	Oesophagus	CCLE
SRR8616039	CVCL_1351	KYSE-30	ESCA Stage I	12	0.756044	18	1.55924	0.00010209	0.000442389	7	Esophageal Cancer	Primary	Oesophagus	CCLE
SRR8615469	CVCL_1764	TE-5	ESCA Stage I	13	0.752939	20	1.58463	0.000289366	0.000914932	6	Esophageal Cancer	NA	Oesophagus	CCLE
SRR8615470	CVCL_3337	TE-4	ESCA Stage I	14	0.772122	9	1.22073	0.0589411	0.0847573	19	Esophageal Cancer	NA	Lymph Node	CCLE
SRR8615228	CVCL_0471	OE33	ESCA Stage I	15	0.785052	4	0.735124	0.994006	0.994006	25	Esophageal Cancer	Primary	Oesophagus	CCLE
SRR8615500	CVCL_1354	KYSE-510	ESCA Stage I	15	0.769964	11	1.23197	0.0539461	0.0825057	18	Esophageal Cancer	Primary	Oesophagus	CCLE
SRR8615828	CVCL_1761	TE-11	ESCA Stage I	17	0.787032	3	#N/A	#N/A	#N/A	27	Esophageal Cancer	Primary	Oesophagus	CCLE
SRR8615274	CVCL_1187	EC-GI-10	ESCA Stage I	18	0.767573	13	1.15299	0.201798	0.249845	21	Esophageal Cancer	NA	Lymph Node	CCLE
SRR8615464	CVCL_1759	TE-1	ESCA Stage I	19	0.76508	16	1.15566	0.167832	0.218182	20	Esophageal Cancer	Primary	Oesophagus	CCLE
SRR8616035	CVCL_1347	KYSE-140	ESCA Stage I	20	0.746543	26	1.46343	0.00257138	0.00607781	11	Esophageal Cancer	Primary	Oesophagus	CCLE
SRR8616036	CVCL_1350	KYSE-270	ESCA Stage I	21	0.750562	22	1.26276	0.0619381	0.0847573	16	Esophageal Cancer	Primary	Oesophagus	CCLE
SRR8616038	CVCL_1352	KYSE-410	ESCA Stage I	21	0.747299	24	1.35257	0.00739898	0.0140172	14	Esophageal Cancer	Primary	Oesophagus	CCLE
SRR8615482	CVCL_1356	KYSE-70	ESCA Stage I	23	0.734103	27	1.43906	0.00126096	0.00327851	12	Esophageal Cancer	Primary	Oesophagus	CCLE
SRR8615390	CVCL_1766	TE-8	ESCA Stage I	24	0.763661	17	1.0644	0.342657	0.387352	23	Esophageal Cancer	NA	Oesophagus	CCLE
SRR8616037	CVCL_1349	KYSE-180	ESCA Stage I	25	0.751582	21	0.703381	0.992008	0.994006	26	Esophageal Cancer	Primary	Oesophagus	CCLE
SRR8616034	CVCL_1348	KYSE-150	ESCA Stage I	25	0.748107	23	0.96748	0.587413	0.636364	24	Esophageal Cancer	Primary	Oesophagus	CCLE
SRR8615511	CVCL_1353	KYSE-450	ESCA Stage I	25	0.747204	25	1.06867	0.294705	0.348288	22	Esophageal Cancer	Primary	Oesophagus	CCLE
SRR8615834	CVCL_3336	TE-14	ESCA Stage II	1	0.799632	3	2.21984	4.91495e-15	1.32704e-13	1	Esophageal Cancer	NA	Oesophagus	CCLE
SRR8616128	CVCL_1767	TE-9	ESCA Stage II	2	0.800801	2	1.75147	2.3876e-05	9.18909e-05	5	Esophageal Cancer	Metastasis	Pleural Effusion	CCLE
SRR8615727	CVCL_3174	T.T	ESCA Stage II	3	0.787078	6	1.75178	1.41179e-06	9.52962e-06	4	Esophageal Cancer	Metastasis	Bone	CCLE
SRR8615827	CVCL_1760	TE-10	ESCA Stage II	4	0.781254	9	1.94776	1.14624e-10	1.54742e-09	2	Esophageal Cancer	Primary	Oesophagus	CCLE
SRR8615227	CVCL_2661	OE21	ESCA Stage II	5	0.796114	4	1.51975	0.00038506	0.000866386	12	Esophageal Cancer	Primary	Oesophagus	CCLE
SRR8615390	CVCL_1766	TE-8	ESCA Stage II	5	0.781981	7	1.68386	2.72269e-05	9.18909e-05	9	Esophageal Cancer	NA	Oesophagus	CCLE
SRR8615991	CVCL_1131	COLO 680N	ESCA Stage II	7	0.775929	14	1.79206	2.63117e-06	1.42083e-05	3	Esophageal Cancer	NA	Oesophagus	CCLE
SRR8615470	CVCL_3337	TE-4	ESCA Stage II	8	0.777185	13	1.75023	1.4227e-07	1.28043e-06	6	Esophageal Cancer	NA	Lymph Node	CCLE
SRR8615481	CVCL_1355	KYSE-520	ESCA Stage II	9	0.781562	8	1.38422	0.0114335	0.0205804	14	Esophageal Cancer	Primary	Oesophagus	CCLE
SRR8615500	CVCL_1354	KYSE-510	ESCA Stage II	10	0.77996	10	1.50312	0.000462527	0.000960634	13	Esophageal Cancer	Primary	Oesophagus	CCLE
SRR8615467	CVCL_1765	TE-6	ESCA Stage II	10	0.771116	16	1.72438	7.15545e-06	3.21995e-05	7	Esophageal Cancer	NA	Oesophagus	CCLE
SRR8615828	CVCL_1761	TE-11	ESCA Stage II	12	0.80219	1	1.07687	0.25974	0.304912	23	Esophageal Cancer	Primary	Oesophagus	CCLE
SRR8615222	CVCL_1763	TE-15	ESCA Stage II	12	0.791467	5	1.1764	0.110889	0.151049	19	Esophageal Cancer	Primary	Oesophagus	CCLE
SRR8616036	CVCL_1350	KYSE-270	ESCA Stage II	14	0.76839	18	1.68635	5.58453e-05	0.000150782	8	Esophageal Cancer	Primary	Oesophagus	CCLE
SRR8615484	CVCL_8098	JH-EsoAd1	ESCA Stage II	15	0.768491	17	1.58985	0.000125834	0.000308866	11	Esophageal Cancer	NA	Oesophagus	CCLE
SRR8615274	CVCL_1187	EC-GI-10	ESCA Stage II	16	0.777484	12	1.30534	0.042957	0.0659341	17	Esophageal Cancer	NA	Lymph Node	CCLE
SRR8615228	CVCL_0471	OE33	ESCA Stage II	17	0.778818	11	1.15744	0.111888	0.151049	21	Esophageal Cancer	Primary	Oesophagus	CCLE
SRR8615469	CVCL_1764	TE-5	ESCA Stage II	17	0.760149	22	1.66601	3.67627e-05	0.000110288	10	Esophageal Cancer	NA	Oesophagus	CCLE
SRR8615464	CVCL_1759	TE-1	ESCA Stage II	19	0.774886	15	1.17545	0.121878	0.1567	20	Esophageal Cancer	Primary	Oesophagus	CCLE
SRR8616035	CVCL_1347	KYSE-140	ESCA Stage II	20	0.764894	20	1.26558	0.043956	0.0659341	18	Esophageal Cancer	Primary	Oesophagus	CCLE
SRR8616038	CVCL_1352	KYSE-410	ESCA Stage II	21	0.755078	25	1.34499	0.0088928	0.0171504	15	Esophageal Cancer	Primary	Oesophagus	CCLE
SRR8615482	CVCL_1356	KYSE-70	ESCA Stage II	22	0.747744	27	1.31411	0.019075	0.032189	16	Esophageal Cancer	Primary	Oesophagus	CCLE
SRR8616037	CVCL_1349	KYSE-180	ESCA Stage II	23	0.768123	19	0.745014	0.98002	1	26	Esophageal Cancer	Primary	Oesophagus	CCLE
SRR8616039	CVCL_1351	KYSE-30	ESCA Stage II	24	0.757299	24	1.1094	0.208791	0.256244	22	Esophageal Cancer	Primary	Oesophagus	CCLE
HPA_9+SRR8615226	CVCL_1622	OE19	ESCA Stage II	25	0.763749	21	0.581517	1	1	27	Esophageal Cancer	Primary	Oesophagus	HPA+CCLE
SRR8615511	CVCL_1353	KYSE-450	ESCA Stage II	25	0.759588	23	0.92738	0.702298	0.758482	25	Esophageal Cancer	Primary	Oesophagus	CCLE
SRR8616034	CVCL_1348	KYSE-150	ESCA Stage II	27	0.754459	26	0.98852	0.52048	0.585539	24	Esophageal Cancer	Primary	Oesophagus	CCLE
SRR8615834	CVCL_3336	TE-14	ESCA Stage III	1	0.7881	1	1.92824	2.06781e-18	3.65915e-17	1	Esophageal Cancer	NA	Oesophagus	CCLE
SRR8615470	CVCL_3337	TE-4	ESCA Stage III	2	0.770208	8	1.78136	1.51549e-16	1.36394e-15	3	Esophageal Cancer	NA	Lymph Node	CCLE
SRR8615827	CVCL_1760	TE-10	ESCA Stage III	2	0.768904	9	1.84773	2.71048e-18	3.65915e-17	2	Esophageal Cancer	Primary	Oesophagus	CCLE
SRR8615727	CVCL_3174	T.T	ESCA Stage III	4	0.770337	7	1.54704	7.39317e-08	2.21795e-07	9	Esophageal Cancer	Metastasis	Bone	CCLE
SRR8615390	CVCL_1766	TE-8	ESCA Stage III	4	0.76843	10	1.5949	1.83017e-08	7.05923e-08	6	Esophageal Cancer	NA	Oesophagus	CCLE
SRR8615227	CVCL_2661	OE21	ESCA Stage III	6	0.77608	5	1.40611	3.45177e-05	6.21318e-05	14	Esophageal Cancer	Primary	Oesophagus	CCLE
SRR8615991	CVCL_1131	COLO 680N	ESCA Stage III	6	0.764745	14	1.6453	4.01647e-09	1.80741e-08	5	Esophageal Cancer	NA	Oesophagus	CCLE
HPA_9+SRR8615226	CVCL_1622	OE19	ESCA Stage III	8	0.767532	11	1.53025	1.32834e-09	7.17306e-09	10	Esophageal Cancer	Primary	Oesophagus	HPA+CCLE
SRR8615274	CVCL_1187	EC-GI-10	ESCA Stage III	9	0.764535	15	1.56848	3.57961e-07	9.66494e-07	7	Esophageal Cancer	NA	Lymph Node	CCLE
SRR8616036	CVCL_1350	KYSE-270	ESCA Stage III	10	0.753756	19	1.74026	1.07464e-11	7.2538e-11	4	Esophageal Cancer	Primary	Oesophagus	CCLE
SRR8616128	CVCL_1767	TE-9	ESCA Stage III	11	0.784269	3	1.19157	0.041958	0.0539461	21	Esophageal Cancer	Metastasis	Pleural Effusion	CCLE
SRR8615222	CVCL_1763	TE-15	ESCA Stage III	11	0.776494	4	1.24356	0.00606048	0.0085832	20	Esophageal Cancer	Primary	Oesophagus	CCLE
SRR8615481	CVCL_1355	KYSE-520	ESCA Stage III	11	0.765336	13	1.51176	3.14708e-06	7.2357e-06	11	Esophageal Cancer	Primary	Oesophagus	CCLE
SRR8615828	CVCL_1761	TE-11	ESCA Stage III	14	0.78456	2	0.807097	0.999001	1	26	Esophageal Cancer	Primary	Oesophagus	CCLE
SRR8615484	CVCL_8098	JH-EsoAd1	ESCA Stage III	14	0.763856	16	1.45584	3.21587e-06	7.2357e-06	12	Esophageal Cancer	NA	Oesophagus	CCLE
SRR8615469	CVCL_1764	TE-5	ESCA Stage III	16	0.749091	21	1.56084	6.9737e-08	2.21795e-07	8	Esophageal Cancer	NA	Oesophagus	CCLE
SRR8615500	CVCL_1354	KYSE-510	ESCA Stage III	17	0.766151	12	1.29593	0.00115052	0.00172578	18	Esophageal Cancer	Primary	Oesophagus	CCLE
SRR8615228	CVCL_0471	OE33	ESCA Stage III	18	0.774535	6	0.662333	1	1	27	Esophageal Cancer	Primary	Oesophagus	CCLE
SRR8616035	CVCL_1347	KYSE-140	ESCA Stage III	19	0.747277	23	1.41618	3.17114e-05	6.11577e-05	13	Esophageal Cancer	Primary	Oesophagus	CCLE
SRR8615467	CVCL_1765	TE-6	ESCA Stage III	20	0.757768	18	1.25661	0.00635793	0.0085832	19	Esophageal Cancer	NA	Oesophagus	CCLE
SRR8615464	CVCL_1759	TE-1	ESCA Stage III	21	0.763304	17	1.09764	0.140859	0.165356	23	Esophageal Cancer	Primary	Oesophagus	CCLE
SRR8615511	CVCL_1353	KYSE-450	ESCA Stage III	21	0.745683	24	1.32705	0.000189317	0.00030068	16	Esophageal Cancer	Primary	Oesophagus	CCLE
SRR8616038	CVCL_1352	KYSE-410	ESCA Stage III	23	0.743557	25	1.31778	0.000125834	0.000212345	17	Esophageal Cancer	Primary	Oesophagus	CCLE
SRR8615482	CVCL_1356	KYSE-70	ESCA Stage III	23	0.734371	27	1.37389	2.66684e-05	5.53883e-05	15	Esophageal Cancer	Primary	Oesophagus	CCLE
SRR8616037	CVCL_1349	KYSE-180	ESCA Stage III	25	0.751213	20	0.994908	0.523477	0.588911	24	Esophageal Cancer	Primary	Oesophagus	CCLE
SRR8616039	CVCL_1351	KYSE-30	ESCA Stage III	25	0.748704	22	1.12418	0.0829171	0.101762	22	Esophageal Cancer	Primary	Oesophagus	CCLE
SRR8616034	CVCL_1348	KYSE-150	ESCA Stage III	27	0.741006	26	0.90416	0.929071	1	25	Esophageal Cancer	Primary	Oesophagus	CCLE
SRR8616128	CVCL_1767	TE-9	ESCA Stage IV	1	0.795067	2	1.76419	7.7112e-06	2.60253e-05	5	Esophageal Cancer	Metastasis	Pleural Effusion	CCLE
SRR8615834	CVCL_3336	TE-14	ESCA Stage IV	2	0.797187	1	1.73375	4.00323e-07	2.16174e-06	7	Esophageal Cancer	NA	Oesophagus	CCLE
SRR8615470	CVCL_3337	TE-4	ESCA Stage IV	3	0.781194	7	1.9703	1.88745e-12	5.09612e-11	2	Esophageal Cancer	NA	Lymph Node	CCLE
SRR8615827	CVCL_1760	TE-10	ESCA Stage IV	4	0.779986	8	1.91782	2.789e-11	2.5101e-10	4	Esophageal Cancer	Primary	Oesophagus	CCLE
SRR8615274	CVCL_1187	EC-GI-10	ESCA Stage IV	5	0.77389	13	1.74035	1.00731e-05	3.02194e-05	6	Esophageal Cancer	NA	Lymph Node	CCLE
SRR8615467	CVCL_1765	TE-6	ESCA Stage IV	5	0.766986	18	2.04288	9.4256e-12	1.27246e-10	1	Esophageal Cancer	NA	Oesophagus	CCLE
SRR8615227	CVCL_2661	OE21	ESCA Stage IV	7	0.786585	4	1.40112	0.00246039	0.00390767	17	Esophageal Cancer	Primary	Oesophagus	CCLE
SRR8615500	CVCL_1354	KYSE-510	ESCA Stage IV	8	0.776509	9	1.54846	4.29365e-05	0.000105389	13	Esophageal Cancer	Primary	Oesophagus	CCLE
SRR8615727	CVCL_3174	T.T	ESCA Stage IV	8	0.775902	10	1.56628	0.000177981	0.000369652	12	Esophageal Cancer	Metastasis	Bone	CCLE
HPA_9+SRR8615226	CVCL_1622	OE19	ESCA Stage IV	8	0.774929	12	1.58675	5.49571e-06	2.25309e-05	10	Esophageal Cancer	Primary	Oesophagus	HPA+CCLE
SRR8616036	CVCL_1350	KYSE-270	ESCA Stage IV	11	0.762722	20	1.93752	2.19021e-09	1.47839e-08	3	Esophageal Cancer	Primary	Oesophagus	CCLE
SRR8615484	CVCL_8098	JH-EsoAd1	ESCA Stage IV	12	0.772088	15	1.63401	1.27129e-05	3.4325e-05	9	Esophageal Cancer	NA	Oesophagus	CCLE
SRR8615828	CVCL_1761	TE-11	ESCA Stage IV	13	0.795048	3	1.0221	0.416583	0.44991	24	Esophageal Cancer	Primary	Oesophagus	CCLE
SRR8615991	CVCL_1131	COLO 680N	ESCA Stage IV	13	0.771906	16	1.57342	0.00029848	0.00057564	11	Esophageal Cancer	NA	Oesophagus	CCLE
SRR8615469	CVCL_1764	TE-5	ESCA Stage IV	15	0.759209	21	1.66387	5.84135e-06	2.25309e-05	8	Esophageal Cancer	NA	Oesophagus	CCLE
SRR8615390	CVCL_1766	TE-8	ESCA Stage IV	16	0.77509	11	1.32419	0.0141238	0.0192688	19	Esophageal Cancer	NA	Oesophagus	CCLE
SRR8615228	CVCL_0471	OE33	ESCA Stage IV	17	0.784782	6	1.02085	0.415584	0.44991	25	Esophageal Cancer	Primary	Oesophagus	CCLE
SRR8615464	CVCL_1759	TE-1	ESCA Stage IV	17	0.771363	17	1.5082	0.000563273	0.00101389	14	Esophageal Cancer	Primary	Oesophagus	CCLE
SRR8615222	CVCL_1763	TE-15	ESCA Stage IV	19	0.786349	5	0.725622	0.992008	0.992008	27	Esophageal Cancer	Primary	Oesophagus	CCLE
SRR8615481	CVCL_1355	KYSE-520	ESCA Stage IV	19	0.773005	14	1.36934	0.00874334	0.013115	18	Esophageal Cancer	Primary	Oesophagus	CCLE
SRR8616039	CVCL_1351	KYSE-30	ESCA Stage IV	21	0.756906	23	1.49847	0.000150774	0.000339241	15	Esophageal Cancer	Primary	Oesophagus	CCLE
SRR8616037	CVCL_1349	KYSE-180	ESCA Stage IV	22	0.762725	19	1.27549	0.0142732	0.0192688	20	Esophageal Cancer	Primary	Oesophagus	CCLE
SRR8616035	CVCL_1347	KYSE-140	ESCA Stage IV	23	0.755194	25	1.43533	0.00212741	0.00359	16	Esophageal Cancer	Primary	Oesophagus	CCLE
SRR8616038	CVCL_1352	KYSE-410	ESCA Stage IV	24	0.756974	22	1.15842	0.0859141	0.10544	22	Esophageal Cancer	Primary	Oesophagus	CCLE
SRR8615511	CVCL_1353	KYSE-450	ESCA Stage IV	25	0.756681	24	1.20139	0.047952	0.0616526	21	Esophageal Cancer	Primary	Oesophagus	CCLE
SRR8616034	CVCL_1348	KYSE-150	ESCA Stage IV	26	0.750925	26	1.05646	0.28971	0.340095	23	Esophageal Cancer	Primary	Oesophagus	CCLE
SRR8615482	CVCL_1356	KYSE-70	ESCA Stage IV	27	0.739386	27	0.991138	0.519481	0.539461	26	Esophageal Cancer	Primary	Oesophagus	CCLE
For GSEA, p-values were adjusted based on the Benjamini-Hochberg procedure.

## Sheet: HNSC
Supplementary Data 6. Cell line prioritization for TCGA cohorts at the pathologic stage level (HNSC).
Overall result					Correlation-based		GSEA-based				Cell line information
GEO-SRA/HPA ID	RRID	Cell line name	TCGA pathologic stage	Overall rank	Correlation	Correlation rank	NES	P-value	Adjusted P-value	GSEA rank	Primary disease	Primary/metastasis	Sample collection site	Data source
SRR8616100	CVCL_1681	SCC-15	HNSC Stage I	1	0.817429	2	2.30827	1.58071e-11	2.52913e-10	1	Head and Neck Cancer	NA	Upper Aerodigestive Tract	CCLE
SRR8616097	CVCL_1682	SCC-25	HNSC Stage I	2	0.818858	1	1.67689	1.74533e-05	4.65421e-05	10	Head and Neck Cancer	Primary	Upper Aerodigestive Tract	CCLE
SRR8615267	CVCL_1107	CAL-27	HNSC Stage I	3	0.805571	12	1.97669	5.43025e-09	4.3442e-08	3	Head and Neck Cancer	Primary	Upper Aerodigestive Tract	CCLE
SRR8616117	CVCL_2313	BICR 56	HNSC Stage I	4	0.813696	5	1.65348	1.04899e-05	3.25371e-05	11	Head and Neck Cancer	Primary	Upper Aerodigestive Tract	CCLE
SRR8616121	CVCL_2308	BICR 16	HNSC Stage I	5	0.811493	7	1.63055	0.000114498	0.00026171	12	Head and Neck Cancer	Primary	Upper Aerodigestive Tract	CCLE
SRR8616095	CVCL_1685	SCC-9	HNSC Stage I	6	0.798919	15	1.80104	3.83378e-07	1.83005e-06	5	Head and Neck Cancer	Primary	Upper Aerodigestive Tract	CCLE
SRR8615477	CVCL_5105	SNU-899	HNSC Stage I	7	0.795652	19	1.7767	4.00323e-07	1.83005e-06	6	Head and Neck Cancer	Primary	Upper Aerodigestive Tract	CCLE
SRR8615305	CVCL_2681	PE/CA-PJ49	HNSC Stage I	8	0.806135	10	1.49955	0.0008014	0.00150852	16	Head and Neck Cancer	Primary	Upper Aerodigestive Tract	CCLE
SRR8618309	CVCL_8929	YD-10B	HNSC Stage I	8	0.800353	13	1.57507	6.93763e-05	0.000170772	13	Head and Neck Cancer	NA	Upper Aerodigestive Tract	CCLE
SRR8615936	CVCL_5017	SNU-1214	HNSC Stage I	10	0.810016	8	1.36148	0.0108357	0.0182496	19	Head and Neck Cancer	NA	Upper Aerodigestive Tract	CCLE
SRR8615575	CVCL_L085	SNU-1041	HNSC Stage I	10	0.796333	18	1.68155	1.84011e-06	6.54262e-06	9	Head and Neck Cancer	NA	Upper Aerodigestive Tract	CCLE
SRR8615570	CVCL_5005	SNU-1066	HNSC Stage I	10	0.785314	25	2.20884	7.11416e-14	2.27653e-12	2	Head and Neck Cancer	NA	Upper Aerodigestive Tract	CCLE
SRR8615299	CVCL_2679	PE/CA-PJ34 (clone C12)	HNSC Stage I	13	0.816461	3	1.06816	0.280719	0.332704	27	Head and Neck Cancer	Primary	Upper Aerodigestive Tract	CCLE
SRR8618311	CVCL_L083	YD-38	HNSC Stage I	13	0.788998	22	1.76701	8.84757e-09	5.66245e-08	8	Head and Neck Cancer	NA	Upper Aerodigestive Tract	CCLE
SRR8616042	CVCL_1289	HSC-4	HNSC Stage I	13	0.78896	23	1.7736	1.24067e-06	4.96268e-06	7	Head and Neck Cancer	Metastasis	Upper Aerodigestive Tract	CCLE
SRR8616098	CVCL_1684	SCC-4	HNSC Stage I	16	0.805842	11	1.36147	0.0289878	0.042164	20	Head and Neck Cancer	Primary	Upper Aerodigestive Tract	CCLE
SRR8615298	CVCL_2680	PE/CA-PJ41 (clone D2)	HNSC Stage I	16	0.800337	14	1.49817	0.000572432	0.00114486	17	Head and Neck Cancer	Primary	Upper Aerodigestive Tract	CCLE
SRR8616116	CVCL_2314	BICR 6	HNSC Stage I	18	0.808441	9	1.27143	0.043956	0.0586081	23	Head and Neck Cancer	Primary	Upper Aerodigestive Tract	CCLE
SRR8615670	CVCL_2678	PE/CA-PJ15	HNSC Stage I	19	0.796355	17	1.40498	0.00919171	0.0163408	18	Head and Neck Cancer	Primary	Upper Aerodigestive Tract	CCLE
SRR8616120	CVCL_2309	BICR 18	HNSC Stage I	19	0.772256	31	1.95526	6.84654e-10	7.30297e-09	4	Head and Neck Cancer	Metastasis	Lymph Node	CCLE
SRR8616122	CVCL_2312	BICR 31	HNSC Stage I	21	0.813981	4	#N/A	#N/A	#N/A	33	Head and Neck Cancer	Primary	Upper Aerodigestive Tract	CCLE
SRR8616123	CVCL_2310	BICR 22	HNSC Stage I	21	0.813412	6	0.930206	0.703297	0.725984	31	Head and Neck Cancer	Metastasis	Lymph Node	CCLE
SRR8616018	CVCL_1060	A-253	HNSC Stage I	23	0.796748	16	1.25417	0.040959	0.0569865	24	Head and Neck Cancer	Primary	Upper Aerodigestive Tract	CCLE
SRR8618308	CVCL_8930	YD-15	HNSC Stage I	24	0.777612	28	1.53536	1.11846e-05	3.25371e-05	15	Head and Neck Cancer	NA	Salivary Gland	CCLE
SRR8616007	CVCL_1171	Detroit 562	HNSC Stage I	25	0.786388	24	1.27837	0.0172726	0.0276362	22	Head and Neck Cancer	Metastasis	Pleural Effusion	CCLE
SRR8615657	CVCL_5063	SNU-46	HNSC Stage I	26	0.747145	33	1.54707	0.000490003	0.00104534	14	Head and Neck Cancer	NA	Upper Aerodigestive Tract	CCLE
SRR8615777	CVCL_1086	BHY	HNSC Stage I	27	0.784167	27	1.31272	0.0238812	0.0363904	21	Head and Neck Cancer	Primary	Upper Aerodigestive Tract	CCLE
SRR8616040	CVCL_1287	HSC-2	HNSC Stage I	28	0.790887	21	0.963597	0.602398	0.642557	30	Head and Neck Cancer	Metastasis	Upper Aerodigestive Tract	CCLE
SRR8615525	CVCL_5006	SNU-1076	HNSC Stage I	28	0.784522	26	1.09856	0.248751	0.314762	25	Head and Neck Cancer	NA	Upper Aerodigestive Tract	CCLE
SRR8615265	CVCL_1108	CAL-33	HNSC Stage I	30	0.794795	20	0.791402	0.932068	0.932068	32	Head and Neck Cancer	Primary	Upper Aerodigestive Tract	CCLE
SRR8618310	CVCL_L079	YD-8	HNSC Stage I	31	0.772533	30	1.09132	0.255744	0.314762	26	Head and Neck Cancer	NA	Upper Aerodigestive Tract	CCLE
SRR8616041	CVCL_1288	HSC-3	HNSC Stage I	32	0.776468	29	0.991338	0.518482	0.572118	29	Head and Neck Cancer	Metastasis	Upper Aerodigestive Tract	CCLE
SRR8616215	CVCL_1218	FaDu	HNSC Stage I	33	0.767523	32	1.05098	0.326673	0.373341	28	Head and Neck Cancer	Primary	Upper Aerodigestive Tract	CCLE
SRR8616122	CVCL_2312	BICR 31	HNSC Stage II	1	0.812581	1	2.02286	5.02688e-06	3.01613e-05	3	Head and Neck Cancer	Primary	Upper Aerodigestive Tract	CCLE
SRR8616097	CVCL_1682	SCC-25	HNSC Stage II	2	0.81144	2	1.72082	0.00026255	0.000875166	7	Head and Neck Cancer	Primary	Upper Aerodigestive Tract	CCLE
SRR8615477	CVCL_5105	SNU-899	HNSC Stage II	3	0.792608	16	2.25334	1.49892e-10	4.49676e-09	1	Head and Neck Cancer	Primary	Upper Aerodigestive Tract	CCLE
SRR8616123	CVCL_2310	BICR 22	HNSC Stage II	4	0.808227	5	1.50314	0.00584324	0.0109561	17	Head and Neck Cancer	Metastasis	Lymph Node	CCLE
SRR8616116	CVCL_2314	BICR 6	HNSC Stage II	5	0.80593	8	1.51239	0.0117442	0.0203217	16	Head and Neck Cancer	Primary	Upper Aerodigestive Tract	CCLE
SRR8618309	CVCL_8929	YD-10B	HNSC Stage II	5	0.792858	15	1.68096	0.000189506	0.000812169	9	Head and Neck Cancer	NA	Upper Aerodigestive Tract	CCLE
SRR8616121	CVCL_2308	BICR 16	HNSC Stage II	7	0.806679	7	1.39949	0.0360721	0.056956	19	Head and Neck Cancer	Primary	Upper Aerodigestive Tract	CCLE
SRR8618311	CVCL_L083	YD-38	HNSC Stage II	7	0.783606	22	1.94906	2.08977e-08	1.56732e-07	4	Head and Neck Cancer	NA	Upper Aerodigestive Tract	CCLE
SRR8615936	CVCL_5017	SNU-1214	HNSC Stage II	9	0.803891	9	1.45701	0.012193	0.0203217	18	Head and Neck Cancer	NA	Upper Aerodigestive Tract	CCLE
SRR8615570	CVCL_5005	SNU-1066	HNSC Stage II	9	0.781115	25	2.20917	2.87313e-09	4.3097e-08	2	Head and Neck Cancer	NA	Upper Aerodigestive Tract	CCLE
SRR8615299	CVCL_2679	PE/CA-PJ34 (clone C12)	HNSC Stage II	11	0.811187	3	1.13685	0.205794	0.246953	25	Head and Neck Cancer	Primary	Upper Aerodigestive Tract	CCLE
SRR8616098	CVCL_1684	SCC-4	HNSC Stage II	12	0.800635	11	1.36714	0.0480962	0.0655857	20	Head and Neck Cancer	Primary	Upper Aerodigestive Tract	CCLE
SRR8616100	CVCL_1681	SCC-15	HNSC Stage II	13	0.809896	4	0.986818	0.500502	0.536252	28	Head and Neck Cancer	NA	Upper Aerodigestive Tract	CCLE
SRR8615525	CVCL_5006	SNU-1076	HNSC Stage II	13	0.778215	26	1.77828	0.000119152	0.000595758	6	Head and Neck Cancer	NA	Upper Aerodigestive Tract	CCLE
SRR8616117	CVCL_2313	BICR 56	HNSC Stage II	15	0.807924	6	1.05536	0.366	0.406667	27	Head and Neck Cancer	Primary	Upper Aerodigestive Tract	CCLE
SRR8615267	CVCL_1107	CAL-27	HNSC Stage II	15	0.800608	12	1.3659	0.041	0.0615	21	Head and Neck Cancer	Primary	Upper Aerodigestive Tract	CCLE
SRR8615265	CVCL_1108	CAL-33	HNSC Stage II	15	0.790871	20	1.58458	0.00249988	0.00576896	13	Head and Neck Cancer	Primary	Upper Aerodigestive Tract	CCLE
SRR8618308	CVCL_8930	YD-15	HNSC Stage II	15	0.772711	28	1.94878	2.01189e-08	1.56732e-07	5	Head and Neck Cancer	NA	Salivary Gland	CCLE
SRR8616007	CVCL_1171	Detroit 562	HNSC Stage II	19	0.781682	24	1.66092	0.000362638	0.00108791	11	Head and Neck Cancer	Metastasis	Pleural Effusion	CCLE
SRR8616042	CVCL_1289	HSC-4	HNSC Stage II	20	0.782511	23	1.58202	0.00272754	0.00584474	14	Head and Neck Cancer	Metastasis	Upper Aerodigestive Tract	CCLE
SRR8615777	CVCL_1086	BHY	HNSC Stage II	20	0.77776	27	1.66401	0.0012438	0.0031095	10	Head and Neck Cancer	Primary	Upper Aerodigestive Tract	CCLE
SRR8615670	CVCL_2678	PE/CA-PJ15	HNSC Stage II	22	0.791589	18	1.34344	0.044	0.0628571	22	Head and Neck Cancer	Primary	Upper Aerodigestive Tract	CCLE
SRR8615305	CVCL_2681	PE/CA-PJ49	HNSC Stage II	23	0.801019	10	#N/A	#N/A	#N/A	31	Head and Neck Cancer	Primary	Upper Aerodigestive Tract	CCLE
SRR8615657	CVCL_5063	SNU-46	HNSC Stage II	23	0.743313	33	1.71544	0.000253164	0.000875166	8	Head and Neck Cancer	NA	Upper Aerodigestive Tract	CCLE
SRR8615575	CVCL_L085	SNU-1041	HNSC Stage II	25	0.793828	13	0.624609	0.99	0.992008	30	Head and Neck Cancer	NA	Upper Aerodigestive Tract	CCLE
SRR8615298	CVCL_2680	PE/CA-PJ41 (clone D2)	HNSC Stage II	25	0.793202	14	0.639502	0.992008	0.992008	29	Head and Neck Cancer	Primary	Upper Aerodigestive Tract	CCLE
SRR8616018	CVCL_1060	A-253	HNSC Stage II	25	0.792564	17	1.10688	0.252	0.290769	26	Head and Neck Cancer	Primary	Upper Aerodigestive Tract	CCLE
SRR8616095	CVCL_1685	SCC-9	HNSC Stage II	25	0.791573	19	1.16561	0.193193	0.241491	24	Head and Neck Cancer	Primary	Upper Aerodigestive Tract	CCLE
SRR8618310	CVCL_L079	YD-8	HNSC Stage II	25	0.763729	31	1.58536	0.000838873	0.00228784	12	Head and Neck Cancer	NA	Upper Aerodigestive Tract	CCLE
SRR8616215	CVCL_1218	FaDu	HNSC Stage II	30	0.76365	32	1.51394	0.00309244	0.00618487	15	Head and Neck Cancer	Primary	Upper Aerodigestive Tract	CCLE
SRR8616120	CVCL_2309	BICR 18	HNSC Stage II	31	0.770679	29	1.33414	0.0581162	0.0758038	23	Head and Neck Cancer	Metastasis	Lymph Node	CCLE
SRR8616040	CVCL_1287	HSC-2	HNSC Stage II	32	0.784356	21	#N/A	#N/A	#N/A	32	Head and Neck Cancer	Metastasis	Upper Aerodigestive Tract	CCLE
SRR8616041	CVCL_1288	HSC-3	HNSC Stage II	33	0.768302	30	#N/A	#N/A	#N/A	33	Head and Neck Cancer	Metastasis	Upper Aerodigestive Tract	CCLE
SRR8615267	CVCL_1107	CAL-27	HNSC Stage III	1	0.803494	12	2.49353	1.7426e-24	5.75058e-23	1	Head and Neck Cancer	Primary	Upper Aerodigestive Tract	CCLE
SRR8616122	CVCL_2312	BICR 31	HNSC Stage III	2	0.815025	3	1.52009	0.000480845	0.000933404	16	Head and Neck Cancer	Primary	Upper Aerodigestive Tract	CCLE
SRR8616121	CVCL_2308	BICR 16	HNSC Stage III	2	0.812096	5	1.57649	9.64494e-05	0.000227079	14	Head and Neck Cancer	Primary	Upper Aerodigestive Tract	CCLE
SRR8616116	CVCL_2314	BICR 6	HNSC Stage III	4	0.810107	8	1.66142	1.02121e-05	2.80832e-05	12	Head and Neck Cancer	Primary	Upper Aerodigestive Tract	CCLE
SRR8616097	CVCL_1682	SCC-25	HNSC Stage III	5	0.815425	2	1.3038	0.0102379	0.0144881	21	Head and Neck Cancer	Primary	Upper Aerodigestive Tract	CCLE
SRR8618309	CVCL_8929	YD-10B	HNSC Stage III	5	0.797069	16	1.84742	1.0026e-11	6.61713e-11	7	Head and Neck Cancer	NA	Upper Aerodigestive Tract	CCLE
SRR8616098	CVCL_1684	SCC-4	HNSC Stage III	7	0.804964	11	1.60959	7.38884e-05	0.000187563	13	Head and Neck Cancer	Primary	Upper Aerodigestive Tract	CCLE
SRR8615477	CVCL_5105	SNU-899	HNSC Stage III	8	0.795024	17	1.75288	1.001e-08	3.67034e-08	8	Head and Neck Cancer	Primary	Upper Aerodigestive Tract	CCLE
SRR8616117	CVCL_2313	BICR 56	HNSC Stage III	9	0.810533	7	1.37532	0.00238639	0.00414478	19	Head and Neck Cancer	Primary	Upper Aerodigestive Tract	CCLE
SRR8618311	CVCL_L083	YD-38	HNSC Stage III	9	0.787193	22	1.90049	1.78225e-15	1.47036e-14	4	Head and Neck Cancer	NA	Upper Aerodigestive Tract	CCLE
SRR8615936	CVCL_5017	SNU-1214	HNSC Stage III	11	0.807307	9	1.40188	0.00072813	0.00133491	18	Head and Neck Cancer	NA	Upper Aerodigestive Tract	CCLE
SRR8615570	CVCL_5005	SNU-1066	HNSC Stage III	11	0.783276	25	2.14088	9.41737e-16	1.03591e-14	2	Head and Neck Cancer	NA	Upper Aerodigestive Tract	CCLE
SRR8616095	CVCL_1685	SCC-9	HNSC Stage III	13	0.794779	19	1.68147	2.35112e-07	7.7587e-07	11	Head and Neck Cancer	Primary	Upper Aerodigestive Tract	CCLE
SRR8616100	CVCL_1681	SCC-15	HNSC Stage III	14	0.814722	4	1.20066	0.0949051	0.111852	27	Head and Neck Cancer	NA	Upper Aerodigestive Tract	CCLE
SRR8616018	CVCL_1060	A-253	HNSC Stage III	14	0.79712	14	1.47632	0.000111114	0.000229173	17	Head and Neck Cancer	Primary	Upper Aerodigestive Tract	CCLE
SRR8615777	CVCL_1086	BHY	HNSC Stage III	14	0.782129	26	1.86693	2.77636e-10	1.527e-09	5	Head and Neck Cancer	Primary	Upper Aerodigestive Tract	CCLE
SRR8618308	CVCL_8930	YD-15	HNSC Stage III	14	0.77689	28	2.09388	8.41422e-23	1.38835e-21	3	Head and Neck Cancer	NA	Salivary Gland	CCLE
SRR8615299	CVCL_2679	PE/CA-PJ34 (clone C12)	HNSC Stage III	18	0.815847	1	1.02229	0.411588	0.424451	32	Head and Neck Cancer	Primary	Upper Aerodigestive Tract	CCLE
SRR8615305	CVCL_2681	PE/CA-PJ49	HNSC Stage III	18	0.805743	10	1.29926	0.00725026	0.0108754	23	Head and Neck Cancer	Primary	Upper Aerodigestive Tract	CCLE
SRR8616042	CVCL_1289	HSC-4	HNSC Stage III	18	0.78672	23	1.70371	4.98089e-07	1.49427e-06	10	Head and Neck Cancer	Metastasis	Upper Aerodigestive Tract	CCLE
SRR8616120	CVCL_2309	BICR 18	HNSC Stage III	21	0.773747	29	1.86496	3.28831e-10	1.5502e-09	6	Head and Neck Cancer	Metastasis	Lymph Node	CCLE
SRR8616123	CVCL_2310	BICR 22	HNSC Stage III	22	0.811402	6	1.08429	0.216783	0.238462	30	Head and Neck Cancer	Metastasis	Lymph Node	CCLE
SRR8615575	CVCL_L085	SNU-1041	HNSC Stage III	23	0.797074	15	1.21241	0.045954	0.0583263	26	Head and Neck Cancer	NA	Upper Aerodigestive Tract	CCLE
SRR8616040	CVCL_1287	HSC-2	HNSC Stage III	23	0.788703	21	1.31665	0.00464763	0.00766859	20	Head and Neck Cancer	Metastasis	Upper Aerodigestive Tract	CCLE
SRR8616215	CVCL_1218	FaDu	HNSC Stage III	23	0.76644	32	1.72116	6.52271e-09	2.69062e-08	9	Head and Neck Cancer	Primary	Upper Aerodigestive Tract	CCLE
SRR8615670	CVCL_2678	PE/CA-PJ15	HNSC Stage III	26	0.794961	18	1.23236	0.044955	0.0583263	25	Head and Neck Cancer	Primary	Upper Aerodigestive Tract	CCLE
SRR8615298	CVCL_2680	PE/CA-PJ41 (clone D2)	HNSC Stage III	27	0.797504	13	1.05847	0.272727	0.290323	31	Head and Neck Cancer	Primary	Upper Aerodigestive Tract	CCLE
SRR8615265	CVCL_1108	CAL-33	HNSC Stage III	28	0.793543	20	1.18889	0.0689311	0.0842491	28	Head and Neck Cancer	Primary	Upper Aerodigestive Tract	CCLE
SRR8615657	CVCL_5063	SNU-46	HNSC Stage III	28	0.747276	33	1.53405	0.000103218	0.000227079	15	Head and Neck Cancer	NA	Upper Aerodigestive Tract	CCLE
SRR8615525	CVCL_5006	SNU-1076	HNSC Stage III	30	0.781494	27	1.29777	0.0105368	0.0144881	24	Head and Neck Cancer	NA	Upper Aerodigestive Tract	CCLE
SRR8616007	CVCL_1171	Detroit 562	HNSC Stage III	31	0.785645	24	1.13494	0.113886	0.129595	29	Head and Neck Cancer	Metastasis	Pleural Effusion	CCLE
SRR8618310	CVCL_L079	YD-8	HNSC Stage III	31	0.76697	31	1.3028	0.0054656	0.0085888	22	Head and Neck Cancer	NA	Upper Aerodigestive Tract	CCLE
SRR8616041	CVCL_1288	HSC-3	HNSC Stage III	33	0.772379	30	0.707903	1	1	33	Head and Neck Cancer	Metastasis	Upper Aerodigestive Tract	CCLE
SRR8616122	CVCL_2312	BICR 31	HNSC Stage IV	1	0.817385	2	2.2164	3.21479e-20	2.12176e-19	3	Head and Neck Cancer	Primary	Upper Aerodigestive Tract	CCLE
SRR8616121	CVCL_2308	BICR 16	HNSC Stage IV	2	0.814142	5	2.13285	1.2829e-19	7.05598e-19	4	Head and Neck Cancer	Primary	Upper Aerodigestive Tract	CCLE
SRR8616100	CVCL_1681	SCC-15	HNSC Stage IV	3	0.815863	4	2.08731	1.96301e-14	4.98303e-14	6	Head and Neck Cancer	NA	Upper Aerodigestive Tract	CCLE
SRR8615305	CVCL_2681	PE/CA-PJ49	HNSC Stage IV	4	0.807301	10	2.29113	3.91793e-31	6.46458e-30	2	Head and Neck Cancer	Primary	Upper Aerodigestive Tract	CCLE
SRR8615267	CVCL_1107	CAL-27	HNSC Stage IV	5	0.805231	12	2.05455	2.49408e-17	8.64544e-17	7	Head and Neck Cancer	Primary	Upper Aerodigestive Tract	CCLE
SRR8616123	CVCL_2310	BICR 22	HNSC Stage IV	6	0.813333	6	1.5649	5.71532e-08	1.10944e-07	18	Head and Neck Cancer	Metastasis	Lymph Node	CCLE
SRR8616095	CVCL_1685	SCC-9	HNSC Stage IV	6	0.795711	19	2.0991	8.73252e-22	7.20433e-21	5	Head and Neck Cancer	Primary	Upper Aerodigestive Tract	CCLE
SRR8616116	CVCL_2314	BICR 6	HNSC Stage IV	8	0.811722	8	1.61202	5.91745e-07	1.08486e-06	17	Head and Neck Cancer	Primary	Upper Aerodigestive Tract	CCLE
SRR8615570	CVCL_5005	SNU-1066	HNSC Stage IV	9	0.785541	25	2.61044	6.49504e-51	2.14336e-49	1	Head and Neck Cancer	NA	Upper Aerodigestive Tract	CCLE
SRR8618309	CVCL_8929	YD-10B	HNSC Stage IV	10	0.797872	16	1.914	4.92808e-19	2.32324e-18	11	Head and Neck Cancer	NA	Upper Aerodigestive Tract	CCLE
SRR8615477	CVCL_5105	SNU-899	HNSC Stage IV	11	0.795983	18	1.82236	7.32123e-13	1.61067e-12	13	Head and Neck Cancer	Primary	Upper Aerodigestive Tract	CCLE
SRR8615299	CVCL_2679	PE/CA-PJ34 (clone C12)	HNSC Stage IV	12	0.817967	1	0.942449	0.746254	0.794399	31	Head and Neck Cancer	Primary	Upper Aerodigestive Tract	CCLE
SRR8616117	CVCL_2313	BICR 56	HNSC Stage IV	13	0.812023	7	1.25221	0.00576304	0.00759777	26	Head and Neck Cancer	Primary	Upper Aerodigestive Tract	CCLE
SRR8616042	CVCL_1289	HSC-4	HNSC Stage IV	13	0.787858	23	1.94791	1.1892e-15	3.27029e-15	10	Head and Neck Cancer	Metastasis	Upper Aerodigestive Tract	CCLE
SRR8618311	CVCL_L083	YD-38	HNSC Stage IV	15	0.788558	22	1.89013	4.64036e-22	5.1044e-21	12	Head and Neck Cancer	NA	Upper Aerodigestive Tract	CCLE
SRR8616097	CVCL_1682	SCC-25	HNSC Stage IV	16	0.816868	3	0.916254	0.806194	0.831387	32	Head and Neck Cancer	Primary	Upper Aerodigestive Tract	CCLE
SRR8616098	CVCL_1684	SCC-4	HNSC Stage IV	17	0.806005	11	1.3253	0.00598612	0.00759777	25	Head and Neck Cancer	Primary	Upper Aerodigestive Tract	CCLE
SRR8615777	CVCL_1086	BHY	HNSC Stage IV	17	0.782323	27	1.95742	4.50732e-17	1.35219e-16	9	Head and Neck Cancer	Primary	Upper Aerodigestive Tract	CCLE
SRR8615936	CVCL_5017	SNU-1214	HNSC Stage IV	19	0.809062	9	1.13731	0.0849151	0.100078	28	Head and Neck Cancer	NA	Upper Aerodigestive Tract	CCLE
SRR8615298	CVCL_2680	PE/CA-PJ41 (clone D2)	HNSC Stage IV	19	0.798589	15	1.43715	2.13627e-05	3.52485e-05	22	Head and Neck Cancer	Primary	Upper Aerodigestive Tract	CCLE
SRR8615670	CVCL_2678	PE/CA-PJ15	HNSC Stage IV	21	0.796701	17	1.47363	4.74265e-05	7.11397e-05	21	Head and Neck Cancer	Primary	Upper Aerodigestive Tract	CCLE
SRR8615575	CVCL_L085	SNU-1041	HNSC Stage IV	22	0.799362	13	1.20243	0.0226796	0.0277195	27	Head and Neck Cancer	NA	Upper Aerodigestive Tract	CCLE
SRR8616040	CVCL_1287	HSC-2	HNSC Stage IV	22	0.789736	21	1.52635	8.98423e-07	1.56042e-06	19	Head and Neck Cancer	Metastasis	Upper Aerodigestive Tract	CCLE
SRR8615657	CVCL_5063	SNU-46	HNSC Stage IV	24	0.749722	33	1.99883	8.04183e-18	3.31725e-17	8	Head and Neck Cancer	NA	Upper Aerodigestive Tract	CCLE
SRR8618308	CVCL_8930	YD-15	HNSC Stage IV	25	0.777596	28	1.7646	2.61983e-17	8.64544e-17	14	Head and Neck Cancer	NA	Salivary Gland	CCLE
SRR8616018	CVCL_1060	A-253	HNSC Stage IV	26	0.799142	14	1.03602	0.334665	0.380826	29	Head and Neck Cancer	Primary	Upper Aerodigestive Tract	CCLE
SRR8615265	CVCL_1108	CAL-33	HNSC Stage IV	27	0.795224	20	1.35698	0.00087467	0.00120267	24	Head and Neck Cancer	Primary	Upper Aerodigestive Tract	CCLE
SRR8616120	CVCL_2309	BICR 18	HNSC Stage IV	28	0.776644	29	1.7231	3.68211e-10	7.59435e-10	16	Head and Neck Cancer	Metastasis	Lymph Node	CCLE
SRR8615525	CVCL_5006	SNU-1076	HNSC Stage IV	29	0.782364	26	1.47664	2.52722e-05	3.97135e-05	20	Head and Neck Cancer	NA	Upper Aerodigestive Tract	CCLE
SRR8616215	CVCL_1218	FaDu	HNSC Stage IV	29	0.769414	31	1.75635	5.48174e-13	1.29213e-12	15	Head and Neck Cancer	Primary	Upper Aerodigestive Tract	CCLE
SRR8616007	CVCL_1171	Detroit 562	HNSC Stage IV	31	0.787106	24	0.954755	0.695305	0.764835	30	Head and Neck Cancer	Metastasis	Pleural Effusion	CCLE
SRR8618310	CVCL_L079	YD-8	HNSC Stage IV	32	0.767744	32	1.41376	5.92239e-05	8.49734e-05	23	Head and Neck Cancer	NA	Upper Aerodigestive Tract	CCLE
SRR8616041	CVCL_1288	HSC-3	HNSC Stage IV	33	0.773348	30	0.907028	0.904096	0.904096	33	Head and Neck Cancer	Metastasis	Upper Aerodigestive Tract	CCLE
For GSEA, p-values were adjusted based on the Benjamini-Hochberg procedure.

## Sheet: KICH
Supplementary Data 6. Cell line prioritization for TCGA cohorts at the pathologic stage level (KICH).
Overall result					Correlation-based		GSEA-based				Cell line information
GEO-SRA/HPA ID	RRID	Cell line name	TCGA pathologic stage	Overall rank	Correlation	Correlation rank	NES	P-value	Adjusted P-value	GSEA rank	Primary disease	Primary/metastasis	Sample collection site	Data source
SRR8615720	CVCL_5953	TUHR14TKB	KICH Stage I	1	0.752217	3	2.00325	4.09398e-25	6.34567e-24	1	Kidney Cancer	Primary	Kidney	CCLE
SRR8615863	CVCL_V607	SLR21	KICH Stage I	2	0.747688	5	1.92476	2.40895e-23	2.48925e-22	3	Kidney Cancer	Metastasis	Kidney	CCLE
SRR8615315	CVCL_1111	CAL-54	KICH Stage I	3	0.753838	1	1.67222	1.0574e-12	3.27793e-12	8	Kidney Cancer	Metastasis	Pleural Effusion	CCLE
SRR8618317	CVCL_1790	VMRC-RCW	KICH Stage I	4	0.739906	10	1.95923	3.75936e-30	1.1654e-28	2	Kidney Cancer	Primary	Kidney	CCLE
SRR8615355	CVCL_2986	KMRC-20	KICH Stage I	5	0.749653	4	1.6544	5.39229e-14	1.85734e-13	10	Kidney Cancer	Primary	Kidney	CCLE
SRR8615333	CVCL_1911	UO-31	KICH Stage I	6	0.75261	2	1.59875	1.74963e-11	3.87419e-11	14	Kidney Cancer	NA	Kidney	CCLE
SRR8615860	CVCL_V605	SK-RC-20	KICH Stage I	7	0.737218	12	1.61326	2.03922e-11	4.2144e-11	13	Kidney Cancer	NA	Kidney	CCLE
SRR8615964	CVCL_1647	RCC10RGB	KICH Stage I	7	0.737075	14	1.64446	1.33938e-11	3.46007e-11	11	Kidney Cancer	Primary	Kidney	CCLE
SRR8616015	CVCL_1056	A-498	KICH Stage I	7	0.733511	20	1.73551	4.25458e-17	2.63784e-16	5	Kidney Cancer	Primary	Kidney	CCLE
SRR8618315	CVCL_1791	VMRC-RCZ	KICH Stage I	10	0.740299	9	1.57646	1.12665e-10	2.05447e-10	17	Kidney Cancer	Primary	Kidney	CCLE
SRR8615353	CVCL_2985	KMRC-3	KICH Stage I	11	0.747629	6	1.46301	3.28308e-07	4.42502e-07	21	Kidney Cancer	Primary	Kidney	CCLE
SRR8615312	CVCL_5054	SNU-349	KICH Stage I	11	0.737828	11	1.5799	1.29653e-09	2.11539e-09	16	Kidney Cancer	Primary	Kidney	CCLE
SRR8615271	CVCL_0235	Caki-2	KICH Stage I	13	0.734694	19	1.65695	1.62897e-11	3.87419e-11	9	Kidney Cancer	Primary	Kidney	CCLE
SRR8615864	CVCL_V609	SLR23	KICH Stage I	13	0.732359	22	1.72651	1.05482e-14	5.44989e-14	6	Kidney Cancer	Metastasis	Kidney	CCLE
SRR8615878	CVCL_1626	OS-RC-2	KICH Stage I	13	0.728462	24	1.87372	7.73053e-18	5.99116e-17	4	Kidney Cancer	Primary	Kidney	CCLE
SRR8615894	CVCL_5957	TUHR4TKB	KICH Stage I	16	0.746697	7	1.45205	2.50512e-08	3.69803e-08	23	Kidney Cancer	Primary	Kidney	CCLE
SRR8615866	CVCL_V611	SLR25	KICH Stage I	17	0.725239	26	1.71571	2.03031e-14	8.82373e-14	7	Kidney Cancer	Metastasis	Kidney	CCLE
SRR8615937	CVCL_8788	SNU-1272	KICH Stage I	18	0.743422	8	1.1952	0.00874334	0.00934633	28	Kidney Cancer	NA	Kidney	CCLE
SRR8615865	CVCL_V610	SLR24	KICH Stage I	18	0.735876	16	1.49611	6.84654e-10	1.17913e-09	20	Kidney Cancer	Primary	Kidney	CCLE
SRR8615851	CVCL_V612	SLR26	KICH Stage I	18	0.732526	21	1.58128	6.97034e-11	1.3505e-10	15	Kidney Cancer	Primary	Kidney	CCLE
SRR8615272	CVCL_0234	Caki-1	KICH Stage I	21	0.73482	18	1.4993	2.98954e-09	4.63379e-09	19	Kidney Cancer	Metastasis	Skin	CCLE
SRR8615405	CVCL_1067	ACHN	KICH Stage I	22	0.73485	17	1.45571	4.9828e-08	7.02122e-08	22	Kidney Cancer	Metastasis	Pleural Effusion	CCLE
SRR8616013	CVCL_1065	A-704	KICH Stage I	23	0.702349	30	1.61658	2.27709e-14	8.82373e-14	12	Kidney Cancer	Primary	Kidney	CCLE
SRR8615721	CVCL_5952	TUHR10TKB	KICH Stage I	24	0.737149	13	1.00866	0.44955	0.44955	31	Kidney Cancer	Primary	Kidney	CCLE
SRR8615643	CVCL_1050	769-P	KICH Stage I	24	0.736204	15	1.17326	0.00568868	0.00629818	29	Kidney Cancer	Primary	Kidney	CCLE
SRR8615332	CVCL_B076	UOK101	KICH Stage I	26	0.730685	23	1.27338	0.000182515	0.000217614	25	Kidney Cancer	NA	Kidney	CCLE
SRR8615740	CVCL_1221	G-402	KICH Stage I	27	0.689989	31	1.51024	8.34497e-12	2.35177e-11	18	Kidney Cancer	Primary	Kidney	CCLE
SRR8615356	CVCL_2984	KMRC-2	KICH Stage I	28	0.727626	25	1.26526	0.00013717	0.000170091	26	Kidney Cancer	Primary	Kidney	CCLE
SRR8615769	CVCL_1084	BFTC-909	KICH Stage I	29	0.722726	28	1.42622	6.34315e-07	8.19324e-07	24	Kidney Cancer	Primary	Kidney	CCLE
SRR8615902	CVCL_2983	KMRC-1	KICH Stage I	30	0.721932	29	1.19657	0.00271937	0.00312224	27	Kidney Cancer	Primary	Kidney	CCLE
SRR8615642	CVCL_1051	786-O	KICH Stage I	31	0.722996	27	1.03098	0.277722	0.28698	30	Kidney Cancer	Primary	Kidney	CCLE
SRR8615720	CVCL_5953	TUHR14TKB	KICH Stage II	1	0.759333	2	1.99873	2.32642e-17	4.32062e-16	1	Kidney Cancer	Primary	Kidney	CCLE
SRR8615863	CVCL_V607	SLR21	KICH Stage II	2	0.75293	6	1.87111	2.25466e-14	1.74736e-13	3	Kidney Cancer	Metastasis	Kidney	CCLE
SRR8615894	CVCL_5957	TUHR4TKB	KICH Stage II	3	0.749715	7	1.84365	2.67159e-16	2.76064e-15	4	Kidney Cancer	Primary	Kidney	CCLE
SRR8615315	CVCL_1111	CAL-54	KICH Stage II	4	0.760105	1	1.73432	2.42194e-10	5.36286e-10	11	Kidney Cancer	Metastasis	Pleural Effusion	CCLE
SRR8615312	CVCL_5054	SNU-349	KICH Stage II	5	0.745592	11	1.98483	2.7875e-17	4.32062e-16	2	Kidney Cancer	Primary	Kidney	CCLE
SRR8618315	CVCL_1791	VMRC-RCZ	KICH Stage II	6	0.746801	9	1.76225	6.3038e-12	2.44272e-11	9	Kidney Cancer	Primary	Kidney	CCLE
SRR8615333	CVCL_1911	UO-31	KICH Stage II	7	0.758536	3	1.5791	1.50701e-07	2.91984e-07	16	Kidney Cancer	NA	Kidney	CCLE
SRR8615353	CVCL_2985	KMRC-3	KICH Stage II	7	0.754922	5	1.64341	1.25932e-08	2.6026e-08	14	Kidney Cancer	Primary	Kidney	CCLE
SRR8615271	CVCL_0235	Caki-2	KICH Stage II	7	0.743674	14	1.83343	3.07667e-12	1.36253e-11	5	Kidney Cancer	Primary	Kidney	CCLE
SRR8618317	CVCL_1790	VMRC-RCW	KICH Stage II	10	0.746699	10	1.69231	4.72913e-11	1.22169e-10	12	Kidney Cancer	Primary	Kidney	CCLE
SRR8615355	CVCL_2986	KMRC-20	KICH Stage II	11	0.756219	4	1.5018	1.20645e-06	1.74822e-06	20	Kidney Cancer	Primary	Kidney	CCLE
SRR8615851	CVCL_V612	SLR26	KICH Stage II	12	0.739994	20	1.80931	8.05993e-13	4.46992e-12	7	Kidney Cancer	Primary	Kidney	CCLE
SRR8615964	CVCL_1647	RCC10RGB	KICH Stage II	13	0.743885	12	1.56021	1.24067e-06	1.74822e-06	17	Kidney Cancer	Primary	Kidney	CCLE
SRR8615864	CVCL_V609	SLR23	KICH Stage II	14	0.739282	22	1.78077	1.43591e-11	4.45133e-11	8	Kidney Cancer	Metastasis	Kidney	CCLE
SRR8615878	CVCL_1626	OS-RC-2	KICH Stage II	14	0.735142	24	1.83057	3.56505e-11	1.0047e-10	6	Kidney Cancer	Primary	Kidney	CCLE
SRR8615937	CVCL_8788	SNU-1272	KICH Stage II	16	0.749157	8	1.38426	9.30653e-05	0.000120209	23	Kidney Cancer	NA	Kidney	CCLE
SRR8615866	CVCL_V611	SLR25	KICH Stage II	17	0.734052	25	1.73819	1.24421e-10	2.96695e-10	10	Kidney Cancer	Metastasis	Kidney	CCLE
SRR8616015	CVCL_1056	A-498	KICH Stage II	18	0.741209	18	1.52331	5.49174e-07	8.9602e-07	18	Kidney Cancer	Primary	Kidney	CCLE
SRR8615860	CVCL_V605	SK-RC-20	KICH Stage II	19	0.743863	13	1.37111	0.000517479	0.000641674	24	Kidney Cancer	NA	Kidney	CCLE
SRR8615865	CVCL_V610	SLR24	KICH Stage II	20	0.742479	17	1.47522	3.83378e-07	6.99101e-07	21	Kidney Cancer	Primary	Kidney	CCLE
SRR8615721	CVCL_5952	TUHR10TKB	KICH Stage II	21	0.743665	15	1.28581	0.00368131	0.00438926	26	Kidney Cancer	Primary	Kidney	CCLE
SRR8615356	CVCL_2984	KMRC-2	KICH Stage II	21	0.733651	26	1.63193	8.65147e-13	4.46992e-12	15	Kidney Cancer	Primary	Kidney	CCLE
SRR8616013	CVCL_1065	A-704	KICH Stage II	23	0.709427	30	1.65099	7.26435e-12	2.50217e-11	13	Kidney Cancer	Primary	Kidney	CCLE
SRR8615643	CVCL_1050	769-P	KICH Stage II	24	0.742686	16	1.08396	0.130869	0.139895	29	Kidney Cancer	Primary	Kidney	CCLE
SRR8615332	CVCL_B076	UOK101	KICH Stage II	24	0.738455	23	1.47402	8.4717e-07	1.31311e-06	22	Kidney Cancer	NA	Kidney	CCLE
SRR8615769	CVCL_1084	BFTC-909	KICH Stage II	26	0.733493	27	1.50676	5.23631e-07	8.9602e-07	19	Kidney Cancer	Primary	Kidney	CCLE
SRR8615405	CVCL_1067	ACHN	KICH Stage II	27	0.740465	19	1.13258	0.0739261	0.0818467	28	Kidney Cancer	Metastasis	Pleural Effusion	CCLE
SRR8615272	CVCL_0234	Caki-1	KICH Stage II	28	0.739579	21	1.15591	0.046953	0.0539091	27	Kidney Cancer	Metastasis	Skin	CCLE
SRR8615740	CVCL_1221	G-402	KICH Stage II	29	0.703824	31	1.36853	2.66684e-05	3.59444e-05	25	Kidney Cancer	Primary	Kidney	CCLE
SRR8615642	CVCL_1051	786-O	KICH Stage II	30	0.731298	28	0.998946	0.505495	0.522344	30	Kidney Cancer	Primary	Kidney	CCLE
SRR8615902	CVCL_2983	KMRC-1	KICH Stage II	31	0.72594	29	0.989351	0.552448	0.552448	31	Kidney Cancer	Primary	Kidney	CCLE
SRR8615894	CVCL_5957	TUHR4TKB	KICH Stage III	1	0.75147	7	2.23445	8.47069e-28	2.62591e-26	1	Kidney Cancer	Primary	Kidney	CCLE
SRR8615315	CVCL_1111	CAL-54	KICH Stage III	2	0.759977	1	1.64784	2.47821e-07	5.90957e-07	12	Kidney Cancer	Metastasis	Pleural Effusion	CCLE
SRR8618315	CVCL_1791	VMRC-RCZ	KICH Stage III	2	0.747462	9	1.9734	1.97567e-15	2.04152e-14	4	Kidney Cancer	Primary	Kidney	CCLE
SRR8615720	CVCL_5953	TUHR14TKB	KICH Stage III	4	0.758801	3	1.68303	1.90747e-07	4.92763e-07	11	Kidney Cancer	Primary	Kidney	CCLE
SRR8615312	CVCL_5054	SNU-349	KICH Stage III	5	0.746593	10	1.95481	8.11104e-14	4.1907e-13	5	Kidney Cancer	Primary	Kidney	CCLE
SRR8615964	CVCL_1647	RCC10RGB	KICH Stage III	6	0.744158	13	2.00147	7.8693e-15	4.87896e-14	3	Kidney Cancer	Primary	Kidney	CCLE
SRR8618317	CVCL_1790	VMRC-RCW	KICH Stage III	7	0.746276	11	1.92264	6.46398e-16	1.00192e-14	6	Kidney Cancer	Primary	Kidney	CCLE
SRR8615333	CVCL_1911	UO-31	KICH Stage III	8	0.759887	2	1.55783	1.41179e-06	2.91771e-06	16	Kidney Cancer	NA	Kidney	CCLE
SRR8615863	CVCL_V607	SLR21	KICH Stage III	9	0.752999	6	1.63054	9.32648e-07	2.06515e-06	14	Kidney Cancer	Metastasis	Kidney	CCLE
SRR8615353	CVCL_2985	KMRC-3	KICH Stage III	10	0.75494	5	1.55284	4.73531e-06	7.72603e-06	17	Kidney Cancer	Primary	Kidney	CCLE
SRR8615355	CVCL_2986	KMRC-20	KICH Stage III	11	0.75547	4	1.48337	2.69477e-05	3.97799e-05	21	Kidney Cancer	Primary	Kidney	CCLE
SRR8615272	CVCL_0234	Caki-1	KICH Stage III	11	0.741582	17	1.80373	4.21172e-12	1.86519e-11	8	Kidney Cancer	Metastasis	Skin	CCLE
SRR8615878	CVCL_1626	OS-RC-2	KICH Stage III	13	0.735224	24	2.06909	2.97121e-15	2.30269e-14	2	Kidney Cancer	Primary	Kidney	CCLE
SRR8615937	CVCL_8788	SNU-1272	KICH Stage III	14	0.750312	8	1.49049	1.80118e-05	2.79182e-05	20	Kidney Cancer	NA	Kidney	CCLE
SRR8615860	CVCL_V605	SK-RC-20	KICH Stage III	15	0.74435	12	1.53922	3.45662e-06	5.95308e-06	19	Kidney Cancer	NA	Kidney	CCLE
SRR8615851	CVCL_V612	SLR26	KICH Stage III	16	0.740382	21	1.64681	1.0644e-07	2.99968e-07	13	Kidney Cancer	Primary	Kidney	CCLE
SRR8615866	CVCL_V611	SLR25	KICH Stage III	16	0.733431	27	1.87679	4.86886e-12	1.88668e-11	7	Kidney Cancer	Metastasis	Kidney	CCLE
SRR8615769	CVCL_1084	BFTC-909	KICH Stage III	18	0.73405	25	1.70572	1.05791e-09	3.27951e-09	10	Kidney Cancer	Primary	Kidney	CCLE
SRR8616015	CVCL_1056	A-498	KICH Stage III	19	0.740781	19	1.55099	2.08087e-06	4.03168e-06	18	Kidney Cancer	Primary	Kidney	CCLE
SRR8615865	CVCL_V610	SLR24	KICH Stage III	20	0.742756	15	1.41156	7.27604e-05	0.000102526	23	Kidney Cancer	Primary	Kidney	CCLE
SRR8615864	CVCL_V609	SLR23	KICH Stage III	20	0.738618	23	1.59989	2.39041e-06	4.35899e-06	15	Kidney Cancer	Metastasis	Kidney	CCLE
SRR8615271	CVCL_0235	Caki-2	KICH Stage III	22	0.74128	18	1.44959	0.000471686	0.000635751	22	Kidney Cancer	Primary	Kidney	CCLE
SRR8615740	CVCL_1221	G-402	KICH Stage III	22	0.702642	31	1.71145	6.54394e-12	2.25402e-11	9	Kidney Cancer	Primary	Kidney	CCLE
SRR8615643	CVCL_1050	769-P	KICH Stage III	24	0.742101	16	1.14359	0.041958	0.048174	27	Kidney Cancer	Primary	Kidney	CCLE
SRR8615721	CVCL_5952	TUHR10TKB	KICH Stage III	25	0.743453	14	1.0328	0.35964	0.371628	30	Kidney Cancer	Primary	Kidney	CCLE
SRR8615405	CVCL_1067	ACHN	KICH Stage III	26	0.740577	20	1.12839	0.0879121	0.0973312	28	Kidney Cancer	Metastasis	Pleural Effusion	CCLE
SRR8615356	CVCL_2984	KMRC-2	KICH Stage III	27	0.733895	26	1.29699	0.00109529	0.00141475	24	Kidney Cancer	Primary	Kidney	CCLE
SRR8615332	CVCL_B076	UOK101	KICH Stage III	28	0.739277	22	1.10023	0.126873	0.135623	29	Kidney Cancer	NA	Kidney	CCLE
SRR8615902	CVCL_2983	KMRC-1	KICH Stage III	29	0.727596	29	1.23579	0.0054656	0.00651667	26	Kidney Cancer	Primary	Kidney	CCLE
SRR8616013	CVCL_1065	A-704	KICH Stage III	29	0.70748	30	1.2943	0.00179479	0.00222555	25	Kidney Cancer	Primary	Kidney	CCLE
SRR8615642	CVCL_1051	786-O	KICH Stage III	31	0.731254	28	0.961775	0.691309	0.691309	31	Kidney Cancer	Primary	Kidney	CCLE
SRR8615333	CVCL_1911	UO-31	KICH Stage IV	1	0.794056	1	1.60744	4.82235e-16	7.47464e-15	2	Kidney Cancer	NA	Kidney	CCLE
SRR8615315	CVCL_1111	CAL-54	KICH Stage IV	2	0.78472	3	1.27	0.000321264	0.000711034	13	Kidney Cancer	Metastasis	Pleural Effusion	CCLE
SRR8615312	CVCL_5054	SNU-349	KICH Stage IV	2	0.77479	13	1.60662	5.02979e-14	5.19745e-13	3	Kidney Cancer	Primary	Kidney	CCLE
SRR8615769	CVCL_1084	BFTC-909	KICH Stage IV	4	0.773245	18	1.72836	2.00898e-24	6.22784e-23	1	Kidney Cancer	Primary	Kidney	CCLE
SRR8615864	CVCL_V609	SLR23	KICH Stage IV	5	0.773923	16	1.52079	2.54648e-11	1.57882e-10	4	Kidney Cancer	Metastasis	Kidney	CCLE
SRR8618315	CVCL_1791	VMRC-RCZ	KICH Stage IV	6	0.78022	6	1.21018	0.00216441	0.00419354	16	Kidney Cancer	Primary	Kidney	CCLE
SRR8615405	CVCL_1067	ACHN	KICH Stage IV	7	0.77477	14	1.33637	4.3849e-07	1.69915e-06	9	Kidney Cancer	Metastasis	Pleural Effusion	CCLE
SRR8615937	CVCL_8788	SNU-1272	KICH Stage IV	8	0.779848	7	1.17964	0.00349632	0.00602144	17	Kidney Cancer	NA	Kidney	CCLE
SRR8615860	CVCL_V605	SK-RC-20	KICH Stage IV	9	0.775245	12	1.2668	0.000153041	0.000364944	14	Kidney Cancer	NA	Kidney	CCLE
SRR8615355	CVCL_2986	KMRC-20	KICH Stage IV	10	0.783926	4	1.07914	0.110889	0.137502	25	Kidney Cancer	Primary	Kidney	CCLE
SRR8615964	CVCL_1647	RCC10RGB	KICH Stage IV	10	0.771783	22	1.35986	7.15545e-06	2.21819e-05	7	Kidney Cancer	Primary	Kidney	CCLE
SRR8615353	CVCL_2985	KMRC-3	KICH Stage IV	12	0.779338	8	1.11956	0.0559441	0.0748418	22	Kidney Cancer	Primary	Kidney	CCLE
SRR8615721	CVCL_5952	TUHR10TKB	KICH Stage IV	12	0.776436	9	1.13112	0.0244819	0.0368679	21	Kidney Cancer	Primary	Kidney	CCLE
SRR8615720	CVCL_5953	TUHR14TKB	KICH Stage IV	14	0.784872	2	0.984914	0.584416	0.62472	29	Kidney Cancer	Primary	Kidney	CCLE
SRR8615902	CVCL_2983	KMRC-1	KICH Stage IV	15	0.765312	28	1.43579	1.63022e-13	1.26342e-12	6	Kidney Cancer	Primary	Kidney	CCLE
SRR8615878	CVCL_1626	OS-RC-2	KICH Stage IV	15	0.764799	29	1.44478	7.39317e-08	3.27412e-07	5	Kidney Cancer	Primary	Kidney	CCLE
SRR8615272	CVCL_0234	Caki-1	KICH Stage IV	17	0.772686	20	1.24681	0.000106602	0.000275388	15	Kidney Cancer	Metastasis	Skin	CCLE
SRR8615271	CVCL_0235	Caki-2	KICH Stage IV	17	0.768121	24	1.28832	0.000344049	0.000711034	11	Kidney Cancer	Primary	Kidney	CCLE
SRR8615866	CVCL_V611	SLR25	KICH Stage IV	17	0.76598	27	1.34184	9.23951e-06	2.60386e-05	8	Kidney Cancer	Metastasis	Kidney	CCLE
SRR8615894	CVCL_5957	TUHR4TKB	KICH Stage IV	20	0.782083	5	0.826963	1	1	31	Kidney Cancer	Primary	Kidney	CCLE
SRR8615642	CVCL_1051	786-O	KICH Stage IV	20	0.767402	26	1.31609	1.93401e-08	9.99238e-08	10	Kidney Cancer	Primary	Kidney	CCLE
SRR8615332	CVCL_B076	UOK101	KICH Stage IV	22	0.773008	19	1.17932	0.00246039	0.00448659	18	Kidney Cancer	NA	Kidney	CCLE
SRR8615356	CVCL_2984	KMRC-2	KICH Stage IV	22	0.767407	25	1.28132	1.36046e-06	4.68602e-06	12	Kidney Cancer	Primary	Kidney	CCLE
SRR8615863	CVCL_V607	SLR21	KICH Stage IV	24	0.776146	10	0.989075	0.569431	0.62472	28	Kidney Cancer	Metastasis	Kidney	CCLE
SRR8618317	CVCL_1790	VMRC-RCW	KICH Stage IV	24	0.775714	11	1.01086	0.434565	0.498945	27	Kidney Cancer	Primary	Kidney	CCLE
SRR8615865	CVCL_V610	SLR24	KICH Stage IV	26	0.773376	17	1.10139	0.037962	0.053492	23	Kidney Cancer	Primary	Kidney	CCLE
SRR8615643	CVCL_1050	769-P	KICH Stage IV	27	0.774391	15	1.02915	0.263736	0.314455	26	Kidney Cancer	Primary	Kidney	CCLE
SRR8615851	CVCL_V612	SLR26	KICH Stage IV	28	0.771016	23	1.13659	0.024975	0.0368679	20	Kidney Cancer	Primary	Kidney	CCLE
SRR8616015	CVCL_1056	A-498	KICH Stage IV	29	0.771967	21	1.10094	0.0579421	0.0748418	24	Kidney Cancer	Primary	Kidney	CCLE
SRR8615740	CVCL_1221	G-402	KICH Stage IV	30	0.729266	31	1.14555	0.00732462	0.0119507	19	Kidney Cancer	Primary	Kidney	CCLE
SRR8616013	CVCL_1065	A-704	KICH Stage IV	31	0.732513	30	0.917235	0.893107	0.922877	30	Kidney Cancer	Primary	Kidney	CCLE
For GSEA, p-values were adjusted based on the Benjamini-Hochberg procedure.

## Sheet: KIRC
Supplementary Data 6. Cell line prioritization for TCGA cohorts at the pathologic stage level (KIRC).
Overall result					Correlation-based		GSEA-based				Cell line information
GEO-SRA/HPA ID	RRID	Cell line name	TCGA pathologic stage	Overall rank	Correlation	Correlation rank	NES	P-value	Adjusted P-value	GSEA rank	Primary disease	Primary/metastasis	Sample collection site	Data source
SRR8615894	CVCL_5957	TUHR4TKB	KIRC Stage I	1	0.757571	3	1.97369	4.5916e-32	1.4234e-30	1	Kidney Cancer	Primary	Kidney	CCLE
SRR8615720	CVCL_5953	TUHR14TKB	KIRC Stage I	2	0.757477	4	1.91449	6.83159e-22	1.0589e-20	2	Kidney Cancer	Primary	Kidney	CCLE
SRR8615863	CVCL_V607	SLR21	KIRC Stage I	3	0.759216	2	1.80197	7.22098e-19	4.47701e-18	5	Kidney Cancer	Metastasis	Kidney	CCLE
SRR8615353	CVCL_2985	KMRC-3	KIRC Stage I	4	0.757196	5	1.60238	3.37104e-11	9.5002e-11	11	Kidney Cancer	Primary	Kidney	CCLE
SRR8618317	CVCL_1790	VMRC-RCW	KIRC Stage I	4	0.749884	9	1.64062	2.41236e-14	9.34789e-14	7	Kidney Cancer	Primary	Kidney	CCLE
SRR8615878	CVCL_1626	OS-RC-2	KIRC Stage I	6	0.741954	16	1.8692	4.8009e-19	3.7207e-18	3	Kidney Cancer	Primary	Kidney	CCLE
SRR8615315	CVCL_1111	CAL-54	KIRC Stage I	7	0.759952	1	1.38954	1.0351e-05	1.60441e-05	20	Kidney Cancer	Metastasis	Pleural Effusion	CCLE
SRR8615355	CVCL_2986	KMRC-20	KIRC Stage I	7	0.754172	6	1.49497	2.12626e-09	4.70815e-09	15	Kidney Cancer	Primary	Kidney	CCLE
SRR8615964	CVCL_1647	RCC10RGB	KIRC Stage I	7	0.745912	12	1.62621	2.40121e-11	7.44376e-11	9	Kidney Cancer	Primary	Kidney	CCLE
SRR8615864	CVCL_V609	SLR23	KIRC Stage I	10	0.738223	19	1.84449	1.21994e-19	1.26061e-18	4	Kidney Cancer	Metastasis	Kidney	CCLE
SRR8618315	CVCL_1791	VMRC-RCZ	KIRC Stage I	11	0.747297	11	1.54488	5.73844e-10	1.48243e-09	13	Kidney Cancer	Primary	Kidney	CCLE
SRR8615333	CVCL_1911	UO-31	KIRC Stage I	12	0.75039	8	1.40094	6.59858e-07	1.07661e-06	19	Kidney Cancer	NA	Kidney	CCLE
SRR8615272	CVCL_0234	Caki-1	KIRC Stage I	12	0.73775	21	1.72073	1.05322e-17	5.44162e-17	6	Kidney Cancer	Metastasis	Skin	CCLE
SRR8615860	CVCL_V605	SK-RC-20	KIRC Stage I	14	0.743043	14	1.51303	7.03935e-09	1.4548e-08	14	Kidney Cancer	NA	Kidney	CCLE
SRR8615937	CVCL_8788	SNU-1272	KIRC Stage I	15	0.75088	7	1.24437	0.000948031	0.00117556	23	Kidney Cancer	NA	Kidney	CCLE
SRR8616015	CVCL_1056	A-498	KIRC Stage I	16	0.740216	17	1.41913	3.62197e-07	6.60477e-07	17	Kidney Cancer	Primary	Kidney	CCLE
SRR8615271	CVCL_0235	Caki-2	KIRC Stage I	16	0.737078	22	1.57738	7.47974e-10	1.78363e-09	12	Kidney Cancer	Primary	Kidney	CCLE
SRR8615312	CVCL_5054	SNU-349	KIRC Stage I	18	0.747479	10	1.21831	0.00859389	0.00986705	26	Kidney Cancer	Primary	Kidney	CCLE
SRR8615721	CVCL_5952	TUHR10TKB	KIRC Stage I	19	0.744434	13	1.23799	0.00179479	0.00213995	24	Kidney Cancer	Primary	Kidney	CCLE
SRR8615866	CVCL_V611	SLR25	KIRC Stage I	19	0.723196	27	1.61655	1.08664e-11	3.74288e-11	10	Kidney Cancer	Metastasis	Kidney	CCLE
SRR8616013	CVCL_1065	A-704	KIRC Stage I	21	0.716214	30	1.63811	2.46739e-16	1.0927e-15	8	Kidney Cancer	Primary	Kidney	CCLE
SRR8615851	CVCL_V612	SLR26	KIRC Stage I	22	0.738566	18	1.31323	0.000146239	0.000206065	21	Kidney Cancer	Primary	Kidney	CCLE
SRR8615405	CVCL_1067	ACHN	KIRC Stage I	23	0.736134	24	1.41593	3.9185e-07	6.74853e-07	18	Kidney Cancer	Metastasis	Pleural Effusion	CCLE
SRR8615769	CVCL_1084	BFTC-909	KIRC Stage I	24	0.720435	29	1.42797	1.44378e-07	2.79733e-07	16	Kidney Cancer	Primary	Kidney	CCLE
SRR8615865	CVCL_V610	SLR24	KIRC Stage I	25	0.742765	15	0.738108	1	1	31	Kidney Cancer	Primary	Kidney	CCLE
SRR8615332	CVCL_B076	UOK101	KIRC Stage I	26	0.730494	25	1.28887	3.39564e-05	5.01262e-05	22	Kidney Cancer	NA	Kidney	CCLE
SRR8615643	CVCL_1050	769-P	KIRC Stage I	27	0.738167	20	1.08789	0.0759241	0.0811602	29	Kidney Cancer	Primary	Kidney	CCLE
SRR8615356	CVCL_2984	KMRC-2	KIRC Stage I	28	0.736452	23	1.07591	0.104895	0.108392	30	Kidney Cancer	Primary	Kidney	CCLE
SRR8615902	CVCL_2983	KMRC-1	KIRC Stage I	29	0.725874	26	1.12551	0.027972	0.030969	28	Kidney Cancer	Primary	Kidney	CCLE
SRR8615642	CVCL_1051	786-O	KIRC Stage I	30	0.720631	28	1.21628	0.000225593	0.00030406	27	Kidney Cancer	Primary	Kidney	CCLE
SRR8615740	CVCL_1221	G-402	KIRC Stage I	31	0.676644	31	1.23481	0.000398731	0.000515028	25	Kidney Cancer	Primary	Kidney	CCLE
SRR8615720	CVCL_5953	TUHR14TKB	KIRC Stage II	1	0.768646	1	1.85833	5.70438e-22	8.84179e-21	2	Kidney Cancer	Primary	Kidney	CCLE
SRR8615894	CVCL_5957	TUHR4TKB	KIRC Stage II	2	0.768015	2	1.5203	7.74463e-12	4.00139e-11	7	Kidney Cancer	Primary	Kidney	CCLE
SRR8615863	CVCL_V607	SLR21	KIRC Stage II	3	0.767173	3	1.48886	1.0785e-08	3.34334e-08	9	Kidney Cancer	Metastasis	Kidney	CCLE
SRR8615353	CVCL_2985	KMRC-3	KIRC Stage II	4	0.765722	5	1.49001	5.36599e-09	1.84828e-08	8	Kidney Cancer	Primary	Kidney	CCLE
SRR8618317	CVCL_1790	VMRC-RCW	KIRC Stage II	5	0.760424	10	1.6265	2.97121e-15	3.07026e-14	4	Kidney Cancer	Primary	Kidney	CCLE
SRR8618315	CVCL_1791	VMRC-RCZ	KIRC Stage II	6	0.760634	9	1.4868	1.36016e-09	6.02357e-09	10	Kidney Cancer	Primary	Kidney	CCLE
SRR8615355	CVCL_2986	KMRC-20	KIRC Stage II	7	0.764328	6	1.36593	9.4976e-07	2.26481e-06	14	Kidney Cancer	Primary	Kidney	CCLE
SRR8615333	CVCL_1911	UO-31	KIRC Stage II	8	0.762031	7	1.35559	4.80443e-06	9.92916e-06	15	Kidney Cancer	NA	Kidney	CCLE
SRR8615878	CVCL_1626	OS-RC-2	KIRC Stage II	9	0.748004	21	1.64352	2.83859e-12	2.19991e-11	3	Kidney Cancer	Primary	Kidney	CCLE
SRR8615964	CVCL_1647	RCC10RGB	KIRC Stage II	10	0.754179	11	1.34951	5.13553e-05	9.36478e-05	16	Kidney Cancer	Primary	Kidney	CCLE
SRR8615864	CVCL_V609	SLR23	KIRC Stage II	10	0.747522	22	1.58896	5.40652e-12	3.35204e-11	5	Kidney Cancer	Metastasis	Kidney	CCLE
SRR8615315	CVCL_1111	CAL-54	KIRC Stage II	12	0.766427	4	1.12862	0.0509491	0.0607469	25	Kidney Cancer	Metastasis	Pleural Effusion	CCLE
SRR8615272	CVCL_0234	Caki-1	KIRC Stage II	12	0.750258	17	1.37739	6.51344e-07	1.68264e-06	12	Kidney Cancer	Metastasis	Skin	CCLE
SRR8616013	CVCL_1065	A-704	KIRC Stage II	12	0.734207	28	1.87154	1.02546e-33	3.17892e-32	1	Kidney Cancer	Primary	Kidney	CCLE
SRR8615721	CVCL_5952	TUHR10TKB	KIRC Stage II	15	0.753581	13	1.33778	5.28833e-06	1.02461e-05	17	Kidney Cancer	Primary	Kidney	CCLE
SRR8615271	CVCL_0235	Caki-2	KIRC Stage II	15	0.745087	24	1.52463	4.27352e-09	1.65599e-08	6	Kidney Cancer	Primary	Kidney	CCLE
SRR8615312	CVCL_5054	SNU-349	KIRC Stage II	17	0.752813	14	1.32011	0.000175713	0.000272356	19	Kidney Cancer	Primary	Kidney	CCLE
SRR8615860	CVCL_V605	SK-RC-20	KIRC Stage II	17	0.750751	15	1.32168	5.92239e-05	0.000101997	18	Kidney Cancer	NA	Kidney	CCLE
SRR8615865	CVCL_V610	SLR24	KIRC Stage II	19	0.753857	12	1.14415	0.00934116	0.0131625	22	Kidney Cancer	Primary	Kidney	CCLE
SRR8615937	CVCL_8788	SNU-1272	KIRC Stage II	20	0.761853	8	1.02009	0.357642	0.395961	28	Kidney Cancer	NA	Kidney	CCLE
SRR8615405	CVCL_1067	ACHN	KIRC Stage II	21	0.748714	19	1.25403	0.00037139	0.000548242	21	Kidney Cancer	Metastasis	Pleural Effusion	CCLE
SRR8615866	CVCL_V611	SLR25	KIRC Stage II	21	0.733606	29	1.37868	2.76875e-06	6.13079e-06	11	Kidney Cancer	Metastasis	Kidney	CCLE
SRR8615851	CVCL_V612	SLR26	KIRC Stage II	23	0.74831	20	1.13355	0.035964	0.0445954	24	Kidney Cancer	Primary	Kidney	CCLE
SRR8615740	CVCL_1221	G-402	KIRC Stage II	23	0.690139	31	1.37429	1.33694e-08	3.76775e-08	13	Kidney Cancer	Primary	Kidney	CCLE
SRR8615643	CVCL_1050	769-P	KIRC Stage II	25	0.750687	16	0.762211	1	1	31	Kidney Cancer	Primary	Kidney	CCLE
SRR8615356	CVCL_2984	KMRC-2	KIRC Stage II	26	0.749476	18	0.843424	1	1	30	Kidney Cancer	Primary	Kidney	CCLE
SRR8615332	CVCL_B076	UOK101	KIRC Stage II	26	0.741997	25	1.13808	0.0169723	0.0228757	23	Kidney Cancer	NA	Kidney	CCLE
SRR8615769	CVCL_1084	BFTC-909	KIRC Stage II	28	0.72847	30	1.29194	9.98336e-05	0.000162886	20	Kidney Cancer	Primary	Kidney	CCLE
SRR8616015	CVCL_1056	A-498	KIRC Stage II	29	0.745107	23	0.99634	0.501499	0.536085	29	Kidney Cancer	Primary	Kidney	CCLE
SRR8615902	CVCL_2983	KMRC-1	KIRC Stage II	30	0.740806	26	1.0881	0.0639361	0.0734081	27	Kidney Cancer	Primary	Kidney	CCLE
SRR8615642	CVCL_1051	786-O	KIRC Stage II	30	0.736509	27	1.11224	0.026973	0.0348402	26	Kidney Cancer	Primary	Kidney	CCLE
SRR8615720	CVCL_5953	TUHR14TKB	KIRC Stage III	1	0.773292	3	1.85377	1.5605e-12	8.06258e-12	6	Kidney Cancer	Primary	Kidney	CCLE
SRR8615355	CVCL_2986	KMRC-20	KIRC Stage III	1	0.769649	7	1.98539	1.11481e-20	1.72795e-19	2	Kidney Cancer	Primary	Kidney	CCLE
SRR8615894	CVCL_5957	TUHR4TKB	KIRC Stage III	3	0.777652	2	1.69756	7.74463e-12	3.00104e-11	8	Kidney Cancer	Primary	Kidney	CCLE
SRR8615312	CVCL_5054	SNU-349	KIRC Stage III	4	0.772255	4	1.80052	1.89443e-11	6.52526e-11	7	Kidney Cancer	Primary	Kidney	CCLE
SRR8615878	CVCL_1626	OS-RC-2	KIRC Stage III	5	0.767605	12	2.16278	1.65961e-21	5.1448e-20	1	Kidney Cancer	Primary	Kidney	CCLE
SRR8615860	CVCL_V605	SK-RC-20	KIRC Stage III	6	0.765037	13	1.88565	5.63692e-15	5.82482e-14	4	Kidney Cancer	NA	Kidney	CCLE
SRR8618317	CVCL_1790	VMRC-RCW	KIRC Stage III	7	0.768217	9	1.67757	8.92006e-11	2.51383e-10	10	Kidney Cancer	Primary	Kidney	CCLE
SRR8615937	CVCL_8788	SNU-1272	KIRC Stage III	8	0.770867	6	1.55131	1.27517e-07	2.63535e-07	15	Kidney Cancer	NA	Kidney	CCLE
SRR8615964	CVCL_1647	RCC10RGB	KIRC Stage III	8	0.768113	10	1.65401	3.10449e-08	7.40302e-08	11	Kidney Cancer	Primary	Kidney	CCLE
SRR8615353	CVCL_2985	KMRC-3	KIRC Stage III	10	0.779525	1	1.31912	0.00286736	0.00404037	21	Kidney Cancer	Primary	Kidney	CCLE
SRR8615315	CVCL_1111	CAL-54	KIRC Stage III	10	0.771179	5	1.50615	8.40588e-06	1.44768e-05	17	Kidney Cancer	Metastasis	Pleural Effusion	CCLE
SRR8615271	CVCL_0235	Caki-2	KIRC Stage III	12	0.751769	23	1.86627	2.39792e-13	1.48671e-12	5	Kidney Cancer	Primary	Kidney	CCLE
SRR8615721	CVCL_5952	TUHR10TKB	KIRC Stage III	13	0.767762	11	1.46814	2.35602e-06	4.29627e-06	18	Kidney Cancer	Primary	Kidney	CCLE
SRR8618315	CVCL_1791	VMRC-RCZ	KIRC Stage III	13	0.762078	16	1.64193	1.72633e-08	4.4597e-08	13	Kidney Cancer	Primary	Kidney	CCLE
SRR8615866	CVCL_V611	SLR25	KIRC Stage III	15	0.741243	28	1.88727	2.18735e-14	1.6952e-13	3	Kidney Cancer	Metastasis	Kidney	CCLE
SRR8615864	CVCL_V609	SLR23	KIRC Stage III	16	0.758611	19	1.62371	4.5654e-08	1.01091e-07	14	Kidney Cancer	Metastasis	Kidney	CCLE
SRR8615851	CVCL_V612	SLR26	KIRC Stage III	17	0.759862	18	1.52629	8.98423e-07	1.74069e-06	16	Kidney Cancer	Primary	Kidney	CCLE
SRR8615333	CVCL_1911	UO-31	KIRC Stage III	18	0.763033	14	1.27525	0.00739898	0.00955702	22	Kidney Cancer	NA	Kidney	CCLE
SRR8615769	CVCL_1084	BFTC-909	KIRC Stage III	18	0.743235	27	1.69417	4.38961e-11	1.36078e-10	9	Kidney Cancer	Primary	Kidney	CCLE
SRR8615863	CVCL_V607	SLR21	KIRC Stage III	20	0.769581	8	0.977621	0.573427	0.592541	30	Kidney Cancer	Metastasis	Kidney	CCLE
SRR8615865	CVCL_V610	SLR24	KIRC Stage III	21	0.762274	15	1.18897	0.0232804	0.0288677	25	Kidney Cancer	Primary	Kidney	CCLE
SRR8616015	CVCL_1056	A-498	KIRC Stage III	21	0.761387	17	1.26373	0.00516815	0.00696577	23	Kidney Cancer	Primary	Kidney	CCLE
SRR8615356	CVCL_2984	KMRC-2	KIRC Stage III	21	0.757612	20	1.35886	1.54986e-05	2.52871e-05	20	Kidney Cancer	Primary	Kidney	CCLE
SRR8615332	CVCL_B076	UOK101	KIRC Stage III	24	0.75046	24	1.39953	2.13627e-05	3.31122e-05	19	Kidney Cancer	NA	Kidney	CCLE
SRR8615740	CVCL_1221	G-402	KIRC Stage III	24	0.69579	31	1.65173	2.09551e-12	9.28013e-12	12	Kidney Cancer	Primary	Kidney	CCLE
SRR8615902	CVCL_2983	KMRC-1	KIRC Stage III	26	0.747932	26	1.26001	0.00102166	0.00150817	24	Kidney Cancer	Primary	Kidney	CCLE
SRR8615272	CVCL_0234	Caki-1	KIRC Stage III	27	0.752678	22	1.05179	0.274725	0.293672	29	Kidney Cancer	Metastasis	Skin	CCLE
SRR8615405	CVCL_1067	ACHN	KIRC Stage III	27	0.749211	25	1.17942	0.024975	0.0297779	26	Kidney Cancer	Metastasis	Pleural Effusion	CCLE
SRR8615643	CVCL_1050	769-P	KIRC Stage III	29	0.753738	21	0.907497	0.896104	0.896104	31	Kidney Cancer	Primary	Kidney	CCLE
SRR8615642	CVCL_1051	786-O	KIRC Stage III	30	0.739757	29	1.10688	0.0679321	0.0752105	28	Kidney Cancer	Primary	Kidney	CCLE
SRR8616013	CVCL_1065	A-704	KIRC Stage III	30	0.737791	30	1.16693	0.040959	0.047027	27	Kidney Cancer	Primary	Kidney	CCLE
SRR8615720	CVCL_5953	TUHR14TKB	KIRC Stage IV	1	0.785195	2	1.8197	1.7255e-11	7.64151e-11	4	Kidney Cancer	Primary	Kidney	CCLE
SRR8615315	CVCL_1111	CAL-54	KIRC Stage IV	2	0.785928	1	1.72386	9.94275e-10	2.37096e-09	9	Kidney Cancer	Metastasis	Pleural Effusion	CCLE
SRR8615894	CVCL_5957	TUHR4TKB	KIRC Stage IV	3	0.784323	3	1.73978	2.42247e-12	1.25161e-11	8	Kidney Cancer	Primary	Kidney	CCLE
SRR8615964	CVCL_1647	RCC10RGB	KIRC Stage IV	3	0.777339	8	1.95013	3.24889e-15	3.35719e-14	3	Kidney Cancer	Primary	Kidney	CCLE
SRR8615878	CVCL_1626	OS-RC-2	KIRC Stage IV	5	0.769334	15	2.04183	2.1611e-16	3.3497e-15	1	Kidney Cancer	Primary	Kidney	CCLE
SRR8615863	CVCL_V607	SLR21	KIRC Stage IV	6	0.782966	5	1.68335	1.18182e-08	2.03536e-08	12	Kidney Cancer	Metastasis	Kidney	CCLE
SRR8615312	CVCL_5054	SNU-349	KIRC Stage IV	7	0.774101	11	1.74832	4.78865e-10	1.34953e-09	7	Kidney Cancer	Primary	Kidney	CCLE
SRR8618317	CVCL_1790	VMRC-RCW	KIRC Stage IV	8	0.777106	9	1.6885	3.20954e-10	9.94959e-10	11	Kidney Cancer	Primary	Kidney	CCLE
SRR8615355	CVCL_2986	KMRC-20	KIRC Stage IV	9	0.779217	6	1.63637	1.10433e-08	2.03536e-08	16	Kidney Cancer	Primary	Kidney	CCLE
SRR8615271	CVCL_0235	Caki-2	KIRC Stage IV	10	0.764109	21	2.02145	1.04138e-16	3.22826e-15	2	Kidney Cancer	Primary	Kidney	CCLE
SRR8615333	CVCL_1911	UO-31	KIRC Stage IV	11	0.769895	14	1.71744	1.20502e-10	4.15062e-10	10	Kidney Cancer	NA	Kidney	CCLE
SRR8615864	CVCL_V609	SLR23	KIRC Stage IV	11	0.768225	18	1.78065	1.08746e-10	4.15062e-10	6	Kidney Cancer	Metastasis	Kidney	CCLE
SRR8615937	CVCL_8788	SNU-1272	KIRC Stage IV	13	0.777656	7	1.57245	5.61045e-08	8.6962e-08	20	Kidney Cancer	NA	Kidney	CCLE
SRR8618315	CVCL_1791	VMRC-RCZ	KIRC Stage IV	14	0.774625	10	1.62004	4.9828e-08	8.12984e-08	18	Kidney Cancer	Primary	Kidney	CCLE
SRR8615851	CVCL_V612	SLR26	KIRC Stage IV	15	0.768724	16	1.6827	1.51924e-09	3.36404e-09	13	Kidney Cancer	Primary	Kidney	CCLE
SRR8615353	CVCL_2985	KMRC-3	KIRC Stage IV	16	0.783888	4	1.34657	0.00264537	0.00303728	26	Kidney Cancer	Primary	Kidney	CCLE
SRR8615866	CVCL_V611	SLR25	KIRC Stage IV	17	0.745479	28	1.81499	1.67939e-12	1.25161e-11	5	Kidney Cancer	Metastasis	Kidney	CCLE
SRR8615721	CVCL_5952	TUHR10TKB	KIRC Stage IV	18	0.772611	12	1.47817	2.63117e-06	3.70756e-06	22	Kidney Cancer	Primary	Kidney	CCLE
SRR8615860	CVCL_V605	SK-RC-20	KIRC Stage IV	19	0.768691	17	1.5804	3.49489e-07	5.15912e-07	19	Kidney Cancer	NA	Kidney	CCLE
SRR8615356	CVCL_2984	KMRC-2	KIRC Stage IV	20	0.763132	22	1.64651	2.24413e-12	1.25161e-11	15	Kidney Cancer	Primary	Kidney	CCLE
SRR8615405	CVCL_1067	ACHN	KIRC Stage IV	21	0.760227	24	1.65538	9.46551e-10	2.37096e-09	14	Kidney Cancer	Metastasis	Pleural Effusion	CCLE
SRR8615643	CVCL_1050	769-P	KIRC Stage IV	22	0.76509	20	1.50778	1.14308e-08	2.03536e-08	21	Kidney Cancer	Primary	Kidney	CCLE
SRR8615865	CVCL_V610	SLR24	KIRC Stage IV	23	0.77242	13	1.15512	0.036963	0.0395122	29	Kidney Cancer	Primary	Kidney	CCLE
SRR8616015	CVCL_1056	A-498	KIRC Stage IV	24	0.767103	19	1.38076	0.00013717	0.000175714	24	Kidney Cancer	Primary	Kidney	CCLE
SRR8615272	CVCL_0234	Caki-1	KIRC Stage IV	25	0.760941	23	1.45228	5.28833e-06	7.12774e-06	23	Kidney Cancer	Metastasis	Skin	CCLE
SRR8615769	CVCL_1084	BFTC-909	KIRC Stage IV	26	0.74434	30	1.62602	9.23505e-09	1.90858e-08	17	Kidney Cancer	Primary	Kidney	CCLE
SRR8616013	CVCL_1065	A-704	KIRC Stage IV	27	0.747209	27	1.36458	0.000141705	0.000175714	25	Kidney Cancer	Primary	Kidney	CCLE
SRR8615902	CVCL_2983	KMRC-1	KIRC Stage IV	28	0.750639	26	1.27938	0.000966438	0.00115229	27	Kidney Cancer	Primary	Kidney	CCLE
SRR8615332	CVCL_B076	UOK101	KIRC Stage IV	29	0.756963	25	0.968656	0.631369	0.652414	30	Kidney Cancer	NA	Kidney	CCLE
SRR8615740	CVCL_1221	G-402	KIRC Stage IV	30	0.697755	31	1.23225	0.0071759	0.00794474	28	Kidney Cancer	Primary	Kidney	CCLE
SRR8615642	CVCL_1051	786-O	KIRC Stage IV	31	0.744448	29	0.958905	0.692308	0.692308	31	Kidney Cancer	Primary	Kidney	CCLE
For GSEA, p-values were adjusted based on the Benjamini-Hochberg procedure.

## Sheet: KIRP
Supplementary Data 6. Cell line prioritization for TCGA cohorts at the pathologic stage level (KIRP).
Overall result					Correlation-based		GSEA-based				Cell line information
GEO-SRA/HPA ID	RRID	Cell line name	TCGA pathologic stage	Overall rank	Correlation	Correlation rank	NES	P-value	Adjusted P-value	GSEA rank	Primary disease	Primary/metastasis	Sample collection site	Data source
SRR8615863	CVCL_V607	SLR21	KIRP Stage I	1	0.79178	2	2.01706	2.22435e-15	2.38415e-14	2	Kidney Cancer	Metastasis	Kidney	CCLE
SRR8615720	CVCL_5953	TUHR14TKB	KIRP Stage I	2	0.782268	3	1.93493	1.97662e-12	1.02125e-11	4	Kidney Cancer	Primary	Kidney	CCLE
SRR8615894	CVCL_5957	TUHR4TKB	KIRP Stage I	3	0.776382	4	1.93344	2.30724e-15	2.38415e-14	5	Kidney Cancer	Primary	Kidney	CCLE
SRR8615355	CVCL_2986	KMRC-20	KIRP Stage I	3	0.773894	6	2.00856	4.41194e-16	1.3677e-14	3	Kidney Cancer	Primary	Kidney	CCLE
SRR8615353	CVCL_2985	KMRC-3	KIRP Stage I	5	0.774208	5	1.7612	4.40205e-09	9.09757e-09	11	Kidney Cancer	Primary	Kidney	CCLE
SRR8618317	CVCL_1790	VMRC-RCW	KIRP Stage I	5	0.770611	9	1.85051	3.1301e-13	1.94066e-12	7	Kidney Cancer	Primary	Kidney	CCLE
SRR8618315	CVCL_1791	VMRC-RCZ	KIRP Stage I	7	0.76901	11	1.89041	2.74942e-12	1.2176e-11	6	Kidney Cancer	Primary	Kidney	CCLE
SRR8615315	CVCL_1111	CAL-54	KIRP Stage I	8	0.799041	1	1.70469	4.82628e-08	8.31192e-08	17	Kidney Cancer	Metastasis	Pleural Effusion	CCLE
SRR8615333	CVCL_1911	UO-31	KIRP Stage I	9	0.773516	7	1.72868	2.22218e-09	4.92055e-09	14	Kidney Cancer	NA	Kidney	CCLE
SRR8615405	CVCL_1067	ACHN	KIRP Stage I	10	0.766575	13	1.79682	6.90414e-12	2.67536e-11	10	Kidney Cancer	Metastasis	Pleural Effusion	CCLE
SRR8615271	CVCL_0235	Caki-2	KIRP Stage I	10	0.765671	14	1.82598	5.58014e-10	1.52332e-09	9	Kidney Cancer	Primary	Kidney	CCLE
SRR8615937	CVCL_8788	SNU-1272	KIRP Stage I	12	0.771654	8	1.71685	1.99837e-09	4.76534e-09	16	Kidney Cancer	NA	Kidney	CCLE
SRR8615878	CVCL_1626	OS-RC-2	KIRP Stage I	12	0.758592	23	2.05118	9.56283e-14	7.41119e-13	1	Kidney Cancer	Primary	Kidney	CCLE
SRR8615864	CVCL_V609	SLR23	KIRP Stage I	14	0.763689	16	1.74991	6.78103e-09	1.31382e-08	12	Kidney Cancer	Metastasis	Kidney	CCLE
SRR8615964	CVCL_1647	RCC10RGB	KIRP Stage I	15	0.769408	10	1.65311	6.00259e-07	8.86096e-07	20	Kidney Cancer	Primary	Kidney	CCLE
SRR8615312	CVCL_5054	SNU-349	KIRP Stage I	15	0.759269	22	1.83157	3.68211e-10	1.14145e-09	8	Kidney Cancer	Primary	Kidney	CCLE
SRR8615860	CVCL_V605	SK-RC-20	KIRP Stage I	17	0.761291	19	1.72908	1.06558e-08	1.94312e-08	13	Kidney Cancer	NA	Kidney	CCLE
SRR8615851	CVCL_V612	SLR26	KIRP Stage I	18	0.762094	17	1.65313	1.86532e-07	2.89124e-07	19	Kidney Cancer	Primary	Kidney	CCLE
SRR8615865	CVCL_V610	SLR24	KIRP Stage I	19	0.768516	12	1.0537	0.265734	0.291536	29	Kidney Cancer	Primary	Kidney	CCLE
SRR8616015	CVCL_1056	A-498	KIRP Stage I	20	0.760879	20	1.51071	1.32687e-05	1.78839e-05	22	Kidney Cancer	Primary	Kidney	CCLE
SRR8615866	CVCL_V611	SLR25	KIRP Stage I	20	0.741466	27	1.71752	6.23964e-08	1.01805e-07	15	Kidney Cancer	Metastasis	Kidney	CCLE
SRR8615643	CVCL_1050	769-P	KIRP Stage I	22	0.76415	15	0.96104	0.67033	0.692674	30	Kidney Cancer	Primary	Kidney	CCLE
SRR8615721	CVCL_5952	TUHR10TKB	KIRP Stage I	22	0.759728	21	1.37635	0.000737289	0.000914238	24	Kidney Cancer	Primary	Kidney	CCLE
SRR8615272	CVCL_0234	Caki-1	KIRP Stage I	24	0.762084	18	1.06101	0.272727	0.291536	28	Kidney Cancer	Metastasis	Skin	CCLE
SRR8616013	CVCL_1065	A-704	KIRP Stage I	24	0.741417	28	1.69353	2.22504e-10	7.66402e-10	18	Kidney Cancer	Primary	Kidney	CCLE
SRR8615332	CVCL_B076	UOK101	KIRP Stage I	26	0.752856	25	1.5093	3.14708e-06	4.43452e-06	23	Kidney Cancer	NA	Kidney	CCLE
SRR8615740	CVCL_1221	G-402	KIRP Stage I	27	0.698324	31	1.65305	5.89674e-10	1.52332e-09	21	Kidney Cancer	Primary	Kidney	CCLE
SRR8615902	CVCL_2983	KMRC-1	KIRP Stage I	28	0.742216	26	1.12489	0.0829171	0.0952011	27	Kidney Cancer	Primary	Kidney	CCLE
SRR8615642	CVCL_1051	786-O	KIRP Stage I	29	0.737428	29	1.34061	0.000184782	0.000238677	25	Kidney Cancer	Primary	Kidney	CCLE
SRR8615356	CVCL_2984	KMRC-2	KIRP Stage I	30	0.755504	24	0.935886	0.768232	0.768232	31	Kidney Cancer	Primary	Kidney	CCLE
SRR8615769	CVCL_1084	BFTC-909	KIRP Stage I	31	0.734474	30	1.27531	0.0117325	0.0139887	26	Kidney Cancer	Primary	Kidney	CCLE
SRR8615720	CVCL_5953	TUHR14TKB	KIRP Stage II	1	0.800506	3	1.93104	8.0426e-16	8.31069e-15	3	Kidney Cancer	Primary	Kidney	CCLE
SRR8615894	CVCL_5957	TUHR4TKB	KIRP Stage II	1	0.795401	4	1.97984	2.10291e-22	3.2595e-21	2	Kidney Cancer	Primary	Kidney	CCLE
SRR8615355	CVCL_2986	KMRC-20	KIRP Stage II	3	0.792851	6	1.53827	5.71532e-08	2.21469e-07	8	Kidney Cancer	Primary	Kidney	CCLE
SRR8618317	CVCL_1790	VMRC-RCW	KIRP Stage II	3	0.791449	9	1.70528	1.97662e-12	1.22551e-11	5	Kidney Cancer	Primary	Kidney	CCLE
SRR8615863	CVCL_V607	SLR21	KIRP Stage II	5	0.811849	2	1.39087	0.000339492	0.000701616	14	Kidney Cancer	Metastasis	Kidney	CCLE
SRR8618315	CVCL_1791	VMRC-RCZ	KIRP Stage II	6	0.789663	10	1.60725	1.83017e-08	8.10505e-08	7	Kidney Cancer	Primary	Kidney	CCLE
SRR8615353	CVCL_2985	KMRC-3	KIRP Stage II	7	0.792324	7	1.4384	5.69678e-05	0.000160546	12	Kidney Cancer	Primary	Kidney	CCLE
SRR8615878	CVCL_1626	OS-RC-2	KIRP Stage II	7	0.781537	18	2.2287	3.41318e-24	1.05808e-22	1	Kidney Cancer	Primary	Kidney	CCLE
SRR8615271	CVCL_0235	Caki-2	KIRP Stage II	9	0.787693	13	1.4522	0.000148507	0.000354131	11	Kidney Cancer	Primary	Kidney	CCLE
SRR8615333	CVCL_1911	UO-31	KIRP Stage II	10	0.793482	5	1.2591	0.00591176	0.00872689	20	Kidney Cancer	NA	Kidney	CCLE
SRR8615964	CVCL_1647	RCC10RGB	KIRP Stage II	10	0.788165	12	1.42505	0.00011337	0.000292873	13	Kidney Cancer	Primary	Kidney	CCLE
SRR8615864	CVCL_V609	SLR23	KIRP Stage II	10	0.784929	16	1.51308	2.4592e-06	7.62352e-06	9	Kidney Cancer	Metastasis	Kidney	CCLE
SRR8615315	CVCL_1111	CAL-54	KIRP Stage II	13	0.818658	1	1.0879	0.182817	0.209901	27	Kidney Cancer	Metastasis	Pleural Effusion	CCLE
SRR8615866	CVCL_V611	SLR25	KIRP Stage II	14	0.763016	26	1.71884	1.59689e-10	8.25058e-10	4	Kidney Cancer	Metastasis	Kidney	CCLE
SRR8615272	CVCL_0234	Caki-1	KIRP Stage II	15	0.780359	21	1.49788	3.83378e-07	1.32052e-06	10	Kidney Cancer	Metastasis	Skin	CCLE
SRR8615851	CVCL_V612	SLR26	KIRP Stage II	16	0.782559	17	1.3564	0.0004443	0.000860831	16	Kidney Cancer	Primary	Kidney	CCLE
SRR8615937	CVCL_8788	SNU-1272	KIRP Stage II	17	0.791953	8	1.111	0.105894	0.126258	26	Kidney Cancer	NA	Kidney	CCLE
SRR8615860	CVCL_V605	SK-RC-20	KIRP Stage II	18	0.780864	20	1.35757	0.000526638	0.00096034	15	Kidney Cancer	NA	Kidney	CCLE
SRR8616013	CVCL_1065	A-704	KIRP Stage II	18	0.758884	29	1.7005	6.57041e-14	5.09207e-13	6	Kidney Cancer	Primary	Kidney	CCLE
SRR8616015	CVCL_1056	A-498	KIRP Stage II	20	0.781504	19	1.30102	0.00194242	0.00334528	18	Kidney Cancer	Primary	Kidney	CCLE
SRR8615721	CVCL_5952	TUHR10TKB	KIRP Stage II	21	0.778825	22	1.34328	0.000207455	0.000459364	17	Kidney Cancer	Primary	Kidney	CCLE
SRR8615865	CVCL_V610	SLR24	KIRP Stage II	22	0.788528	11	0.954362	0.705295	0.753936	29	Kidney Cancer	Primary	Kidney	CCLE
SRR8615405	CVCL_1067	ACHN	KIRP Stage II	23	0.787282	14	1.00948	0.458541	0.507671	28	Kidney Cancer	Metastasis	Pleural Effusion	CCLE
SRR8615312	CVCL_5054	SNU-349	KIRP Stage II	23	0.778055	23	1.26108	0.0150205	0.0211652	19	Kidney Cancer	Primary	Kidney	CCLE
SRR8615643	CVCL_1050	769-P	KIRP Stage II	25	0.78633	15	0.795595	1	1	31	Kidney Cancer	Primary	Kidney	CCLE
SRR8615356	CVCL_2984	KMRC-2	KIRP Stage II	25	0.773957	25	1.23653	0.00212741	0.00347104	21	Kidney Cancer	Primary	Kidney	CCLE
SRR8615332	CVCL_B076	UOK101	KIRP Stage II	27	0.774111	24	1.12835	0.0639361	0.0825841	24	Kidney Cancer	NA	Kidney	CCLE
SRR8615902	CVCL_2983	KMRC-1	KIRP Stage II	28	0.760669	28	1.2175	0.00487071	0.0075496	22	Kidney Cancer	Primary	Kidney	CCLE
SRR8615740	CVCL_1221	G-402	KIRP Stage II	29	0.718933	31	1.17284	0.0220788	0.0297584	23	Kidney Cancer	Primary	Kidney	CCLE
SRR8615769	CVCL_1084	BFTC-909	KIRP Stage II	30	0.752954	30	1.12639	0.0859141	0.106533	25	Kidney Cancer	Primary	Kidney	CCLE
SRR8615642	CVCL_1051	786-O	KIRP Stage II	31	0.761186	27	0.927277	0.852148	0.880553	30	Kidney Cancer	Primary	Kidney	CCLE
SRR8615720	CVCL_5953	TUHR14TKB	KIRP Stage III	1	0.789137	3	1.92153	7.65791e-14	7.91318e-13	3	Kidney Cancer	Primary	Kidney	CCLE
SRR8615894	CVCL_5957	TUHR4TKB	KIRP Stage III	1	0.784521	4	1.93054	8.45688e-18	1.31082e-16	2	Kidney Cancer	Primary	Kidney	CCLE
SRR8615863	CVCL_V607	SLR21	KIRP Stage III	3	0.795909	2	1.70582	6.13419e-10	2.71657e-09	7	Kidney Cancer	Metastasis	Kidney	CCLE
SRR8618317	CVCL_1790	VMRC-RCW	KIRP Stage III	4	0.778657	10	1.77936	2.91045e-13	2.2556e-12	4	Kidney Cancer	Primary	Kidney	CCLE
SRR8615355	CVCL_2986	KMRC-20	KIRP Stage III	5	0.782677	5	1.65541	2.57389e-09	8.86562e-09	13	Kidney Cancer	Primary	Kidney	CCLE
SRR8618315	CVCL_1791	VMRC-RCZ	KIRP Stage III	5	0.779296	9	1.68196	5.81582e-09	1.80291e-08	9	Kidney Cancer	Primary	Kidney	CCLE
SRR8615271	CVCL_0235	Caki-2	KIRP Stage III	7	0.77704	11	1.69737	2.03785e-08	5.26444e-08	8	Kidney Cancer	Primary	Kidney	CCLE
SRR8615964	CVCL_1647	RCC10RGB	KIRP Stage III	8	0.774163	13	1.67619	3.36537e-08	7.45188e-08	10	Kidney Cancer	Primary	Kidney	CCLE
SRR8615878	CVCL_1626	OS-RC-2	KIRP Stage III	9	0.768057	23	2.1908	1.21174e-20	3.7564e-19	1	Kidney Cancer	Primary	Kidney	CCLE
SRR8615937	CVCL_8788	SNU-1272	KIRP Stage III	10	0.779426	8	1.50965	1.68559e-06	3.26584e-06	17	Kidney Cancer	NA	Kidney	CCLE
SRR8616015	CVCL_1056	A-498	KIRP Stage III	11	0.774053	14	1.66741	2.06232e-09	7.99147e-09	12	Kidney Cancer	Primary	Kidney	CCLE
SRR8615272	CVCL_0234	Caki-1	KIRP Stage III	11	0.770075	20	1.75267	1.38275e-12	8.57302e-12	6	Kidney Cancer	Metastasis	Skin	CCLE
SRR8615315	CVCL_1111	CAL-54	KIRP Stage III	13	0.80173	1	1.16331	0.0719281	0.0857604	26	Kidney Cancer	Metastasis	Pleural Effusion	CCLE
SRR8615333	CVCL_1911	UO-31	KIRP Stage III	13	0.780762	6	1.32802	0.00151868	0.00213995	21	Kidney Cancer	NA	Kidney	CCLE
SRR8615864	CVCL_V609	SLR23	KIRP Stage III	13	0.773738	16	1.66839	3.15667e-08	7.45188e-08	11	Kidney Cancer	Metastasis	Kidney	CCLE
SRR8615353	CVCL_2985	KMRC-3	KIRP Stage III	16	0.780515	7	1.22998	0.024975	0.030969	25	Kidney Cancer	Primary	Kidney	CCLE
SRR8615860	CVCL_V605	SK-RC-20	KIRP Stage III	16	0.771896	18	1.61208	2.35112e-07	4.85899e-07	14	Kidney Cancer	NA	Kidney	CCLE
SRR8615866	CVCL_V611	SLR25	KIRP Stage III	16	0.750947	27	1.76231	8.72509e-11	4.50796e-10	5	Kidney Cancer	Metastasis	Kidney	CCLE
SRR8615405	CVCL_1067	ACHN	KIRP Stage III	19	0.773934	15	1.38128	0.00020292	0.000299549	20	Kidney Cancer	Metastasis	Pleural Effusion	CCLE
SRR8615851	CVCL_V612	SLR26	KIRP Stage III	20	0.770682	19	1.47256	2.44345e-05	4.20816e-05	18	Kidney Cancer	Primary	Kidney	CCLE
SRR8615312	CVCL_5054	SNU-349	KIRP Stage III	20	0.768666	22	1.58333	2.66556e-06	4.86073e-06	15	Kidney Cancer	Primary	Kidney	CCLE
SRR8615865	CVCL_V610	SLR24	KIRP Stage III	22	0.776443	12	1.04937	0.258741	0.286464	28	Kidney Cancer	Primary	Kidney	CCLE
SRR8615721	CVCL_5952	TUHR10TKB	KIRP Stage III	23	0.769509	21	1.26854	0.00576304	0.00744393	24	Kidney Cancer	Primary	Kidney	CCLE
SRR8615643	CVCL_1050	769-P	KIRP Stage III	24	0.772185	17	1.04049	0.291708	0.311826	29	Kidney Cancer	Primary	Kidney	CCLE
SRR8615740	CVCL_1221	G-402	KIRP Stage III	25	0.706423	31	1.5492	8.20178e-09	2.31141e-08	16	Kidney Cancer	Primary	Kidney	CCLE
SRR8615902	CVCL_2983	KMRC-1	KIRP Stage III	26	0.75185	26	1.32745	0.000128102	0.000198557	22	Kidney Cancer	Primary	Kidney	CCLE
SRR8615769	CVCL_1084	BFTC-909	KIRP Stage III	27	0.745139	30	1.46329	2.72269e-05	4.44229e-05	19	Kidney Cancer	Primary	Kidney	CCLE
SRR8615356	CVCL_2984	KMRC-2	KIRP Stage III	28	0.76395	24	1.08312	0.144855	0.166315	27	Kidney Cancer	Primary	Kidney	CCLE
SRR8616013	CVCL_1065	A-704	KIRP Stage III	29	0.745175	29	1.29688	0.00209041	0.00281751	23	Kidney Cancer	Primary	Kidney	CCLE
SRR8615332	CVCL_B076	UOK101	KIRP Stage III	30	0.762053	25	0.894619	0.891109	0.920813	30	Kidney Cancer	NA	Kidney	CCLE
SRR8615642	CVCL_1051	786-O	KIRP Stage III	31	0.745798	28	0.796341	0.999001	0.999001	31	Kidney Cancer	Primary	Kidney	CCLE
SRR8615720	CVCL_5953	TUHR14TKB	KIRP Stage IV	1	0.804873	3	1.8444	7.65791e-14	7.91318e-13	1	Kidney Cancer	Primary	Kidney	CCLE
SRR8615894	CVCL_5957	TUHR4TKB	KIRP Stage IV	2	0.800597	4	1.81716	2.70562e-16	4.19371e-15	2	Kidney Cancer	Primary	Kidney	CCLE
SRR8618315	CVCL_1791	VMRC-RCZ	KIRP Stage IV	3	0.797416	6	1.72978	1.60484e-11	9.95e-11	6	Kidney Cancer	Primary	Kidney	CCLE
SRR8615863	CVCL_V607	SLR21	KIRP Stage IV	4	0.813581	2	1.45348	2.02457e-05	4.48299e-05	14	Kidney Cancer	Metastasis	Kidney	CCLE
SRR8615864	CVCL_V609	SLR23	KIRP Stage IV	4	0.792793	13	1.79903	1.04261e-12	8.08022e-12	3	Kidney Cancer	Metastasis	Kidney	CCLE
SRR8618317	CVCL_1790	VMRC-RCW	KIRP Stage IV	6	0.796567	10	1.62113	5.10524e-10	2.26089e-09	7	Kidney Cancer	Primary	Kidney	CCLE
SRR8615315	CVCL_1111	CAL-54	KIRP Stage IV	7	0.818144	1	1.36376	0.000462527	0.000860133	17	Kidney Cancer	Metastasis	Pleural Effusion	CCLE
SRR8615353	CVCL_2985	KMRC-3	KIRP Stage IV	8	0.796586	9	1.45898	1.8291e-05	4.3617e-05	13	Kidney Cancer	Primary	Kidney	CCLE
SRR8615964	CVCL_1647	RCC10RGB	KIRP Stage IV	9	0.791732	15	1.55269	1.73693e-06	4.48707e-06	9	Kidney Cancer	Primary	Kidney	CCLE
SRR8615937	CVCL_8788	SNU-1272	KIRP Stage IV	10	0.797145	7	1.27182	0.00113211	0.00194974	18	Kidney Cancer	NA	Kidney	CCLE
SRR8615355	CVCL_2986	KMRC-20	KIRP Stage IV	11	0.798841	5	1.16915	0.035964	0.0530898	21	Kidney Cancer	Primary	Kidney	CCLE
SRR8615271	CVCL_0235	Caki-2	KIRP Stage IV	12	0.794583	11	1.37756	0.000471686	0.000860133	16	Kidney Cancer	Primary	Kidney	CCLE
SRR8615878	CVCL_1626	OS-RC-2	KIRP Stage IV	12	0.783963	23	1.79469	2.11162e-11	1.091e-10	4	Kidney Cancer	Primary	Kidney	CCLE
SRR8615312	CVCL_5054	SNU-349	KIRP Stage IV	14	0.787307	22	1.57112	2.77474e-07	9.55743e-07	8	Kidney Cancer	Primary	Kidney	CCLE
SRR8615851	CVCL_V612	SLR26	KIRP Stage IV	15	0.789546	17	1.42183	4.79877e-05	9.91746e-05	15	Kidney Cancer	Primary	Kidney	CCLE
SRR8615333	CVCL_1911	UO-31	KIRP Stage IV	16	0.796966	8	0.95709	0.669331	0.836164	25	Kidney Cancer	NA	Kidney	CCLE
SRR8616013	CVCL_1065	A-704	KIRP Stage IV	16	0.766498	28	1.76004	2.33126e-16	4.19371e-15	5	Kidney Cancer	Primary	Kidney	CCLE
SRR8615865	CVCL_V610	SLR24	KIRP Stage IV	18	0.794038	12	1.08228	0.144855	0.19524	23	Kidney Cancer	Primary	Kidney	CCLE
SRR8615405	CVCL_1067	ACHN	KIRP Stage IV	19	0.79111	16	1.20742	0.013227	0.0205019	20	Kidney Cancer	Metastasis	Pleural Effusion	CCLE
SRR8615866	CVCL_V611	SLR25	KIRP Stage IV	19	0.769108	26	1.53634	3.66433e-07	1.13594e-06	10	Kidney Cancer	Metastasis	Kidney	CCLE
SRR8615860	CVCL_V605	SK-RC-20	KIRP Stage IV	21	0.788233	20	1.14338	0.0859141	0.121061	22	Kidney Cancer	NA	Kidney	CCLE
SRR8615769	CVCL_1084	BFTC-909	KIRP Stage IV	21	0.762884	30	1.4885	6.854e-07	1.93158e-06	12	Kidney Cancer	Primary	Kidney	CCLE
SRR8615740	CVCL_1221	G-402	KIRP Stage IV	21	0.723758	31	1.5332	1.15336e-09	4.46925e-09	11	Kidney Cancer	Primary	Kidney	CCLE
SRR8616015	CVCL_1056	A-498	KIRP Stage IV	24	0.792299	14	0.878003	0.917083	0.98033	29	Kidney Cancer	Primary	Kidney	CCLE
SRR8615272	CVCL_0234	Caki-1	KIRP Stage IV	25	0.789034	18	0.957033	0.674326	0.836164	26	Kidney Cancer	Metastasis	Skin	CCLE
SRR8615332	CVCL_B076	UOK101	KIRP Stage IV	25	0.779365	25	1.25989	0.0022754	0.00371249	19	Kidney Cancer	NA	Kidney	CCLE
SRR8615721	CVCL_5952	TUHR10TKB	KIRP Stage IV	27	0.787849	21	0.944953	0.73027	0.838458	27	Kidney Cancer	Primary	Kidney	CCLE
SRR8615356	CVCL_2984	KMRC-2	KIRP Stage IV	27	0.781776	24	0.959768	0.702298	0.837355	24	Kidney Cancer	Primary	Kidney	CCLE
SRR8615643	CVCL_1050	769-P	KIRP Stage IV	29	0.788958	19	0.829805	0.999001	0.999001	31	Kidney Cancer	Primary	Kidney	CCLE
SRR8615902	CVCL_2983	KMRC-1	KIRP Stage IV	30	0.768615	27	0.93464	0.818182	0.905844	28	Kidney Cancer	Primary	Kidney	CCLE
SRR8615642	CVCL_1051	786-O	KIRP Stage IV	31	0.765173	29	0.84312	0.997003	0.999001	30	Kidney Cancer	Primary	Kidney	CCLE
For GSEA, p-values were adjusted based on the Benjamini-Hochberg procedure.

## Sheet: LIHC
Supplementary Data 6. Cell line prioritization for TCGA cohorts at the pathologic stage level (LIHC).
Overall result					Correlation-based		GSEA-based				Cell line information
GEO-SRA/HPA ID	RRID	Cell line name	TCGA pathologic stage	Overall rank	Correlation	Correlation rank	NES	P-value	Adjusted P-value	GSEA rank	Primary disease	Primary/metastasis	Sample collection site	Data source
SRR8615664	CVCL_2956	HuH-1	LIHC Stage I	1	0.759897	4	2.05634	1.4845e-13	3.56281e-12	1	Liver Cancer	Primary	Liver	CCLE
SRR8615661	CVCL_0336	Huh-7	LIHC Stage I	2	0.770253	2	1.7484	3.11363e-07	1.06753e-06	7	Liver Cancer	Primary	Liver	CCLE
SRR8615471	CVCL_5102	SNU-878	LIHC Stage I	3	0.758432	7	1.87201	4.7095e-10	2.8257e-09	6	Liver Cancer	Primary	Liver	CCLE
SRR8615650	CVCL_0497	SNU-475	LIHC Stage I	4	0.716367	15	2.01563	1.2638e-10	1.01104e-09	2	Liver Cancer	Primary	Liver	CCLE
SRR8615662	CVCL_4381	HuH-6	LIHC Stage I	5	0.736872	11	1.70206	8.81311e-07	2.64393e-06	8	Liver Cancer	NA	Liver	CCLE
SRR8615921	CVCL_2788	JHH-6	LIHC Stage I	5	0.716959	14	1.91692	1.34425e-09	5.37701e-09	5	Liver Cancer	Primary	Liver	CCLE
SRR8615920	CVCL_0364	JHH-5	LIHC Stage I	7	0.768808	3	1.41032	0.000838035	0.00118311	17	Liver Cancer	Primary	Liver	CCLE
SRR8616130	CVCL_0326	Hep 3B2.1-7	LIHC Stage I	8	0.758988	5	1.47682	0.000119033	0.000204056	16	Liver Cancer	Primary	Liver	CCLE
HPA_11+SRR8616129	CVCL_0027	Hep-G2	LIHC Stage I	9	0.773268	1	1.28396	0.0075477	0.00862594	21	Liver Cancer	Primary	Liver	HPA+CCLE
SRR8615919	CVCL_2787	JHH-4	LIHC Stage I	9	0.708159	19	1.96111	4.63213e-11	5.55855e-10	3	Liver Cancer	Primary	Liver	CCLE
SRR8615914	CVCL_2805	JHH-7	LIHC Stage I	11	0.758813	6	1.40345	0.00126096	0.00168129	18	Liver Cancer	Primary	Liver	CCLE
SRR8615387	CVCL_3840	Li-7	LIHC Stage I	11	0.747332	9	1.50471	0.000175713	0.00026357	15	Liver Cancer	NA	Liver	CCLE
SRR8615472	CVCL_5103	SNU-886	LIHC Stage I	11	0.736156	12	1.60066	2.66684e-05	4.92341e-05	12	Liver Cancer	NA	Liver	CCLE
SRR8615932	CVCL_0090	SNU-182	LIHC Stage I	14	0.69052	22	1.93145	1.08972e-09	5.23067e-09	4	Liver Cancer	Primary	Liver	CCLE
SRR8615655	CVCL_0454	SNU-449	LIHC Stage I	15	0.709843	18	1.62932	1.02121e-05	2.04241e-05	9	Liver Cancer	Primary	Liver	CCLE
SRR8615483	CVCL_2785	JHH-1	LIHC Stage I	16	0.710883	17	1.60859	3.90578e-06	9.37387e-06	11	Liver Cancer	Primary	Liver	CCLE
SRR8615968	CVCL_0485	PLC/PRF/5	LIHC Stage I	17	0.737301	10	1.3833	0.00576304	0.00691565	19	Liver Cancer	Primary	Liver	CCLE
SRR8616023	CVCL_5089	SNU-761	LIHC Stage I	18	0.756881	8	1.24552	0.043956	0.0458672	22	Liver Cancer	NA	Liver	CCLE
SRR8615682	CVCL_0525	SK-HEP-1	LIHC Stage I	18	0.697663	20	1.61874	1.49736e-06	3.99295e-06	10	Liver Cancer	Metastasis	Ascites	CCLE
SRR8615918	CVCL_2786	JHH-2	LIHC Stage I	20	0.719012	13	1.33335	0.00405275	0.00511926	20	Liver Cancer	Metastasis	Ascites	CCLE
SRR8615654	CVCL_0366	SNU-423	LIHC Stage I	21	0.695864	21	1.54391	0.000171179	0.00026357	14	Liver Cancer	Primary	Liver	CCLE
SRR8615310	CVCL_0077	SNU-398	LIHC Stage I	22	0.663392	24	1.58561	4.32054e-06	9.42664e-06	13	Liver Cancer	Primary	Liver	CCLE
SRR8615311	CVCL_0250	SNU-387	LIHC Stage I	23	0.712147	16	1.23668	0.026973	0.0294251	23	Liver Cancer	Primary	Liver	CCLE
SRR8616135	CVCL_2947	HLF	LIHC Stage I	24	0.678825	23	1.18065	0.0599401	0.0599401	24	Liver Cancer	Primary	Liver	CCLE
SRR8615664	CVCL_2956	HuH-1	LIHC Stage II	1	0.766096	4	2.15651	1.82676e-21	2.19212e-20	2	Liver Cancer	Primary	Liver	CCLE
HPA_11+SRR8616129	CVCL_0027	Hep-G2	LIHC Stage II	2	0.774456	1	1.83179	5.52585e-15	2.65241e-14	10	Liver Cancer	Primary	Liver	HPA+CCLE
SRR8615968	CVCL_0485	PLC/PRF/5	LIHC Stage II	2	0.744258	10	2.2496	1.21658e-23	2.91979e-22	1	Liver Cancer	Primary	Liver	CCLE
SRR8615471	CVCL_5102	SNU-878	LIHC Stage II	4	0.765558	5	1.90742	1.24512e-14	4.98048e-14	7	Liver Cancer	Primary	Liver	CCLE
SRR8615914	CVCL_2805	JHH-7	LIHC Stage II	4	0.761983	6	1.92681	5.24817e-15	2.65241e-14	6	Liver Cancer	Primary	Liver	CCLE
SRR8615661	CVCL_0336	Huh-7	LIHC Stage II	6	0.77323	2	1.73508	6.65187e-09	8.86916e-09	14	Liver Cancer	Primary	Liver	CCLE
SRR8615920	CVCL_0364	JHH-5	LIHC Stage II	6	0.77315	3	1.75066	9.89492e-11	1.97898e-10	13	Liver Cancer	Primary	Liver	CCLE
SRR8615650	CVCL_0497	SNU-475	LIHC Stage II	8	0.72288	14	2.04252	4.48649e-14	1.34595e-13	3	Liver Cancer	Primary	Liver	CCLE
SRR8615387	CVCL_3840	Li-7	LIHC Stage II	9	0.753646	9	1.89081	1.79415e-13	3.91451e-13	9	Liver Cancer	NA	Liver	CCLE
SRR8615662	CVCL_4381	HuH-6	LIHC Stage II	10	0.739498	12	1.90557	1.57557e-13	3.78138e-13	8	Liver Cancer	NA	Liver	CCLE
SRR8616023	CVCL_5089	SNU-761	LIHC Stage II	11	0.760812	8	1.73171	2.63784e-09	3.724e-09	16	Liver Cancer	NA	Liver	CCLE
SRR8615654	CVCL_0366	SNU-423	LIHC Stage II	12	0.702598	21	1.93677	1.58163e-14	5.42274e-14	5	Liver Cancer	Primary	Liver	CCLE
SRR8616130	CVCL_0326	Hep 3B2.1-7	LIHC Stage II	13	0.761453	7	1.63042	7.68514e-09	9.70755e-09	20	Liver Cancer	Primary	Liver	CCLE
SRR8615921	CVCL_2788	JHH-6	LIHC Stage II	13	0.722153	15	1.77855	4.7095e-10	7.5352e-10	12	Liver Cancer	Primary	Liver	CCLE
SRR8615918	CVCL_2786	JHH-2	LIHC Stage II	15	0.725618	13	1.73216	1.24421e-10	2.29699e-10	15	Liver Cancer	Metastasis	Ascites	CCLE
SRR8615310	CVCL_0077	SNU-398	LIHC Stage II	15	0.667914	24	1.98875	4.73731e-19	3.78985e-18	4	Liver Cancer	Primary	Liver	CCLE
SRR8615682	CVCL_0525	SK-HEP-1	LIHC Stage II	17	0.703405	20	1.82207	6.84229e-14	1.82461e-13	11	Liver Cancer	Metastasis	Ascites	CCLE
SRR8615472	CVCL_5103	SNU-886	LIHC Stage II	18	0.741917	11	1.50783	1.7174e-05	1.87353e-05	22	Liver Cancer	NA	Liver	CCLE
SRR8615311	CVCL_0250	SNU-387	LIHC Stage II	18	0.717875	16	1.69371	2.65822e-10	4.55695e-10	17	Liver Cancer	Primary	Liver	CCLE
SRR8615919	CVCL_2787	JHH-4	LIHC Stage II	20	0.713923	19	1.67004	1.67442e-08	2.0093e-08	18	Liver Cancer	Primary	Liver	CCLE
SRR8615655	CVCL_0454	SNU-449	LIHC Stage II	21	0.714201	18	1.59876	1.39468e-06	1.59392e-06	21	Liver Cancer	Primary	Liver	CCLE
SRR8615483	CVCL_2785	JHH-1	LIHC Stage II	22	0.715544	17	1.04683	0.317682	0.317682	24	Liver Cancer	Primary	Liver	CCLE
SRR8616135	CVCL_2947	HLF	LIHC Stage II	23	0.685877	23	1.66358	1.64666e-09	2.47e-09	19	Liver Cancer	Primary	Liver	CCLE
SRR8615932	CVCL_0090	SNU-182	LIHC Stage II	24	0.695139	22	1.41626	0.000948031	0.000989249	23	Liver Cancer	Primary	Liver	CCLE
SRR8615661	CVCL_0336	Huh-7	LIHC Stage III	1	0.780148	2	1.906	3.14795e-19	7.55509e-18	1	Liver Cancer	Primary	Liver	CCLE
SRR8615662	CVCL_4381	HuH-6	LIHC Stage III	2	0.747262	11	1.83238	4.56905e-18	4.19217e-17	3	Liver Cancer	NA	Liver	CCLE
SRR8615920	CVCL_0364	JHH-5	LIHC Stage III	3	0.777896	3	1.56887	1.59689e-10	2.73752e-10	13	Liver Cancer	Primary	Liver	CCLE
SRR8615650	CVCL_0497	SNU-475	LIHC Stage III	4	0.726375	15	1.89933	4.06994e-16	2.44196e-15	2	Liver Cancer	Primary	Liver	CCLE
SRR8615387	CVCL_3840	Li-7	LIHC Stage III	5	0.760285	9	1.68592	2.76401e-13	7.3707e-13	9	Liver Cancer	NA	Liver	CCLE
SRR8616023	CVCL_5089	SNU-761	LIHC Stage III	6	0.766317	8	1.59052	1.2329e-09	1.97263e-09	12	Liver Cancer	NA	Liver	CCLE
SRR8615968	CVCL_0485	PLC/PRF/5	LIHC Stage III	6	0.748929	10	1.6747	1.50105e-12	3.27503e-12	10	Liver Cancer	Primary	Liver	CCLE
SRR8615921	CVCL_2788	JHH-6	LIHC Stage III	6	0.726635	14	1.72067	8.11104e-14	3.24442e-13	6	Liver Cancer	Primary	Liver	CCLE
SRR8615471	CVCL_5102	SNU-878	LIHC Stage III	9	0.768385	5	1.49412	3.67842e-08	5.19306e-08	17	Liver Cancer	Primary	Liver	CCLE
SRR8615483	CVCL_2785	JHH-1	LIHC Stage III	10	0.723746	16	1.68899	1.01093e-13	3.46603e-13	8	Liver Cancer	Primary	Liver	CCLE
HPA_11+SRR8616129	CVCL_0027	Hep-G2	LIHC Stage III	11	0.780958	1	0.861306	0.98002	0.98002	24	Liver Cancer	Primary	Liver	HPA+CCLE
SRR8616130	CVCL_0326	Hep 3B2.1-7	LIHC Stage III	11	0.768925	4	1.24737	0.00148186	0.00161657	21	Liver Cancer	Primary	Liver	CCLE
SRR8615664	CVCL_2956	HuH-1	LIHC Stage III	11	0.768206	6	1.32675	0.000175713	0.000221954	19	Liver Cancer	Primary	Liver	CCLE
SRR8615914	CVCL_2805	JHH-7	LIHC Stage III	11	0.76813	7	1.46364	1.10655e-07	1.47541e-07	18	Liver Cancer	Primary	Liver	CCLE
SRR8615932	CVCL_0090	SNU-182	LIHC Stage III	15	0.702778	22	1.7626	1.41164e-13	4.23493e-13	4	Liver Cancer	Primary	Liver	CCLE
SRR8615918	CVCL_2786	JHH-2	LIHC Stage III	16	0.730174	13	1.56138	5.02063e-11	9.26886e-11	14	Liver Cancer	Metastasis	Ascites	CCLE
SRR8615654	CVCL_0366	SNU-423	LIHC Stage III	17	0.706569	21	1.71832	1.46946e-14	7.05341e-14	7	Liver Cancer	Primary	Liver	CCLE
SRR8615310	CVCL_0077	SNU-398	LIHC Stage III	18	0.674093	24	1.74645	5.24021e-18	4.19217e-17	5	Liver Cancer	Primary	Liver	CCLE
SRR8615919	CVCL_2787	JHH-4	LIHC Stage III	19	0.717506	19	1.67342	1.14613e-12	2.75071e-12	11	Liver Cancer	Primary	Liver	CCLE
SRR8615655	CVCL_0454	SNU-449	LIHC Stage III	20	0.721081	18	1.53422	8.4601e-09	1.26901e-08	16	Liver Cancer	Primary	Liver	CCLE
SRR8615472	CVCL_5103	SNU-886	LIHC Stage III	21	0.745455	12	0.983107	0.574426	0.599401	23	Liver Cancer	NA	Liver	CCLE
SRR8615682	CVCL_0525	SK-HEP-1	LIHC Stage III	21	0.708452	20	1.55536	1.7255e-11	3.451e-11	15	Liver Cancer	Metastasis	Ascites	CCLE
SRR8615311	CVCL_0250	SNU-387	LIHC Stage III	23	0.721774	17	1.23924	0.00144504	0.00161657	22	Liver Cancer	Primary	Liver	CCLE
SRR8616135	CVCL_2947	HLF	LIHC Stage III	24	0.68883	23	1.29271	0.00022786	0.000273432	20	Liver Cancer	Primary	Liver	CCLE
SRR8615471	CVCL_5102	SNU-878	LIHC Stage IV	1	0.75904	4	1.56146	6.13714e-09	2.10416e-08	8	Liver Cancer	Primary	Liver	CCLE
SRR8615664	CVCL_2956	HuH-1	LIHC Stage IV	2	0.755486	7	1.62244	9.14735e-10	3.91347e-09	6	Liver Cancer	Primary	Liver	CCLE
SRR8616023	CVCL_5089	SNU-761	LIHC Stage IV	3	0.758134	5	1.5261	1.9707e-07	4.29971e-07	10	Liver Cancer	NA	Liver	CCLE
SRR8615661	CVCL_0336	Huh-7	LIHC Stage IV	4	0.767844	2	1.36413	0.000234684	0.000296443	17	Liver Cancer	Primary	Liver	CCLE
SRR8615650	CVCL_0497	SNU-475	LIHC Stage IV	4	0.722033	14	1.62287	2.73927e-08	7.30471e-08	5	Liver Cancer	Primary	Liver	CCLE
SRR8615483	CVCL_2785	JHH-1	LIHC Stage IV	6	0.716937	17	1.78768	7.21774e-16	8.66129e-15	3	Liver Cancer	Primary	Liver	CCLE
HPA_11+SRR8616129	CVCL_0027	Hep-G2	LIHC Stage IV	7	0.76864	1	1.25877	0.000746448	0.000895737	20	Liver Cancer	Primary	Liver	HPA+CCLE
SRR8615919	CVCL_2787	JHH-4	LIHC Stage IV	7	0.707168	19	1.804	5.86015e-15	4.68812e-14	2	Liver Cancer	Primary	Liver	CCLE
SRR8615968	CVCL_0485	PLC/PRF/5	LIHC Stage IV	9	0.73734	11	1.46812	2.90632e-06	5.81264e-06	12	Liver Cancer	Primary	Liver	CCLE
SRR8615654	CVCL_0366	SNU-423	LIHC Stage IV	9	0.70202	22	1.97429	2.51762e-23	6.04229e-22	1	Liver Cancer	Primary	Liver	CCLE
SRR8615921	CVCL_2788	JHH-6	LIHC Stage IV	11	0.719805	15	1.53276	1.46486e-07	3.51566e-07	9	Liver Cancer	Primary	Liver	CCLE
SRR8615472	CVCL_5103	SNU-886	LIHC Stage IV	12	0.738495	10	1.41686	2.19212e-05	3.73079e-05	15	Liver Cancer	NA	Liver	CCLE
SRR8615932	CVCL_0090	SNU-182	LIHC Stage IV	12	0.702903	21	1.65398	9.78367e-10	3.91347e-09	4	Liver Cancer	Primary	Liver	CCLE
SRR8615920	CVCL_0364	JHH-5	LIHC Stage IV	14	0.761489	3	0.947124	0.73027	0.762021	23	Liver Cancer	Primary	Liver	CCLE
SRR8615662	CVCL_4381	HuH-6	LIHC Stage IV	14	0.734106	12	1.42762	5.0794e-05	7.17092e-05	14	Liver Cancer	NA	Liver	CCLE
SRR8615311	CVCL_0250	SNU-387	LIHC Stage IV	16	0.718157	16	1.48782	2.08977e-08	6.2693e-08	11	Liver Cancer	Primary	Liver	CCLE
SRR8615918	CVCL_2786	JHH-2	LIHC Stage IV	17	0.724553	13	1.37477	2.33175e-05	3.73079e-05	16	Liver Cancer	Metastasis	Ascites	CCLE
SRR8616130	CVCL_0326	Hep 3B2.1-7	LIHC Stage IV	18	0.757856	6	0.653923	1	1	24	Liver Cancer	Primary	Liver	CCLE
SRR8615914	CVCL_2805	JHH-7	LIHC Stage IV	18	0.753235	8	1.13509	0.0589411	0.0642993	22	Liver Cancer	Primary	Liver	CCLE
SRR8615387	CVCL_3840	Li-7	LIHC Stage IV	18	0.749408	9	1.1504	0.045954	0.0525189	21	Liver Cancer	NA	Liver	CCLE
SRR8615655	CVCL_0454	SNU-449	LIHC Stage IV	21	0.714965	18	1.43443	1.07678e-05	1.9879e-05	13	Liver Cancer	Primary	Liver	CCLE
SRR8615310	CVCL_0077	SNU-398	LIHC Stage IV	21	0.668716	24	1.59794	2.32882e-11	1.39729e-10	7	Liver Cancer	Primary	Liver	CCLE
SRR8615682	CVCL_0525	SK-HEP-1	LIHC Stage IV	23	0.70537	20	1.3267	9.19372e-05	0.000122583	19	Liver Cancer	Metastasis	Ascites	CCLE
SRR8616135	CVCL_2947	HLF	LIHC Stage IV	24	0.681195	23	1.35587	4.8549e-05	7.17092e-05	18	Liver Cancer	Primary	Liver	CCLE
For GSEA, p-values were adjusted based on the Benjamini-Hochberg procedure.

[truncated: 7 more sheets: LUAD, LUSC, PAAD, READ, SKCM, STAD, THCA]
