# Supplementary material for: Systematic transcriptional analysis of human cell lines for gene expression landscape and tumor representation
Source: Nat Commun. 2023 Sep 5;14:5417. doi: 10.1038/s41467-023-41132-w (PMC10480497; doi:10.1038/s41467-023-41132-w)
Supplement: Supplementary file 8 — Supplementary Data 7 [file 41467_2023_41132_MOESM8_ESM.xlsx]

## Sheet: BLCA
Supplementary Data 7. Cell line prioritization for TCGA cohorts at the molecular subtype level (BLCA).
Overall result					Correlation-based		GSEA-based				Cell line information
GEO-SRA/HPA ID	RRID	Cell line name	TCGA molecular subtype	Overall rank	Correlation	Correlation rank	NES	P-value	Adjusted P-value	GSEA rank	Primary disease	Primary/metastasis	Sample collection site	Data source
SRR8615909	CVCL_2977	KMBC-2	BLCA.1	1	0.826266	6	1.95361	1.25887e-18	3.27306e-17	1	Bladder Cancer	Primary	Urinary Tract	CCLE
HPA_13+SRR8615431	CVCL_0036	RT-4	BLCA.1	2	0.831003	4	1.81865	8.72998e-16	5.67449e-15	5	Bladder Cancer	Primary	Urinary Tract	HPA+CCLE
SRR8615266	CVCL_1808	CAL-29	BLCA.1	3	0.829454	5	1.80949	8.33514e-11	1.80595e-10	6	Bladder Cancer	Primary	Urinary Tract	CCLE
SRR8616074	CVCL_1344	KU-19-19	BLCA.1	4	0.789949	15	1.88332	1.19049e-12	3.4392e-12	3	Bladder Cancer	NA	Urinary Tract	CCLE
SRR8615671	CVCL_1728	SW780	BLCA.1	5	0.834444	1	1.45215	1.74533e-05	2.38834e-05	18	Bladder Cancer	Primary	Urinary Tract	CCLE
SRR8615432	CVCL_1670	RT-112	BLCA.1	5	0.83368	2	1.45569	7.7112e-06	1.17936e-05	17	Bladder Cancer	Primary	Urinary Tract	CCLE
SRR8618300	CVCL_1786	VM-CUB-1	BLCA.1	5	0.794265	12	1.79998	3.04594e-16	2.63982e-15	7	Bladder Cancer	Primary	Urinary Tract	CCLE
SRR8616046	CVCL_1292	HT-1376	BLCA.1	8	0.798324	11	1.75163	3.79355e-12	9.86322e-12	9	Bladder Cancer	Primary	Urinary Tract	CCLE
SRR8615826	CVCL_1738	TCCSUP	BLCA.1	9	0.775438	18	1.88251	4.39631e-14	2.28608e-13	4	Bladder Cancer	Primary	Urinary Tract	CCLE
SRR8615562	CVCL_1721	SW1710	BLCA.1	9	0.771339	20	1.90534	6.86623e-17	8.9261e-16	2	Bladder Cancer	Primary	Urinary Tract	CCLE
SRR8616045	CVCL_1291	HT-1197	BLCA.1	11	0.792993	13	1.74145	1.16092e-12	3.4392e-12	11	Bladder Cancer	Primary	Urinary Tract	CCLE
SRR8615336	CVCL_2738	U-BLC1	BLCA.1	12	0.792441	14	1.73405	2.03184e-13	8.80462e-13	12	Bladder Cancer	Primary	Urinary Tract	CCLE
SRR8615775	CVCL_1958	BC-3C	BLCA.1	12	0.789112	16	1.74201	1.62897e-11	3.8503e-11	10	Bladder Cancer	Primary	Urinary Tract	CCLE
SRR8615335	CVCL_2743	UM-UC-1	BLCA.1	14	0.833342	3	1.19053	0.017573	0.0190375	24	Bladder Cancer	Metastasis	Lymph Node	CCLE
SRR8615490	CVCL_0359	J82	BLCA.1	14	0.771666	19	1.75659	2.98367e-13	1.10822e-12	8	Bladder Cancer	Primary	Urinary Tract	CCLE
SRR8615768	CVCL_1083	BFTC-905	BLCA.1	16	0.821883	7	1.38605	0.000490003	0.000579095	21	Bladder Cancer	Primary	Urinary Tract	CCLE
SRR8616099	CVCL_3599	SCaBER	BLCA.1	16	0.80228	9	1.42548	8.51689e-05	0.000105447	19	Bladder Cancer	Primary	Urinary Tract	CCLE
SRR8616172	CVCL_0126	5637	BLCA.1	18	0.79898	10	1.22497	0.00613484	0.00693504	23	Bladder Cancer	NA	Urinary Tract	CCLE
SRR8616165	CVCL_1049	647V	BLCA.1	19	0.805	8	0.632227	1	1	26	Bladder Cancer	Primary	Urinary Tract	CCLE
SRR8615862	CVCL_V606	SLR20	BLCA.1	20	0.767862	21	1.58512	9.36421e-09	1.73907e-08	14	Bladder Cancer	Primary	Urinary Tract	CCLE
SRR8615858	CVCL_0554	T24	BLCA.1	21	0.778372	17	1.36119	3.95689e-05	5.14396e-05	22	Bladder Cancer	Primary	Urinary Tract	CCLE
SRR8615334	CVCL_1783	UM-UC-3	BLCA.1	21	0.748123	26	1.58893	1.18517e-09	2.37034e-09	13	Bladder Cancer	Primary	Urinary Tract	CCLE
SRR8616166	CVCL_7935	253J	BLCA.1	23	0.753938	24	1.5577	3.31319e-08	5.74287e-08	16	Bladder Cancer	Metastasis	Lymph Node	CCLE
SRR8616167	CVCL_7937	253J-BV	BLCA.1	23	0.753677	25	1.57935	6.76397e-08	1.09915e-07	15	Bladder Cancer	Metastasis	Lymph Node	CCLE
SRR8615559	CVCL_2081	JMSU-1	BLCA.1	25	0.761193	23	1.39415	1.07678e-05	1.55535e-05	20	Bladder Cancer	Metastasis	Ascites	CCLE
SRR8616170	CVCL_1048	639V	BLCA.1	26	0.76365	22	1.00469	0.458541	0.476883	25	Bladder Cancer	Primary	Urinary Tract	CCLE
SRR8615266	CVCL_1808	CAL-29	BLCA.2	1	0.811156	2	1.94962	9.09512e-13	2.36473e-11	1	Bladder Cancer	Primary	Urinary Tract	CCLE
SRR8615671	CVCL_1728	SW780	BLCA.2	2	0.810379	3	1.76876	1.91038e-10	9.93399e-10	3	Bladder Cancer	Primary	Urinary Tract	CCLE
SRR8615335	CVCL_2743	UM-UC-1	BLCA.2	3	0.81829	1	1.7077	3.95308e-11	2.5695e-10	6	Bladder Cancer	Metastasis	Lymph Node	CCLE
SRR8615909	CVCL_2977	KMBC-2	BLCA.2	4	0.803675	5	1.26333	0.00949062	0.0176254	13	Bladder Cancer	Primary	Urinary Tract	CCLE
SRR8618300	CVCL_1786	VM-CUB-1	BLCA.2	4	0.775943	14	1.72509	8.10484e-12	7.02419e-11	4	Bladder Cancer	Primary	Urinary Tract	CCLE
SRR8616046	CVCL_1292	HT-1376	BLCA.2	6	0.781669	10	1.48622	7.98907e-06	2.30795e-05	9	Bladder Cancer	Primary	Urinary Tract	CCLE
SRR8615336	CVCL_2738	U-BLC1	BLCA.2	7	0.780516	12	1.61858	1.4927e-08	6.46836e-08	8	Bladder Cancer	Primary	Urinary Tract	CCLE
SRR8615432	CVCL_1670	RT-112	BLCA.2	8	0.808799	4	1.23104	0.0160711	0.0245793	17	Bladder Cancer	Primary	Urinary Tract	CCLE
SRR8616074	CVCL_1344	KU-19-19	BLCA.2	8	0.768551	16	1.72402	3.00014e-08	1.11434e-07	5	Bladder Cancer	NA	Urinary Tract	CCLE
SRR8615562	CVCL_1721	SW1710	BLCA.2	8	0.758511	19	1.78993	4.74938e-12	6.1742e-11	2	Bladder Cancer	Primary	Urinary Tract	CCLE
SRR8616045	CVCL_1291	HT-1197	BLCA.2	11	0.779655	13	1.46072	2.94664e-05	7.66127e-05	10	Bladder Cancer	Primary	Urinary Tract	CCLE
SRR8616165	CVCL_1049	647V	BLCA.2	12	0.7883	8	1.24827	0.00501943	0.0100389	16	Bladder Cancer	Primary	Urinary Tract	CCLE
SRR8616099	CVCL_3599	SCaBER	BLCA.2	12	0.785228	9	1.25589	0.0226796	0.0327594	15	Bladder Cancer	Primary	Urinary Tract	CCLE
SRR8615826	CVCL_1738	TCCSUP	BLCA.2	12	0.762559	17	1.62143	4.47004e-07	1.45276e-06	7	Bladder Cancer	Primary	Urinary Tract	CCLE
SRR8615768	CVCL_1083	BFTC-905	BLCA.2	15	0.799531	7	1.06022	0.290709	0.343566	22	Bladder Cancer	Primary	Urinary Tract	CCLE
SRR8616172	CVCL_0126	5637	BLCA.2	15	0.781281	11	1.2235	0.0120314	0.0208544	18	Bladder Cancer	NA	Urinary Tract	CCLE
SRR8615775	CVCL_1958	BC-3C	BLCA.2	15	0.771707	15	1.25817	0.0129281	0.0210082	14	Bladder Cancer	Primary	Urinary Tract	CCLE
HPA_13+SRR8615431	CVCL_0036	RT-4	BLCA.2	18	0.801638	6	0.858477	0.934066	1	24	Bladder Cancer	Primary	Urinary Tract	HPA+CCLE
SRR8615490	CVCL_0359	J82	BLCA.2	19	0.756642	20	1.34907	0.000403288	0.00087379	12	Bladder Cancer	Primary	Urinary Tract	CCLE
SRR8615862	CVCL_V606	SLR20	BLCA.2	19	0.748096	21	1.38731	0.000218791	0.000517142	11	Bladder Cancer	Primary	Urinary Tract	CCLE
SRR8615559	CVCL_2081	JMSU-1	BLCA.2	21	0.745771	22	1.14669	0.0559441	0.076555	19	Bladder Cancer	Metastasis	Ascites	CCLE
SRR8615858	CVCL_0554	T24	BLCA.2	22	0.760727	18	0.680544	1	1	26	Bladder Cancer	Primary	Urinary Tract	CCLE
SRR8616167	CVCL_7937	253J-BV	BLCA.2	23	0.735013	25	1.14372	0.0809191	0.100186	20	Bladder Cancer	Metastasis	Lymph Node	CCLE
SRR8616166	CVCL_7935	253J	BLCA.2	24	0.735374	24	0.961299	0.646354	0.730661	23	Bladder Cancer	Metastasis	Lymph Node	CCLE
SRR8615334	CVCL_1783	UM-UC-3	BLCA.2	24	0.730965	26	1.12935	0.0749251	0.0974026	21	Bladder Cancer	Primary	Urinary Tract	CCLE
SRR8616170	CVCL_1048	639V	BLCA.2	26	0.744288	23	0.802512	0.991009	1	25	Bladder Cancer	Primary	Urinary Tract	CCLE
SRR8615768	CVCL_1083	BFTC-905	BLCA.3	1	0.829741	1	2.12589	9.52776e-43	6.19305e-42	2	Bladder Cancer	Primary	Urinary Tract	CCLE
SRR8616099	CVCL_3599	SCaBER	BLCA.3	1	0.82668	2	2.2654	7.77545e-54	2.02162e-52	1	Bladder Cancer	Primary	Urinary Tract	CCLE
SRR8615775	CVCL_1958	BC-3C	BLCA.3	3	0.806662	8	2.0703	1.89752e-43	1.64452e-42	3	Bladder Cancer	Primary	Urinary Tract	CCLE
SRR8615266	CVCL_1808	CAL-29	BLCA.3	4	0.824801	3	1.70448	1.95691e-16	5.08796e-16	9	Bladder Cancer	Primary	Urinary Tract	CCLE
SRR8616172	CVCL_0126	5637	BLCA.3	5	0.810186	6	1.70464	1.00239e-22	3.25776e-22	8	Bladder Cancer	NA	Urinary Tract	CCLE
SRR8615909	CVCL_2977	KMBC-2	BLCA.3	6	0.80611	10	1.75693	2.59007e-23	9.62026e-23	6	Bladder Cancer	Primary	Urinary Tract	CCLE
SRR8616046	CVCL_1292	HT-1376	BLCA.3	6	0.796969	12	2.0696	1.72753e-47	2.24578e-46	4	Bladder Cancer	Primary	Urinary Tract	CCLE
SRR8618300	CVCL_1786	VM-CUB-1	BLCA.3	8	0.801879	11	1.70867	6.68214e-25	2.8956e-24	7	Bladder Cancer	Primary	Urinary Tract	CCLE
SRR8616045	CVCL_1291	HT-1197	BLCA.3	8	0.793728	13	1.86471	1.13665e-32	5.91056e-32	5	Bladder Cancer	Primary	Urinary Tract	CCLE
SRR8615335	CVCL_2743	UM-UC-1	BLCA.3	10	0.824587	4	1.48533	6.87975e-13	1.27767e-12	15	Bladder Cancer	Metastasis	Lymph Node	CCLE
SRR8615432	CVCL_1670	RT-112	BLCA.3	10	0.814741	5	1.52366	4.01016e-13	8.02032e-13	14	Bladder Cancer	Primary	Urinary Tract	CCLE
SRR8616074	CVCL_1344	KU-19-19	BLCA.3	12	0.791263	15	1.6453	9.53877e-13	1.65339e-12	11	Bladder Cancer	NA	Urinary Tract	CCLE
SRR8615336	CVCL_2738	U-BLC1	BLCA.3	13	0.792599	14	1.53843	1.60407e-14	3.47548e-14	13	Bladder Cancer	Primary	Urinary Tract	CCLE
SRR8615671	CVCL_1728	SW780	BLCA.3	14	0.806328	9	1.20768	0.00405275	0.00526857	20	Bladder Cancer	Primary	Urinary Tract	CCLE
SRR8615826	CVCL_1738	TCCSUP	BLCA.3	15	0.779571	18	1.6165	1.44703e-14	3.42025e-14	12	Bladder Cancer	Primary	Urinary Tract	CCLE
SRR8616165	CVCL_1049	647V	BLCA.3	16	0.806932	7	0.989943	0.569431	0.592208	25	Bladder Cancer	Primary	Urinary Tract	CCLE
SRR8616167	CVCL_7937	253J-BV	BLCA.3	17	0.751535	25	1.67599	1.4718e-19	4.25186e-19	10	Bladder Cancer	Metastasis	Lymph Node	CCLE
SRR8615562	CVCL_1721	SW1710	BLCA.3	18	0.771593	20	1.45517	1.13745e-09	1.84835e-09	16	Bladder Cancer	Primary	Urinary Tract	CCLE
SRR8615559	CVCL_2081	JMSU-1	BLCA.3	19	0.768286	21	1.32985	8.54669e-08	1.30714e-07	17	Bladder Cancer	Metastasis	Ascites	CCLE
HPA_13+SRR8615431	CVCL_0036	RT-4	BLCA.3	20	0.788823	16	1.12157	0.034965	0.0395257	23	Bladder Cancer	Primary	Urinary Tract	HPA+CCLE
SRR8615490	CVCL_0359	J82	BLCA.3	21	0.775308	19	1.12387	0.0271854	0.0336582	22	Bladder Cancer	Primary	Urinary Tract	CCLE
SRR8615862	CVCL_V606	SLR20	BLCA.3	21	0.76413	23	1.30068	8.68376e-06	1.25432e-05	18	Bladder Cancer	Primary	Urinary Tract	CCLE
SRR8615858	CVCL_0554	T24	BLCA.3	23	0.783412	17	0.799618	1	1	26	Bladder Cancer	Primary	Urinary Tract	CCLE
SRR8615334	CVCL_1783	UM-UC-3	BLCA.3	23	0.757269	24	1.23706	0.000111114	0.000152051	19	Bladder Cancer	Primary	Urinary Tract	CCLE
SRR8616170	CVCL_1048	639V	BLCA.3	25	0.766907	22	1.04706	0.195804	0.212121	24	Bladder Cancer	Primary	Urinary Tract	CCLE
SRR8616166	CVCL_7935	253J	BLCA.3	26	0.748184	26	1.13319	0.0323009	0.0381738	21	Bladder Cancer	Metastasis	Lymph Node	CCLE
SRR8616074	CVCL_1344	KU-19-19	BLCA.4	1	0.792065	10	2.09361	3.65504e-62	9.50311e-61	1	Bladder Cancer	NA	Urinary Tract	CCLE
SRR8616099	CVCL_3599	SCaBER	BLCA.4	2	0.80542	4	1.55163	5.62754e-19	1.33014e-18	8	Bladder Cancer	Primary	Urinary Tract	CCLE
SRR8616045	CVCL_1291	HT-1197	BLCA.4	3	0.793176	8	1.57668	1.8182e-25	9.45466e-25	5	Bladder Cancer	Primary	Urinary Tract	CCLE
SRR8615826	CVCL_1738	TCCSUP	BLCA.4	4	0.788106	14	1.72337	8.92447e-31	7.73454e-30	2	Bladder Cancer	Primary	Urinary Tract	CCLE
SRR8615266	CVCL_1808	CAL-29	BLCA.4	5	0.805573	3	1.37988	1.51924e-09	2.63335e-09	15	Bladder Cancer	Primary	Urinary Tract	CCLE
SRR8616046	CVCL_1292	HT-1376	BLCA.4	6	0.785903	16	1.67733	3.24487e-34	4.21833e-33	3	Bladder Cancer	Primary	Urinary Tract	CCLE
SRR8615336	CVCL_2738	U-BLC1	BLCA.4	7	0.788491	13	1.55345	1.20984e-24	4.65859e-24	7	Bladder Cancer	Primary	Urinary Tract	CCLE
SRR8615335	CVCL_2743	UM-UC-1	BLCA.4	8	0.808437	1	1.20735	8.82269e-06	1.14695e-05	20	Bladder Cancer	Metastasis	Lymph Node	CCLE
SRR8615768	CVCL_1083	BFTC-905	BLCA.4	8	0.80351	5	1.35883	2.86165e-09	4.65018e-09	16	Bladder Cancer	Primary	Urinary Tract	CCLE
SRR8616165	CVCL_1049	647V	BLCA.4	10	0.808054	2	1.17759	5.19165e-05	6.42776e-05	21	Bladder Cancer	Primary	Urinary Tract	CCLE
SRR8615775	CVCL_1958	BC-3C	BLCA.4	11	0.793219	7	1.32688	3.75943e-09	5.74971e-09	17	Bladder Cancer	Primary	Urinary Tract	CCLE
SRR8615490	CVCL_0359	J82	BLCA.4	12	0.787014	15	1.49575	3.86355e-21	1.11614e-20	10	Bladder Cancer	Primary	Urinary Tract	CCLE
SRR8615562	CVCL_1721	SW1710	BLCA.4	13	0.78048	18	1.52618	4.97328e-20	1.29305e-19	9	Bladder Cancer	Primary	Urinary Tract	CCLE
SRR8616172	CVCL_0126	5637	BLCA.4	14	0.802068	6	1.11433	0.014871	0.0175749	22	Bladder Cancer	NA	Urinary Tract	CCLE
SRR8616170	CVCL_1048	639V	BLCA.4	14	0.780561	17	1.49117	1.19403e-21	3.88061e-21	11	Bladder Cancer	Primary	Urinary Tract	CCLE
SRR8615671	CVCL_1728	SW780	BLCA.4	16	0.791375	11	1.25532	7.15545e-06	9.79167e-06	18	Bladder Cancer	Primary	Urinary Tract	CCLE
SRR8616167	CVCL_7937	253J-BV	BLCA.4	16	0.756327	25	1.63049	4.12126e-29	2.67882e-28	4	Bladder Cancer	Metastasis	Lymph Node	CCLE
SRR8618300	CVCL_1786	VM-CUB-1	BLCA.4	18	0.780407	19	1.44939	2.17055e-18	4.70287e-18	13	Bladder Cancer	Primary	Urinary Tract	CCLE
SRR8616166	CVCL_7935	253J	BLCA.4	18	0.754842	26	1.56037	1.25424e-24	4.65859e-24	6	Bladder Cancer	Metastasis	Lymph Node	CCLE
SRR8615862	CVCL_V606	SLR20	BLCA.4	20	0.775828	22	1.45233	2.57791e-17	5.15583e-17	12	Bladder Cancer	Primary	Urinary Tract	CCLE
SRR8615432	CVCL_1670	RT-112	BLCA.4	21	0.793126	9	0.631384	1	1	26	Bladder Cancer	Primary	Urinary Tract	CCLE
SRR8615858	CVCL_0554	T24	BLCA.4	21	0.790764	12	1.05256	0.0999001	0.112931	23	Bladder Cancer	Primary	Urinary Tract	CCLE
SRR8615559	CVCL_2081	JMSU-1	BLCA.4	21	0.779301	21	1.40432	3.45816e-17	6.4223e-17	14	Bladder Cancer	Metastasis	Ascites	CCLE
SRR8615334	CVCL_1783	UM-UC-3	BLCA.4	24	0.763318	24	1.20897	3.45662e-06	4.9929e-06	19	Bladder Cancer	Primary	Urinary Tract	CCLE
SRR8615909	CVCL_2977	KMBC-2	BLCA.4	25	0.780189	20	0.888503	0.989011	1	24	Bladder Cancer	Primary	Urinary Tract	CCLE
HPA_13+SRR8615431	CVCL_0036	RT-4	BLCA.4	26	0.768044	23	0.691527	1	1	25	Bladder Cancer	Primary	Urinary Tract	HPA+CCLE
For GSEA, p-values were adjusted based on the Benjamini-Hochberg procedure.

## Sheet: BRCA
Supplementary Data 7. Cell line prioritization for TCGA cohorts at the molecular subtype level (BRCA).
Overall result					Correlation-based		GSEA-based				Cell line information
GEO-SRA/HPA ID	RRID	Cell line name	TCGA molecular subtype	Overall rank	Correlation	Correlation rank	NES	P-value	Adjusted P-value	GSEA rank	Primary disease	Primary/metastasis	Sample collection site	Data source
SRR8616181	CVCL_1255	HCC1569	BRCA.Basal	1	0.78813	7	2.06618	6.72825e-69	3.36413e-67	1	Breast Cancer	Primary	Breast	CCLE
SRR8615458	CVCL_1267	HCC38	BRCA.Basal	2	0.790552	6	1.91701	4.25397e-42	4.25397e-41	3	Breast Cancer	Primary	Breast	CCLE
SRR8615817	CVCL_1247	HCC1187	BRCA.Basal	3	0.796067	3	1.77559	5.01337e-34	3.58098e-33	7	Breast Cancer	Primary	Breast	CCLE
SRR8615528	CVCL_1114	CAL-85-1	BRCA.Basal	4	0.796224	2	1.7162	1.05217e-31	6.57607e-31	9	Breast Cancer	Primary	Breast	CCLE
SRR8616179	CVCL_0290	HCC1937	BRCA.Basal	5	0.786966	8	1.89514	2.98394e-41	2.48662e-40	4	Breast Cancer	Primary	Breast	CCLE
SRR8615891	CVCL_1261	HCC2157	BRCA.Basal	6	0.78654	10	1.84132	3.67516e-47	6.12527e-46	6	Breast Cancer	Primary	Breast	CCLE
SRR8616177	CVCL_1258	HCC1806	BRCA.Basal	7	0.775982	16	1.94283	2.63681e-45	3.29602e-44	2	Breast Cancer	Primary	Breast	CCLE
SRR8615578	CVCL_0419	MDA-MB-468	BRCA.Basal	8	0.799582	1	1.4939	2.03093e-15	5.07733e-15	18	Breast Cancer	Metastasis	Pleural Effusion	CCLE
SRR8615278	CVCL_2067	HDQ-P1	BRCA.Basal	9	0.783427	12	1.76783	6.39342e-30	3.19671e-29	8	Breast Cancer	Primary	Breast	CCLE
SRR8615819	CVCL_1245	HCC1143	BRCA.Basal	10	0.786776	9	1.64913	1.60941e-24	6.70587e-24	12	Breast Cancer	Primary	Breast	CCLE
SRR8615581	CVCL_0620	MDA-MB-361	BRCA.Basal	11	0.781331	13	1.69228	1.45088e-23	5.58031e-23	10	Breast Cancer	Metastasis	Central Nervous System	CCLE
SRR8616183	CVCL_1256	HCC1599	BRCA.Basal	11	0.774047	18	1.84943	1.44466e-47	3.61165e-46	5	Breast Cancer	Primary	Breast	CCLE
SRR8615452	CVCL_1270	HCC70	BRCA.Basal	13	0.795827	4	1.48562	1.59545e-17	4.43181e-17	20	Breast Cancer	Primary	Breast	CCLE
SRR8616174	CVCL_1259	HCC1954	BRCA.Basal	13	0.793035	5	1.49108	2.77308e-14	6.30245e-14	19	Breast Cancer	Primary	Breast	CCLE
SRR8615822	CVCL_1249	HCC1395	BRCA.Basal	15	0.784187	11	1.37593	4.8678e-10	9.73559e-10	24	Breast Cancer	Primary	Breast	CCLE
SRR8615584	CVCL_0623	MDA-MB-436	BRCA.Basal	16	0.769499	20	1.49928	3.62583e-17	9.54165e-17	17	Breast Cancer	Metastasis	Pleural Effusion	CCLE
SRR8615558	CVCL_2077	JIMT-1	BRCA.Basal	17	0.778221	15	1.3818	3.64263e-13	7.91876e-13	23	Breast Cancer	Metastasis	Pleural Effusion	CCLE
SRR8615774	CVCL_1074	AU565	BRCA.Basal	17	0.766174	25	1.62154	3.91793e-31	2.17663e-30	13	Breast Cancer	Metastasis	Pleural Effusion	CCLE
SRR8615264	CVCL_1110	CAL-51	BRCA.Basal	19	0.760826	31	1.65616	3.09001e-27	1.40455e-26	11	Breast Cancer	Metastasis	Pleural Effusion	CCLE
SRR8616197	CVCL_1092	BT-549	BRCA.Basal	20	0.771216	19	1.36409	4.43811e-11	9.24607e-11	26	Breast Cancer	Primary	Breast	CCLE
SRR8615270	CVCL_1104	CAL-120	BRCA.Basal	21	0.760536	32	1.54304	1.37307e-21	4.90381e-21	14	Breast Cancer	Metastasis	Pleural Effusion	CCLE
SRR8616124	CVCL_0178	BT-20	BRCA.Basal	22	0.765122	26	1.4484	1.20025e-14	2.85774e-14	21	Breast Cancer	Primary	Breast	CCLE
SRR8615766	CVCL_1400	MDA-MB-175-VII	BRCA.Basal	23	0.767941	22	1.27977	4.59705e-06	7.66175e-06	30	Breast Cancer	Metastasis	Pleural Effusion	CCLE
SRR8615292	CVCL_1812	EFM-192A	BRCA.Basal	24	0.77901	14	1.00571	0.456543	0.55676	41	Breast Cancer	Metastasis	Pleural Effusion	CCLE
SRR8615767	CVCL_0062	MDA-MB-231	BRCA.Basal	24	0.769436	21	1.13696	0.00286736	0.00421671	34	Breast Cancer	Metastasis	Pleural Effusion	CCLE
HPA_29+SRR8615677	CVCL_0033	SK-BR-3	BRCA.Basal	26	0.774965	17	0.984562	0.624376	0.743304	42	Breast Cancer	Metastasis	Pleural Effusion	HPA+CCLE
SRR8618301	CVCL_0588	ZR-75-1	BRCA.Basal	26	0.764839	27	1.19608	0.000448857	0.000701339	32	Breast Cancer	Metastasis	Ascites	CCLE
SRR8615756	CVCL_0618	MDA-MB-157	BRCA.Basal	26	0.75281	44	1.53983	2.40173e-18	7.50542e-18	15	Breast Cancer	Metastasis	Pleural Effusion	CCLE
SRR8615582	CVCL_0621	MDA-MB-415	BRCA.Basal	29	0.76044	33	1.35892	1.51924e-09	2.81341e-09	27	Breast Cancer	Metastasis	Pleural Effusion	CCLE
SRR8615297	CVCL_1183	DU4475	BRCA.Basal	30	0.710256	49	1.5058	3.40199e-19	1.134e-18	16	Breast Cancer	Metastasis	Skin	CCLE
SRR8616196	CVCL_2319	BT-483	BRCA.Basal	31	0.767591	23	0.915708	0.939061	1	44	Breast Cancer	Primary	Breast	CCLE
SRR8615816	CVCL_1252	HCC1428	BRCA.Basal	31	0.754679	42	1.36455	4.72336e-09	8.14373e-09	25	Breast Cancer	Metastasis	Pleural Effusion	CCLE
SRR8616195	CVCL_0179	BT-474	BRCA.Basal	33	0.763874	29	1.06513	0.0829171	0.103646	40	Breast Cancer	Primary	Breast	CCLE
SRR8615289	CVCL_0253	EFM-19	BRCA.Basal	34	0.767129	24	0.892626	0.997003	1	46	Breast Cancer	Metastasis	Pleural Effusion	CCLE
SRR8615420	CVCL_0332	Hs 578T	BRCA.Basal	34	0.754756	41	1.32889	6.05504e-10	1.16443e-09	29	Breast Cancer	Primary	Breast	CCLE
SRR8616127	CVCL_2949	HMC-1-8	BRCA.Basal	34	0.736312	48	1.38454	9.80582e-18	2.88406e-17	22	Breast Cancer	Metastasis	Pleural Effusion	CCLE
SRR8615337	CVCL_1782	UACC-893	BRCA.Basal	37	0.759492	35	1.07722	0.0529471	0.0735376	38	Breast Cancer	Primary	Breast	CCLE
HPA_26+SRR8615758	CVCL_0031	MCF-7	BRCA.Basal	37	0.759349	36	1.07746	0.0609391	0.0823501	37	Breast Cancer	Metastasis	Pleural Effusion	HPA+CCLE
SRR8615338	CVCL_1781	UACC-812	BRCA.Basal	37	0.75697	40	1.17255	0.00234939	0.00355969	33	Breast Cancer	Primary	Breast	CCLE
SRR8616076	CVCL_2094	KPL-1	BRCA.Basal	40	0.757928	39	1.08463	0.046953	0.0670758	35	Breast Cancer	Metastasis	Pleural Effusion	CCLE
SRR8616175	CVCL_2062	HCC202	BRCA.Basal	40	0.754025	43	1.20933	2.2759e-05	3.6708e-05	31	Breast Cancer	Primary	Breast	CCLE
SRR8615268	CVCL_1106	CAL-148	BRCA.Basal	42	0.76445	28	0.866236	0.999001	1	47	Breast Cancer	Metastasis	Pleural Effusion	CCLE
SRR8615755	CVCL_0617	MDA-MB-134-VI	BRCA.Basal	43	0.702599	50	1.33206	1.67864e-09	2.99757e-09	28	Breast Cancer	Metastasis	Pleural Effusion	CCLE
SRR8618304	CVCL_1661	ZR-75-30	BRCA.Basal	44	0.763711	30	0.580996	1	1	50	Breast Cancer	Metastasis	Ascites	CCLE
HPA_30+SRR8615812	CVCL_0553	T-47D	BRCA.Basal	44	0.758747	37	0.954793	0.814186	0.946728	43	Breast Cancer	Metastasis	Pleural Effusion	HPA+CCLE
SRR8616180	CVCL_1254	HCC1500	BRCA.Basal	46	0.742976	45	1.0794	0.0689311	0.0883732	36	Breast Cancer	Primary	Breast	CCLE
SRR8616001	CVCL_1263	HCC2218	BRCA.Basal	47	0.760373	34	0.658816	1	1	49	Breast Cancer	Primary	Breast	CCLE
SRR8615532	CVCL_1115	CAMA-1	BRCA.Basal	48	0.758423	38	0.752989	1	1	48	Breast Cancer	Metastasis	Pleural Effusion	CCLE
SRR8615821	CVCL_1251	HCC1419	BRCA.Basal	48	0.741044	47	1.07086	0.0679321	0.0883732	39	Breast Cancer	Primary	Breast	CCLE
SRR8615577	CVCL_0418	MDA-MB-453	BRCA.Basal	50	0.741341	46	0.902376	0.998002	1	45	Breast Cancer	Metastasis	Pericardial Effusion	CCLE
SRR8615581	CVCL_0620	MDA-MB-361	BRCA.Her2	1	0.807179	1	1.80657	2.86326e-14	2.04518e-13	3	Breast Cancer	Metastasis	Central Nervous System	CCLE
SRR8616174	CVCL_1259	HCC1954	BRCA.Her2	1	0.804696	3	2.01013	3.81472e-24	1.90736e-22	1	Breast Cancer	Primary	Breast	CCLE
SRR8616001	CVCL_1263	HCC2218	BRCA.Her2	3	0.797348	7	1.76594	2.47442e-20	4.12403e-19	6	Breast Cancer	Primary	Breast	CCLE
SRR8615582	CVCL_0621	MDA-MB-415	BRCA.Her2	4	0.795102	12	1.7729	8.7205e-17	8.7205e-16	4	Breast Cancer	Metastasis	Pleural Effusion	CCLE
SRR8618301	CVCL_0588	ZR-75-1	BRCA.Her2	5	0.793936	13	1.76659	3.52274e-16	2.93561e-15	5	Breast Cancer	Metastasis	Ascites	CCLE
SRR8615766	CVCL_1400	MDA-MB-175-VII	BRCA.Her2	6	0.800999	5	1.48952	7.36486e-07	2.04579e-06	14	Breast Cancer	Metastasis	Pleural Effusion	CCLE
HPA_29+SRR8615677	CVCL_0033	SK-BR-3	BRCA.Her2	7	0.797334	8	1.51437	5.73844e-10	2.60838e-09	12	Breast Cancer	Metastasis	Pleural Effusion	HPA+CCLE
SRR8618304	CVCL_1661	ZR-75-30	BRCA.Her2	8	0.804171	4	1.47944	3.6309e-09	1.3965e-08	17	Breast Cancer	Metastasis	Ascites	CCLE
SRR8615337	CVCL_1782	UACC-893	BRCA.Her2	8	0.791593	14	1.71257	6.2765e-17	7.84562e-16	7	Breast Cancer	Primary	Breast	CCLE
SRR8615292	CVCL_1812	EFM-192A	BRCA.Her2	10	0.806853	2	1.42817	5.9796e-06	1.359e-05	20	Breast Cancer	Metastasis	Pleural Effusion	CCLE
SRR8615774	CVCL_1074	AU565	BRCA.Her2	11	0.790493	15	1.61203	8.50358e-13	4.72421e-12	10	Breast Cancer	Metastasis	Pleural Effusion	CCLE
SRR8615821	CVCL_1251	HCC1419	BRCA.Her2	11	0.78376	23	1.85191	3.22168e-22	8.05419e-21	2	Breast Cancer	Primary	Breast	CCLE
SRR8616195	CVCL_0179	BT-474	BRCA.Her2	13	0.796693	9	1.45338	6.86884e-08	2.14651e-07	18	Breast Cancer	Primary	Breast	CCLE
SRR8615578	CVCL_0419	MDA-MB-468	BRCA.Her2	14	0.796179	10	1.42575	4.73531e-06	1.12745e-05	21	Breast Cancer	Metastasis	Pleural Effusion	CCLE
SRR8615338	CVCL_1781	UACC-812	BRCA.Her2	14	0.785447	22	1.64019	1.01303e-12	5.06516e-12	9	Breast Cancer	Primary	Breast	CCLE
SRR8616175	CVCL_2062	HCC202	BRCA.Her2	16	0.787979	17	1.48324	1.3629e-08	4.86751e-08	15	Breast Cancer	Primary	Breast	CCLE
SRR8615452	CVCL_1270	HCC70	BRCA.Her2	17	0.795873	11	1.39128	2.69996e-06	7.10515e-06	22	Breast Cancer	Primary	Breast	CCLE
SRR8615278	CVCL_2067	HDQ-P1	BRCA.Her2	18	0.775987	32	1.48296	3.45662e-06	8.64156e-06	16	Breast Cancer	Primary	Breast	CCLE
SRR8615532	CVCL_1115	CAMA-1	BRCA.Her2	19	0.787325	19	1.23147	0.00246039	0.00424205	31	Breast Cancer	Metastasis	Pleural Effusion	CCLE
SRR8615767	CVCL_0062	MDA-MB-231	BRCA.Her2	19	0.77018	37	1.50676	7.16314e-10	2.98464e-09	13	Breast Cancer	Metastasis	Pleural Effusion	CCLE
SRR8616179	CVCL_0290	HCC1937	BRCA.Her2	21	0.782711	25	1.26592	0.00268237	0.00447062	28	Breast Cancer	Primary	Breast	CCLE
SRR8616124	CVCL_0178	BT-20	BRCA.Her2	22	0.777097	29	1.3565	6.82482e-05	0.000142184	25	Breast Cancer	Primary	Breast	CCLE
SRR8615817	CVCL_1247	HCC1187	BRCA.Her2	22	0.777006	30	1.35844	0.000146239	0.00028123	24	Breast Cancer	Primary	Breast	CCLE
SRR8615816	CVCL_1252	HCC1428	BRCA.Her2	22	0.776836	31	1.38	3.78852e-05	8.23591e-05	23	Breast Cancer	Metastasis	Pleural Effusion	CCLE
SRR8615264	CVCL_1110	CAL-51	BRCA.Her2	22	0.758634	43	1.515	6.02991e-08	2.00997e-07	11	Breast Cancer	Metastasis	Pleural Effusion	CCLE
SRR8616196	CVCL_2319	BT-483	BRCA.Her2	26	0.798314	6	0.905906	0.864136	0.881771	49	Breast Cancer	Primary	Breast	CCLE
SRR8615528	CVCL_1114	CAL-85-1	BRCA.Her2	27	0.787837	18	1.01354	0.41958	0.537924	39	Breast Cancer	Primary	Breast	CCLE
HPA_30+SRR8615812	CVCL_0553	T-47D	BRCA.Her2	28	0.785614	21	1.05222	0.238761	0.32265	37	Breast Cancer	Metastasis	Pleural Effusion	HPA+CCLE
SRR8615297	CVCL_1183	DU4475	BRCA.Her2	28	0.716823	50	1.64665	5.66416e-14	3.5401e-13	8	Breast Cancer	Metastasis	Skin	CCLE
SRR8616180	CVCL_1254	HCC1500	BRCA.Her2	30	0.774769	33	1.28981	0.0008014	0.00148407	27	Breast Cancer	Primary	Breast	CCLE
SRR8616076	CVCL_2094	KPL-1	BRCA.Her2	31	0.782923	24	1.00766	0.445554	0.556943	40	Breast Cancer	Metastasis	Pleural Effusion	CCLE
SRR8615558	CVCL_2077	JIMT-1	BRCA.Her2	31	0.777503	28	1.09288	0.0959041	0.1332	36	Breast Cancer	Metastasis	Pleural Effusion	CCLE
SRR8616177	CVCL_1258	HCC1806	BRCA.Her2	33	0.769117	39	1.29095	0.00327434	0.00528119	26	Breast Cancer	Primary	Breast	CCLE
SRR8615289	CVCL_0253	EFM-19	BRCA.Her2	34	0.790413	16	0.905326	0.9001	0.9001	50	Breast Cancer	Metastasis	Pleural Effusion	CCLE
SRR8615268	CVCL_1106	CAL-148	BRCA.Her2	34	0.785761	20	0.96727	0.685315	0.729058	46	Breast Cancer	Metastasis	Pleural Effusion	CCLE
SRR8615577	CVCL_0418	MDA-MB-453	BRCA.Her2	34	0.774243	34	1.21401	0.00138982	0.00248182	32	Breast Cancer	Metastasis	Pericardial Effusion	CCLE
SRR8615755	CVCL_0617	MDA-MB-134-VI	BRCA.Her2	37	0.735075	48	1.43759	1.63347e-07	4.80433e-07	19	Breast Cancer	Metastasis	Pleural Effusion	CCLE
SRR8615819	CVCL_1245	HCC1143	BRCA.Her2	38	0.772162	35	1.17923	0.02997	0.0440736	34	Breast Cancer	Primary	Breast	CCLE
HPA_26+SRR8615758	CVCL_0031	MCF-7	BRCA.Her2	39	0.781637	26	0.923974	0.842158	0.877248	48	Breast Cancer	Metastasis	Pleural Effusion	HPA+CCLE
SRR8615458	CVCL_1267	HCC38	BRCA.Her2	39	0.777531	27	0.957891	0.665335	0.72319	47	Breast Cancer	Primary	Breast	CCLE
SRR8615822	CVCL_1249	HCC1395	BRCA.Her2	39	0.770756	36	1.01618	0.413586	0.537924	38	Breast Cancer	Primary	Breast	CCLE
SRR8615584	CVCL_0623	MDA-MB-436	BRCA.Her2	42	0.760749	42	1.20196	0.0103874	0.0157384	33	Breast Cancer	Metastasis	Pleural Effusion	CCLE
SRR8616197	CVCL_1092	BT-549	BRCA.Her2	43	0.761277	41	1.11857	0.0709291	0.101327	35	Breast Cancer	Primary	Breast	CCLE
SRR8615756	CVCL_0618	MDA-MB-157	BRCA.Her2	43	0.745055	47	1.24661	0.00494507	0.00772668	29	Breast Cancer	Metastasis	Pleural Effusion	CCLE
SRR8615891	CVCL_1261	HCC2157	BRCA.Her2	45	0.769879	38	1.00628	0.457542	0.557979	41	Breast Cancer	Primary	Breast	CCLE
SRR8616127	CVCL_2949	HMC-1-8	BRCA.Her2	45	0.733582	49	1.24381	0.000130369	0.000260738	30	Breast Cancer	Metastasis	Pleural Effusion	CCLE
SRR8616181	CVCL_1255	HCC1569	BRCA.Her2	47	0.765326	40	0.988673	0.543457	0.631926	43	Breast Cancer	Primary	Breast	CCLE
SRR8615270	CVCL_1104	CAL-120	BRCA.Her2	48	0.75608	44	0.997467	0.519481	0.618429	42	Breast Cancer	Metastasis	Pleural Effusion	CCLE
SRR8616183	CVCL_1256	HCC1599	BRCA.Her2	49	0.752325	45	0.973957	0.61039	0.693625	44	Breast Cancer	Primary	Breast	CCLE
SRR8615420	CVCL_0332	Hs 578T	BRCA.Her2	50	0.748394	46	0.972828	0.626374	0.695971	45	Breast Cancer	Primary	Breast	CCLE
SRR8615581	CVCL_0620	MDA-MB-361	BRCA.LumA	1	0.788298	5	2.01388	1.76856e-12	2.2107e-11	1	Breast Cancer	Metastasis	Central Nervous System	CCLE
SRR8618304	CVCL_1661	ZR-75-30	BRCA.LumA	2	0.792675	2	1.80023	5.64548e-12	5.64548e-11	8	Breast Cancer	Metastasis	Ascites	CCLE
SRR8615338	CVCL_1781	UACC-812	BRCA.LumA	3	0.781108	11	1.91358	5.12042e-14	2.56021e-12	2	Breast Cancer	Primary	Breast	CCLE
SRR8616174	CVCL_1259	HCC1954	BRCA.LumA	4	0.775481	15	1.83223	6.92569e-10	3.46284e-09	4	Breast Cancer	Primary	Breast	CCLE
SRR8615766	CVCL_1400	MDA-MB-175-VII	BRCA.LumA	5	0.789856	4	1.4895	0.000262025	0.000467902	23	Breast Cancer	Metastasis	Pleural Effusion	CCLE
SRR8616001	CVCL_1263	HCC2218	BRCA.LumA	6	0.779239	13	1.58555	1.40163e-07	4.38009e-07	17	Breast Cancer	Primary	Breast	CCLE
SRR8615458	CVCL_1267	HCC38	BRCA.LumA	6	0.762795	27	1.85658	9.46551e-10	4.3025e-09	3	Breast Cancer	Primary	Breast	CCLE
SRR8615528	CVCL_1114	CAL-85-1	BRCA.LumA	8	0.763499	25	1.81903	5.2156e-11	3.72543e-10	7	Breast Cancer	Primary	Breast	CCLE
SRR8618301	CVCL_0588	ZR-75-1	BRCA.LumA	9	0.782927	7	1.44209	0.000191584	0.000368431	27	Breast Cancer	Metastasis	Ascites	CCLE
HPA_26+SRR8615758	CVCL_0031	MCF-7	BRCA.LumA	10	0.773513	17	1.5621	1.9089e-06	5.3025e-06	19	Breast Cancer	Metastasis	Pleural Effusion	HPA+CCLE
SRR8615816	CVCL_1252	HCC1428	BRCA.LumA	10	0.768847	22	1.73935	3.73059e-08	1.24353e-07	14	Breast Cancer	Metastasis	Pleural Effusion	CCLE
SRR8615582	CVCL_0621	MDA-MB-415	BRCA.LumA	12	0.781694	9	1.41819	0.000554114	0.000893733	29	Breast Cancer	Metastasis	Pleural Effusion	CCLE
SRR8615532	CVCL_1115	CAMA-1	BRCA.LumA	12	0.781177	10	1.43109	0.000214257	0.000396771	28	Breast Cancer	Metastasis	Pleural Effusion	CCLE
SRR8615558	CVCL_2077	JIMT-1	BRCA.LumA	12	0.75858	32	1.82113	6.95333e-13	1.56515e-11	6	Breast Cancer	Metastasis	Pleural Effusion	CCLE
SRR8616196	CVCL_2319	BT-483	BRCA.LumA	15	0.799691	1	1.18881	0.0569431	0.0711788	38	Breast Cancer	Primary	Breast	CCLE
SRR8615292	CVCL_1812	EFM-192A	BRCA.LumA	15	0.789865	3	1.2774	0.0166719	0.0225296	36	Breast Cancer	Metastasis	Pleural Effusion	CCLE
SRR8616179	CVCL_0290	HCC1937	BRCA.LumA	17	0.759237	31	1.77713	1.14308e-08	4.39645e-08	10	Breast Cancer	Primary	Breast	CCLE
SRR8616180	CVCL_1254	HCC1500	BRCA.LumA	18	0.781024	12	1.41106	0.000357719	0.000616757	31	Breast Cancer	Primary	Breast	CCLE
SRR8615817	CVCL_1247	HCC1187	BRCA.LumA	18	0.759774	30	1.74997	6.65187e-09	2.77161e-08	13	Breast Cancer	Primary	Breast	CCLE
HPA_30+SRR8615812	CVCL_0553	T-47D	BRCA.LumA	20	0.779146	14	1.41424	0.000453414	0.000755689	30	Breast Cancer	Metastasis	Pleural Effusion	HPA+CCLE
SRR8616195	CVCL_0179	BT-474	BRCA.LumA	21	0.782183	8	1.18081	0.03996	0.052579	39	Breast Cancer	Primary	Breast	CCLE
SRR8615278	CVCL_2067	HDQ-P1	BRCA.LumA	21	0.760508	29	1.57417	1.46608e-05	3.332e-05	18	Breast Cancer	Primary	Breast	CCLE
SRR8616177	CVCL_1258	HCC1806	BRCA.LumA	23	0.751327	38	1.76238	2.63492e-08	9.41042e-08	11	Breast Cancer	Primary	Breast	CCLE
SRR8616076	CVCL_2094	KPL-1	BRCA.LumA	24	0.773778	16	1.33476	0.00142664	0.00216157	34	Breast Cancer	Metastasis	Pleural Effusion	CCLE
SRR8615337	CVCL_1782	UACC-893	BRCA.LumA	25	0.762931	26	1.45464	1.99665e-05	4.34054e-05	25	Breast Cancer	Primary	Breast	CCLE
SRR8616197	CVCL_1092	BT-549	BRCA.LumA	25	0.748239	42	1.78688	3.41954e-11	2.84962e-10	9	Breast Cancer	Primary	Breast	CCLE
SRR8615289	CVCL_0253	EFM-19	BRCA.LumA	27	0.78306	6	0.987537	0.533467	0.567518	47	Breast Cancer	Metastasis	Pleural Effusion	CCLE
SRR8615270	CVCL_1104	CAL-120	BRCA.LumA	28	0.749095	40	1.73327	4.8678e-10	2.70433e-09	15	Breast Cancer	Metastasis	Pleural Effusion	CCLE
SRR8615297	CVCL_1183	DU4475	BRCA.LumA	28	0.706892	50	1.82926	9.39089e-13	1.56515e-11	5	Breast Cancer	Metastasis	Skin	CCLE
SRR8615767	CVCL_0062	MDA-MB-231	BRCA.LumA	30	0.756099	34	1.48987	9.23951e-06	2.30988e-05	22	Breast Cancer	Metastasis	Pleural Effusion	CCLE
SRR8615755	CVCL_0617	MDA-MB-134-VI	BRCA.LumA	30	0.7475	44	1.75412	6.87286e-11	4.29553e-10	12	Breast Cancer	Metastasis	Pleural Effusion	CCLE
SRR8615821	CVCL_1251	HCC1419	BRCA.LumA	32	0.772643	19	1.16357	0.0559441	0.0711788	40	Breast Cancer	Primary	Breast	CCLE
SRR8615774	CVCL_1074	AU565	BRCA.LumA	33	0.761468	28	1.36138	0.000709813	0.00110908	33	Breast Cancer	Metastasis	Pleural Effusion	CCLE
SRR8615584	CVCL_0623	MDA-MB-436	BRCA.LumA	33	0.745386	45	1.65598	1.86532e-07	5.48623e-07	16	Breast Cancer	Metastasis	Pleural Effusion	CCLE
SRR8615578	CVCL_0419	MDA-MB-468	BRCA.LumA	35	0.76915	21	1.15985	0.0909091	0.110865	41	Breast Cancer	Metastasis	Pleural Effusion	CCLE
SRR8615264	CVCL_1110	CAL-51	BRCA.LumA	35	0.74881	41	1.50018	6.48641e-05	0.000135134	21	Breast Cancer	Metastasis	Pleural Effusion	CCLE
HPA_29+SRR8615677	CVCL_0033	SK-BR-3	BRCA.LumA	37	0.772741	18	1.02441	0.383616	0.416974	45	Breast Cancer	Metastasis	Pleural Effusion	HPA+CCLE
SRR8616181	CVCL_1255	HCC1569	BRCA.LumA	37	0.74811	43	1.54322	1.07678e-05	2.56377e-05	20	Breast Cancer	Primary	Breast	CCLE
SRR8616124	CVCL_0178	BT-20	BRCA.LumA	39	0.750053	39	1.45006	0.000166645	0.000333289	26	Breast Cancer	Primary	Breast	CCLE
SRR8615268	CVCL_1106	CAL-148	BRCA.LumA	40	0.772423	20	0.919257	0.788212	0.81653	48	Breast Cancer	Metastasis	Pleural Effusion	CCLE
SRR8616175	CVCL_2062	HCC202	BRCA.LumA	40	0.765444	24	1.04712	0.315684	0.362138	44	Breast Cancer	Primary	Breast	CCLE
SRR8615819	CVCL_1245	HCC1143	BRCA.LumA	40	0.753726	36	1.3821	0.00331133	0.00486961	32	Breast Cancer	Primary	Breast	CCLE
SRR8615452	CVCL_1270	HCC70	BRCA.LumA	43	0.768664	23	0.904557	0.8002	0.81653	49	Breast Cancer	Primary	Breast	CCLE
SRR8616127	CVCL_2949	HMC-1-8	BRCA.LumA	44	0.722005	49	1.45505	5.70309e-06	1.50081e-05	24	Breast Cancer	Metastasis	Pleural Effusion	CCLE
SRR8615822	CVCL_1249	HCC1395	BRCA.LumA	45	0.754887	35	1.12693	0.153846	0.18315	42	Breast Cancer	Primary	Breast	CCLE
SRR8615577	CVCL_0418	MDA-MB-453	BRCA.LumA	46	0.758293	33	1.02402	0.362637	0.40293	46	Breast Cancer	Metastasis	Pericardial Effusion	CCLE
SRR8615756	CVCL_0618	MDA-MB-157	BRCA.LumA	47	0.733164	48	1.30708	0.0141238	0.0201768	35	Breast Cancer	Metastasis	Pleural Effusion	CCLE
SRR8616183	CVCL_1256	HCC1599	BRCA.LumA	48	0.733892	47	1.24642	0.014871	0.0206542	37	Breast Cancer	Primary	Breast	CCLE
SRR8615891	CVCL_1261	HCC2157	BRCA.LumA	49	0.752044	37	0.844478	0.937063	0.937063	50	Breast Cancer	Primary	Breast	CCLE
SRR8615420	CVCL_0332	Hs 578T	BRCA.LumA	50	0.739873	46	1.05111	0.318681	0.362138	43	Breast Cancer	Primary	Breast	CCLE
SRR8615581	CVCL_0620	MDA-MB-361	BRCA.LumB	1	0.807255	4	1.8069	1.71778e-07	1.60712e-06	4	Breast Cancer	Metastasis	Central Nervous System	CCLE
SRR8618301	CVCL_0588	ZR-75-1	BRCA.LumB	1	0.803227	6	1.91622	8.58511e-12	4.29256e-10	2	Breast Cancer	Metastasis	Ascites	CCLE
SRR8615292	CVCL_1812	EFM-192A	BRCA.LumB	3	0.80937	2	1.50404	0.000403288	0.00158679	11	Breast Cancer	Metastasis	Pleural Effusion	CCLE
SRR8615338	CVCL_1781	UACC-812	BRCA.LumB	4	0.797383	12	1.75233	1.3629e-08	1.70363e-07	5	Breast Cancer	Primary	Breast	CCLE
SRR8616174	CVCL_1259	HCC1954	BRCA.LumB	5	0.794171	17	1.95156	6.5804e-11	1.6451e-09	1	Breast Cancer	Primary	Breast	CCLE
SRR8616180	CVCL_1254	HCC1500	BRCA.LumB	6	0.800197	10	1.5419	0.00011337	0.000566851	9	Breast Cancer	Primary	Breast	CCLE
SRR8615582	CVCL_0621	MDA-MB-415	BRCA.LumB	7	0.796049	14	1.62374	4.38967e-06	3.13548e-05	7	Breast Cancer	Metastasis	Pleural Effusion	CCLE
HPA_30+SRR8615812	CVCL_0553	T-47D	BRCA.LumB	8	0.799678	11	1.45604	0.00109529	0.00297923	12	Breast Cancer	Metastasis	Pleural Effusion	HPA+CCLE
SRR8615766	CVCL_1400	MDA-MB-175-VII	BRCA.LumB	9	0.804799	5	1.39434	0.00457327	0.00952765	22	Breast Cancer	Metastasis	Pleural Effusion	CCLE
SRR8615774	CVCL_1074	AU565	BRCA.LumB	10	0.781362	26	1.80927	1.59689e-10	2.66148e-09	3	Breast Cancer	Metastasis	Pleural Effusion	CCLE
SRR8616196	CVCL_2319	BT-483	BRCA.LumB	11	0.816693	1	1.07509	0.278721	0.435502	32	Breast Cancer	Primary	Breast	CCLE
SRR8615289	CVCL_0253	EFM-19	BRCA.LumB	12	0.80274	7	1.11164	0.170829	0.284715	30	Breast Cancer	Metastasis	Pleural Effusion	CCLE
SRR8618304	CVCL_1661	ZR-75-30	BRCA.LumB	13	0.808205	3	0.982435	0.547453	0.782075	35	Breast Cancer	Metastasis	Ascites	CCLE
SRR8615578	CVCL_0419	MDA-MB-468	BRCA.LumB	13	0.784867	22	1.43317	0.00172116	0.00409801	16	Breast Cancer	Metastasis	Pleural Effusion	CCLE
SRR8615817	CVCL_1247	HCC1187	BRCA.LumB	13	0.774072	32	1.73999	1.92855e-07	1.60712e-06	6	Breast Cancer	Primary	Breast	CCLE
SRR8615816	CVCL_1252	HCC1428	BRCA.LumB	16	0.79094	20	1.42149	0.00138982	0.00347455	20	Breast Cancer	Metastasis	Pleural Effusion	CCLE
SRR8616195	CVCL_0179	BT-474	BRCA.LumB	17	0.801698	8	1.04897	0.320679	0.485878	34	Breast Cancer	Primary	Breast	CCLE
SRR8615528	CVCL_1114	CAL-85-1	BRCA.LumB	17	0.778953	28	1.4411	0.000664019	0.0022134	14	Breast Cancer	Primary	Breast	CCLE
SRR8616076	CVCL_2094	KPL-1	BRCA.LumB	19	0.794345	16	1.26795	0.0178734	0.0319168	27	Breast Cancer	Metastasis	Pleural Effusion	CCLE
SRR8615822	CVCL_1249	HCC1395	BRCA.LumB	20	0.771267	36	1.50978	0.000266582	0.00121174	10	Breast Cancer	Primary	Breast	CCLE
SRR8615532	CVCL_1115	CAMA-1	BRCA.LumB	21	0.800751	9	0.921024	0.738262	0.971397	38	Breast Cancer	Metastasis	Pleural Effusion	CCLE
SRR8616175	CVCL_2062	HCC202	BRCA.LumB	22	0.784611	24	1.2925	0.0105368	0.0202631	26	Breast Cancer	Primary	Breast	CCLE
SRR8615337	CVCL_1782	UACC-893	BRCA.LumB	22	0.782134	25	1.34648	0.00246039	0.00559179	25	Breast Cancer	Primary	Breast	CCLE
SRR8615458	CVCL_1267	HCC38	BRCA.LumB	22	0.77898	27	1.36561	0.0103874	0.0202631	23	Breast Cancer	Primary	Breast	CCLE
SRR8615558	CVCL_2077	JIMT-1	BRCA.LumB	25	0.7759	30	1.41833	0.0004443	0.00158679	21	Breast Cancer	Metastasis	Pleural Effusion	CCLE
SRR8616177	CVCL_1258	HCC1806	BRCA.LumB	26	0.765631	44	1.56084	0.000103218	0.000566851	8	Breast Cancer	Primary	Breast	CCLE
SRR8615264	CVCL_1110	CAL-51	BRCA.LumB	27	0.76589	42	1.43012	0.00113211	0.00297923	18	Breast Cancer	Metastasis	Pleural Effusion	CCLE
SRR8615270	CVCL_1104	CAL-120	BRCA.LumB	27	0.76583	43	1.4329	0.000435186	0.00158679	17	Breast Cancer	Metastasis	Pleural Effusion	CCLE
SRR8615584	CVCL_0623	MDA-MB-436	BRCA.LumB	27	0.763264	45	1.44108	0.000847194	0.00264748	15	Breast Cancer	Metastasis	Pleural Effusion	CCLE
SRR8615420	CVCL_0332	Hs 578T	BRCA.LumB	30	0.751263	48	1.45564	0.000111114	0.000566851	13	Breast Cancer	Primary	Breast	CCLE
SRR8616001	CVCL_1263	HCC2218	BRCA.LumB	31	0.796446	13	0.727567	0.999001	1	49	Breast Cancer	Primary	Breast	CCLE
HPA_29+SRR8615677	CVCL_0033	SK-BR-3	BRCA.LumB	32	0.79179	18	0.798352	0.972028	1	45	Breast Cancer	Metastasis	Pleural Effusion	HPA+CCLE
SRR8615767	CVCL_0062	MDA-MB-231	BRCA.LumB	32	0.772176	35	1.25622	0.0130776	0.0242177	28	Breast Cancer	Metastasis	Pleural Effusion	CCLE
HPA_26+SRR8615758	CVCL_0031	MCF-7	BRCA.LumB	34	0.795284	15	0.660281	1	1	50	Breast Cancer	Metastasis	Pleural Effusion	HPA+CCLE
SRR8616197	CVCL_1092	BT-549	BRCA.LumB	34	0.766436	41	1.34846	0.00427583	0.00929528	24	Breast Cancer	Primary	Breast	CCLE
SRR8615821	CVCL_1251	HCC1419	BRCA.LumB	36	0.791235	19	0.767267	0.988012	1	47	Breast Cancer	Primary	Breast	CCLE
SRR8615278	CVCL_2067	HDQ-P1	BRCA.LumB	36	0.774048	33	1.05236	0.361638	0.531821	33	Breast Cancer	Primary	Breast	CCLE
SRR8615756	CVCL_0618	MDA-MB-157	BRCA.LumB	36	0.751676	47	1.42993	0.00100325	0.00295075	19	Breast Cancer	Metastasis	Pleural Effusion	CCLE
SRR8615268	CVCL_1106	CAL-148	BRCA.LumB	39	0.789929	21	0.771168	0.991009	1	46	Breast Cancer	Metastasis	Pleural Effusion	CCLE
SRR8615452	CVCL_1270	HCC70	BRCA.LumB	39	0.784763	23	0.806299	0.952048	1	44	Breast Cancer	Primary	Breast	CCLE
SRR8616179	CVCL_0290	HCC1937	BRCA.LumB	39	0.775836	31	0.933632	0.679321	0.943501	36	Breast Cancer	Primary	Breast	CCLE
SRR8615755	CVCL_0617	MDA-MB-134-VI	BRCA.LumB	42	0.766574	40	1.09284	0.234765	0.378654	31	Breast Cancer	Metastasis	Pleural Effusion	CCLE
SRR8615819	CVCL_1245	HCC1143	BRCA.LumB	43	0.772444	34	0.864471	0.838162	1	41	Breast Cancer	Primary	Breast	CCLE
SRR8615891	CVCL_1261	HCC2157	BRCA.LumB	44	0.77031	37	0.89224	0.815185	1	39	Breast Cancer	Primary	Breast	CCLE
SRR8616181	CVCL_1255	HCC1569	BRCA.LumB	44	0.766728	39	0.924441	0.721279	0.971397	37	Breast Cancer	Primary	Breast	CCLE
SRR8615577	CVCL_0418	MDA-MB-453	BRCA.LumB	46	0.778073	29	0.754844	1	1	48	Breast Cancer	Metastasis	Pericardial Effusion	CCLE
SRR8615297	CVCL_1183	DU4475	BRCA.LumB	47	0.726023	50	1.22799	0.038961	0.0671742	29	Breast Cancer	Metastasis	Skin	CCLE
SRR8616124	CVCL_0178	BT-20	BRCA.LumB	48	0.768751	38	0.838789	0.908092	1	42	Breast Cancer	Primary	Breast	CCLE
SRR8616183	CVCL_1256	HCC1599	BRCA.LumB	49	0.754291	46	0.824394	0.918082	1	43	Breast Cancer	Primary	Breast	CCLE
SRR8616127	CVCL_2949	HMC-1-8	BRCA.LumB	49	0.74197	49	0.870537	0.913087	1	40	Breast Cancer	Metastasis	Pleural Effusion	CCLE
SRR8616174	CVCL_1259	HCC1954	BRCA.Normal	1	0.77067	2	1.69737	7.71719e-10	1.9293e-08	2	Breast Cancer	Primary	Breast	CCLE
SRR8615458	CVCL_1267	HCC38	BRCA.Normal	2	0.765805	9	1.59064	7.96085e-07	4.97553e-06	5	Breast Cancer	Primary	Breast	CCLE
SRR8615582	CVCL_0621	MDA-MB-415	BRCA.Normal	3	0.763479	12	1.50029	3.90578e-06	1.77535e-05	8	Breast Cancer	Metastasis	Pleural Effusion	CCLE
SRR8615817	CVCL_1247	HCC1187	BRCA.Normal	4	0.764836	11	1.46552	1.54986e-05	5.16618e-05	11	Breast Cancer	Primary	Breast	CCLE
SRR8615278	CVCL_2067	HDQ-P1	BRCA.Normal	4	0.760273	13	1.49048	1.39634e-05	4.98692e-05	9	Breast Cancer	Primary	Breast	CCLE
SRR8615292	CVCL_1812	EFM-192A	BRCA.Normal	6	0.769293	5	1.32007	0.00159231	0.00379121	20	Breast Cancer	Metastasis	Pleural Effusion	CCLE
SRR8615819	CVCL_1245	HCC1143	BRCA.Normal	7	0.756117	21	1.54726	6.4283e-07	4.65246e-06	6	Breast Cancer	Primary	Breast	CCLE
SRR8615581	CVCL_0620	MDA-MB-361	BRCA.Normal	8	0.771774	1	1.18006	0.047952	0.0856287	27	Breast Cancer	Metastasis	Central Nervous System	CCLE
SRR8616196	CVCL_2319	BT-483	BRCA.Normal	8	0.769675	4	1.21153	0.0259839	0.0511244	24	Breast Cancer	Primary	Breast	CCLE
SRR8615528	CVCL_1114	CAL-85-1	BRCA.Normal	10	0.765034	10	1.34771	0.000284809	0.000749498	19	Breast Cancer	Primary	Breast	CCLE
SRR8616177	CVCL_1258	HCC1806	BRCA.Normal	10	0.752607	28	1.76974	5.60554e-11	2.80277e-09	1	Breast Cancer	Primary	Breast	CCLE
SRR8618301	CVCL_0588	ZR-75-1	BRCA.Normal	12	0.760066	14	1.40147	6.03519e-05	0.000177506	16	Breast Cancer	Metastasis	Ascites	CCLE
SRR8615766	CVCL_1400	MDA-MB-175-VII	BRCA.Normal	13	0.768315	6	1.08738	0.197802	0.309066	32	Breast Cancer	Metastasis	Pleural Effusion	CCLE
SRR8615891	CVCL_1261	HCC2157	BRCA.Normal	13	0.755194	23	1.40915	5.02327e-05	0.000156977	15	Breast Cancer	Primary	Breast	CCLE
SRR8615558	CVCL_2077	JIMT-1	BRCA.Normal	15	0.754818	26	1.42957	5.56484e-06	2.31868e-05	14	Breast Cancer	Metastasis	Pleural Effusion	CCLE
SRR8615338	CVCL_1781	UACC-812	BRCA.Normal	16	0.756519	20	1.28781	0.0022754	0.00517136	22	Breast Cancer	Primary	Breast	CCLE
HPA_29+SRR8615677	CVCL_0033	SK-BR-3	BRCA.Normal	17	0.75916	17	1.16681	0.031968	0.0592001	28	Breast Cancer	Metastasis	Pleural Effusion	HPA+CCLE
SRR8615264	CVCL_1110	CAL-51	BRCA.Normal	17	0.745622	38	1.53302	6.51344e-07	4.65246e-06	7	Breast Cancer	Metastasis	Pleural Effusion	CCLE
SRR8616179	CVCL_0290	HCC1937	BRCA.Normal	19	0.758026	18	1.11575	0.128871	0.222192	29	Breast Cancer	Primary	Breast	CCLE
SRR8615578	CVCL_0419	MDA-MB-468	BRCA.Normal	20	0.769878	3	0.757743	0.998002	1	45	Breast Cancer	Metastasis	Pleural Effusion	CCLE
SRR8616197	CVCL_1092	BT-549	BRCA.Normal	20	0.747704	35	1.44283	7.29439e-06	2.80553e-05	13	Breast Cancer	Primary	Breast	CCLE
SRR8615452	CVCL_1270	HCC70	BRCA.Normal	22	0.766948	8	0.846719	0.962038	1	41	Breast Cancer	Primary	Breast	CCLE
SRR8615756	CVCL_0618	MDA-MB-157	BRCA.Normal	23	0.729437	47	1.60512	3.15667e-08	3.94583e-07	4	Breast Cancer	Metastasis	Pleural Effusion	CCLE
SRR8616076	CVCL_2094	KPL-1	BRCA.Normal	24	0.751943	31	1.30952	0.0008014	0.0020035	21	Breast Cancer	Metastasis	Pleural Effusion	CCLE
SRR8615297	CVCL_1183	DU4475	BRCA.Normal	25	0.692901	50	1.61211	1.40789e-09	2.34648e-08	3	Breast Cancer	Metastasis	Skin	CCLE
SRR8616195	CVCL_0179	BT-474	BRCA.Normal	26	0.759391	16	0.949858	0.72028	0.923436	39	Breast Cancer	Primary	Breast	CCLE
SRR8615822	CVCL_1249	HCC1395	BRCA.Normal	26	0.756083	22	1.03521	0.342657	0.519178	33	Breast Cancer	Primary	Breast	CCLE
SRR8615420	CVCL_0332	Hs 578T	BRCA.Normal	26	0.74262	43	1.46033	1.65137e-06	9.17428e-06	12	Breast Cancer	Primary	Breast	CCLE
SRR8618304	CVCL_1661	ZR-75-30	BRCA.Normal	29	0.767702	7	0.668009	1	1	49	Breast Cancer	Metastasis	Ascites	CCLE
SRR8615270	CVCL_1104	CAL-120	BRCA.Normal	30	0.745022	39	1.34833	0.000243798	0.000677216	18	Breast Cancer	Metastasis	Pleural Effusion	CCLE
SRR8615289	CVCL_0253	EFM-19	BRCA.Normal	31	0.759409	15	0.787491	0.997003	1	43	Breast Cancer	Metastasis	Pleural Effusion	CCLE
SRR8615816	CVCL_1252	HCC1428	BRCA.Normal	32	0.746387	36	1.24401	0.011583	0.0251804	23	Breast Cancer	Metastasis	Pleural Effusion	CCLE
SRR8615755	CVCL_0617	MDA-MB-134-VI	BRCA.Normal	32	0.713866	49	1.48475	6.00259e-07	4.65246e-06	10	Breast Cancer	Metastasis	Pleural Effusion	CCLE
HPA_30+SRR8615812	CVCL_0553	T-47D	BRCA.Normal	34	0.754963	25	0.986956	0.542458	0.733051	37	Breast Cancer	Metastasis	Pleural Effusion	HPA+CCLE
SRR8615767	CVCL_0062	MDA-MB-231	BRCA.Normal	34	0.75368	27	1.00044	0.47952	0.685029	35	Breast Cancer	Metastasis	Pleural Effusion	CCLE
SRR8616001	CVCL_1263	HCC2218	BRCA.Normal	36	0.756913	19	0.777124	1	1	44	Breast Cancer	Primary	Breast	CCLE
HPA_26+SRR8615758	CVCL_0031	MCF-7	BRCA.Normal	36	0.751191	32	1.09258	0.13986	0.2331	31	Breast Cancer	Metastasis	Pleural Effusion	HPA+CCLE
SRR8616180	CVCL_1254	HCC1500	BRCA.Normal	36	0.74916	33	1.09289	0.163836	0.264252	30	Breast Cancer	Primary	Breast	CCLE
SRR8616181	CVCL_1255	HCC1569	BRCA.Normal	39	0.752166	30	1.0196	0.410589	0.603808	34	Breast Cancer	Primary	Breast	CCLE
SRR8616127	CVCL_2949	HMC-1-8	BRCA.Normal	40	0.715425	48	1.38274	2.21844e-06	1.10922e-05	17	Breast Cancer	Metastasis	Pleural Effusion	CCLE
SRR8615532	CVCL_1115	CAMA-1	BRCA.Normal	41	0.755178	24	0.816909	0.988012	1	42	Breast Cancer	Metastasis	Pleural Effusion	CCLE
SRR8615584	CVCL_0623	MDA-MB-436	BRCA.Normal	42	0.741951	44	1.20568	0.0178734	0.0372363	25	Breast Cancer	Metastasis	Pleural Effusion	CCLE
SRR8616183	CVCL_1256	HCC1599	BRCA.Normal	43	0.738076	45	1.20537	0.0265847	0.0511244	26	Breast Cancer	Primary	Breast	CCLE
SRR8615268	CVCL_1106	CAL-148	BRCA.Normal	44	0.75233	29	0.701111	1	1	46	Breast Cancer	Metastasis	Pleural Effusion	CCLE
SRR8615821	CVCL_1251	HCC1419	BRCA.Normal	45	0.744692	40	0.997338	0.497502	0.690976	36	Breast Cancer	Primary	Breast	CCLE
SRR8615337	CVCL_1782	UACC-893	BRCA.Normal	46	0.746005	37	0.866259	0.944056	1	40	Breast Cancer	Primary	Breast	CCLE
SRR8616175	CVCL_2062	HCC202	BRCA.Normal	47	0.742982	42	0.983541	0.561439	0.738735	38	Breast Cancer	Primary	Breast	CCLE
SRR8615774	CVCL_1074	AU565	BRCA.Normal	48	0.748376	34	0.603231	1	1	50	Breast Cancer	Metastasis	Pleural Effusion	CCLE
SRR8616124	CVCL_0178	BT-20	BRCA.Normal	49	0.743742	41	0.684518	1	1	48	Breast Cancer	Primary	Breast	CCLE
SRR8615577	CVCL_0418	MDA-MB-453	BRCA.Normal	50	0.735402	46	0.692683	1	1	47	Breast Cancer	Metastasis	Pericardial Effusion	CCLE
For GSEA, p-values were adjusted based on the Benjamini-Hochberg procedure.

## Sheet: COAD
Supplementary Data 7. Cell line prioritization for TCGA cohorts at the molecular subtype level (COAD).
Overall result					Correlation-based		GSEA-based				Cell line information
GEO-SRA/HPA ID	RRID	Cell line name	TCGA molecular subtype	Overall rank	Correlation	Correlation rank	NES	P-value	Adjusted P-value	GSEA rank	Primary disease	Primary/metastasis	Sample collection site	Data source
SRR8616140	CVCL_1979	CL-14	GI.CIN	1	0.825859	7	2.0233	2.05332e-27	1.06399e-26	8	Colon/Colorectal Cancer	NA	Large Intestine	CCLE
SRR8615924	CVCL_0544	SW1116	GI.CIN	2	0.819618	15	2.69194	1.63075e-89	9.29529e-88	1	Colon/Colorectal Cancer	Primary	Colon	CCLE
SRR8615809	CVCL_1564	NCI-H508	GI.CIN	3	0.82238	11	1.77096	5.67814e-20	2.15769e-19	14	Colon/Colorectal Cancer	Metastasis	Abdomen	CCLE
SRR8615573	CVCL_5002	SNU-1033	GI.CIN	4	0.811921	22	2.06739	6.41722e-28	4.06424e-27	4	Colon/Colorectal Cancer	Primary	Large Intestine	CCLE
SRR8616058	CVCL_0545	SW403	GI.CIN	5	0.836438	1	1.58393	2.39792e-13	4.55606e-13	27	Colon/Colorectal Cancer	Primary	Colon	CCLE
SRR8615593	CVCL_1648	RCM-1 [Human rectal adenocarcinoma]	GI.CIN	5	0.808862	26	2.14122	1.02546e-33	1.94837e-32	2	Colon/Colorectal Cancer	Primary	Large Intestine	CCLE
SRR8615396	CVCL_1382	LS1034	GI.CIN	7	0.81635	18	1.87273	9.55375e-25	4.53803e-24	12	Colon/Colorectal Cancer	Primary	Large Intestine	CCLE
SRR8615564	CVCL_1718	SW1463	GI.CIN	8	0.828639	6	1.60877	1.01017e-14	2.61726e-14	25	Colon/Colorectal Cancer	Primary	Large Intestine	CCLE
SRR8616159	CVCL_9980	NCI-H684	GI.CIN	9	0.83058	4	1.57009	7.62456e-12	1.40193e-11	30	Colon/Colorectal Cancer	Metastasis	Liver	CCLE
SRR8615576	CVCL_5003	SNU-1040	GI.CIN	10	0.813455	20	1.74975	2.61012e-19	8.75157e-19	16	Colon/Colorectal Cancer	NA	Colon	CCLE
SRR8616022	CVCL_5098	SNU-81	GI.CIN	11	0.810562	24	1.79785	5.40882e-22	2.20216e-21	13	Colon/Colorectal Cancer	NA	Colon	CCLE
SRR8615938	CVCL_5016	SNU-1197	GI.CIN	12	0.79794	33	2.06603	5.46348e-30	5.19031e-29	5	Colon/Colorectal Cancer	Primary	Colon	CCLE
SRR8615563	CVCL_1717	SW1417	GI.CIN	13	0.803277	29	1.96309	2.35108e-28	1.7838e-27	11	Colon/Colorectal Cancer	Primary	Colon	CCLE
SRR8615398	CVCL_0397	LS180	GI.CIN	14	0.815567	19	1.60635	2.45745e-14	5.60298e-14	26	Colon/Colorectal Cancer	Primary	Colon	CCLE
SRR8615317	CVCL_5058	SNU-407	GI.CIN	15	0.792557	37	1.97643	1.80568e-27	1.02924e-26	9	Colon/Colorectal Cancer	Metastasis	Soft Tissue	CCLE
SRR8615399	CVCL_1383	LS123	GI.CIN	15	0.787864	40	2.04238	3.38726e-33	4.82684e-32	6	Colon/Colorectal Cancer	Primary	Colon	CCLE
SRR8616141	CVCL_1980	CL-34	GI.CIN	17	0.824465	8	1.47153	6.86884e-08	9.32199e-08	39	Colon/Colorectal Cancer	Primary	Colon	CCLE
SRR8615856	CVCL_0632	SW948	GI.CIN	18	0.81833	17	1.51662	3.80757e-11	6.57671e-11	32	Colon/Colorectal Cancer	Primary	Colon	CCLE
SRR8616185	CVCL_0399	LoVo	GI.CIN	18	0.803632	28	1.65503	5.30167e-14	1.07927e-13	21	Colon/Colorectal Cancer	Metastasis	Lymph Node	CCLE
SRR8616142	CVCL_1982	CL-40	GI.CIN	20	0.834147	2	1.3264	1.41023e-05	1.64047e-05	48	Colon/Colorectal Cancer	Primary	Colon	CCLE
SRR8615307	CVCL_5044	SNU-283	GI.CIN	21	0.829833	5	1.33247	2.32163e-06	2.8768e-06	47	Colon/Colorectal Cancer	Metastasis	Abdomen	CCLE
SRR8615854	CVCL_1729	SW837	GI.CIN	22	0.79613	34	1.6792	1.37972e-14	3.41932e-14	19	Colon/Colorectal Cancer	Primary	Large Intestine	CCLE
HPA_10+SRR8616194	CVCL_0025	Caco-2	GI.CIN	22	0.791	38	1.76264	7.55777e-20	2.69246e-19	15	Colon/Colorectal Cancer	NA	Colon	HPA+CCLE
SRR8615451	CVCL_2917	HCC-56	GI.CIN	24	0.831715	3	1.25999	0.000453414	0.000497011	52	Colon/Colorectal Cancer	NA	Large Intestine	CCLE
SRR8615619	CVCL_5111	SNU-C4	GI.CIN	24	0.822049	12	1.41268	1.31732e-07	1.74622e-07	43	Colon/Colorectal Cancer	NA	Large Intestine	CCLE
SRR8615476	CVCL_1709	SNU-C2A	GI.CIN	24	0.772293	48	2.03443	5.5838e-31	6.36554e-30	7	Colon/Colorectal Cancer	Primary	Large Intestine	CCLE
SRR8615875	CVCL_3088	OUMS-23	GI.CIN	24	0.755403	52	2.11585	1.04111e-41	2.96718e-40	3	Colon/Colorectal Cancer	Metastasis	Pericardial Effusion	CCLE
SRR8615392	CVCL_1386	LS513	GI.CIN	28	0.810523	25	1.49559	1.36177e-10	2.15613e-10	34	Colon/Colorectal Cancer	Primary	Large Intestine	CCLE
SRR8616024	CVCL_5078	SNU-61	GI.CIN	29	0.824343	9	1.29233	6.71202e-05	7.50167e-05	51	Colon/Colorectal Cancer	Metastasis	Liver	CCLE
SRR8615680	CVCL_0626	SK-CO-1	GI.CIN	29	0.808198	27	1.50766	2.35295e-11	4.19119e-11	33	Colon/Colorectal Cancer	Metastasis	Ascites	CCLE
SRR8615462	CVCL_1587	NCI-H747	GI.CIN	31	0.787152	41	1.67429	3.9905e-14	8.42439e-14	20	Colon/Colorectal Cancer	Metastasis	Large Intestine	CCLE
SRR8615829	CVCL_0555	T84	GI.CIN	32	0.819016	16	1.33799	2.21844e-06	2.81003e-06	46	Colon/Colorectal Cancer	Metastasis	Lung	CCLE
SRR8615475	CVCL_1708	SNU-C1	GI.CIN	33	0.812418	21	1.41525	9.78367e-10	1.42992e-09	42	Colon/Colorectal Cancer	Metastasis	Abdomen	CCLE
SRR8615653	CVCL_5071	SNU-503	GI.CIN	33	0.75335	53	1.97356	2.50358e-28	1.7838e-27	10	Colon/Colorectal Cancer	Metastasis	Abdomen	CCLE
SRR8616033	CVCL_1294	HT-55	GI.CIN	35	0.823612	10	1.23045	0.00118733	0.0012533	54	Colon/Colorectal Cancer	Primary	Large Intestine	CCLE
SRR8615906	CVCL_1331	KM12	GI.CIN	35	0.773493	46	1.69322	5.62754e-19	1.78205e-18	18	Colon/Colorectal Cancer	Primary	Large Intestine	CCLE
SRR8616059	CVCL_0546	SW480	GI.CIN	35	0.772403	47	1.72701	1.45088e-23	6.36155e-23	17	Colon/Colorectal Cancer	Primary	Lymph Node	CCLE
SRR8616139	CVCL_1978	CL-11	GI.CIN	38	0.793672	36	1.57552	6.48291e-11	1.05579e-10	29	Colon/Colorectal Cancer	Primary	Colon	CCLE
SRR8615504	CVCL_1724	SW48	GI.CIN	38	0.782646	43	1.64758	3.33e-18	9.99001e-18	22	Colon/Colorectal Cancer	Primary	Colon	CCLE
SRR8615958	CVCL_1151	CW-2	GI.CIN	40	0.821174	14	1.23302	0.00072813	0.000783083	53	Colon/Colorectal Cancer	Primary	Large Intestine	CCLE
SRR8616044	CVCL_2520	HT115	GI.CIN	41	0.821867	13	1.13838	0.0250827	0.0259948	55	Colon/Colorectal Cancer	NA	Colon	CCLE
SRR8615935	CVCL_5031	SNU-175	GI.CIN	42	0.779388	45	1.61219	3.01191e-16	8.17519e-16	24	Colon/Colorectal Cancer	Metastasis	Abdomen	CCLE
SRR8615466	CVCL_5112	SNU-C5	GI.CIN	43	0.788184	39	1.53276	5.11812e-11	8.58037e-11	31	Colon/Colorectal Cancer	NA	Colon	CCLE
SRR8616145	CVCL_1987	COLO 201	GI.CIN	44	0.794918	35	1.47812	7.68514e-09	1.09513e-08	36	Colon/Colorectal Cancer	Metastasis	Ascites	CCLE
SRR8615251	CVCL_2873	CCK-81	GI.CIN	45	0.801614	31	1.35263	2.49359e-06	3.02415e-06	45	Colon/Colorectal Cancer	Metastasis	Large Intestine	CCLE
SRR8616153	CVCL_1581	NCI-H716	GI.CIN	46	0.73534	54	1.61456	1.29536e-16	3.69179e-16	23	Colon/Colorectal Cancer	Metastasis	Ascites	CCLE
SRR8615393	CVCL_1385	LS411N	GI.CIN	47	0.81191	23	0.902375	0.942058	0.95888	56	Colon/Colorectal Cancer	Primary	Large Intestine	CCLE
SRR8616200	CVCL_1096	C2BBe1	GI.CIN	47	0.782971	42	1.47508	7.47974e-10	1.12196e-09	37	Colon/Colorectal Cancer	Primary	Colon	CCLE
SRR8616032	CVCL_0320	HT-29	GI.CIN	49	0.802261	30	1.30269	7.01652e-06	8.33211e-06	50	Colon/Colorectal Cancer	Primary	Large Intestine	CCLE
SRR8615381	CVCL_2450	GP2d	GI.CIN	50	0.800807	32	1.31908	1.6057e-05	1.8305e-05	49	Colon/Colorectal Cancer	Primary	Colon	CCLE
SRR8616146	CVCL_1989	COLO 320	GI.CIN	51	0.726155	56	1.58022	2.90835e-14	6.37599e-14	28	Colon/Colorectal Cancer	Primary	Large Intestine	CCLE
SRR8615459	CVCL_0547	SW620	GI.CIN	52	0.770012	50	1.47289	3.80025e-10	5.85444e-10	38	Colon/Colorectal Cancer	Metastasis	Lymph Node	CCLE
SRR8615792	CVCL_1129	COLO 678	GI.CIN	53	0.771438	49	1.42702	2.73927e-08	3.80825e-08	41	Colon/Colorectal Cancer	Metastasis	Lymph Node	CCLE
SRR8615580	CVCL_2588	MDST8	GI.CIN	53	0.733979	55	1.48624	1.64893e-14	3.91622e-14	35	Colon/Colorectal Cancer	NA	Large Intestine	CCLE
SRR8615282	CVCL_0291	HCT 116	GI.CIN	55	0.758839	51	1.37058	1.99178e-07	2.58026e-07	44	Colon/Colorectal Cancer	Primary	Large Intestine	CCLE
SRR8615803	CVCL_0504	RKO	GI.CIN	56	0.721114	57	1.46744	8.11104e-14	1.59424e-13	40	Colon/Colorectal Cancer	Primary	Colon	CCLE
SRR8615281	CVCL_0292	HCT 15	GI.CIN	57	0.780672	44	0.810521	1	1	57	Colon/Colorectal Cancer	Primary	Large Intestine	CCLE
SRR8615924	CVCL_0544	SW1116	GI.GS	1	0.808692	18	2.28583	1.26716e-19	1.98516e-18	2	Colon/Colorectal Cancer	Primary	Colon	CCLE
SRR8616140	CVCL_1979	CL-14	GI.GS	2	0.813431	12	2.00538	1.24285e-11	5.44943e-11	10	Colon/Colorectal Cancer	NA	Large Intestine	CCLE
SRR8616142	CVCL_1982	CL-40	GI.GS	3	0.83295	1	1.71965	1.31098e-08	3.55839e-08	22	Colon/Colorectal Cancer	Primary	Colon	CCLE
SRR8616159	CVCL_9980	NCI-H684	GI.GS	4	0.823767	3	1.7345	9.88085e-09	2.81604e-08	21	Colon/Colorectal Cancer	Metastasis	Liver	CCLE
SRR8616058	CVCL_0545	SW403	GI.GS	5	0.823829	2	1.59701	2.49359e-06	5.46673e-06	25	Colon/Colorectal Cancer	Primary	Colon	CCLE
SRR8615573	CVCL_5002	SNU-1033	GI.GS	6	0.798347	26	2.13462	9.10792e-14	5.19151e-13	4	Colon/Colorectal Cancer	Primary	Large Intestine	CCLE
SRR8616024	CVCL_5078	SNU-61	GI.GS	7	0.816895	8	1.63275	7.70542e-07	1.83004e-06	24	Colon/Colorectal Cancer	Metastasis	Liver	CCLE
SRR8615564	CVCL_1718	SW1463	GI.GS	8	0.817809	7	1.5296	9.51738e-06	1.87066e-05	29	Colon/Colorectal Cancer	Primary	Large Intestine	CCLE
SRR8616185	CVCL_0399	LoVo	GI.GS	8	0.794209	28	2.05694	7.20479e-14	4.56303e-13	8	Colon/Colorectal Cancer	Metastasis	Lymph Node	CCLE
SRR8615451	CVCL_2917	HCC-56	GI.GS	10	0.818961	6	1.49614	0.000148507	0.00022878	32	Colon/Colorectal Cancer	NA	Large Intestine	CCLE
SRR8616022	CVCL_5098	SNU-81	GI.GS	11	0.80324	21	1.78739	9.62459e-10	3.04779e-09	18	Colon/Colorectal Cancer	NA	Colon	CCLE
HPA_10+SRR8616194	CVCL_0025	Caco-2	GI.GS	11	0.776869	38	2.30387	1.72123e-23	9.81099e-22	1	Colon/Colorectal Cancer	NA	Colon	HPA+CCLE
SRR8615307	CVCL_5044	SNU-283	GI.GS	13	0.819307	4	1.4794	2.44345e-05	4.35239e-05	37	Colon/Colorectal Cancer	Metastasis	Abdomen	CCLE
SRR8616141	CVCL_1980	CL-34	GI.GS	14	0.819282	5	1.47682	0.000248355	0.00036298	38	Colon/Colorectal Cancer	Primary	Colon	CCLE
SRR8615809	CVCL_1564	NCI-H508	GI.GS	15	0.812405	13	1.52078	6.71202e-05	0.000115935	31	Colon/Colorectal Cancer	Metastasis	Abdomen	CCLE
SRR8615462	CVCL_1587	NCI-H747	GI.GS	15	0.773007	41	2.23255	1.39309e-19	1.98516e-18	3	Colon/Colorectal Cancer	Metastasis	Large Intestine	CCLE
SRR8615938	CVCL_5016	SNU-1197	GI.GS	17	0.786604	33	1.94872	4.00158e-11	1.5206e-10	12	Colon/Colorectal Cancer	Primary	Colon	CCLE
SRR8615317	CVCL_5058	SNU-407	GI.GS	18	0.784651	35	1.98608	2.18468e-12	1.13206e-11	11	Colon/Colorectal Cancer	Metastasis	Soft Tissue	CCLE
SRR8615399	CVCL_1383	LS123	GI.GS	18	0.774816	40	2.08804	8.86746e-16	8.42409e-15	6	Colon/Colorectal Cancer	Primary	Colon	CCLE
SRR8615396	CVCL_1382	LS1034	GI.GS	20	0.806991	19	1.53756	0.00010209	0.000161642	28	Colon/Colorectal Cancer	Primary	Large Intestine	CCLE
SRR8615466	CVCL_5112	SNU-C5	GI.GS	21	0.776833	39	2.03871	3.3182e-16	3.78275e-15	9	Colon/Colorectal Cancer	NA	Colon	CCLE
SRR8615619	CVCL_5111	SNU-C4	GI.GS	22	0.815018	9	1.41866	0.000618225	0.000819508	42	Colon/Colorectal Cancer	NA	Large Intestine	CCLE
SRR8616139	CVCL_1978	CL-11	GI.GS	22	0.783685	37	1.89467	2.34318e-10	7.85654e-10	14	Colon/Colorectal Cancer	Primary	Colon	CCLE
SRR8615476	CVCL_1709	SNU-C2A	GI.GS	24	0.761609	47	2.1043	1.97567e-15	1.60876e-14	5	Colon/Colorectal Cancer	Primary	Large Intestine	CCLE
SRR8615576	CVCL_5003	SNU-1040	GI.GS	25	0.802343	22	1.48528	0.000207455	0.000311182	35	Colon/Colorectal Cancer	NA	Colon	CCLE
SRR8615563	CVCL_1717	SW1417	GI.GS	26	0.789199	32	1.59503	3.90578e-06	8.24554e-06	26	Colon/Colorectal Cancer	Primary	Colon	CCLE
SRR8615958	CVCL_1151	CW-2	GI.GS	27	0.814762	10	1.17916	0.0529471	0.0628746	49	Colon/Colorectal Cancer	Primary	Large Intestine	CCLE
SRR8616044	CVCL_2520	HT115	GI.GS	27	0.814259	11	1.17952	0.0559441	0.0650778	48	Colon/Colorectal Cancer	NA	Colon	CCLE
SRR8615906	CVCL_1331	KM12	GI.GS	27	0.762217	46	1.93796	2.07518e-14	1.47857e-13	13	Colon/Colorectal Cancer	Primary	Large Intestine	CCLE
SRR8615829	CVCL_0555	T84	GI.GS	30	0.808722	17	1.37439	0.00131619	0.00163093	43	Colon/Colorectal Cancer	Metastasis	Lung	CCLE
SRR8615392	CVCL_1386	LS513	GI.GS	30	0.805596	20	1.46717	9.98336e-05	0.000161642	40	Colon/Colorectal Cancer	Primary	Large Intestine	CCLE
SRR8616200	CVCL_1096	C2BBe1	GI.GS	30	0.768721	44	1.82816	3.46804e-11	1.41199e-10	16	Colon/Colorectal Cancer	Primary	Colon	CCLE
SRR8616153	CVCL_1581	NCI-H716	GI.GS	33	0.722754	54	2.08239	1.34919e-21	3.84518e-20	7	Colon/Colorectal Cancer	Metastasis	Ascites	CCLE
SRR8615398	CVCL_0397	LS180	GI.GS	34	0.809291	15	1.18451	0.04995	0.0605777	47	Colon/Colorectal Cancer	Primary	Colon	CCLE
SRR8615854	CVCL_1729	SW837	GI.GS	35	0.784087	36	1.56376	2.30382e-05	4.23606e-05	27	Colon/Colorectal Cancer	Primary	Large Intestine	CCLE
SRR8615393	CVCL_1385	LS411N	GI.GS	36	0.802164	23	1.4265	0.000275696	0.000392866	41	Colon/Colorectal Cancer	Primary	Large Intestine	CCLE
SRR8615381	CVCL_2450	GP2d	GI.GS	36	0.791182	30	1.48852	8.29128e-05	0.000139001	34	Colon/Colorectal Cancer	Primary	Colon	CCLE
SRR8616032	CVCL_0320	HT-29	GI.GS	38	0.793749	29	1.48073	8.68376e-06	1.76776e-05	36	Colon/Colorectal Cancer	Primary	Large Intestine	CCLE
SRR8615459	CVCL_0547	SW620	GI.GS	38	0.754555	50	1.86917	3.55459e-12	1.68843e-11	15	Colon/Colorectal Cancer	Metastasis	Lymph Node	CCLE
SRR8615593	CVCL_1648	RCM-1 [Human rectal adenocarcinoma]	GI.GS	40	0.796523	27	1.47068	0.00058159	0.000789301	39	Colon/Colorectal Cancer	Primary	Large Intestine	CCLE
SRR8616033	CVCL_1294	HT-55	GI.GS	41	0.811978	14	0.942378	0.695305	0.733933	54	Colon/Colorectal Cancer	Primary	Large Intestine	CCLE
SRR8615856	CVCL_0632	SW948	GI.GS	42	0.808935	16	1.05893	0.290709	0.31265	53	Colon/Colorectal Cancer	Primary	Colon	CCLE
SRR8615875	CVCL_3088	OUMS-23	GI.GS	42	0.741453	52	1.80548	8.4601e-09	2.53803e-08	17	Colon/Colorectal Cancer	Metastasis	Pericardial Effusion	CCLE
SRR8616059	CVCL_0546	SW480	GI.GS	44	0.756329	49	1.64474	1.85613e-08	4.80907e-08	23	Colon/Colorectal Cancer	Primary	Lymph Node	CCLE
SRR8615653	CVCL_5071	SNU-503	GI.GS	45	0.739982	53	1.76315	4.93063e-08	1.22194e-07	20	Colon/Colorectal Cancer	Metastasis	Abdomen	CCLE
SRR8616146	CVCL_1989	COLO 320	GI.GS	46	0.708506	56	1.76932	7.9452e-11	2.83048e-10	19	Colon/Colorectal Cancer	Primary	Large Intestine	CCLE
SRR8615792	CVCL_1129	COLO 678	GI.GS	47	0.760658	48	1.52396	1.74533e-05	3.31612e-05	30	Colon/Colorectal Cancer	Metastasis	Lymph Node	CCLE
SRR8615475	CVCL_1708	SNU-C1	GI.GS	48	0.800986	24	0.914314	0.812188	0.841722	55	Colon/Colorectal Cancer	Metastasis	Abdomen	CCLE
SRR8615680	CVCL_0626	SK-CO-1	GI.GS	49	0.800941	25	0.862724	0.897103	0.913123	56	Colon/Colorectal Cancer	Metastasis	Ascites	CCLE
SRR8615251	CVCL_2873	CCK-81	GI.GS	50	0.789954	31	1.09211	0.187812	0.205871	52	Colon/Colorectal Cancer	Metastasis	Large Intestine	CCLE
SRR8616145	CVCL_1987	COLO 201	GI.GS	51	0.785279	34	1.1068	0.16983	0.18981	51	Colon/Colorectal Cancer	Metastasis	Ascites	CCLE
SRR8615504	CVCL_1724	SW48	GI.GS	52	0.771127	42	1.37009	0.000480845	0.000668491	44	Colon/Colorectal Cancer	Primary	Colon	CCLE
SRR8615935	CVCL_5031	SNU-175	GI.GS	53	0.769996	43	1.35016	0.00120574	0.00152727	45	Colon/Colorectal Cancer	Metastasis	Abdomen	CCLE
SRR8615803	CVCL_0504	RKO	GI.GS	54	0.705226	57	1.49144	1.06955e-06	2.43857e-06	33	Colon/Colorectal Cancer	Primary	Colon	CCLE
SRR8615281	CVCL_0292	HCT 15	GI.GS	55	0.768459	45	1.34899	0.00065486	0.000848341	46	Colon/Colorectal Cancer	Primary	Large Intestine	CCLE
SRR8615282	CVCL_0291	HCT 116	GI.GS	56	0.744613	51	1.13797	0.103896	0.118442	50	Colon/Colorectal Cancer	Primary	Large Intestine	CCLE
SRR8615580	CVCL_2588	MDST8	GI.GS	57	0.7186	55	0.705176	1	1	57	Colon/Colorectal Cancer	NA	Large Intestine	CCLE
SRR8615619	CVCL_5111	SNU-C4	GI.HM-SNV	1	0.827886	3	1.8529	2.04408e-22	2.13746e-21	8	Colon/Colorectal Cancer	NA	Large Intestine	CCLE
SRR8615924	CVCL_0544	SW1116	GI.HM-SNV	2	0.812836	19	2.48427	1.21907e-55	6.94869e-54	1	Colon/Colorectal Cancer	Primary	Colon	CCLE
SRR8616033	CVCL_1294	HT-55	GI.HM-SNV	3	0.818831	13	1.83879	3.16257e-22	2.57523e-21	9	Colon/Colorectal Cancer	Primary	Large Intestine	CCLE
SRR8615809	CVCL_1564	NCI-H508	GI.HM-SNV	4	0.81577	16	1.83206	2.20166e-20	1.14086e-19	10	Colon/Colorectal Cancer	Metastasis	Abdomen	CCLE
SRR8616140	CVCL_1979	CL-14	GI.HM-SNV	5	0.818024	14	1.7918	1.0883e-14	2.21547e-14	15	Colon/Colorectal Cancer	NA	Large Intestine	CCLE
SRR8615564	CVCL_1718	SW1463	GI.HM-SNV	6	0.825625	6	1.69964	1.82486e-17	5.77873e-17	24	Colon/Colorectal Cancer	Primary	Large Intestine	CCLE
SRR8615958	CVCL_1151	CW-2	GI.HM-SNV	6	0.825329	9	1.73833	1.68251e-18	6.85021e-18	21	Colon/Colorectal Cancer	Primary	Large Intestine	CCLE
SRR8615573	CVCL_5002	SNU-1033	GI.HM-SNV	8	0.803597	29	1.95595	1.1255e-19	5.3461e-19	2	Colon/Colorectal Cancer	Primary	Large Intestine	CCLE
SRR8616058	CVCL_0545	SW403	GI.HM-SNV	9	0.827735	4	1.61082	5.55532e-13	1.05551e-12	28	Colon/Colorectal Cancer	Primary	Colon	CCLE
SRR8615593	CVCL_1648	RCM-1 [Human rectal adenocarcinoma]	GI.HM-SNV	10	0.800276	30	1.95269	5.45018e-21	3.1066e-20	3	Colon/Colorectal Cancer	Primary	Large Intestine	CCLE
SRR8615576	CVCL_5003	SNU-1040	GI.HM-SNV	11	0.814324	17	1.78582	2.55586e-18	9.71225e-18	18	Colon/Colorectal Cancer	NA	Colon	CCLE
SRR8615938	CVCL_5016	SNU-1197	GI.HM-SNV	12	0.795778	33	1.95151	9.44536e-22	5.98206e-21	4	Colon/Colorectal Cancer	Primary	Colon	CCLE
SRR8615398	CVCL_0397	LS180	GI.HM-SNV	13	0.81721	15	1.70398	1.58883e-15	3.62254e-15	23	Colon/Colorectal Cancer	Primary	Colon	CCLE
SRR8616141	CVCL_1980	CL-34	GI.HM-SNV	14	0.825516	8	1.55662	2.3181e-09	4.00399e-09	31	Colon/Colorectal Cancer	Primary	Colon	CCLE
SRR8616142	CVCL_1982	CL-40	GI.HM-SNV	15	0.832854	1	1.3901	1.77133e-06	2.46257e-06	41	Colon/Colorectal Cancer	Primary	Colon	CCLE
SRR8615396	CVCL_1382	LS1034	GI.HM-SNV	15	0.811984	20	1.73069	1.58883e-15	3.62254e-15	22	Colon/Colorectal Cancer	Primary	Large Intestine	CCLE
SRR8616022	CVCL_5098	SNU-81	GI.HM-SNV	15	0.810596	22	1.76439	1.49118e-17	4.99983e-17	20	Colon/Colorectal Cancer	NA	Colon	CCLE
SRR8615451	CVCL_2917	HCC-56	GI.HM-SNV	18	0.822893	11	1.53047	1.93442e-09	3.44569e-09	32	Colon/Colorectal Cancer	NA	Large Intestine	CCLE
SRR8615466	CVCL_5112	SNU-C5	GI.HM-SNV	19	0.789274	38	1.93466	2.27309e-26	6.47831e-25	6	Colon/Colorectal Cancer	NA	Colon	CCLE
SRR8615393	CVCL_1385	LS411N	GI.HM-SNV	20	0.812925	18	1.62203	2.98367e-13	5.86445e-13	27	Colon/Colorectal Cancer	Primary	Large Intestine	CCLE
SRR8615399	CVCL_1383	LS123	GI.HM-SNV	21	0.785722	41	1.92043	2.24996e-22	2.13746e-21	7	Colon/Colorectal Cancer	Primary	Colon	CCLE
SRR8615854	CVCL_1729	SW837	GI.HM-SNV	22	0.794084	34	1.79118	4.50732e-17	1.22341e-16	16	Colon/Colorectal Cancer	Primary	Large Intestine	CCLE
SRR8616159	CVCL_9980	NCI-H684	GI.HM-SNV	23	0.825839	5	1.29455	0.000746448	0.000868317	47	Colon/Colorectal Cancer	Metastasis	Liver	CCLE
SRR8615381	CVCL_2450	GP2d	GI.HM-SNV	23	0.804502	26	1.67424	6.64149e-15	1.45602e-14	26	Colon/Colorectal Cancer	Primary	Colon	CCLE
SRR8615317	CVCL_5058	SNU-407	GI.HM-SNV	25	0.791371	35	1.77942	1.63402e-16	4.04952e-16	19	Colon/Colorectal Cancer	Metastasis	Soft Tissue	CCLE
SRR8615504	CVCL_1724	SW48	GI.HM-SNV	25	0.784001	42	1.82606	1.12105e-24	2.12999e-23	12	Colon/Colorectal Cancer	Primary	Colon	CCLE
SRR8615653	CVCL_5071	SNU-503	GI.HM-SNV	27	0.754354	52	1.94801	1.03635e-23	1.4768e-22	5	Colon/Colorectal Cancer	Metastasis	Abdomen	CCLE
SRR8615307	CVCL_5044	SNU-283	GI.HM-SNV	28	0.827938	2	0.868692	0.988012	1	56	Colon/Colorectal Cancer	Metastasis	Abdomen	CCLE
SRR8616024	CVCL_5078	SNU-61	GI.HM-SNV	28	0.82487	10	1.2933	0.000321264	0.000389618	48	Colon/Colorectal Cancer	Metastasis	Liver	CCLE
SRR8615476	CVCL_1709	SNU-C2A	GI.HM-SNV	30	0.772293	48	1.83143	1.9917e-17	5.97511e-17	11	Colon/Colorectal Cancer	Primary	Large Intestine	CCLE
SRR8615462	CVCL_1587	NCI-H747	GI.HM-SNV	31	0.783882	43	1.79043	3.96116e-17	1.12893e-16	17	Colon/Colorectal Cancer	Metastasis	Large Intestine	CCLE
SRR8615906	CVCL_1331	KM12	GI.HM-SNV	31	0.777257	46	1.81575	5.99994e-22	4.27496e-21	14	Colon/Colorectal Cancer	Primary	Large Intestine	CCLE
SRR8616044	CVCL_2520	HT115	GI.HM-SNV	33	0.825519	7	0.997205	0.4995	0.527251	54	Colon/Colorectal Cancer	NA	Colon	CCLE
SRR8616185	CVCL_0399	LoVo	GI.HM-SNV	34	0.80743	25	1.42528	2.49359e-06	3.38416e-06	38	Colon/Colorectal Cancer	Metastasis	Lymph Node	CCLE
SRR8615875	CVCL_3088	OUMS-23	GI.HM-SNV	35	0.750751	53	1.81759	5.69112e-19	2.49534e-18	13	Colon/Colorectal Cancer	Metastasis	Pericardial Effusion	CCLE
SRR8615829	CVCL_0555	T84	GI.HM-SNV	36	0.820686	12	0.971501	0.653347	0.677105	55	Colon/Colorectal Cancer	Metastasis	Lung	CCLE
SRR8615563	CVCL_1717	SW1417	GI.HM-SNV	37	0.797226	32	1.43358	7.70542e-07	1.09802e-06	37	Colon/Colorectal Cancer	Primary	Colon	CCLE
SRR8615856	CVCL_0632	SW948	GI.HM-SNV	38	0.810623	21	1.27871	0.00038506	0.000457259	49	Colon/Colorectal Cancer	Primary	Colon	CCLE
SRR8615392	CVCL_1386	LS513	GI.HM-SNV	38	0.807717	24	1.30424	7.61445e-05	9.4353e-05	46	Colon/Colorectal Cancer	Primary	Large Intestine	CCLE
SRR8616032	CVCL_0320	HT-29	GI.HM-SNV	40	0.797731	31	1.39566	4.81061e-07	7.03089e-07	40	Colon/Colorectal Cancer	Primary	Large Intestine	CCLE
SRR8615251	CVCL_2873	CCK-81	GI.HM-SNV	41	0.80387	28	1.37158	3.6984e-06	4.90253e-06	44	Colon/Colorectal Cancer	Metastasis	Large Intestine	CCLE
HPA_10+SRR8616194	CVCL_0025	Caco-2	GI.HM-SNV	41	0.788167	39	1.50294	2.79144e-08	4.54606e-08	33	Colon/Colorectal Cancer	NA	Colon	HPA+CCLE
SRR8616139	CVCL_1978	CL-11	GI.HM-SNV	43	0.78968	37	1.47341	3.49489e-07	5.24233e-07	36	Colon/Colorectal Cancer	Primary	Colon	CCLE
SRR8615475	CVCL_1708	SNU-C1	GI.HM-SNV	44	0.808302	23	1.07679	0.108891	0.117109	53	Colon/Colorectal Cancer	Metastasis	Abdomen	CCLE
SRR8615680	CVCL_0626	SK-CO-1	GI.HM-SNV	45	0.80423	27	1.22217	0.00279337	0.00318444	50	Colon/Colorectal Cancer	Metastasis	Ascites	CCLE
SRR8616059	CVCL_0546	SW480	GI.HM-SNV	45	0.77495	47	1.59876	8.98549e-15	1.89694e-14	30	Colon/Colorectal Cancer	Primary	Lymph Node	CCLE
SRR8616145	CVCL_1987	COLO 201	GI.HM-SNV	47	0.790521	36	1.37667	3.97491e-06	5.14931e-06	42	Colon/Colorectal Cancer	Metastasis	Ascites	CCLE
SRR8616200	CVCL_1096	C2BBe1	GI.HM-SNV	48	0.779588	45	1.49695	3.05349e-09	5.11909e-09	34	Colon/Colorectal Cancer	Primary	Colon	CCLE
SRR8616146	CVCL_1989	COLO 320	GI.HM-SNV	49	0.727023	56	1.67843	1.12604e-16	2.91746e-16	25	Colon/Colorectal Cancer	Primary	Large Intestine	CCLE
SRR8615935	CVCL_5031	SNU-175	GI.HM-SNV	50	0.78093	44	1.41597	1.02246e-07	1.57513e-07	39	Colon/Colorectal Cancer	Metastasis	Abdomen	CCLE
SRR8615803	CVCL_0504	RKO	GI.HM-SNV	51	0.726903	57	1.59972	7.31548e-18	2.60614e-17	29	Colon/Colorectal Cancer	Primary	Colon	CCLE
SRR8616153	CVCL_1581	NCI-H716	GI.HM-SNV	52	0.73384	55	1.48525	1.42379e-09	2.61794e-09	35	Colon/Colorectal Cancer	Metastasis	Ascites	CCLE
SRR8615792	CVCL_1129	COLO 678	GI.HM-SNV	53	0.764701	50	1.35099	1.99665e-05	2.52909e-05	45	Colon/Colorectal Cancer	Metastasis	Lymph Node	CCLE
SRR8615281	CVCL_0292	HCT 15	GI.HM-SNV	54	0.78622	40	0.820774	1	1	57	Colon/Colorectal Cancer	Primary	Large Intestine	CCLE
SRR8615580	CVCL_2588	MDST8	GI.HM-SNV	54	0.739577	54	1.37282	4.40887e-08	6.98072e-08	43	Colon/Colorectal Cancer	NA	Large Intestine	CCLE
SRR8615459	CVCL_0547	SW620	GI.HM-SNV	56	0.768281	49	1.21533	0.00390403	0.00436332	51	Colon/Colorectal Cancer	Metastasis	Lymph Node	CCLE
SRR8615282	CVCL_0291	HCT 116	GI.HM-SNV	57	0.763646	51	1.14997	0.0244819	0.026836	52	Colon/Colorectal Cancer	Primary	Large Intestine	CCLE
SRR8615924	CVCL_0544	SW1116	GI.MSI	1	0.816488	15	2.11004	5.31313e-26	3.02849e-24	1	Colon/Colorectal Cancer	Primary	Colon	CCLE
SRR8615619	CVCL_5111	SNU-C4	GI.MSI	2	0.82646	4	1.57762	5.89674e-10	2.58549e-09	14	Colon/Colorectal Cancer	NA	Large Intestine	CCLE
SRR8615564	CVCL_1718	SW1463	GI.MSI	3	0.825346	7	1.49586	6.45845e-09	2.30082e-08	18	Colon/Colorectal Cancer	Primary	Large Intestine	CCLE
SRR8616058	CVCL_0545	SW403	GI.MSI	4	0.825994	6	1.40019	2.08087e-06	4.94206e-06	24	Colon/Colorectal Cancer	Primary	Colon	CCLE
SRR8615938	CVCL_5016	SNU-1197	GI.MSI	5	0.803666	30	1.68507	7.16531e-11	3.71293e-10	4	Colon/Colorectal Cancer	Primary	Colon	CCLE
SRR8615392	CVCL_1386	LS513	GI.MSI	6	0.812498	20	1.53839	9.94275e-10	4.04812e-09	15	Colon/Colorectal Cancer	Primary	Large Intestine	CCLE
SRR8615393	CVCL_1385	LS411N	GI.MSI	7	0.817996	14	1.42213	7.87571e-07	2.04052e-06	22	Colon/Colorectal Cancer	Primary	Large Intestine	CCLE
SRR8615576	CVCL_5003	SNU-1040	GI.MSI	7	0.814662	17	1.48049	4.47004e-07	1.2133e-06	19	Colon/Colorectal Cancer	NA	Colon	CCLE
SRR8616032	CVCL_0320	HT-29	GI.MSI	9	0.805048	28	1.6484	8.4274e-15	1.2009e-13	9	Colon/Colorectal Cancer	Primary	Large Intestine	CCLE
SRR8616141	CVCL_1980	CL-34	GI.MSI	10	0.831273	2	1.26111	0.00190542	0.002893	38	Colon/Colorectal Cancer	Primary	Colon	CCLE
SRR8615856	CVCL_0632	SW948	GI.MSI	10	0.812886	19	1.46355	1.40163e-07	4.20488e-07	21	Colon/Colorectal Cancer	Primary	Colon	CCLE
SRR8615398	CVCL_0397	LS180	GI.MSI	12	0.820124	12	1.3414	4.57427e-05	9.6568e-05	29	Colon/Colorectal Cancer	Primary	Colon	CCLE
SRR8615854	CVCL_1729	SW837	GI.MSI	12	0.797903	35	1.68012	3.13641e-12	2.23469e-11	6	Colon/Colorectal Cancer	Primary	Large Intestine	CCLE
SRR8615958	CVCL_1151	CW-2	GI.MSI	14	0.825154	9	1.31273	0.000157576	0.000289736	33	Colon/Colorectal Cancer	Primary	Large Intestine	CCLE
SRR8615399	CVCL_1383	LS123	GI.MSI	14	0.792418	39	1.75517	4.21595e-14	4.80618e-13	3	Colon/Colorectal Cancer	Primary	Colon	CCLE
SRR8616185	CVCL_0399	LoVo	GI.MSI	16	0.810504	23	1.47103	8.98423e-07	2.22653e-06	20	Colon/Colorectal Cancer	Metastasis	Lymph Node	CCLE
SRR8615906	CVCL_1331	KM12	GI.MSI	17	0.783579	45	1.76733	5.44773e-18	1.5526e-16	2	Colon/Colorectal Cancer	Primary	Large Intestine	CCLE
SRR8615563	CVCL_1717	SW1417	GI.MSI	18	0.800035	32	1.52309	5.40072e-08	1.71023e-07	16	Colon/Colorectal Cancer	Primary	Colon	CCLE
SRR8615317	CVCL_5058	SNU-407	GI.MSI	18	0.7973	37	1.61867	2.81574e-10	1.33748e-09	11	Colon/Colorectal Cancer	Metastasis	Soft Tissue	CCLE
SRR8616142	CVCL_1982	CL-40	GI.MSI	20	0.83714	1	1.06193	0.196803	0.233704	48	Colon/Colorectal Cancer	Primary	Colon	CCLE
SRR8615466	CVCL_5112	SNU-C5	GI.MSI	21	0.799549	33	1.51994	3.05232e-08	1.02342e-07	17	Colon/Colorectal Cancer	NA	Colon	CCLE
SRR8615935	CVCL_5031	SNU-175	GI.MSI	21	0.786975	42	1.6591	1.08378e-13	1.02959e-12	8	Colon/Colorectal Cancer	Metastasis	Abdomen	CCLE
SRR8615680	CVCL_0626	SK-CO-1	GI.MSI	23	0.809822	24	1.3542	1.66155e-05	3.78834e-05	27	Colon/Colorectal Cancer	Metastasis	Ascites	CCLE
SRR8616022	CVCL_5098	SNU-81	GI.MSI	24	0.81594	16	1.27353	0.00197942	0.002893	36	Colon/Colorectal Cancer	NA	Colon	CCLE
SRR8615593	CVCL_1648	RCM-1 [Human rectal adenocarcinoma]	GI.MSI	24	0.806666	26	1.37894	0.000266582	0.00046046	26	Colon/Colorectal Cancer	Primary	Large Intestine	CCLE
SRR8615476	CVCL_1709	SNU-C2A	GI.MSI	26	0.781318	46	1.6789	2.44948e-11	1.3962e-10	7	Colon/Colorectal Cancer	Primary	Large Intestine	CCLE
SRR8616044	CVCL_2520	HT115	GI.MSI	27	0.82606	5	1.04357	0.272727	0.317254	49	Colon/Colorectal Cancer	NA	Colon	CCLE
SRR8615829	CVCL_0555	T84	GI.MSI	27	0.818298	13	1.20154	0.0071759	0.00997625	41	Colon/Colorectal Cancer	Metastasis	Lung	CCLE
SRR8615451	CVCL_2917	HCC-56	GI.MSI	29	0.820148	11	1.17115	0.026973	0.0349423	44	Colon/Colorectal Cancer	NA	Large Intestine	CCLE
SRR8616024	CVCL_5078	SNU-61	GI.MSI	30	0.826644	3	0.84229	0.983017	1	54	Colon/Colorectal Cancer	Metastasis	Liver	CCLE
SRR8616140	CVCL_1979	CL-14	GI.MSI	30	0.814396	18	1.23633	0.0127786	0.0173424	39	Colon/Colorectal Cancer	NA	Large Intestine	CCLE
SRR8615653	CVCL_5071	SNU-503	GI.MSI	30	0.75321	52	1.68282	9.54567e-12	6.04559e-11	5	Colon/Colorectal Cancer	Metastasis	Abdomen	CCLE
SRR8615573	CVCL_5002	SNU-1033	GI.MSI	33	0.805136	27	1.3024	0.00197942	0.002893	34	Colon/Colorectal Cancer	Primary	Large Intestine	CCLE
SRR8615381	CVCL_2450	GP2d	GI.MSI	33	0.800356	31	1.32563	0.000119033	0.000226162	30	Colon/Colorectal Cancer	Primary	Colon	CCLE
SRR8615504	CVCL_1724	SW48	GI.MSI	35	0.78916	40	1.41943	4.00323e-07	1.14092e-06	23	Colon/Colorectal Cancer	Primary	Colon	CCLE
SRR8616159	CVCL_9980	NCI-H684	GI.MSI	36	0.825236	8	0.78613	0.999001	1	56	Colon/Colorectal Cancer	Metastasis	Liver	CCLE
SRR8616153	CVCL_1581	NCI-H716	GI.MSI	36	0.736881	54	1.62527	4.08374e-13	3.32533e-12	10	Colon/Colorectal Cancer	Metastasis	Ascites	CCLE
SRR8615875	CVCL_3088	OUMS-23	GI.MSI	38	0.748821	53	1.58848	2.57389e-09	9.78078e-09	13	Colon/Colorectal Cancer	Metastasis	Pericardial Effusion	CCLE
SRR8615307	CVCL_5044	SNU-283	GI.MSI	39	0.824504	10	0.758805	1	1	57	Colon/Colorectal Cancer	Metastasis	Abdomen	CCLE
SRR8615251	CVCL_2873	CCK-81	GI.MSI	39	0.797457	36	1.32254	8.85531e-05	0.000174053	31	Colon/Colorectal Cancer	Metastasis	Large Intestine	CCLE
SRR8615803	CVCL_0504	RKO	GI.MSI	41	0.728905	56	1.60667	1.68481e-16	3.20115e-15	12	Colon/Colorectal Cancer	Primary	Colon	CCLE
HPA_10+SRR8616194	CVCL_0025	Caco-2	GI.MSI	42	0.78572	44	1.38007	2.33175e-05	5.11191e-05	25	Colon/Colorectal Cancer	NA	Colon	HPA+CCLE
SRR8616139	CVCL_1978	CL-11	GI.MSI	43	0.795423	38	1.31529	0.000590749	0.000990373	32	Colon/Colorectal Cancer	Primary	Colon	CCLE
SRR8615809	CVCL_1564	NCI-H508	GI.MSI	44	0.812474	21	0.998428	0.4995	0.569431	50	Colon/Colorectal Cancer	Metastasis	Abdomen	CCLE
SRR8616145	CVCL_1987	COLO 201	GI.MSI	44	0.798098	34	1.26861	0.00107689	0.00175378	37	Colon/Colorectal Cancer	Metastasis	Ascites	CCLE
SRR8616033	CVCL_1294	HT-55	GI.MSI	46	0.811602	22	0.928625	0.832168	0.894973	53	Colon/Colorectal Cancer	Primary	Large Intestine	CCLE
SRR8615475	CVCL_1708	SNU-C1	GI.MSI	46	0.804131	29	1.11892	0.042957	0.0544123	46	Colon/Colorectal Cancer	Metastasis	Abdomen	CCLE
SRR8615396	CVCL_1382	LS1034	GI.MSI	48	0.808074	25	0.970923	0.624376	0.697552	51	Colon/Colorectal Cancer	Primary	Large Intestine	CCLE
SRR8615792	CVCL_1129	COLO 678	GI.MSI	49	0.770372	49	1.35225	8.06567e-05	0.000164194	28	Colon/Colorectal Cancer	Metastasis	Lymph Node	CCLE
SRR8616059	CVCL_0546	SW480	GI.MSI	50	0.772477	48	1.29215	0.000207455	0.000369529	35	Colon/Colorectal Cancer	Primary	Lymph Node	CCLE
SRR8615462	CVCL_1587	NCI-H747	GI.MSI	51	0.788926	41	1.12964	0.0699301	0.0866525	45	Colon/Colorectal Cancer	Metastasis	Large Intestine	CCLE
SRR8616200	CVCL_1096	C2BBe1	GI.MSI	52	0.777809	47	1.17168	0.0241816	0.0320546	43	Colon/Colorectal Cancer	Primary	Colon	CCLE
SRR8615282	CVCL_0291	HCT 116	GI.MSI	53	0.767509	50	1.19276	0.0058374	0.0083183	42	Colon/Colorectal Cancer	Primary	Large Intestine	CCLE
SRR8615580	CVCL_2588	MDST8	GI.MSI	54	0.735645	55	1.20596	0.0018132	0.0028709	40	Colon/Colorectal Cancer	NA	Large Intestine	CCLE
SRR8615281	CVCL_0292	HCT 15	GI.MSI	55	0.786674	43	0.812761	1	1	55	Colon/Colorectal Cancer	Primary	Large Intestine	CCLE
SRR8615459	CVCL_0547	SW620	GI.MSI	55	0.766495	51	1.06421	0.18981	0.230195	47	Colon/Colorectal Cancer	Metastasis	Lymph Node	CCLE
SRR8616146	CVCL_1989	COLO 320	GI.MSI	57	0.719635	57	0.969752	0.636364	0.697552	52	Colon/Colorectal Cancer	Primary	Large Intestine	CCLE
For GSEA, p-values were adjusted based on the Benjamini-Hochberg procedure.

## Sheet: ESCA
Supplementary Data 7. Cell line prioritization for TCGA cohorts at the molecular subtype level (ESCA).
Overall result					Correlation-based		GSEA-based				Cell line information
GEO-SRA/HPA ID	RRID	Cell line name	TCGA molecular subtype	Overall rank	Correlation	Correlation rank	NES	P-value	Adjusted P-value	GSEA rank	Primary disease	Primary/metastasis	Sample collection site	Data source
HPA_9+SRR8615226	CVCL_1622	OE19	GI.CIN	1	0.789927	1	1.97856	2.8e-19	7.56e-18	1	Esophageal Cancer	Primary	Oesophagus	HPA+CCLE
SRR8615834	CVCL_3336	TE-14	GI.CIN	2	0.776487	3	1.75291	2.99e-09	1.61e-08	4	Esophageal Cancer	NA	Oesophagus	CCLE
SRR8615470	CVCL_3337	TE-4	GI.CIN	3	0.769204	7	1.72779	4.39e-10	4.17e-09	5	Esophageal Cancer	NA	Lymph Node	CCLE
SRR8616128	CVCL_1767	TE-9	GI.CIN	4	0.770532	5	1.68023	1.24e-06	3.72e-06	8	Esophageal Cancer	Metastasis	Pleural Effusion	CCLE
SRR8615484	CVCL_8098	JH-EsoAd1	GI.CIN	5	0.772667	4	1.56605	3.49e-06	8.17e-06	12	Esophageal Cancer	NA	Oesophagus	CCLE
SRR8615991	CVCL_1131	COLO 680N	GI.CIN	6	0.758611	12	1.70311	1.76e-07	5.94e-07	6	Esophageal Cancer	NA	Oesophagus	CCLE
SRR8615228	CVCL_0471	OE33	GI.CIN	7	0.785918	2	1.29352	0.003755	0.005633	18	Esophageal Cancer	Primary	Oesophagus	CCLE
SRR8615827	CVCL_1760	TE-10	GI.CIN	8	0.760192	11	1.63094	1.46e-07	5.94e-07	10	Esophageal Cancer	Primary	Oesophagus	CCLE
SRR8615469	CVCL_1764	TE-5	GI.CIN	9	0.744294	20	1.80661	4.63e-10	4.17e-09	2	Esophageal Cancer	NA	Oesophagus	CCLE
SRR8615222	CVCL_1763	TE-15	GI.CIN	10	0.76701	8	1.40253	0.000829	0.001316	17	Esophageal Cancer	Primary	Oesophagus	CCLE
SRR8615500	CVCL_1354	KYSE-510	GI.CIN	10	0.761544	9	1.4176	0.000189	0.000341	16	Esophageal Cancer	Primary	Oesophagus	CCLE
SRR8615390	CVCL_1766	TE-8	GI.CIN	10	0.754383	14	1.59356	2.8e-06	7.57e-06	11	Esophageal Cancer	NA	Oesophagus	CCLE
SRR8615481	CVCL_1355	KYSE-520	GI.CIN	10	0.75288	16	1.63969	3.63e-06	8.17e-06	9	Esophageal Cancer	Primary	Oesophagus	CCLE
SRR8615274	CVCL_1187	EC-GI-10	GI.CIN	14	0.753146	15	1.55473	4.29e-05	8.92e-05	13	Esophageal Cancer	NA	Lymph Node	CCLE
SRR8615828	CVCL_1761	TE-11	GI.CIN	15	0.769652	6	1.08537	0.183816	0.215784	23	Esophageal Cancer	Primary	Oesophagus	CCLE
SRR8616036	CVCL_1350	KYSE-270	GI.CIN	15	0.741293	22	1.69624	1.61e-07	5.94e-07	7	Esophageal Cancer	Primary	Oesophagus	CCLE
SRR8616035	CVCL_1347	KYSE-140	GI.CIN	15	0.731352	26	1.78626	1.68e-09	1.13e-08	3	Esophageal Cancer	Primary	Oesophagus	CCLE
SRR8615727	CVCL_3174	T.T	GI.CIN	18	0.750975	17	1.47333	0.00011	0.000212	14	Esophageal Cancer	Metastasis	Bone	CCLE
SRR8615227	CVCL_2661	OE21	GI.CIN	19	0.757927	13	1.28072	0.013974	0.018865	19	Esophageal Cancer	Primary	Oesophagus	CCLE
SRR8615467	CVCL_1765	TE-6	GI.CIN	20	0.746256	19	1.43166	0.000399	0.000673	15	Esophageal Cancer	NA	Oesophagus	CCLE
SRR8615464	CVCL_1759	TE-1	GI.CIN	21	0.760301	10	1.07241	0.261738	0.282677	25	Esophageal Cancer	Primary	Oesophagus	CCLE
SRR8616039	CVCL_1351	KYSE-30	GI.CIN	22	0.748094	18	1.1942	0.03996	0.049042	22	Esophageal Cancer	Primary	Oesophagus	CCLE
SRR8616038	CVCL_1352	KYSE-410	GI.CIN	23	0.742004	21	1.26888	0.004945	0.007027	20	Esophageal Cancer	Primary	Oesophagus	CCLE
SRR8615482	CVCL_1356	KYSE-70	GI.CIN	24	0.719826	27	1.20479	0.031968	0.041102	21	Esophageal Cancer	Primary	Oesophagus	CCLE
SRR8615511	CVCL_1353	KYSE-450	GI.CIN	25	0.736662	25	1.07831	0.211788	0.238262	24	Esophageal Cancer	Primary	Oesophagus	CCLE
SRR8616034	CVCL_1348	KYSE-150	GI.CIN	26	0.739219	23	0.843501	0.978022	0.978022	27	Esophageal Cancer	Primary	Oesophagus	CCLE
SRR8616037	CVCL_1349	KYSE-180	GI.CIN	26	0.739065	24	0.928914	0.754246	0.783255	26	Esophageal Cancer	Primary	Oesophagus	CCLE
SRR8616128	CVCL_1767	TE-9	GI.ESCC	1	0.810895	2	2.14549	3.15e-76	4.25e-75	1	Esophageal Cancer	Metastasis	Pleural Effusion	CCLE
SRR8615727	CVCL_3174	T.T	GI.ESCC	2	0.801322	5	2.13142	6.5e-105	1.8e-103	2	Esophageal Cancer	Metastasis	Bone	CCLE
SRR8615227	CVCL_2661	OE21	GI.ESCC	3	0.809886	3	1.83147	2.25e-61	2.03e-60	5	Esophageal Cancer	Primary	Oesophagus	CCLE
SRR8615828	CVCL_1761	TE-11	GI.ESCC	4	0.813822	1	1.55228	2.6e-33	8.77e-33	10	Esophageal Cancer	Primary	Oesophagus	CCLE
SRR8615222	CVCL_1763	TE-15	GI.ESCC	5	0.799776	6	1.63994	8.91e-35	3.44e-34	6	Esophageal Cancer	Primary	Oesophagus	CCLE
SRR8615834	CVCL_3336	TE-14	GI.ESCC	6	0.807801	4	1.5429	7.23e-25	1.78e-24	11	Esophageal Cancer	NA	Oesophagus	CCLE
SRR8615481	CVCL_1355	KYSE-520	GI.ESCC	6	0.793008	8	1.63588	6.46e-27	1.74e-26	7	Esophageal Cancer	Primary	Oesophagus	CCLE
SRR8615390	CVCL_1766	TE-8	GI.ESCC	8	0.793204	7	1.57838	5.88e-27	1.74e-26	9	Esophageal Cancer	NA	Oesophagus	CCLE
SRR8616036	CVCL_1350	KYSE-270	GI.ESCC	9	0.778693	17	1.90259	6.52e-58	4.4e-57	3	Esophageal Cancer	Primary	Oesophagus	CCLE
SRR8616035	CVCL_1347	KYSE-140	GI.ESCC	10	0.778338	18	1.85001	1.04e-54	5.63e-54	4	Esophageal Cancer	Primary	Oesophagus	CCLE
SRR8615274	CVCL_1187	EC-GI-10	GI.ESCC	11	0.787102	10	1.49795	1.37e-17	2.63e-17	14	Esophageal Cancer	NA	Lymph Node	CCLE
SRR8615467	CVCL_1765	TE-6	GI.ESCC	12	0.78193	13	1.52055	3.16e-22	6.57e-22	13	Esophageal Cancer	NA	Oesophagus	CCLE
SRR8615827	CVCL_1760	TE-10	GI.ESCC	13	0.789487	9	1.23434	1.82e-07	2.73e-07	18	Esophageal Cancer	Primary	Oesophagus	CCLE
SRR8615991	CVCL_1131	COLO 680N	GI.ESCC	14	0.782848	12	1.3081	2.06e-08	3.48e-08	16	Esophageal Cancer	NA	Oesophagus	CCLE
SRR8615470	CVCL_3337	TE-4	GI.ESCC	15	0.780089	16	1.31095	6.78e-11	1.22e-10	15	Esophageal Cancer	NA	Lymph Node	CCLE
SRR8615500	CVCL_1354	KYSE-510	GI.ESCC	16	0.786722	11	1.13945	0.000618	0.000795	21	Esophageal Cancer	Primary	Oesophagus	CCLE
SRR8615464	CVCL_1759	TE-1	GI.ESCC	17	0.781169	14	1.20016	5.36e-05	7.62e-05	19	Esophageal Cancer	Primary	Oesophagus	CCLE
SRR8615469	CVCL_1764	TE-5	GI.ESCC	18	0.766811	22	1.54061	7.58e-24	1.7e-23	12	Esophageal Cancer	NA	Oesophagus	CCLE
SRR8615482	CVCL_1356	KYSE-70	GI.ESCC	18	0.761031	26	1.60842	5.64e-38	2.54e-37	8	Esophageal Cancer	Primary	Oesophagus	CCLE
SRR8616037	CVCL_1349	KYSE-180	GI.ESCC	20	0.780373	15	1.1546	0.000189	0.000256	20	Esophageal Cancer	Primary	Oesophagus	CCLE
SRR8615484	CVCL_8098	JH-EsoAd1	GI.ESCC	21	0.768371	21	1.24986	1.57e-07	2.49e-07	17	Esophageal Cancer	NA	Oesophagus	CCLE
SRR8615511	CVCL_1353	KYSE-450	GI.ESCC	22	0.771301	20	0.904389	0.994006	1	25	Esophageal Cancer	Primary	Oesophagus	CCLE
SRR8615228	CVCL_0471	OE33	GI.ESCC	23	0.777295	19	0.754764	1	1	27	Esophageal Cancer	Primary	Oesophagus	CCLE
SRR8616039	CVCL_1351	KYSE-30	GI.ESCC	23	0.762838	23	0.939084	0.927073	1	23	Esophageal Cancer	Primary	Oesophagus	CCLE
SRR8616034	CVCL_1348	KYSE-150	GI.ESCC	25	0.762001	25	1.02636	0.197802	0.242757	22	Esophageal Cancer	Primary	Oesophagus	CCLE
SRR8616038	CVCL_1352	KYSE-410	GI.ESCC	26	0.762212	24	0.930556	0.972028	1	24	Esophageal Cancer	Primary	Oesophagus	CCLE
HPA_9+SRR8615226	CVCL_1622	OE19	GI.ESCC	27	0.744993	27	0.814758	1	1	26	Esophageal Cancer	Primary	Oesophagus	HPA+CCLE
SRR8615470	CVCL_3337	TE-4	GI.GS	1	0.749032	3	1.64037	1.06e-20	1.43e-19	5	Esophageal Cancer	NA	Lymph Node	CCLE
SRR8615991	CVCL_1131	COLO 680N	GI.GS	1	0.744407	6	1.68559	2.1e-17	9.43e-17	2	Esophageal Cancer	NA	Oesophagus	CCLE
SRR8615484	CVCL_8098	JH-EsoAd1	GI.GS	3	0.74597	4	1.51634	8.65e-13	2.92e-12	8	Esophageal Cancer	NA	Oesophagus	CCLE
SRR8616128	CVCL_1767	TE-9	GI.GS	3	0.735444	11	1.81999	1.1e-21	2.97e-20	1	Esophageal Cancer	Metastasis	Pleural Effusion	CCLE
SRR8615834	CVCL_3336	TE-14	GI.GS	5	0.743866	7	1.5334	1.28e-12	3.84e-12	7	Esophageal Cancer	NA	Oesophagus	CCLE
SRR8615827	CVCL_1760	TE-10	GI.GS	5	0.735929	10	1.65193	1.91e-20	1.72e-19	4	Esophageal Cancer	Primary	Oesophagus	CCLE
SRR8615390	CVCL_1766	TE-8	GI.GS	7	0.738521	8	1.48713	3.95e-11	1.07e-10	10	Esophageal Cancer	NA	Oesophagus	CCLE
SRR8616039	CVCL_1351	KYSE-30	GI.GS	8	0.73437	13	1.6016	1.16e-18	6.25e-18	6	Esophageal Cancer	Primary	Oesophagus	CCLE
SRR8615467	CVCL_1765	TE-6	GI.GS	8	0.732741	16	1.68081	1.76e-19	1.19e-18	3	Esophageal Cancer	NA	Oesophagus	CCLE
HPA_9+SRR8615226	CVCL_1622	OE19	GI.GS	10	0.761713	1	1.20362	0.000431	0.000612	19	Esophageal Cancer	Primary	Oesophagus	HPA+CCLE
SRR8615464	CVCL_1759	TE-1	GI.GS	10	0.745254	5	1.36747	6.43e-07	1.08e-06	15	Esophageal Cancer	Primary	Oesophagus	CCLE
SRR8615228	CVCL_0471	OE33	GI.GS	12	0.757237	2	0.817904	1	1	23	Esophageal Cancer	Primary	Oesophagus	CCLE
SRR8615222	CVCL_1763	TE-15	GI.GS	13	0.735946	9	1.34255	6e-07	1.08e-06	17	Esophageal Cancer	Primary	Oesophagus	CCLE
SRR8615274	CVCL_1187	EC-GI-10	GI.GS	14	0.73361	15	1.47891	2.99e-09	6.73e-09	12	Esophageal Cancer	NA	Lymph Node	CCLE
SRR8616036	CVCL_1350	KYSE-270	GI.GS	15	0.721303	19	1.49355	8.19e-10	2.01e-09	9	Esophageal Cancer	Primary	Oesophagus	CCLE
SRR8616038	CVCL_1352	KYSE-410	GI.GS	16	0.728233	18	1.4867	5.85e-14	2.25e-13	11	Esophageal Cancer	Primary	Oesophagus	CCLE
SRR8615481	CVCL_1355	KYSE-520	GI.GS	17	0.729628	17	1.35145	5.84e-06	9.28e-06	16	Esophageal Cancer	Primary	Oesophagus	CCLE
SRR8615469	CVCL_1764	TE-5	GI.GS	18	0.719356	23	1.37844	2.18e-07	4.21e-07	14	Esophageal Cancer	NA	Oesophagus	CCLE
SRR8615500	CVCL_1354	KYSE-510	GI.GS	19	0.733619	14	0.79643	1	1	24	Esophageal Cancer	Primary	Oesophagus	CCLE
SRR8615828	CVCL_1761	TE-11	GI.GS	20	0.734592	12	0.605038	1	1	27	Esophageal Cancer	Primary	Oesophagus	CCLE
SRR8616035	CVCL_1347	KYSE-140	GI.GS	20	0.70873	26	1.39725	5.03e-08	1.05e-07	13	Esophageal Cancer	Primary	Oesophagus	CCLE
SRR8616037	CVCL_1349	KYSE-180	GI.GS	22	0.721173	20	1.16309	0.004573	0.00588	21	Esophageal Cancer	Primary	Oesophagus	CCLE
SRR8615727	CVCL_3174	T.T	GI.GS	23	0.716182	24	1.26983	0.000139	0.000209	18	Esophageal Cancer	Metastasis	Bone	CCLE
SRR8615511	CVCL_1353	KYSE-450	GI.GS	24	0.72013	21	1.04169	0.220779	0.270956	22	Esophageal Cancer	Primary	Oesophagus	CCLE
SRR8615482	CVCL_1356	KYSE-70	GI.GS	25	0.704338	27	1.19994	0.000536	0.000723	20	Esophageal Cancer	Primary	Oesophagus	CCLE
SRR8616034	CVCL_1348	KYSE-150	GI.GS	26	0.720103	22	0.656049	1	1	26	Esophageal Cancer	Primary	Oesophagus	CCLE
SRR8615227	CVCL_2661	OE21	GI.GS	27	0.715963	25	0.789816	1	1	25	Esophageal Cancer	Primary	Oesophagus	CCLE
SRR8615834	CVCL_3336	TE-14	GI.HM-SNV	1	0.751984	3	1.71439	7.08e-10	9.56e-09	3	Esophageal Cancer	NA	Oesophagus	CCLE
SRR8615390	CVCL_1766	TE-8	GI.HM-SNV	2	0.743161	6	1.74802	1.64e-10	4.42e-09	1	Esophageal Cancer	NA	Oesophagus	CCLE
SRR8615484	CVCL_8098	JH-EsoAd1	GI.HM-SNV	3	0.748351	5	1.69023	2.03e-09	1.37e-08	4	Esophageal Cancer	NA	Oesophagus	CCLE
SRR8615470	CVCL_3337	TE-4	GI.HM-SNV	4	0.749926	4	1.65133	1.5e-09	1.35e-08	6	Esophageal Cancer	NA	Lymph Node	CCLE
HPA_9+SRR8615226	CVCL_1622	OE19	GI.HM-SNV	5	0.768924	1	1.24194	0.007176	0.016146	13	Esophageal Cancer	Primary	Oesophagus	HPA+CCLE
SRR8615827	CVCL_1760	TE-10	GI.HM-SNV	6	0.737695	12	1.6192	7.04e-09	3.8e-08	7	Esophageal Cancer	Primary	Oesophagus	CCLE
SRR8615274	CVCL_1187	EC-GI-10	GI.HM-SNV	6	0.729735	17	1.72354	1.41e-08	5.46e-08	2	Esophageal Cancer	NA	Lymph Node	CCLE
SRR8615228	CVCL_0471	OE33	GI.HM-SNV	8	0.761593	2	1.10978	0.100899	0.151349	18	Esophageal Cancer	Primary	Oesophagus	CCLE
SRR8615991	CVCL_1131	COLO 680N	GI.HM-SNV	8	0.738767	11	1.45956	0.000117	0.00035	9	Esophageal Cancer	NA	Oesophagus	CCLE
SRR8615467	CVCL_1765	TE-6	GI.HM-SNV	8	0.731415	15	1.6766	9.88e-09	4.45e-08	5	Esophageal Cancer	NA	Oesophagus	CCLE
SRR8616128	CVCL_1767	TE-9	GI.HM-SNV	11	0.740282	9	1.29093	0.01502	0.028968	12	Esophageal Cancer	Metastasis	Pleural Effusion	CCLE
SRR8615464	CVCL_1759	TE-1	GI.HM-SNV	12	0.742844	7	1.14001	0.0999	0.151349	17	Esophageal Cancer	Primary	Oesophagus	CCLE
SRR8615481	CVCL_1355	KYSE-520	GI.HM-SNV	13	0.731454	14	1.42199	0.000866	0.002124	11	Esophageal Cancer	Primary	Oesophagus	CCLE
SRR8615469	CVCL_1764	TE-5	GI.HM-SNV	14	0.725361	20	1.60582	8.86e-08	2.99e-07	8	Esophageal Cancer	NA	Oesophagus	CCLE
SRR8616036	CVCL_1350	KYSE-270	GI.HM-SNV	15	0.726164	19	1.42332	0.000618	0.001669	10	Esophageal Cancer	Primary	Oesophagus	CCLE
SRR8615500	CVCL_1354	KYSE-510	GI.HM-SNV	16	0.740319	8	1.02047	0.386613	0.479384	22	Esophageal Cancer	Primary	Oesophagus	CCLE
SRR8615828	CVCL_1761	TE-11	GI.HM-SNV	16	0.739747	10	1.06179	0.223776	0.302098	20	Esophageal Cancer	Primary	Oesophagus	CCLE
SRR8615227	CVCL_2661	OE21	GI.HM-SNV	18	0.730575	16	1.23493	0.012629	0.02623	15	Esophageal Cancer	Primary	Oesophagus	CCLE
SRR8615222	CVCL_1763	TE-15	GI.HM-SNV	19	0.737297	13	1.02124	0.390609	0.479384	21	Esophageal Cancer	Primary	Oesophagus	CCLE
SRR8616039	CVCL_1351	KYSE-30	GI.HM-SNV	19	0.728472	18	1.21165	0.028988	0.052178	16	Esophageal Cancer	Primary	Oesophagus	CCLE
SRR8615727	CVCL_3174	T.T	GI.HM-SNV	21	0.718063	24	1.23978	0.032301	0.054508	14	Esophageal Cancer	Metastasis	Bone	CCLE
SRR8615511	CVCL_1353	KYSE-450	GI.HM-SNV	22	0.720887	21	0.866944	0.923077	1	24	Esophageal Cancer	Primary	Oesophagus	CCLE
SRR8615482	CVCL_1356	KYSE-70	GI.HM-SNV	23	0.706537	27	1.0877	0.160839	0.228561	19	Esophageal Cancer	Primary	Oesophagus	CCLE
SRR8616034	CVCL_1348	KYSE-150	GI.HM-SNV	24	0.719933	22	0.811314	1	1	26	Esophageal Cancer	Primary	Oesophagus	CCLE
SRR8616038	CVCL_1352	KYSE-410	GI.HM-SNV	24	0.719213	23	0.831456	0.982018	1	25	Esophageal Cancer	Primary	Oesophagus	CCLE
SRR8616035	CVCL_1347	KYSE-140	GI.HM-SNV	26	0.711454	26	0.908279	0.829171	0.973374	23	Esophageal Cancer	Primary	Oesophagus	CCLE
SRR8616037	CVCL_1349	KYSE-180	GI.HM-SNV	27	0.713382	25	0.730812	0.999001	1	27	Esophageal Cancer	Primary	Oesophagus	CCLE
HPA_9+SRR8615226	CVCL_1622	OE19	GI.MSI	1	0.796882	1	1.54143	4.6e-06	3.1e-05	6	Esophageal Cancer	Primary	Oesophagus	HPA+CCLE
SRR8615484	CVCL_8098	JH-EsoAd1	GI.MSI	2	0.776293	3	1.5842	2.89e-05	0.00013	5	Esophageal Cancer	NA	Oesophagus	CCLE
SRR8615991	CVCL_1131	COLO 680N	GI.MSI	3	0.759669	11	1.90131	6.21e-10	8.39e-09	2	Esophageal Cancer	NA	Oesophagus	CCLE
SRR8615470	CVCL_3337	TE-4	GI.MSI	4	0.765948	6	1.47648	0.000142	0.000547	9	Esophageal Cancer	NA	Lymph Node	CCLE
SRR8615464	CVCL_1759	TE-1	GI.MSI	5	0.762981	9	1.52458	0.000205	0.000693	7	Esophageal Cancer	Primary	Oesophagus	CCLE
SRR8615390	CVCL_1766	TE-8	GI.MSI	5	0.751765	15	1.94542	1.63e-11	4.4e-10	1	Esophageal Cancer	NA	Oesophagus	CCLE
SRR8615834	CVCL_3336	TE-14	GI.MSI	7	0.770996	4	1.22809	0.045954	0.065303	18	Esophageal Cancer	NA	Oesophagus	CCLE
SRR8615827	CVCL_1760	TE-10	GI.MSI	7	0.754656	12	1.46302	0.000257	0.000772	10	Esophageal Cancer	Primary	Oesophagus	CCLE
SRR8615222	CVCL_1763	TE-15	GI.MSI	9	0.762711	10	1.37056	0.002164	0.004495	13	Esophageal Cancer	Primary	Oesophagus	CCLE
SRR8616036	CVCL_1350	KYSE-270	GI.MSI	10	0.741988	21	1.62062	2.3e-05	0.000124	3	Esophageal Cancer	Primary	Oesophagus	CCLE
SRR8615228	CVCL_0471	OE33	GI.MSI	11	0.789983	2	0.918859	0.772228	0.906528	23	Esophageal Cancer	Primary	Oesophagus	CCLE
SRR8616128	CVCL_1767	TE-9	GI.MSI	11	0.763017	8	1.28456	0.031968	0.050773	17	Esophageal Cancer	Metastasis	Pleural Effusion	CCLE
SRR8616039	CVCL_1351	KYSE-30	GI.MSI	11	0.752786	13	1.44328	0.000344	0.000929	12	Esophageal Cancer	Primary	Oesophagus	CCLE
SRR8615274	CVCL_1187	EC-GI-10	GI.MSI	11	0.752095	14	1.44558	0.001979	0.004454	11	Esophageal Cancer	NA	Lymph Node	CCLE
SRR8615481	CVCL_1355	KYSE-520	GI.MSI	15	0.746664	18	1.49405	0.000499	0.001225	8	Esophageal Cancer	Primary	Oesophagus	CCLE
SRR8615500	CVCL_1354	KYSE-510	GI.MSI	16	0.764051	7	0.98015	0.554446	0.680456	22	Esophageal Cancer	Primary	Oesophagus	CCLE
SRR8615828	CVCL_1761	TE-11	GI.MSI	17	0.76686	5	0.645466	1	1	26	Esophageal Cancer	Primary	Oesophagus	CCLE
SRR8615482	CVCL_1356	KYSE-70	GI.MSI	17	0.726154	27	1.59974	1.87e-06	1.69e-05	4	Esophageal Cancer	Primary	Oesophagus	CCLE
SRR8615467	CVCL_1765	TE-6	GI.MSI	19	0.745752	19	1.32601	0.006358	0.011444	15	Esophageal Cancer	NA	Oesophagus	CCLE
SRR8616034	CVCL_1348	KYSE-150	GI.MSI	20	0.748605	16	1.17145	0.045954	0.065303	19	Esophageal Cancer	Primary	Oesophagus	CCLE
SRR8615469	CVCL_1764	TE-5	GI.MSI	21	0.745123	20	1.28549	0.018775	0.031682	16	Esophageal Cancer	NA	Oesophagus	CCLE
SRR8615227	CVCL_2661	OE21	GI.MSI	22	0.747302	17	1.08089	0.234765	0.316933	20	Esophageal Cancer	Primary	Oesophagus	CCLE
SRR8616035	CVCL_1347	KYSE-140	GI.MSI	23	0.729813	26	1.35768	0.005317	0.010254	14	Esophageal Cancer	Primary	Oesophagus	CCLE
SRR8616038	CVCL_1352	KYSE-410	GI.MSI	24	0.740095	23	1.03214	0.360639	0.463679	21	Esophageal Cancer	Primary	Oesophagus	CCLE
SRR8615727	CVCL_3174	T.T	GI.MSI	25	0.740601	22	0.593929	1	1	27	Esophageal Cancer	Metastasis	Bone	CCLE
SRR8615511	CVCL_1353	KYSE-450	GI.MSI	25	0.738481	24	0.755875	0.993007	1	25	Esophageal Cancer	Primary	Oesophagus	CCLE
SRR8616037	CVCL_1349	KYSE-180	GI.MSI	25	0.735799	25	0.862129	0.902098	1	24	Esophageal Cancer	Primary	Oesophagus	CCLE
For GSEA, p-values were adjusted based on the Benjamini-Hochberg procedure.

## Sheet: GBM
Supplementary Data 7. Cell line prioritization for TCGA cohorts at the molecular subtype level (GBM).
Overall result					Correlation-based		GSEA-based				Cell line information
GEO-SRA/HPA ID	RRID	Cell line name	TCGA molecular subtype	Overall rank	Correlation	Correlation rank	NES	P-value	Adjusted P-value	GSEA rank	Primary disease	Primary/metastasis	Sample collection site	Data source
SRR8615852	CVCL_1706	SNB-75	GBM LGG.Classic-like	1	0.797736	3	2.09316	1.86639e-05	0.000119704	6	Brain Cancer	Primary	Central Nervous System	CCLE
HPA_2+SRR8615690	CVCL_0021	U-251MG	GBM LGG.Classic-like	1	0.789648	8	2.21238	5.14832e-07	1.99422e-05	1	Brain Cancer	Primary	Central Nervous System	HPA+CCLE
SRR8615953	CVCL_1169	DBTRG-05MG	GBM LGG.Classic-like	3	0.790398	7	2.10902	1.24217e-06	1.99422e-05	4	Brain Cancer	Primary	Central Nervous System	CCLE
SRR8615652	CVCL_5069	SNU-489	GBM LGG.Classic-like	4	0.791531	6	2.05434	6.35129e-06	5.53469e-05	8	Brain Cancer	NA	Central Nervous System	CCLE
SRR8615566	CVCL_5010	SNU-1105	GBM LGG.Classic-like	5	0.78051	16	2.18345	1.15297e-06	1.99422e-05	2	Brain Cancer	Primary	Central Nervous System	CCLE
SRR8618312	CVCL_1796	YKG-1	GBM LGG.Classic-like	6	0.797134	4	1.6687	0.00766252	0.0222578	17	Brain Cancer	Primary	Central Nervous System	CCLE
SRR8615249	CVCL_1117	CAS-1	GBM LGG.Classic-like	7	0.796131	5	1.57249	0.0105776	0.0293287	22	Brain Cancer	Primary	Central Nervous System	CCLE
SRR8615925	CVCL_1715	SW1088	GBM LGG.Classic-like	8	0.776595	25	2.00469	1.48088e-05	0.000112917	9	Brain Cancer	Primary	Central Nervous System	CCLE
SRR8615708	CVCL_2799	KNS-81	GBM LGG.Classic-like	9	0.789502	9	1.4572	0.0263692	0.0574471	28	Brain Cancer	Primary	Central Nervous System	CCLE
SRR8615647	CVCL_1052	8-MG-BA	GBM LGG.Classic-like	10	0.76805	36	2.10602	2.59009e-06	2.63326e-05	5	Brain Cancer	Primary	Central Nervous System	CCLE
SRR8615745	CVCL_1690	SF295	GBM LGG.Classic-like	10	0.764809	38	2.15219	1.30768e-06	1.99422e-05	3	Brain Cancer	Primary	Central Nervous System	CCLE
SRR8616008	CVCL_1173	DK-MG	GBM LGG.Classic-like	12	0.782528	13	1.40857	0.0322581	0.0634755	31	Brain Cancer	Primary	Central Nervous System	CCLE
SRR8615784	CVCL_0844	Hs 683	GBM LGG.Classic-like	12	0.781241	15	1.45424	0.0295918	0.0622449	29	Brain Cancer	Primary	Central Nervous System	CCLE
SRR8618313	CVCL_1795	YH-13	GBM LGG.Classic-like	12	0.773015	32	1.88768	9.99031e-05	0.000469851	12	Brain Cancer	Primary	Central Nervous System	CCLE
SRR8615382	CVCL_2050	GOS-3	GBM LGG.Classic-like	15	0.787194	10	1.29045	0.10537	0.164809	37	Brain Cancer	Primary	Central Nervous System	CCLE
SRR8615693	CVCL_4773	U-343MGa	GBM LGG.Classic-like	15	0.771891	33	1.84655	0.000108707	0.000469851	14	Brain Cancer	NA	Central Nervous System	CCLE
SRR8615442	CVCL_1608	NMC-G1	GBM LGG.Classic-like	17	0.777011	24	1.46556	0.022978	0.0533683	26	Brain Cancer	Primary	Central Nervous System	CCLE
SRR8615837	CVCL_3954	LN-215	GBM LGG.Classic-like	17	0.773401	31	1.6481	0.00698309	0.0212984	19	Brain Cancer	NA	Central Nervous System	CCLE
SRR8615403	CVCL_3958	LN-319	GBM LGG.Classic-like	19	0.77821	19	1.33278	0.0767677	0.126563	34	Brain Cancer	NA	Central Nervous System	CCLE
SRR8615930	CVCL_5033	SNU-201	GBM LGG.Classic-like	20	0.811441	1	0.906339	0.648016	0.718709	53	Brain Cancer	Primary	Central Nervous System	CCLE
SRR8615872	CVCL_3956	LN-382	GBM LGG.Classic-like	20	0.774137	30	1.53911	0.0151415	0.0384846	24	Brain Cancer	NA	Central Nervous System	CCLE
SRR8615714	CVCL_1323	KALS-1	GBM LGG.Classic-like	22	0.776244	26	1.43002	0.0375254	0.0715327	30	Brain Cancer	Primary	Central Nervous System	CCLE
SRR8615835	CVCL_3957	LN-235	GBM LGG.Classic-like	23	0.782203	14	1.14693	0.23108	0.313241	44	Brain Cancer	NA	Central Nervous System	CCLE
SRR8616073	CVCL_1343	KS-1 [Human glioblastoma]	GBM LGG.Classic-like	23	0.754967	51	2.05866	2.06296e-06	2.51681e-05	7	Brain Cancer	Primary	Central Nervous System	CCLE
SRR8615388	CVCL_1239	H4	GBM LGG.Classic-like	25	0.763997	39	1.63269	0.00497001	0.0159564	21	Brain Cancer	Primary	Central Nervous System	CCLE
SRR8615544	CVCL_3959	LN-428	GBM LGG.Classic-like	25	0.757361	49	1.93572	5.68101e-05	0.000315038	11	Brain Cancer	NA	Central Nervous System	CCLE
SRR8615746	CVCL_1689	SF268	GBM LGG.Classic-like	27	0.777344	21	1.18893	0.175227	0.254496	41	Brain Cancer	Primary	Central Nervous System	CCLE
SRR8615567	CVCL_1722	SW1783	GBM LGG.Classic-like	27	0.777141	23	1.27046	0.11336	0.172874	39	Brain Cancer	Primary	Central Nervous System	CCLE
SRR8616026	CVCL_5080	SNU-626	GBM LGG.Classic-like	29	0.80211	2	-1.37557	0.023622	0.0533683	61	Brain Cancer	NA	Central Nervous System	CCLE
SRR8615656	CVCL_5064	SNU-466	GBM LGG.Classic-like	29	0.784562	12	0.960743	0.54995	0.645133	51	Brain Cancer	NA	Central Nervous System	CCLE
SRR8615400	CVCL_3955	LN-340	GBM LGG.Classic-like	31	0.784584	11	0.855127	0.750505	0.817514	54	Brain Cancer	NA	Central Nervous System	CCLE
SRR8616089	CVCL_6735	TM-31	GBM LGG.Classic-like	31	0.777355	20	1.12338	0.27621	0.366278	45	Brain Cancer	NA	Central Nervous System	CCLE
SRR8615383	CVCL_1233	GMS-10	GBM LGG.Classic-like	33	0.775713	27	1.26634	0.126775	0.188616	40	Brain Cancer	Primary	Central Nervous System	CCLE
SRR8615830	CVCL_0556	T98G	GBM LGG.Classic-like	33	0.774718	29	1.28792	0.0866062	0.139026	38	Brain Cancer	Primary	Central Nervous System	CCLE
SRR8615911	CVCL_2971	KG-1-C	GBM LGG.Classic-like	35	0.777141	22	1.1188	0.288462	0.374386	46	Brain Cancer	Primary	Central Nervous System	CCLE
SRR8615761	CVCL_0401	M059K	GBM LGG.Classic-like	35	0.750502	55	1.84913	0.000115537	0.000469851	13	Brain Cancer	Primary	Central Nervous System	CCLE
HPA_3	CVCL_0020	U-138MG	GBM LGG.Classic-like	37	0.751057	54	1.75888	0.000231981	0.000884429	16	Brain Cancer	NA	central_nervous_system	HPA
SRR8615962	CVCL_1167	Daoy	GBM LGG.Classic-like	38	0.758342	48	1.55851	0.0175889	0.042917	23	Brain Cancer	Primary	Central Nervous System	CCLE
SRR8615688	CVCL_0633	U-118MG	GBM LGG.Classic-like	38	0.753358	53	1.64949	0.0039474	0.0133773	18	Brain Cancer	Primary	Central Nervous System	CCLE
SRR8615546	CVCL_3962	LN-464	GBM LGG.Classic-like	38	0.749422	56	1.80237	0.000110872	0.000469851	15	Brain Cancer	NA	Central Nervous System	CCLE
SRR8615410	CVCL_1070	AM-38	GBM LGG.Classic-like	41	0.729853	63	1.96288	1.96236e-05	0.000119704	10	Brain Cancer	Primary	Central Nervous System	CCLE
SRR8615702	CVCL_2798	KNS-60	GBM LGG.Classic-like	42	0.758839	47	1.45789	0.0315361	0.0634755	27	Brain Cancer	Primary	Central Nervous System	CCLE
SRR8615703	CVCL_0378	KNS-42	GBM LGG.Classic-like	43	0.778765	18	0.722763	0.920443	0.935784	57	Brain Cancer	Primary	Central Nervous System	CCLE
SRR8615838	CVCL_0392	LN-18	GBM LGG.Classic-like	44	0.76066	46	1.37939	0.0464178	0.0858025	32	Brain Cancer	Primary	Central Nervous System	CCLE
SRR8615248	CVCL_1118	CCF-STTG1	GBM LGG.Classic-like	45	0.779494	17	#N/A	#N/A	#N/A	62	Brain Cancer	Primary	Central Nervous System	CCLE
SRR8615732	CVCL_1227	GB-1	GBM LGG.Classic-like	46	0.761556	45	1.31608	0.0644512	0.112329	36	Brain Cancer	Primary	Central Nervous System	CCLE
SRR8616030	CVCL_5087	SNU-738	GBM LGG.Classic-like	47	0.748942	57	1.47639	0.0124046	0.0328992	25	Brain Cancer	NA	Central Nervous System	CCLE
SRR8615960	CVCL_0018	D341 Med	GBM LGG.Classic-like	48	0.723905	64	1.63826	0.000925085	0.00331942	20	Brain Cancer	NA	Central Nervous System	CCLE
SRR8615867	CVCL_1624	ONS-76	GBM LGG.Classic-like	49	0.754663	52	1.36223	0.0636364	0.112329	33	Brain Cancer	Primary	Central Nervous System	CCLE
SRR8615836	CVCL_0393	LN-229	GBM LGG.Classic-like	50	0.771181	34	0.947114	0.577621	0.664809	52	Brain Cancer	Primary	Central Nervous System	CCLE
SRR8615752	CVCL_1688	SF126	GBM LGG.Classic-like	51	0.763259	40	1.09604	0.305136	0.387777	47	Brain Cancer	Primary	Central Nervous System	CCLE
SRR8616173	CVCL_1798	42-MG-BA	GBM LGG.Classic-like	51	0.761661	44	1.15031	0.224121	0.310713	43	Brain Cancer	Primary	Central Nervous System	CCLE
SRR8615748	CVCL_1691	SF539	GBM LGG.Classic-like	53	0.77477	28	-0.874497	0.632439	0.714422	60	Brain Cancer	Primary	Central Nervous System	CCLE
SRR8615384	CVCL_1231	GI-1	GBM LGG.Classic-like	54	0.763043	41	1.0169	0.4375	0.544643	48	Brain Cancer	Primary	Central Nervous System	CCLE
HPA_1+SRR8615723	CVCL_0022	U-87MG ATCC	GBM LGG.Classic-like	55	0.770928	35	0.825174	0.782609	0.837529	55	Brain Cancer	Primary	Central Nervous System	HPA+CCLE
SRR8615545	CVCL_3960	LN-443	GBM LGG.Classic-like	56	0.762917	42	0.991131	0.487903	0.595242	49	Brain Cancer	NA	Central Nervous System	CCLE
SRR8615648	CVCL_0131	A-172	GBM LGG.Classic-like	57	0.767849	37	0.782531	0.847475	0.89131	56	Brain Cancer	Primary	Central Nervous System	CCLE
SRR8615957	CVCL_1155	D283 Med	GBM LGG.Classic-like	58	0.732698	62	1.31982	0.0704935	0.119447	35	Brain Cancer	Metastasis	Abdomen	CCLE
SRR8615689	CVCL_A758	U-178MG	GBM LGG.Classic-like	59	0.746085	59	1.17185	0.189325	0.268578	42	Brain Cancer	NA	Central Nervous System	CCLE
HPA_5+SRR8615742	CVCL_1226	GaMG	GBM LGG.Classic-like	60	0.762671	43	0.690654	0.919634	0.935784	59	Brain Cancer	Primary	Central Nervous System	HPA+CCLE
SRR8615548	CVCL_0394	LN-308	GBM LGG.Classic-like	61	0.746999	58	0.976946	0.52568	0.628754	50	Brain Cancer	NA	Central Nervous System	CCLE
SRR8615649	CVCL_8481	A-1207	GBM LGG.Classic-like	62	0.755663	50	#N/A	#N/A	#N/A	64	Brain Cancer	NA	Central Nervous System	CCLE
SRR8616082	CVCL_5723	CH-157MN	GBM LGG.Classic-like	63	0.745463	60	0.704291	0.948744	0.948744	58	Brain Cancer	NA	Central Nervous System	CCLE
SRR8615491	CVCL_5779	IOMM-Lee	GBM LGG.Classic-like	64	0.734684	61	#N/A	#N/A	#N/A	63	Brain Cancer	NA	Central Nervous System	CCLE
SRR8615751	CVCL_V613	SF172	GBM LGG.Classic-like	65	0.712069	65	#N/A	#N/A	#N/A	65	Brain Cancer	NA	Central Nervous System	CCLE
SRR8616026	CVCL_5080	SNU-626	GBM LGG.G-CIMP-high	1	0.770925	2	1.84938	1.85703e-05	7.92331e-05	11	Brain Cancer	NA	Central Nervous System	CCLE
SRR8618312	CVCL_1796	YKG-1	GBM LGG.G-CIMP-high	2	0.763595	6	1.85852	3.28668e-05	0.000131467	10	Brain Cancer	Primary	Central Nervous System	CCLE
SRR8615382	CVCL_2050	GOS-3	GBM LGG.G-CIMP-high	3	0.762049	7	1.84813	1.46608e-05	6.82974e-05	12	Brain Cancer	Primary	Central Nervous System	CCLE
SRR8615911	CVCL_2971	KG-1-C	GBM LGG.G-CIMP-high	3	0.751868	17	2.16843	5.73844e-10	2.01931e-08	2	Brain Cancer	Primary	Central Nervous System	CCLE
SRR8615835	CVCL_3957	LN-235	GBM LGG.G-CIMP-high	5	0.750201	18	1.91012	5.56484e-06	2.96791e-05	6	Brain Cancer	NA	Central Nervous System	CCLE
SRR8615566	CVCL_5010	SNU-1105	GBM LGG.G-CIMP-high	6	0.752425	16	1.7219	0.000316707	0.00101346	17	Brain Cancer	Primary	Central Nervous System	CCLE
SRR8615249	CVCL_1117	CAS-1	GBM LGG.G-CIMP-high	7	0.767213	4	1.47251	0.00785446	0.0157089	32	Brain Cancer	Primary	Central Nervous System	CCLE
SRR8615830	CVCL_0556	T98G	GBM LGG.G-CIMP-high	7	0.745554	27	1.87961	2.52799e-06	2.3113e-05	9	Brain Cancer	Primary	Central Nervous System	CCLE
SRR8615656	CVCL_5064	SNU-466	GBM LGG.G-CIMP-high	9	0.75976	9	1.51932	0.00334833	0.00765333	28	Brain Cancer	NA	Central Nervous System	CCLE
SRR8615647	CVCL_1052	8-MG-BA	GBM LGG.G-CIMP-high	9	0.738868	36	2.22253	9.46551e-10	2.01931e-08	1	Brain Cancer	Primary	Central Nervous System	CCLE
SRR8616089	CVCL_6735	TM-31	GBM LGG.G-CIMP-high	11	0.753416	14	1.59787	0.000856353	0.00228361	24	Brain Cancer	NA	Central Nervous System	CCLE
SRR8615852	CVCL_1706	SNB-75	GBM LGG.G-CIMP-high	12	0.769989	3	1.3811	0.041	0.0671329	36	Brain Cancer	Primary	Central Nervous System	CCLE
SRR8615837	CVCL_3954	LN-215	GBM LGG.G-CIMP-high	13	0.743529	32	1.90656	1.49401e-05	6.82974e-05	8	Brain Cancer	NA	Central Nervous System	CCLE
SRR8615388	CVCL_1239	H4	GBM LGG.G-CIMP-high	14	0.738456	38	2.15923	2.45811e-08	3.93298e-07	3	Brain Cancer	Primary	Central Nervous System	CCLE
SRR8615652	CVCL_5069	SNU-489	GBM LGG.G-CIMP-high	15	0.765528	5	1.32816	0.043956	0.0685029	39	Brain Cancer	NA	Central Nervous System	CCLE
HPA_1+SRR8615723	CVCL_0022	U-87MG ATCC	GBM LGG.G-CIMP-high	16	0.745806	26	1.67925	0.000348605	0.00106242	21	Brain Cancer	Primary	Central Nervous System	HPA+CCLE
SRR8615442	CVCL_1608	NMC-G1	GBM LGG.G-CIMP-high	17	0.74519	28	1.69166	0.000421515	0.00122623	20	Brain Cancer	Primary	Central Nervous System	CCLE
SRR8615567	CVCL_1722	SW1783	GBM LGG.G-CIMP-high	18	0.744435	29	1.55648	0.00146345	0.00374644	26	Brain Cancer	Primary	Central Nervous System	CCLE
SRR8615544	CVCL_3959	LN-428	GBM LGG.G-CIMP-high	18	0.728063	50	1.93405	3.1158e-06	2.45804e-05	5	Brain Cancer	NA	Central Nervous System	CCLE
SRR8615688	CVCL_0633	U-118MG	GBM LGG.G-CIMP-high	18	0.727744	51	2.14829	9.30643e-10	2.01931e-08	4	Brain Cancer	Primary	Central Nervous System	CCLE
SRR8615403	CVCL_3958	LN-319	GBM LGG.G-CIMP-high	21	0.749267	19	1.36668	0.0214781	0.0371512	37	Brain Cancer	NA	Central Nervous System	CCLE
SRR8615708	CVCL_2799	KNS-81	GBM LGG.G-CIMP-high	22	0.756756	11	1.2954	0.0619381	0.0900917	46	Brain Cancer	Primary	Central Nervous System	CCLE
SRR8615545	CVCL_3960	LN-443	GBM LGG.G-CIMP-high	23	0.735795	39	1.7017	0.000114498	0.000431052	19	Brain Cancer	NA	Central Nervous System	CCLE
SRR8615838	CVCL_0392	LN-18	GBM LGG.G-CIMP-high	23	0.732321	45	1.8409	4.94269e-06	2.87575e-05	13	Brain Cancer	Primary	Central Nervous System	CCLE
SRR8615746	CVCL_1689	SF268	GBM LGG.G-CIMP-high	25	0.746184	24	1.39116	0.0139743	0.025553	35	Brain Cancer	Primary	Central Nervous System	CCLE
SRR8615648	CVCL_0131	A-172	GBM LGG.G-CIMP-high	25	0.738662	37	1.67317	0.000230127	0.000775166	22	Brain Cancer	Primary	Central Nervous System	CCLE
HPA_3	CVCL_0020	U-138MG	GBM LGG.G-CIMP-high	25	0.726653	52	1.90746	3.52189e-08	4.50802e-07	7	Brain Cancer	NA	central_nervous_system	HPA
SRR8615703	CVCL_0378	KNS-42	GBM LGG.G-CIMP-high	28	0.755343	12	1.16618	0.165834	0.2166	49	Brain Cancer	Primary	Central Nervous System	CCLE
SRR8615748	CVCL_1691	SF539	GBM LGG.G-CIMP-high	28	0.742055	34	1.54181	0.00271937	0.00669383	27	Brain Cancer	Primary	Central Nervous System	CCLE
SRR8616173	CVCL_1798	42-MG-BA	GBM LGG.G-CIMP-high	28	0.731444	46	1.7982	4.66618e-06	2.87575e-05	15	Brain Cancer	Primary	Central Nervous System	CCLE
SRR8615248	CVCL_1118	CCF-STTG1	GBM LGG.G-CIMP-high	31	0.74771	21	1.31676	0.030969	0.0521584	42	Brain Cancer	Primary	Central Nervous System	CCLE
SRR8615930	CVCL_5033	SNU-201	GBM LGG.G-CIMP-high	32	0.784448	1	0.531261	1	1	63	Brain Cancer	Primary	Central Nervous System	CCLE
SRR8615714	CVCL_1323	KALS-1	GBM LGG.G-CIMP-high	32	0.746559	23	1.31796	0.059	0.087814	41	Brain Cancer	Primary	Central Nervous System	CCLE
HPA_5+SRR8615742	CVCL_1226	GaMG	GBM LGG.G-CIMP-high	32	0.735369	41	1.6093	0.00287023	0.0068035	23	Brain Cancer	Primary	Central Nervous System	HPA+CCLE
SRR8615784	CVCL_0844	Hs 683	GBM LGG.G-CIMP-high	35	0.748028	20	1.30128	0.0690691	0.0982316	45	Brain Cancer	Primary	Central Nervous System	CCLE
SRR8615384	CVCL_1231	GI-1	GBM LGG.G-CIMP-high	35	0.735421	40	1.59628	0.000535797	0.00149091	25	Brain Cancer	Primary	Central Nervous System	CCLE
SRR8615953	CVCL_1169	DBTRG-05MG	GBM LGG.G-CIMP-high	37	0.757722	10	0.8642	0.758242	0.866562	56	Brain Cancer	Primary	Central Nervous System	CCLE
SRR8616030	CVCL_5087	SNU-738	GBM LGG.G-CIMP-high	38	0.723784	57	1.81941	3.45662e-06	2.45804e-05	14	Brain Cancer	NA	Central Nervous System	CCLE
HPA_2+SRR8615690	CVCL_0021	U-251MG	GBM LGG.G-CIMP-high	39	0.760687	8	0.522355	1	1	64	Brain Cancer	Primary	Central Nervous System	HPA+CCLE
SRR8615872	CVCL_3956	LN-382	GBM LGG.G-CIMP-high	40	0.742565	33	1.31917	0.044955	0.0685029	40	Brain Cancer	NA	Central Nervous System	CCLE
SRR8615383	CVCL_1233	GMS-10	GBM LGG.G-CIMP-high	41	0.745853	25	1.14902	0.208791	0.262012	50	Brain Cancer	Primary	Central Nervous System	CCLE
SRR8616008	CVCL_1173	DK-MG	GBM LGG.G-CIMP-high	42	0.753229	15	0.646347	0.994006	1	61	Brain Cancer	Primary	Central Nervous System	CCLE
SRR8615925	CVCL_1715	SW1088	GBM LGG.G-CIMP-high	42	0.747662	22	0.981691	0.511489	0.606209	54	Brain Cancer	Primary	Central Nervous System	CCLE
SRR8615400	CVCL_3955	LN-340	GBM LGG.G-CIMP-high	44	0.755337	13	#N/A	#N/A	#N/A	65	Brain Cancer	NA	Central Nervous System	CCLE
SRR8615693	CVCL_4773	U-343MGa	GBM LGG.G-CIMP-high	44	0.743981	31	1.25223	0.0719281	0.100074	47	Brain Cancer	NA	Central Nervous System	CCLE
SRR8615702	CVCL_2798	KNS-60	GBM LGG.G-CIMP-high	44	0.730284	48	1.49979	0.0115946	0.0218251	30	Brain Cancer	Primary	Central Nervous System	CCLE
SRR8615751	CVCL_V613	SF172	GBM LGG.G-CIMP-high	47	0.682776	65	1.78896	2.21844e-06	2.3113e-05	16	Brain Cancer	NA	Central Nervous System	CCLE
SRR8618313	CVCL_1795	YH-13	GBM LGG.G-CIMP-high	48	0.743984	30	1.12108	0.240759	0.296319	52	Brain Cancer	Primary	Central Nervous System	CCLE
SRR8615410	CVCL_1070	AM-38	GBM LGG.G-CIMP-high	48	0.706104	64	1.7033	0.000141705	0.00050384	18	Brain Cancer	Primary	Central Nervous System	CCLE
SRR8615867	CVCL_1624	ONS-76	GBM LGG.G-CIMP-high	50	0.724596	54	1.51623	0.00405275	0.00894399	29	Brain Cancer	Primary	Central Nervous System	CCLE
SRR8615546	CVCL_3962	LN-464	GBM LGG.G-CIMP-high	51	0.723906	55	1.48015	0.00553996	0.0118186	31	Brain Cancer	NA	Central Nervous System	CCLE
SRR8615960	CVCL_0018	D341 Med	GBM LGG.G-CIMP-high	52	0.723827	56	1.41516	0.00904225	0.0175365	34	Brain Cancer	NA	Central Nervous System	CCLE
SRR8615962	CVCL_1167	Daoy	GBM LGG.G-CIMP-high	53	0.730925	47	1.30652	0.076	0.103489	44	Brain Cancer	Primary	Central Nervous System	CCLE
SRR8615649	CVCL_8481	A-1207	GBM LGG.G-CIMP-high	53	0.725669	53	1.33958	0.0193754	0.0344451	38	Brain Cancer	NA	Central Nervous System	CCLE
SRR8615732	CVCL_1227	GB-1	GBM LGG.G-CIMP-high	55	0.732671	44	1.17621	0.131868	0.175824	48	Brain Cancer	Primary	Central Nervous System	CCLE
SRR8615836	CVCL_0393	LN-229	GBM LGG.G-CIMP-high	56	0.740649	35	0.72045	0.976024	1	60	Brain Cancer	Primary	Central Nervous System	CCLE
SRR8615957	CVCL_1155	D283 Med	GBM LGG.G-CIMP-high	56	0.717916	62	1.42211	0.00658101	0.0135866	33	Brain Cancer	Metastasis	Abdomen	CCLE
SRR8615745	CVCL_1690	SF295	GBM LGG.G-CIMP-high	58	0.733966	42	0.858951	0.786214	0.882766	57	Brain Cancer	Primary	Central Nervous System	CCLE
SRR8615752	CVCL_1688	SF126	GBM LGG.G-CIMP-high	59	0.733554	43	0.752331	0.963037	1	58	Brain Cancer	Primary	Central Nervous System	CCLE
SRR8615761	CVCL_0401	M059K	GBM LGG.G-CIMP-high	60	0.721337	59	1.31478	0.041958	0.0671329	43	Brain Cancer	Primary	Central Nervous System	CCLE
SRR8615689	CVCL_A758	U-178MG	GBM LGG.G-CIMP-high	61	0.721923	58	1.13614	0.175824	0.225055	51	Brain Cancer	NA	Central Nervous System	CCLE
SRR8616073	CVCL_1343	KS-1 [Human glioblastoma]	GBM LGG.G-CIMP-high	62	0.728483	49	0.608365	1	1	62	Brain Cancer	Primary	Central Nervous System	CCLE
SRR8615548	CVCL_0394	LN-308	GBM LGG.G-CIMP-high	63	0.718764	61	0.960641	0.573427	0.66726	55	Brain Cancer	NA	Central Nervous System	CCLE
SRR8615491	CVCL_5779	IOMM-Lee	GBM LGG.G-CIMP-high	63	0.707139	63	1.0664	0.300699	0.363109	53	Brain Cancer	NA	Central Nervous System	CCLE
SRR8616082	CVCL_5723	CH-157MN	GBM LGG.G-CIMP-high	65	0.719169	60	0.726377	0.974026	1	59	Brain Cancer	NA	Central Nervous System	CCLE
SRR8615930	CVCL_5033	SNU-201	GBM LGG.G-CIMP-low	1	0.798378	1	2.15943	6.35085e-08	4.00104e-07	5	Brain Cancer	Primary	Central Nervous System	CCLE
SRR8615852	CVCL_1706	SNB-75	GBM LGG.G-CIMP-low	2	0.790331	2	2.14812	4.64496e-07	2.25102e-06	6	Brain Cancer	Primary	Central Nervous System	CCLE
SRR8618312	CVCL_1796	YKG-1	GBM LGG.G-CIMP-low	3	0.784262	5	1.94823	3.21587e-06	1.06631e-05	13	Brain Cancer	Primary	Central Nervous System	CCLE
SRR8615746	CVCL_1689	SF268	GBM LGG.G-CIMP-low	4	0.771922	16	2.05523	5.1732e-09	4.07389e-08	8	Brain Cancer	Primary	Central Nervous System	CCLE
SRR8615708	CVCL_2799	KNS-81	GBM LGG.G-CIMP-low	5	0.774031	12	1.93934	2.25284e-06	7.88493e-06	15	Brain Cancer	Primary	Central Nervous System	CCLE
SRR8615652	CVCL_5069	SNU-489	GBM LGG.G-CIMP-low	6	0.780303	7	1.75313	0.00010773	0.000261038	25	Brain Cancer	NA	Central Nervous System	CCLE
SRR8615925	CVCL_1715	SW1088	GBM LGG.G-CIMP-low	6	0.768296	23	2.03464	1.14871e-07	6.57896e-07	9	Brain Cancer	Primary	Central Nervous System	CCLE
SRR8615837	CVCL_3954	LN-215	GBM LGG.G-CIMP-low	6	0.764314	31	2.47476	3.78942e-13	2.07441e-11	1	Brain Cancer	NA	Central Nervous System	CCLE
SRR8615248	CVCL_1118	CCF-STTG1	GBM LGG.G-CIMP-low	9	0.772178	15	1.88226	7.87571e-07	3.54407e-06	20	Brain Cancer	Primary	Central Nervous System	CCLE
SRR8615656	CVCL_5064	SNU-466	GBM LGG.G-CIMP-low	10	0.778786	8	1.67919	0.000173446	0.000352487	29	Brain Cancer	NA	Central Nervous System	CCLE
SRR8615400	CVCL_3955	LN-340	GBM LGG.G-CIMP-low	11	0.777543	9	1.65589	0.000389617	0.000717716	32	Brain Cancer	NA	Central Nervous System	CCLE
SRR8615835	CVCL_3957	LN-235	GBM LGG.G-CIMP-low	12	0.770033	21	1.86388	6.67088e-06	2.10133e-05	21	Brain Cancer	NA	Central Nervous System	CCLE
SRR8615382	CVCL_2050	GOS-3	GBM LGG.G-CIMP-low	13	0.776363	11	1.64578	0.000517479	0.000905589	34	Brain Cancer	Primary	Central Nervous System	CCLE
SRR8616008	CVCL_1173	DK-MG	GBM LGG.G-CIMP-low	14	0.770182	20	1.74982	7.05043e-05	0.00019312	26	Brain Cancer	Primary	Central Nervous System	CCLE
SRR8615403	CVCL_3958	LN-319	GBM LGG.G-CIMP-low	15	0.770264	19	1.69426	0.000143972	0.000312767	28	Brain Cancer	NA	Central Nervous System	CCLE
SRR8615647	CVCL_1052	8-MG-BA	GBM LGG.G-CIMP-low	15	0.756587	44	2.25851	3.99715e-10	6.29552e-09	3	Brain Cancer	Primary	Central Nervous System	CCLE
SRR8615703	CVCL_0378	KNS-42	GBM LGG.G-CIMP-low	17	0.770595	17	1.65791	0.000307594	0.000587224	31	Brain Cancer	Primary	Central Nervous System	CCLE
SRR8615249	CVCL_1117	CAS-1	GBM LGG.G-CIMP-low	18	0.787253	3	1.43538	0.0274858	0.0360751	46	Brain Cancer	Primary	Central Nervous System	CCLE
SRR8615732	CVCL_1227	GB-1	GBM LGG.G-CIMP-low	19	0.75685	43	2.0712	1.26471e-09	1.5785e-08	7	Brain Cancer	Primary	Central Nervous System	CCLE
SRR8615566	CVCL_5010	SNU-1105	GBM LGG.G-CIMP-low	20	0.773024	13	1.55791	0.00297835	0.00474918	39	Brain Cancer	Primary	Central Nervous System	CCLE
SRR8615911	CVCL_2971	KG-1-C	GBM LGG.G-CIMP-low	20	0.766099	25	1.69444	0.000123567	0.000288323	27	Brain Cancer	Primary	Central Nervous System	CCLE
SRR8615648	CVCL_0131	A-172	GBM LGG.G-CIMP-low	22	0.760578	37	1.90743	1.51447e-06	5.96322e-06	17	Brain Cancer	Primary	Central Nervous System	CCLE
SRR8616026	CVCL_5080	SNU-626	GBM LGG.G-CIMP-low	23	0.786348	4	1.28332	0.0729271	0.0895643	51	Brain Cancer	NA	Central Nervous System	CCLE
SRR8618313	CVCL_1795	YH-13	GBM LGG.G-CIMP-low	24	0.763029	32	1.76784	4.57427e-05	0.000130991	24	Brain Cancer	Primary	Central Nervous System	CCLE
SRR8615693	CVCL_4773	U-343MGa	GBM LGG.G-CIMP-low	25	0.761146	35	1.8317	9.10057e-06	2.73017e-05	22	Brain Cancer	NA	Central Nervous System	CCLE
SRR8615388	CVCL_1239	H4	GBM LGG.G-CIMP-low	25	0.760043	38	1.89931	7.96082e-05	0.000200613	19	Brain Cancer	Primary	Central Nervous System	CCLE
SRR8615745	CVCL_1690	SF295	GBM LGG.G-CIMP-low	27	0.756868	42	1.93344	8.64198e-07	3.62963e-06	16	Brain Cancer	Primary	Central Nervous System	CCLE
SRR8615784	CVCL_0844	Hs 683	GBM LGG.G-CIMP-low	28	0.770439	18	1.51865	0.012193	0.0170702	42	Brain Cancer	Primary	Central Nervous System	CCLE
SRR8616073	CVCL_1343	KS-1 [Human glioblastoma]	GBM LGG.G-CIMP-low	28	0.751919	48	1.95343	1.38055e-07	7.24789e-07	12	Brain Cancer	Primary	Central Nervous System	CCLE
SRR8615761	CVCL_0401	M059K	GBM LGG.G-CIMP-low	30	0.743763	58	2.1637	3.20954e-10	6.29552e-09	4	Brain Cancer	Primary	Central Nervous System	CCLE
HPA_2+SRR8615690	CVCL_0021	U-251MG	GBM LGG.G-CIMP-low	31	0.781252	6	1.14407	0.205794	0.227457	57	Brain Cancer	Primary	Central Nervous System	HPA+CCLE
HPA_1+SRR8615723	CVCL_0022	U-87MG ATCC	GBM LGG.G-CIMP-low	31	0.761863	33	1.6642	0.000398731	0.000717716	30	Brain Cancer	Primary	Central Nervous System	HPA+CCLE
SRR8615953	CVCL_1169	DBTRG-05MG	GBM LGG.G-CIMP-low	33	0.776376	10	1.22954	0.105894	0.123543	54	Brain Cancer	Primary	Central Nervous System	CCLE
SRR8615714	CVCL_1323	KALS-1	GBM LGG.G-CIMP-low	34	0.767395	24	1.53377	0.00784661	0.0114962	41	Brain Cancer	Primary	Central Nervous System	CCLE
SRR8616089	CVCL_6735	TM-31	GBM LGG.G-CIMP-low	35	0.772653	14	1.25231	0.0739261	0.0895643	52	Brain Cancer	NA	Central Nervous System	CCLE
SRR8615410	CVCL_1070	AM-38	GBM LGG.G-CIMP-low	35	0.72943	64	2.28245	6.58544e-13	2.07441e-11	2	Brain Cancer	Primary	Central Nervous System	CCLE
SRR8615567	CVCL_1722	SW1783	GBM LGG.G-CIMP-low	37	0.766045	26	1.50027	0.00509379	0.00764069	43	Brain Cancer	Primary	Central Nervous System	CCLE
SRR8616030	CVCL_5087	SNU-738	GBM LGG.G-CIMP-low	38	0.745468	56	1.94639	6.02991e-08	4.00104e-07	14	Brain Cancer	NA	Central Nervous System	CCLE
SRR8615957	CVCL_1155	D283 Med	GBM LGG.G-CIMP-low	39	0.74191	60	1.98783	1.50333e-09	1.5785e-08	11	Brain Cancer	Metastasis	Abdomen	CCLE
SRR8615544	CVCL_3959	LN-428	GBM LGG.G-CIMP-low	40	0.748626	50	1.8132	7.84006e-05	0.000200613	23	Brain Cancer	NA	Central Nervous System	CCLE
SRR8615491	CVCL_5779	IOMM-Lee	GBM LGG.G-CIMP-low	40	0.732443	63	1.98993	1.9664e-09	1.76976e-08	10	Brain Cancer	NA	Central Nervous System	CCLE
SRR8615383	CVCL_1233	GMS-10	GBM LGG.G-CIMP-low	42	0.766002	27	1.3402	0.043956	0.0553846	48	Brain Cancer	Primary	Central Nervous System	CCLE
SRR8615689	CVCL_A758	U-178MG	GBM LGG.G-CIMP-low	43	0.74247	59	1.9031	2.04647e-06	7.584e-06	18	Brain Cancer	NA	Central Nervous System	CCLE
SRR8615872	CVCL_3956	LN-382	GBM LGG.G-CIMP-low	44	0.765064	29	1.33384	0.028971	0.0372485	50	Brain Cancer	NA	Central Nervous System	CCLE
SRR8615836	CVCL_0393	LN-229	GBM LGG.G-CIMP-low	45	0.765726	28	1.20025	0.116883	0.133884	55	Brain Cancer	Primary	Central Nervous System	CCLE
SRR8615702	CVCL_2798	KNS-60	GBM LGG.G-CIMP-low	46	0.749618	49	1.63295	0.00124256	0.00206003	35	Brain Cancer	Primary	Central Nervous System	CCLE
SRR8615830	CVCL_0556	T98G	GBM LGG.G-CIMP-low	47	0.768776	22	0.620762	0.999001	0.999001	63	Brain Cancer	Primary	Central Nervous System	CCLE
SRR8615962	CVCL_1167	Daoy	GBM LGG.G-CIMP-low	47	0.755279	47	1.56532	0.00301535	0.00474918	38	Brain Cancer	Primary	Central Nervous System	CCLE
SRR8615546	CVCL_3962	LN-464	GBM LGG.G-CIMP-low	49	0.74629	55	1.65466	0.000157576	0.000330909	33	Brain Cancer	NA	Central Nervous System	CCLE
SRR8615748	CVCL_1691	SF539	GBM LGG.G-CIMP-low	50	0.764985	30	1.02303	0.444555	0.474695	59	Brain Cancer	Primary	Central Nervous System	CCLE
SRR8615752	CVCL_1688	SF126	GBM LGG.G-CIMP-low	50	0.75651	45	1.47655	0.00371831	0.0057135	44	Brain Cancer	Primary	Central Nervous System	CCLE
SRR8615442	CVCL_1608	NMC-G1	GBM LGG.G-CIMP-low	52	0.761863	34	1.15892	0.17982	0.202298	56	Brain Cancer	Primary	Central Nervous System	CCLE
HPA_5+SRR8615742	CVCL_1226	GaMG	GBM LGG.G-CIMP-low	53	0.756359	46	1.47611	0.00875208	0.0125314	45	Brain Cancer	Primary	Central Nervous System	HPA+CCLE
SRR8615838	CVCL_0392	LN-18	GBM LGG.G-CIMP-low	54	0.757549	40	1.24029	0.0809191	0.0961868	53	Brain Cancer	Primary	Central Nervous System	CCLE
SRR8615545	CVCL_3960	LN-443	GBM LGG.G-CIMP-low	55	0.758666	39	1.05307	0.355644	0.386303	58	Brain Cancer	NA	Central Nervous System	CCLE
SRR8615960	CVCL_0018	D341 Med	GBM LGG.G-CIMP-low	56	0.737344	62	1.59996	0.000141705	0.000312767	37	Brain Cancer	NA	Central Nervous System	CCLE
SRR8615384	CVCL_1231	GI-1	GBM LGG.G-CIMP-low	57	0.760872	36	#N/A	#N/A	#N/A	64	Brain Cancer	Primary	Central Nervous System	CCLE
SRR8615649	CVCL_8481	A-1207	GBM LGG.G-CIMP-low	57	0.747437	51	1.33621	0.024975	0.0334772	49	Brain Cancer	NA	Central Nervous System	CCLE
SRR8615688	CVCL_0633	U-118MG	GBM LGG.G-CIMP-low	57	0.747351	53	1.36781	0.024975	0.0334772	47	Brain Cancer	Primary	Central Nervous System	CCLE
SRR8616082	CVCL_5723	CH-157MN	GBM LGG.G-CIMP-low	60	0.74176	61	1.5529	0.000755606	0.00128657	40	Brain Cancer	NA	Central Nervous System	CCLE
SRR8615751	CVCL_V613	SF172	GBM LGG.G-CIMP-low	60	0.706701	65	1.6315	0.000307594	0.000587224	36	Brain Cancer	NA	Central Nervous System	CCLE
SRR8616173	CVCL_1798	42-MG-BA	GBM LGG.G-CIMP-low	62	0.757299	41	0.686211	0.991	0.999001	62	Brain Cancer	Primary	Central Nervous System	CCLE
SRR8615867	CVCL_1624	ONS-76	GBM LGG.G-CIMP-low	63	0.747414	52	0.71468	0.953047	0.999001	60	Brain Cancer	Primary	Central Nervous System	CCLE
HPA_3	CVCL_0020	U-138MG	GBM LGG.G-CIMP-low	64	0.747197	54	0.710652	0.992008	0.999001	61	Brain Cancer	NA	central_nervous_system	HPA
SRR8615548	CVCL_0394	LN-308	GBM LGG.G-CIMP-low	65	0.743894	57	#N/A	#N/A	#N/A	65	Brain Cancer	NA	Central Nervous System	CCLE
SRR8616026	CVCL_5080	SNU-626	GBM LGG.LGm6-GBM	1	0.791296	5	1.6235	5.43025e-09	1.85772e-08	12	Brain Cancer	NA	Central Nervous System	CCLE
SRR8616008	CVCL_1173	DK-MG	GBM LGG.LGm6-GBM	2	0.781845	11	1.85898	1.36604e-17	1.47988e-16	7	Brain Cancer	Primary	Central Nervous System	CCLE
SRR8615249	CVCL_1117	CAS-1	GBM LGG.LGm6-GBM	3	0.79507	3	1.57261	1.86532e-07	5.7736e-07	19	Brain Cancer	Primary	Central Nervous System	CCLE
SRR8618313	CVCL_1795	YH-13	GBM LGG.LGm6-GBM	3	0.775394	20	2.00053	2.10291e-22	1.36689e-20	2	Brain Cancer	Primary	Central Nervous System	CCLE
SRR8615708	CVCL_2799	KNS-81	GBM LGG.LGm6-GBM	5	0.783156	9	1.50801	8.38656e-07	2.18051e-06	22	Brain Cancer	Primary	Central Nervous System	CCLE
SRR8615652	CVCL_5069	SNU-489	GBM LGG.LGm6-GBM	6	0.78725	6	1.44306	6.60175e-06	1.53255e-05	27	Brain Cancer	NA	Central Nervous System	CCLE
SRR8618312	CVCL_1796	YKG-1	GBM LGG.LGm6-GBM	7	0.794149	4	1.42419	3.84464e-05	7.57278e-05	31	Brain Cancer	Primary	Central Nervous System	CCLE
SRR8615953	CVCL_1169	DBTRG-05MG	GBM LGG.LGm6-GBM	7	0.785455	7	1.44227	7.29439e-06	1.63495e-05	28	Brain Cancer	Primary	Central Nervous System	CCLE
SRR8615784	CVCL_0844	Hs 683	GBM LGG.LGm6-GBM	9	0.78036	13	1.50751	5.01182e-06	1.20655e-05	23	Brain Cancer	Primary	Central Nervous System	CCLE
SRR8615930	CVCL_5033	SNU-201	GBM LGG.LGm6-GBM	10	0.805942	1	1.32478	0.00238639	0.00369322	36	Brain Cancer	Primary	Central Nervous System	CCLE
SRR8615703	CVCL_0378	KNS-42	GBM LGG.LGm6-GBM	11	0.773144	23	1.60595	1.20502e-10	5.59473e-10	16	Brain Cancer	Primary	Central Nervous System	CCLE
SRR8615925	CVCL_1715	SW1088	GBM LGG.LGm6-GBM	12	0.773961	22	1.57888	8.58925e-09	2.79151e-08	18	Brain Cancer	Primary	Central Nervous System	CCLE
SRR8615837	CVCL_3954	LN-215	GBM LGG.LGm6-GBM	13	0.766818	36	1.94188	7.28746e-17	6.76693e-16	5	Brain Cancer	NA	Central Nervous System	CCLE
SRR8615911	CVCL_2971	KG-1-C	GBM LGG.LGm6-GBM	14	0.770487	28	1.61166	2.66981e-09	1.02081e-08	14	Brain Cancer	Primary	Central Nervous System	CCLE
SRR8615647	CVCL_1052	8-MG-BA	GBM LGG.LGm6-GBM	14	0.763573	39	1.99584	7.52301e-18	9.77991e-17	3	Brain Cancer	Primary	Central Nervous System	CCLE
SRR8615962	CVCL_1167	Daoy	GBM LGG.LGm6-GBM	14	0.762297	41	2.02812	3.76032e-20	8.14736e-19	1	Brain Cancer	Primary	Central Nervous System	CCLE
SRR8615388	CVCL_1239	H4	GBM LGG.LGm6-GBM	17	0.764203	38	1.86573	9.10792e-14	5.38195e-13	6	Brain Cancer	Primary	Central Nervous System	CCLE
SRR8615852	CVCL_1706	SNB-75	GBM LGG.LGm6-GBM	18	0.797338	2	1.25117	0.0150205	0.0191438	44	Brain Cancer	Primary	Central Nervous System	CCLE
SRR8615702	CVCL_2798	KNS-60	GBM LGG.LGm6-GBM	19	0.755299	47	1.98128	1.83663e-18	2.98452e-17	4	Brain Cancer	Primary	Central Nervous System	CCLE
SRR8615403	CVCL_3958	LN-319	GBM LGG.LGm6-GBM	20	0.771766	26	1.46069	1.42891e-06	3.57227e-06	26	Brain Cancer	NA	Central Nervous System	CCLE
SRR8615656	CVCL_5064	SNU-466	GBM LGG.LGm6-GBM	21	0.780217	14	1.28986	0.000984846	0.00156134	41	Brain Cancer	NA	Central Nervous System	CCLE
SRR8615384	CVCL_1231	GI-1	GBM LGG.LGm6-GBM	21	0.767692	34	1.54881	7.55889e-10	3.27552e-09	21	Brain Cancer	Primary	Central Nervous System	CCLE
SRR8615566	CVCL_5010	SNU-1105	GBM LGG.LGm6-GBM	23	0.781043	12	1.24509	0.00784661	0.0110584	46	Brain Cancer	Primary	Central Nervous System	CCLE
SRR8615567	CVCL_1722	SW1783	GBM LGG.LGm6-GBM	23	0.776786	18	1.30641	0.000453414	0.000755689	40	Brain Cancer	Primary	Central Nervous System	CCLE
SRR8615748	CVCL_1691	SF539	GBM LGG.LGm6-GBM	23	0.772221	25	1.39171	2.33175e-05	4.73636e-05	33	Brain Cancer	Primary	Central Nervous System	CCLE
SRR8615382	CVCL_2050	GOS-3	GBM LGG.LGm6-GBM	26	0.777988	16	1.26425	0.00576304	0.00832439	43	Brain Cancer	Primary	Central Nervous System	CCLE
SRR8615248	CVCL_1118	CCF-STTG1	GBM LGG.LGm6-GBM	26	0.777199	17	1.26815	0.000929623	0.00151064	42	Brain Cancer	Primary	Central Nervous System	CCLE
SRR8615838	CVCL_0392	LN-18	GBM LGG.LGm6-GBM	26	0.757543	46	1.61829	7.9452e-11	3.9726e-10	13	Brain Cancer	Primary	Central Nervous System	CCLE
SRR8616073	CVCL_1343	KS-1 [Human glioblastoma]	GBM LGG.LGm6-GBM	26	0.753647	49	1.69205	4.47067e-15	3.63242e-14	10	Brain Cancer	Primary	Central Nervous System	CCLE
SRR8615400	CVCL_3955	LN-340	GBM LGG.LGm6-GBM	30	0.782108	10	1.17552	0.0193754	0.0233222	53	Brain Cancer	NA	Central Nervous System	CCLE
SRR8615761	CVCL_0401	M059K	GBM LGG.LGm6-GBM	31	0.749858	55	1.72356	4.35122e-14	2.82829e-13	9	Brain Cancer	Primary	Central Nervous System	CCLE
SRR8615872	CVCL_3956	LN-382	GBM LGG.LGm6-GBM	32	0.769353	31	1.35486	8.06567e-05	0.000154197	34	Brain Cancer	NA	Central Nervous System	CCLE
SRR8615546	CVCL_3962	LN-464	GBM LGG.LGm6-GBM	32	0.748813	57	1.85012	1.73521e-20	5.63942e-19	8	Brain Cancer	NA	Central Nervous System	CCLE
SRR8615836	CVCL_0393	LN-229	GBM LGG.LGm6-GBM	34	0.768535	32	1.33703	0.000214257	0.000376397	35	Brain Cancer	Primary	Central Nervous System	CCLE
SRR8615746	CVCL_1689	SF268	GBM LGG.LGm6-GBM	35	0.776049	19	1.23203	0.00290436	0.00439031	49	Brain Cancer	Primary	Central Nervous System	CCLE
HPA_2+SRR8615690	CVCL_0021	U-251MG	GBM LGG.LGm6-GBM	36	0.783847	8	1.01154	0.425574	0.446167	62	Brain Cancer	Primary	Central Nervous System	HPA+CCLE
SRR8615835	CVCL_3957	LN-235	GBM LGG.LGm6-GBM	36	0.779121	15	1.15057	0.037962	0.0448642	55	Brain Cancer	NA	Central Nervous System	CCLE
SRR8615867	CVCL_1624	ONS-76	GBM LGG.LGm6-GBM	36	0.75064	53	1.60028	4.27352e-09	1.54322e-08	17	Brain Cancer	Primary	Central Nervous System	CCLE
SRR8615714	CVCL_1323	KALS-1	GBM LGG.LGm6-GBM	39	0.772442	24	1.23618	0.0193754	0.0233222	48	Brain Cancer	Primary	Central Nervous System	CCLE
SRR8615752	CVCL_1688	SF126	GBM LGG.LGm6-GBM	40	0.761734	43	1.42627	4.81061e-07	1.35952e-06	30	Brain Cancer	Primary	Central Nervous System	CCLE
SRR8615544	CVCL_3959	LN-428	GBM LGG.LGm6-GBM	41	0.752819	50	1.46792	1.63363e-05	3.42535e-05	24	Brain Cancer	NA	Central Nervous System	CCLE
SRR8615648	CVCL_0131	A-172	GBM LGG.LGm6-GBM	42	0.766117	37	1.30884	0.000339492	0.000580709	39	Brain Cancer	Primary	Central Nervous System	CCLE
SRR8615957	CVCL_1155	D283 Med	GBM LGG.LGm6-GBM	42	0.737951	61	1.60826	3.49485e-12	1.89304e-11	15	Brain Cancer	Metastasis	Abdomen	CCLE
SRR8615751	CVCL_V613	SF172	GBM LGG.LGm6-GBM	42	0.708396	65	1.68238	1.22269e-14	8.83051e-14	11	Brain Cancer	NA	Central Nervous System	CCLE
SRR8615383	CVCL_1233	GMS-10	GBM LGG.LGm6-GBM	45	0.770028	30	1.22949	0.00799607	0.0110584	50	Brain Cancer	Primary	Central Nervous System	CCLE
SRR8616082	CVCL_5723	CH-157MN	GBM LGG.LGm6-GBM	46	0.74751	58	1.46104	2.22404e-07	6.57102e-07	25	Brain Cancer	NA	Central Nervous System	CCLE
SRR8615410	CVCL_1070	AM-38	GBM LGG.LGm6-GBM	46	0.727306	63	1.55704	2.25416e-09	9.15751e-09	20	Brain Cancer	Primary	Central Nervous System	CCLE
SRR8616089	CVCL_6735	TM-31	GBM LGG.LGm6-GBM	48	0.77501	21	1.00068	0.485514	0.500928	63	Brain Cancer	NA	Central Nervous System	CCLE
SRR8615442	CVCL_1608	NMC-G1	GBM LGG.LGm6-GBM	48	0.771111	27	1.11614	0.102897	0.117339	57	Brain Cancer	Primary	Central Nervous System	CCLE
SRR8615732	CVCL_1227	GB-1	GBM LGG.LGm6-GBM	50	0.7551	48	1.31308	0.000164377	0.000296792	38	Brain Cancer	Primary	Central Nervous System	CCLE
SRR8615688	CVCL_0633	U-118MG	GBM LGG.LGm6-GBM	50	0.750484	54	1.42363	8.96163e-06	1.94169e-05	32	Brain Cancer	Primary	Central Nervous System	CCLE
SRR8615745	CVCL_1690	SF295	GBM LGG.LGm6-GBM	52	0.762138	42	1.24694	0.00427583	0.00631656	45	Brain Cancer	Primary	Central Nervous System	CCLE
SRR8615548	CVCL_0394	LN-308	GBM LGG.LGm6-GBM	53	0.74412	60	1.43125	5.66202e-07	1.53346e-06	29	Brain Cancer	NA	Central Nervous System	CCLE
SRR8615830	CVCL_0556	T98G	GBM LGG.LGm6-GBM	54	0.770451	29	1.01353	0.423576	0.446167	61	Brain Cancer	Primary	Central Nervous System	CCLE
SRR8615693	CVCL_4773	U-343MGa	GBM LGG.LGm6-GBM	55	0.768176	33	1.08554	0.135864	0.152262	58	Brain Cancer	NA	Central Nervous System	CCLE
HPA_5+SRR8615742	CVCL_1226	GaMG	GBM LGG.LGm6-GBM	56	0.759718	45	1.24162	0.0102379	0.0138638	47	Brain Cancer	Primary	Central Nervous System	HPA+CCLE
SRR8616030	CVCL_5087	SNU-738	GBM LGG.LGm6-GBM	57	0.749822	56	1.32039	8.96811e-05	0.000166551	37	Brain Cancer	NA	Central Nervous System	CCLE
SRR8615545	CVCL_3960	LN-443	GBM LGG.LGm6-GBM	58	0.761177	44	1.20022	0.0139743	0.0181666	51	Brain Cancer	NA	Central Nervous System	CCLE
SRR8616173	CVCL_1798	42-MG-BA	GBM LGG.LGm6-GBM	59	0.762843	40	1.1172	0.0609391	0.0707328	56	Brain Cancer	Primary	Central Nervous System	CCLE
HPA_1+SRR8615723	CVCL_0022	U-87MG ATCC	GBM LGG.LGm6-GBM	60	0.767396	35	0.975552	0.598402	0.607752	64	Brain Cancer	Primary	Central Nervous System	HPA+CCLE
SRR8615649	CVCL_8481	A-1207	GBM LGG.LGm6-GBM	61	0.752079	51	1.0226	0.355644	0.385281	60	Brain Cancer	NA	Central Nervous System	CCLE
SRR8615689	CVCL_A758	U-178MG	GBM LGG.LGm6-GBM	61	0.744597	59	1.19745	0.0108357	0.0143739	52	Brain Cancer	NA	Central Nervous System	CCLE
HPA_3	CVCL_0020	U-138MG	GBM LGG.LGm6-GBM	63	0.751658	52	0.809844	1	1	65	Brain Cancer	NA	central_nervous_system	HPA
SRR8615960	CVCL_0018	D341 Med	GBM LGG.LGm6-GBM	64	0.726646	64	1.1709	0.0163715	0.0204644	54	Brain Cancer	NA	Central Nervous System	CCLE
SRR8615491	CVCL_5779	IOMM-Lee	GBM LGG.LGm6-GBM	65	0.729655	62	1.04899	0.213786	0.235527	59	Brain Cancer	NA	Central Nervous System	CCLE
SRR8618312	CVCL_1796	YKG-1	GBM LGG.Mesenchymal-like	1	0.788701	5	1.61886	0.000755606	0.00524619	9	Brain Cancer	Primary	Central Nervous System	CCLE
SRR8615708	CVCL_2799	KNS-81	GBM LGG.Mesenchymal-like	2	0.78079	8	1.45554	0.0088928	0.0271019	19	Brain Cancer	Primary	Central Nervous System	CCLE
SRR8615925	CVCL_1715	SW1088	GBM LGG.Mesenchymal-like	3	0.76957	22	1.63297	0.000773924	0.00524619	8	Brain Cancer	Primary	Central Nervous System	CCLE
SRR8615567	CVCL_1722	SW1783	GBM LGG.Mesenchymal-like	4	0.770179	20	1.53394	0.00172116	0.00917953	12	Brain Cancer	Primary	Central Nervous System	CCLE
SRR8615383	CVCL_1233	GMS-10	GBM LGG.Mesenchymal-like	5	0.767097	27	1.66217	0.000819718	0.00524619	7	Brain Cancer	Primary	Central Nervous System	CCLE
SRR8615784	CVCL_0844	Hs 683	GBM LGG.Mesenchymal-like	6	0.774511	14	1.41067	0.0256835	0.0632209	22	Brain Cancer	Primary	Central Nervous System	CCLE
SRR8615837	CVCL_3954	LN-215	GBM LGG.Mesenchymal-like	6	0.765009	33	1.92062	7.98907e-06	0.000170434	3	Brain Cancer	NA	Central Nervous System	CCLE
SRR8615248	CVCL_1118	CCF-STTG1	GBM LGG.Mesenchymal-like	8	0.772191	17	1.43362	0.00539124	0.0194332	20	Brain Cancer	Primary	Central Nervous System	CCLE
SRR8615872	CVCL_3956	LN-382	GBM LGG.Mesenchymal-like	8	0.765988	31	1.67169	0.000205188	0.00218867	6	Brain Cancer	NA	Central Nervous System	CCLE
SRR8615835	CVCL_3957	LN-235	GBM LGG.Mesenchymal-like	10	0.773203	16	1.39797	0.0117325	0.0341308	23	Brain Cancer	NA	Central Nervous System	CCLE
SRR8616089	CVCL_6735	TM-31	GBM LGG.Mesenchymal-like	10	0.769553	23	1.48344	0.00494507	0.0194332	16	Brain Cancer	NA	Central Nervous System	CCLE
SRR8615745	CVCL_1690	SF295	GBM LGG.Mesenchymal-like	10	0.757545	38	2.05905	5.08715e-08	1.62789e-06	1	Brain Cancer	Primary	Central Nervous System	CCLE
SRR8615249	CVCL_1117	CAS-1	GBM LGG.Mesenchymal-like	13	0.789072	4	1.23467	0.106893	0.184896	36	Brain Cancer	Primary	Central Nervous System	CCLE
SRR8618313	CVCL_1795	YH-13	GBM LGG.Mesenchymal-like	13	0.766501	30	1.58884	0.000783083	0.00524619	10	Brain Cancer	Primary	Central Nervous System	CCLE
SRR8615647	CVCL_1052	8-MG-BA	GBM LGG.Mesenchymal-like	15	0.760536	37	1.77114	0.000139577	0.00178659	4	Brain Cancer	Primary	Central Nervous System	CCLE
HPA_2+SRR8615690	CVCL_0021	U-251MG	GBM LGG.Mesenchymal-like	16	0.780209	9	1.26176	0.0689311	0.129753	33	Brain Cancer	Primary	Central Nervous System	HPA+CCLE
SRR8615400	CVCL_3955	LN-340	GBM LGG.Mesenchymal-like	16	0.775871	12	1.29889	0.042957	0.0859141	30	Brain Cancer	NA	Central Nervous System	CCLE
SRR8615746	CVCL_1689	SF268	GBM LGG.Mesenchymal-like	16	0.769354	24	1.47173	0.0023124	0.0113841	18	Brain Cancer	Primary	Central Nervous System	CCLE
SRR8615652	CVCL_5069	SNU-489	GBM LGG.Mesenchymal-like	19	0.784968	6	1.12567	0.227772	0.347081	40	Brain Cancer	NA	Central Nervous System	CCLE
SRR8615442	CVCL_1608	NMC-G1	GBM LGG.Mesenchymal-like	20	0.769869	21	1.35249	0.0238812	0.0611358	26	Brain Cancer	Primary	Central Nervous System	CCLE
SRR8615388	CVCL_1239	H4	GBM LGG.Mesenchymal-like	21	0.756732	39	1.52388	0.00859389	0.0271019	13	Brain Cancer	Primary	Central Nervous System	CCLE
SRR8615382	CVCL_2050	GOS-3	GBM LGG.Mesenchymal-like	22	0.779317	10	1.07568	0.317682	0.472829	43	Brain Cancer	Primary	Central Nervous System	CCLE
HPA_5+SRR8615742	CVCL_1226	GaMG	GBM LGG.Mesenchymal-like	23	0.756622	40	1.49766	0.0054656	0.0194332	15	Brain Cancer	Primary	Central Nervous System	HPA+CCLE
SRR8615649	CVCL_8481	A-1207	GBM LGG.Mesenchymal-like	23	0.747762	50	1.74833	1.74533e-05	0.000279252	5	Brain Cancer	NA	Central Nervous System	CCLE
SRR8615838	CVCL_0392	LN-18	GBM LGG.Mesenchymal-like	25	0.752247	45	1.56501	0.00126096	0.00733652	11	Brain Cancer	Primary	Central Nervous System	CCLE
HPA_1+SRR8615723	CVCL_0022	U-87MG ATCC	GBM LGG.Mesenchymal-like	26	0.765843	32	1.35879	0.0316972	0.0751341	25	Brain Cancer	Primary	Central Nervous System	HPA+CCLE
SRR8615953	CVCL_1169	DBTRG-05MG	GBM LGG.Mesenchymal-like	27	0.783564	7	0.927289	0.649351	0.831169	51	Brain Cancer	Primary	Central Nervous System	CCLE
SRR8616082	CVCL_5723	CH-157MN	GBM LGG.Mesenchymal-like	28	0.73842	59	1.96164	4.04365e-08	1.62789e-06	2	Brain Cancer	NA	Central Nervous System	CCLE
SRR8615732	CVCL_1227	GB-1	GBM LGG.Mesenchymal-like	29	0.751791	46	1.47219	0.00257138	0.0117549	17	Brain Cancer	Primary	Central Nervous System	CCLE
SRR8615544	CVCL_3959	LN-428	GBM LGG.Mesenchymal-like	29	0.749049	49	1.52276	0.00658101	0.0221676	14	Brain Cancer	NA	Central Nervous System	CCLE
SRR8615545	CVCL_3960	LN-443	GBM LGG.Mesenchymal-like	31	0.753928	43	1.42195	0.00472199	0.0194332	21	Brain Cancer	NA	Central Nervous System	CCLE
SRR8615930	CVCL_5033	SNU-201	GBM LGG.Mesenchymal-like	32	0.803947	1	0.515584	0.999001	0.999001	64	Brain Cancer	Primary	Central Nervous System	CCLE
SRR8615852	CVCL_1706	SNB-75	GBM LGG.Mesenchymal-like	33	0.790486	3	0.588684	0.998002	0.999001	63	Brain Cancer	Primary	Central Nervous System	CCLE
SRR8616008	CVCL_1173	DK-MG	GBM LGG.Mesenchymal-like	33	0.77462	13	0.879816	0.76024	0.927654	53	Brain Cancer	Primary	Central Nervous System	CCLE
SRR8616026	CVCL_5080	SNU-626	GBM LGG.Mesenchymal-like	35	0.794175	2	#N/A	#N/A	#N/A	65	Brain Cancer	NA	Central Nervous System	CCLE
SRR8616173	CVCL_1798	42-MG-BA	GBM LGG.Mesenchymal-like	36	0.752864	44	1.3887	0.0130776	0.0348735	24	Brain Cancer	Primary	Central Nervous System	CCLE
SRR8615656	CVCL_5064	SNU-466	GBM LGG.Mesenchymal-like	37	0.778025	11	0.712384	0.972028	0.999001	60	Brain Cancer	NA	Central Nervous System	CCLE
SRR8615566	CVCL_5010	SNU-1105	GBM LGG.Mesenchymal-like	38	0.773999	15	0.757495	0.943057	0.999001	57	Brain Cancer	Primary	Central Nervous System	CCLE
SRR8615836	CVCL_0393	LN-229	GBM LGG.Mesenchymal-like	38	0.762341	35	1.23355	0.0799201	0.145632	37	Brain Cancer	Primary	Central Nervous System	CCLE
SRR8615403	CVCL_3958	LN-319	GBM LGG.Mesenchymal-like	40	0.767691	26	0.963337	0.573427	0.780836	47	Brain Cancer	NA	Central Nervous System	CCLE
SRR8615714	CVCL_1323	KALS-1	GBM LGG.Mesenchymal-like	41	0.768083	25	0.936802	0.62038	0.810292	49	Brain Cancer	Primary	Central Nervous System	CCLE
SRR8615748	CVCL_1691	SF539	GBM LGG.Mesenchymal-like	41	0.766879	28	0.970209	0.547453	0.761673	46	Brain Cancer	Primary	Central Nervous System	CCLE
SRR8615703	CVCL_0378	KNS-42	GBM LGG.Mesenchymal-like	43	0.770333	19	0.868958	0.786214	0.927654	56	Brain Cancer	Primary	Central Nervous System	CCLE
SRR8615702	CVCL_2798	KNS-60	GBM LGG.Mesenchymal-like	43	0.751342	47	1.34296	0.03996	0.0845606	28	Brain Cancer	Primary	Central Nervous System	CCLE
SRR8615911	CVCL_2971	KG-1-C	GBM LGG.Mesenchymal-like	45	0.770564	18	0.590178	0.999001	0.999001	62	Brain Cancer	Primary	Central Nervous System	CCLE
SRR8615962	CVCL_1167	Daoy	GBM LGG.Mesenchymal-like	45	0.750646	48	1.27115	0.0819181	0.145632	32	Brain Cancer	Primary	Central Nervous System	CCLE
SRR8615830	CVCL_0556	T98G	GBM LGG.Mesenchymal-like	47	0.766687	29	0.872096	0.797203	0.927654	55	Brain Cancer	Primary	Central Nervous System	CCLE
SRR8615648	CVCL_0131	A-172	GBM LGG.Mesenchymal-like	47	0.76102	36	0.951803	0.596404	0.795205	48	Brain Cancer	Primary	Central Nervous System	CCLE
SRR8615761	CVCL_0401	M059K	GBM LGG.Mesenchymal-like	49	0.741733	54	1.27924	0.037962	0.0837783	31	Brain Cancer	Primary	Central Nervous System	CCLE
SRR8615693	CVCL_4773	U-343MGa	GBM LGG.Mesenchymal-like	50	0.763859	34	0.885091	0.774226	0.927654	52	Brain Cancer	NA	Central Nervous System	CCLE
SRR8615491	CVCL_5779	IOMM-Lee	GBM LGG.Mesenchymal-like	51	0.726414	61	1.34386	0.0123303	0.0343103	27	Brain Cancer	NA	Central Nervous System	CCLE
SRR8616073	CVCL_1343	KS-1 [Human glioblastoma]	GBM LGG.Mesenchymal-like	52	0.746327	51	1.17318	0.115884	0.195173	38	Brain Cancer	Primary	Central Nervous System	CCLE
SRR8615546	CVCL_3962	LN-464	GBM LGG.Mesenchymal-like	53	0.741457	56	1.25229	0.0619381	0.120122	35	Brain Cancer	NA	Central Nervous System	CCLE
SRR8615410	CVCL_1070	AM-38	GBM LGG.Mesenchymal-like	54	0.721066	63	1.30771	0.033966	0.0776366	29	Brain Cancer	Primary	Central Nervous System	CCLE
SRR8615688	CVCL_0633	U-118MG	GBM LGG.Mesenchymal-like	55	0.744846	53	1.12414	0.212787	0.34046	41	Brain Cancer	Primary	Central Nervous System	CCLE
SRR8616030	CVCL_5087	SNU-738	GBM LGG.Mesenchymal-like	56	0.741332	57	1.13828	0.185814	0.304926	39	Brain Cancer	NA	Central Nervous System	CCLE
SRR8615751	CVCL_V613	SF172	GBM LGG.Mesenchymal-like	57	0.704442	65	1.25926	0.040959	0.0845606	34	Brain Cancer	NA	Central Nervous System	CCLE
SRR8615384	CVCL_1231	GI-1	GBM LGG.Mesenchymal-like	58	0.755325	41	0.7162	0.984016	0.999001	59	Brain Cancer	Primary	Central Nervous System	CCLE
SRR8615752	CVCL_1688	SF126	GBM LGG.Mesenchymal-like	58	0.755037	42	0.746213	0.968032	0.999001	58	Brain Cancer	Primary	Central Nervous System	CCLE
SRR8615548	CVCL_0394	LN-308	GBM LGG.Mesenchymal-like	60	0.736818	60	1.10683	0.227772	0.347081	42	Brain Cancer	NA	Central Nervous System	CCLE
SRR8615689	CVCL_A758	U-178MG	GBM LGG.Mesenchymal-like	61	0.738468	58	0.990804	0.486513	0.69193	45	Brain Cancer	NA	Central Nervous System	CCLE
SRR8615960	CVCL_0018	D341 Med	GBM LGG.Mesenchymal-like	62	0.717192	64	1.01498	0.456543	0.664063	44	Brain Cancer	NA	Central Nervous System	CCLE
HPA_3	CVCL_0020	U-138MG	GBM LGG.Mesenchymal-like	63	0.741706	55	0.872407	0.829171	0.947624	54	Brain Cancer	NA	central_nervous_system	HPA
SRR8615957	CVCL_1155	D283 Med	GBM LGG.Mesenchymal-like	64	0.722278	62	0.927383	0.667333	0.837437	50	Brain Cancer	Metastasis	Abdomen	CCLE
SRR8615867	CVCL_1624	ONS-76	GBM LGG.Mesenchymal-like	65	0.745849	52	0.699692	0.964036	0.999001	61	Brain Cancer	Primary	Central Nervous System	CCLE
SRR8618312	CVCL_1796	YKG-1	GBM LGG.NA	1	0.788677	4	1.99265	1.27129e-05	5.81163e-05	8	Brain Cancer	Primary	Central Nervous System	CCLE
SRR8616026	CVCL_5080	SNU-626	GBM LGG.NA	2	0.793095	2	1.93384	8.69244e-06	4.27936e-05	13	Brain Cancer	NA	Central Nervous System	CCLE
HPA_2+SRR8615690	CVCL_0021	U-251MG	GBM LGG.NA	3	0.781993	8	1.91041	4.63503e-05	0.000174495	14	Brain Cancer	Primary	Central Nervous System	HPA+CCLE
SRR8615566	CVCL_5010	SNU-1105	GBM LGG.NA	4	0.773816	13	1.95231	7.7112e-06	4.11264e-05	11	Brain Cancer	Primary	Central Nervous System	CCLE
SRR8615835	CVCL_3957	LN-235	GBM LGG.NA	4	0.773568	14	1.97261	1.22356e-06	8.70086e-06	10	Brain Cancer	NA	Central Nervous System	CCLE
SRR8616008	CVCL_1173	DK-MG	GBM LGG.NA	6	0.773295	16	1.94674	2.94366e-06	1.88394e-05	12	Brain Cancer	Primary	Central Nervous System	CCLE
SRR8615930	CVCL_5033	SNU-201	GBM LGG.NA	7	0.802954	1	1.4583	0.023628	0.04087	35	Brain Cancer	Primary	Central Nervous System	CCLE
SRR8615400	CVCL_3955	LN-340	GBM LGG.NA	7	0.777416	12	1.71869	0.000453867	0.00107583	24	Brain Cancer	NA	Central Nervous System	CCLE
SRR8616089	CVCL_6735	TM-31	GBM LGG.NA	7	0.770165	21	1.89374	4.19066e-06	2.4382e-05	15	Brain Cancer	NA	Central Nervous System	CCLE
SRR8615953	CVCL_1169	DBTRG-05MG	GBM LGG.NA	10	0.783397	7	1.53333	0.0103977	0.0214663	30	Brain Cancer	Primary	Central Nervous System	CCLE
SRR8615648	CVCL_0131	A-172	GBM LGG.NA	10	0.761525	36	2.13414	1.2464e-08	3.98849e-07	1	Brain Cancer	Primary	Central Nervous System	CCLE
SRR8615925	CVCL_1715	SW1088	GBM LGG.NA	12	0.769285	23	1.86467	2.53228e-05	0.000108044	16	Brain Cancer	Primary	Central Nervous System	CCLE
HPA_1+SRR8615723	CVCL_0022	U-87MG ATCC	GBM LGG.NA	12	0.763454	33	2.07928	1.73886e-07	2.22574e-06	6	Brain Cancer	Primary	Central Nervous System	HPA+CCLE
SRR8615836	CVCL_0393	LN-229	GBM LGG.NA	12	0.763451	34	2.08388	3.00014e-08	6.4003e-07	5	Brain Cancer	Primary	Central Nervous System	CCLE
SRR8618313	CVCL_1795	YH-13	GBM LGG.NA	15	0.76506	32	1.99002	9.83985e-07	7.87188e-06	9	Brain Cancer	Primary	Central Nervous System	CCLE
SRR8615647	CVCL_1052	8-MG-BA	GBM LGG.NA	15	0.759959	37	2.11111	3.8839e-07	3.66375e-06	4	Brain Cancer	Primary	Central Nervous System	CCLE
SRR8615714	CVCL_1323	KALS-1	GBM LGG.NA	17	0.768545	24	1.77692	0.000110206	0.000335867	19	Brain Cancer	Primary	Central Nervous System	CCLE
SRR8615382	CVCL_2050	GOS-3	GBM LGG.NA	18	0.778532	10	1.47644	0.0251078	0.0422868	34	Brain Cancer	Primary	Central Nervous System	CCLE
SRR8615703	CVCL_0378	KNS-42	GBM LGG.NA	19	0.771084	20	1.69958	0.000252911	0.000703754	26	Brain Cancer	Primary	Central Nervous System	CCLE
SRR8615656	CVCL_5064	SNU-466	GBM LGG.NA	20	0.77831	11	1.41718	0.0130776	0.0246166	37	Brain Cancer	NA	Central Nervous System	CCLE
SRR8615852	CVCL_1706	SNB-75	GBM LGG.NA	21	0.791069	3	1.1782	0.186	0.254384	46	Brain Cancer	Primary	Central Nervous System	CCLE
SRR8615708	CVCL_2799	KNS-81	GBM LGG.NA	22	0.779524	9	1.29455	0.0809191	0.120438	41	Brain Cancer	Primary	Central Nervous System	CCLE
SRR8615702	CVCL_2798	KNS-60	GBM LGG.NA	22	0.752418	47	2.12996	1.25409e-07	2.00655e-06	3	Brain Cancer	Primary	Central Nervous System	CCLE
SRR8615962	CVCL_1167	Daoy	GBM LGG.NA	22	0.751296	48	2.13102	4.00723e-07	3.66375e-06	2	Brain Cancer	Primary	Central Nervous System	CCLE
SRR8615442	CVCL_1608	NMC-G1	GBM LGG.NA	25	0.767666	26	1.7005	0.0004443	0.00107583	25	Brain Cancer	Primary	Central Nervous System	CCLE
SRR8615383	CVCL_1233	GMS-10	GBM LGG.NA	25	0.766297	29	1.72956	0.000421937	0.00107583	22	Brain Cancer	Primary	Central Nervous System	CCLE
SRR8615249	CVCL_1117	CAS-1	GBM LGG.NA	27	0.788474	5	1.16169	0.215215	0.286954	47	Brain Cancer	Primary	Central Nervous System	CCLE
SRR8615911	CVCL_2971	KG-1-C	GBM LGG.NA	28	0.76816	25	1.6218	0.00152019	0.00335491	28	Brain Cancer	Primary	Central Nervous System	CCLE
SRR8615830	CVCL_0556	T98G	GBM LGG.NA	29	0.766909	27	1.67989	0.000275696	0.000735188	27	Brain Cancer	Primary	Central Nervous System	CCLE
SRR8615745	CVCL_1690	SF295	GBM LGG.NA	30	0.757279	40	1.79245	6.71202e-05	0.000226089	18	Brain Cancer	Primary	Central Nervous System	CCLE
SRR8615403	CVCL_3958	LN-319	GBM LGG.NA	31	0.771905	19	1.31873	0.044955	0.0719281	40	Brain Cancer	NA	Central Nervous System	CCLE
SRR8615388	CVCL_1239	H4	GBM LGG.NA	32	0.757448	38	1.72393	0.000895672	0.00204725	23	Brain Cancer	Primary	Central Nervous System	CCLE
SRR8615248	CVCL_1118	CCF-STTG1	GBM LGG.NA	33	0.772793	17	1.19198	0.144	0.2048	45	Brain Cancer	Primary	Central Nervous System	CCLE
SRR8615837	CVCL_3954	LN-215	GBM LGG.NA	33	0.765288	31	1.50396	0.0117559	0.0235119	31	Brain Cancer	NA	Central Nervous System	CCLE
SRR8615548	CVCL_0394	LN-308	GBM LGG.NA	35	0.74167	57	2.05034	1.06558e-08	3.98849e-07	7	Brain Cancer	NA	Central Nervous System	CCLE
SRR8615732	CVCL_1227	GB-1	GBM LGG.NA	36	0.754249	45	1.76842	8.51689e-05	0.000272541	21	Brain Cancer	Primary	Central Nervous System	CCLE
SRR8615838	CVCL_0392	LN-18	GBM LGG.NA	36	0.753829	46	1.76939	6.71202e-05	0.000226089	20	Brain Cancer	Primary	Central Nervous System	CCLE
SRR8615652	CVCL_5069	SNU-489	GBM LGG.NA	38	0.783866	6	0.659892	0.975025	1	61	Brain Cancer	NA	Central Nervous System	CCLE
SRR8615784	CVCL_0844	Hs 683	GBM LGG.NA	39	0.77333	15	0.896058	0.683367	0.780991	56	Brain Cancer	Primary	Central Nervous System	CCLE
SRR8615567	CVCL_1722	SW1783	GBM LGG.NA	39	0.770037	22	1.13633	0.226773	0.296194	49	Brain Cancer	Primary	Central Nervous System	CCLE
SRR8615761	CVCL_0401	M059K	GBM LGG.NA	41	0.743543	55	1.82682	3.73239e-05	0.000149296	17	Brain Cancer	Primary	Central Nervous System	CCLE
SRR8615752	CVCL_1688	SF126	GBM LGG.NA	42	0.755596	42	1.48808	0.00859389	0.0183336	33	Brain Cancer	Primary	Central Nervous System	CCLE
SRR8615746	CVCL_1689	SF268	GBM LGG.NA	43	0.771923	18	0.658288	0.991009	1	62	Brain Cancer	Primary	Central Nervous System	CCLE
SRR8615544	CVCL_3959	LN-428	GBM LGG.NA	44	0.750198	49	1.50189	0.0124797	0.0242031	32	Brain Cancer	NA	Central Nervous System	CCLE
SRR8615748	CVCL_1691	SF539	GBM LGG.NA	45	0.766627	28	0.809691	0.849151	0.936994	58	Brain Cancer	Primary	Central Nervous System	CCLE
SRR8616073	CVCL_1343	KS-1 [Human glioblastoma]	GBM LGG.NA	46	0.747535	51	1.42004	0.0154858	0.0283169	36	Brain Cancer	Primary	Central Nervous System	CCLE
HPA_3	CVCL_0020	U-138MG	GBM LGG.NA	46	0.741285	58	1.61908	0.000209722	0.000610101	29	Brain Cancer	NA	central_nervous_system	HPA
HPA_5+SRR8615742	CVCL_1226	GaMG	GBM LGG.NA	48	0.755893	41	1.11262	0.27027	0.333205	50	Brain Cancer	Primary	Central Nervous System	HPA+CCLE
SRR8615872	CVCL_3956	LN-382	GBM LGG.NA	49	0.765896	30	0.587386	1	1	64	Brain Cancer	NA	Central Nervous System	CCLE
SRR8615693	CVCL_4773	U-343MGa	GBM LGG.NA	49	0.76308	35	0.769617	0.921079	0.999136	59	Brain Cancer	NA	Central Nervous System	CCLE
SRR8615545	CVCL_3960	LN-443	GBM LGG.NA	51	0.754838	43	1.09437	0.270729	0.333205	52	Brain Cancer	NA	Central Nervous System	CCLE
SRR8615384	CVCL_1231	GI-1	GBM LGG.NA	52	0.757372	39	0.713081	0.977	1	60	Brain Cancer	Primary	Central Nervous System	CCLE
SRR8615649	CVCL_8481	A-1207	GBM LGG.NA	53	0.747396	52	1.14044	0.186813	0.254384	48	Brain Cancer	NA	Central Nervous System	CCLE
SRR8615689	CVCL_A758	U-178MG	GBM LGG.NA	54	0.73833	59	1.26674	0.0679321	0.10604	42	Brain Cancer	NA	Central Nervous System	CCLE
SRR8615410	CVCL_1070	AM-38	GBM LGG.NA	55	0.723259	63	1.34494	0.037962	0.0622967	39	Brain Cancer	Primary	Central Nervous System	CCLE
SRR8615751	CVCL_V613	SF172	GBM LGG.NA	56	0.706683	65	1.3946	0.0178734	0.031775	38	Brain Cancer	NA	Central Nervous System	CCLE
SRR8615867	CVCL_1624	ONS-76	GBM LGG.NA	57	0.747835	50	0.941938	0.602398	0.700972	55	Brain Cancer	Primary	Central Nervous System	CCLE
SRR8615546	CVCL_3962	LN-464	GBM LGG.NA	57	0.743574	54	1.09841	0.263736	0.333205	51	Brain Cancer	NA	Central Nervous System	CCLE
SRR8615957	CVCL_1155	D283 Med	GBM LGG.NA	57	0.728438	61	1.22421	0.108	0.157091	44	Brain Cancer	Metastasis	Abdomen	CCLE
SRR8615688	CVCL_0633	U-118MG	GBM LGG.NA	60	0.743989	53	1.07177	0.313686	0.378791	53	Brain Cancer	Primary	Central Nervous System	CCLE
SRR8615960	CVCL_0018	D341 Med	GBM LGG.NA	61	0.72216	64	1.24386	0.0700701	0.106773	43	Brain Cancer	NA	Central Nervous System	CCLE
SRR8616173	CVCL_1798	42-MG-BA	GBM LGG.NA	62	0.754409	44	#N/A	#N/A	#N/A	65	Brain Cancer	Primary	Central Nervous System	CCLE
SRR8615491	CVCL_5779	IOMM-Lee	GBM LGG.NA	63	0.728256	62	1.05772	0.322677	0.382432	54	Brain Cancer	NA	Central Nervous System	CCLE
SRR8616082	CVCL_5723	CH-157MN	GBM LGG.NA	64	0.73795	60	0.863076	0.782	0.878035	57	Brain Cancer	NA	Central Nervous System	CCLE
SRR8616030	CVCL_5087	SNU-738	GBM LGG.NA	65	0.743224	56	0.618344	1	1	63	Brain Cancer	NA	Central Nervous System	CCLE
For GSEA, p-values were adjusted based on the Benjamini-Hochberg procedure.

## Sheet: HNSC
Supplementary Data 7. Cell line prioritization for TCGA cohorts at the molecular subtype level (HNSC).
Overall result					Correlation-based		GSEA-based				Cell line information
GEO-SRA/HPA ID	RRID	Cell line name	TCGA molecular subtype	Overall rank	Correlation	Correlation rank	NES	P-value	Adjusted P-value	GSEA rank	Primary disease	Primary/metastasis	Sample collection site	Data source
SRR8616116	CVCL_2314	BICR 6	HNSC.Atypical	1	0.792184	4	2.29446	2.36912e-45	3.90905e-44	2	Head and Neck Cancer	Primary	Upper Aerodigestive Tract	CCLE
SRR8615267	CVCL_1107	CAL-27	HNSC.Atypical	2	0.787067	9	1.82358	1.05438e-18	6.95893e-18	4	Head and Neck Cancer	Primary	Upper Aerodigestive Tract	CCLE
SRR8616122	CVCL_2312	BICR 31	HNSC.Atypical	3	0.796323	1	1.3642	0.000108858	0.000171063	20	Head and Neck Cancer	Primary	Upper Aerodigestive Tract	CCLE
SRR8616117	CVCL_2313	BICR 56	HNSC.Atypical	3	0.791378	6	1.49192	6.52994e-10	1.3468e-09	15	Head and Neck Cancer	Primary	Upper Aerodigestive Tract	CCLE
SRR8615570	CVCL_5005	SNU-1066	HNSC.Atypical	3	0.77267	20	2.3311	9.36273e-55	3.0897e-53	1	Head and Neck Cancer	NA	Upper Aerodigestive Tract	CCLE
SRR8616100	CVCL_1681	SCC-15	HNSC.Atypical	6	0.791546	5	1.46711	5.70309e-06	9.4101e-06	17	Head and Neck Cancer	NA	Upper Aerodigestive Tract	CCLE
SRR8616098	CVCL_1684	SCC-4	HNSC.Atypical	7	0.780196	14	1.65438	1.29112e-11	3.27745e-11	9	Head and Neck Cancer	Primary	Upper Aerodigestive Tract	CCLE
SRR8618309	CVCL_8929	YD-10B	HNSC.Atypical	7	0.773873	18	1.77939	3.1598e-25	2.60683e-24	5	Head and Neck Cancer	NA	Upper Aerodigestive Tract	CCLE
SRR8615477	CVCL_5105	SNU-899	HNSC.Atypical	9	0.781025	13	1.58726	1.5605e-12	4.29137e-12	11	Head and Neck Cancer	Primary	Upper Aerodigestive Tract	CCLE
SRR8616123	CVCL_2310	BICR 22	HNSC.Atypical	10	0.793263	3	1.25727	0.000266582	0.000399873	23	Head and Neck Cancer	Metastasis	Lymph Node	CCLE
SRR8616121	CVCL_2308	BICR 16	HNSC.Atypical	11	0.789595	7	1.31463	0.000398731	0.000572092	22	Head and Neck Cancer	Primary	Upper Aerodigestive Tract	CCLE
SRR8616018	CVCL_1060	A-253	HNSC.Atypical	11	0.777061	17	1.56913	1.60484e-11	3.78284e-11	12	Head and Neck Cancer	Primary	Upper Aerodigestive Tract	CCLE
SRR8616095	CVCL_1685	SCC-9	HNSC.Atypical	13	0.768202	24	1.70048	2.90981e-16	1.6004e-15	6	Head and Neck Cancer	Primary	Upper Aerodigestive Tract	CCLE
SRR8616120	CVCL_2309	BICR 18	HNSC.Atypical	13	0.759793	27	1.90048	2.67719e-26	2.94491e-25	3	Head and Neck Cancer	Metastasis	Lymph Node	CCLE
SRR8616042	CVCL_1289	HSC-4	HNSC.Atypical	15	0.769757	21	1.63197	4.96669e-13	1.49001e-12	10	Head and Neck Cancer	Metastasis	Upper Aerodigestive Tract	CCLE
SRR8615299	CVCL_2679	PE/CA-PJ34 (clone C12)	HNSC.Atypical	16	0.795178	2	0.813739	1	1	31	Head and Neck Cancer	Primary	Upper Aerodigestive Tract	CCLE
SRR8616097	CVCL_1682	SCC-25	HNSC.Atypical	17	0.788835	8	1.15299	0.0289878	0.0354295	26	Head and Neck Cancer	Primary	Upper Aerodigestive Tract	CCLE
SRR8615936	CVCL_5017	SNU-1214	HNSC.Atypical	18	0.78501	10	1.17202	0.0075477	0.00996297	25	Head and Neck Cancer	NA	Upper Aerodigestive Tract	CCLE
SRR8615777	CVCL_1086	BHY	HNSC.Atypical	18	0.759422	28	1.68622	2.25198e-15	9.28943e-15	7	Head and Neck Cancer	Primary	Upper Aerodigestive Tract	CCLE
SRR8615265	CVCL_1108	CAL-33	HNSC.Atypical	20	0.779772	15	1.35977	3.83665e-06	7.03386e-06	21	Head and Neck Cancer	Primary	Upper Aerodigestive Tract	CCLE
SRR8615298	CVCL_2680	PE/CA-PJ41 (clone D2)	HNSC.Atypical	21	0.773544	19	1.41047	4.30452e-08	8.35584e-08	18	Head and Neck Cancer	Primary	Upper Aerodigestive Tract	CCLE
SRR8618311	CVCL_L083	YD-38	HNSC.Atypical	22	0.768742	22	1.48914	1.92201e-13	6.34263e-13	16	Head and Neck Cancer	NA	Upper Aerodigestive Tract	CCLE
SRR8615575	CVCL_L085	SNU-1041	HNSC.Atypical	23	0.781053	12	1.13901	0.0259839	0.0329795	27	Head and Neck Cancer	NA	Upper Aerodigestive Tract	CCLE
SRR8615305	CVCL_2681	PE/CA-PJ49	HNSC.Atypical	24	0.783667	11	1.03861	0.310689	0.353543	29	Head and Neck Cancer	Primary	Upper Aerodigestive Tract	CCLE
SRR8615657	CVCL_5063	SNU-46	HNSC.Atypical	25	0.727	33	1.66466	6.64149e-15	2.43521e-14	8	Head and Neck Cancer	NA	Upper Aerodigestive Tract	CCLE
SRR8618308	CVCL_8930	YD-15	HNSC.Atypical	26	0.758775	29	1.51203	1.67173e-15	7.88099e-15	13	Head and Neck Cancer	NA	Salivary Gland	CCLE
SRR8615525	CVCL_5006	SNU-1076	HNSC.Atypical	27	0.765302	26	1.36486	4.38967e-06	7.62416e-06	19	Head and Neck Cancer	NA	Upper Aerodigestive Tract	CCLE
SRR8615670	CVCL_2678	PE/CA-PJ15	HNSC.Atypical	28	0.778705	16	0.977104	0.586414	0.645055	30	Head and Neck Cancer	Primary	Upper Aerodigestive Tract	CCLE
SRR8618310	CVCL_L079	YD-8	HNSC.Atypical	28	0.745602	32	1.49659	1.40095e-10	3.0821e-10	14	Head and Neck Cancer	NA	Upper Aerodigestive Tract	CCLE
SRR8616040	CVCL_1287	HSC-2	HNSC.Atypical	30	0.767758	25	1.06664	0.162837	0.191915	28	Head and Neck Cancer	Metastasis	Upper Aerodigestive Tract	CCLE
SRR8616215	CVCL_1218	FaDu	HNSC.Atypical	31	0.753487	30	1.22783	0.000718971	0.000988586	24	Head and Neck Cancer	Primary	Upper Aerodigestive Tract	CCLE
SRR8616007	CVCL_1171	Detroit 562	HNSC.Atypical	32	0.768566	23	0.697011	1	1	32	Head and Neck Cancer	Metastasis	Pleural Effusion	CCLE
SRR8616041	CVCL_1288	HSC-3	HNSC.Atypical	33	0.748986	31	0.664881	1	1	33	Head and Neck Cancer	Metastasis	Upper Aerodigestive Tract	CCLE
SRR8616097	CVCL_1682	SCC-25	HNSC.Basal	1	0.825102	1	2.07019	9.21252e-11	7.60033e-10	4	Head and Neck Cancer	Primary	Upper Aerodigestive Tract	CCLE
SRR8616100	CVCL_1681	SCC-15	HNSC.Basal	2	0.821694	3	2.02717	2.35112e-07	1.10839e-06	5	Head and Neck Cancer	NA	Upper Aerodigestive Tract	CCLE
SRR8615936	CVCL_5017	SNU-1214	HNSC.Basal	3	0.816379	8	2.29731	9.96728e-16	1.6446e-14	2	Head and Neck Cancer	NA	Upper Aerodigestive Tract	CCLE
SRR8616121	CVCL_2308	BICR 16	HNSC.Basal	4	0.816984	7	1.93221	1.31732e-07	7.24527e-07	7	Head and Neck Cancer	Primary	Upper Aerodigestive Tract	CCLE
SRR8616095	CVCL_1685	SCC-9	HNSC.Basal	5	0.805687	15	2.15625	5.92322e-13	6.51554e-12	3	Head and Neck Cancer	Primary	Upper Aerodigestive Tract	CCLE
SRR8615298	CVCL_2680	PE/CA-PJ41 (clone D2)	HNSC.Basal	6	0.806503	13	1.63972	2.22005e-05	7.32616e-05	11	Head and Neck Cancer	Primary	Upper Aerodigestive Tract	CCLE
SRR8616122	CVCL_2312	BICR 31	HNSC.Basal	7	0.81887	5	1.35958	0.028387	0.0390321	21	Head and Neck Cancer	Primary	Upper Aerodigestive Tract	CCLE
SRR8615570	CVCL_5005	SNU-1066	HNSC.Basal	8	0.787111	26	2.32818	2.29723e-16	7.58086e-15	1	Head and Neck Cancer	NA	Upper Aerodigestive Tract	CCLE
SRR8616117	CVCL_2313	BICR 56	HNSC.Basal	9	0.819179	4	1.29056	0.026973	0.0387004	24	Head and Neck Cancer	Primary	Upper Aerodigestive Tract	CCLE
SRR8615477	CVCL_5105	SNU-899	HNSC.Basal	9	0.796992	20	1.73094	4.32054e-06	1.78222e-05	8	Head and Neck Cancer	Primary	Upper Aerodigestive Tract	CCLE
SRR8616116	CVCL_2314	BICR 6	HNSC.Basal	11	0.811982	9	1.38125	0.0205769	0.0308654	20	Head and Neck Cancer	Primary	Upper Aerodigestive Tract	CCLE
SRR8618309	CVCL_8929	YD-10B	HNSC.Basal	12	0.806265	14	1.49459	0.000303037	0.000714301	16	Head and Neck Cancer	NA	Upper Aerodigestive Tract	CCLE
SRR8616042	CVCL_1289	HSC-4	HNSC.Basal	12	0.790095	24	1.9366	2.4532e-08	1.61911e-07	6	Head and Neck Cancer	Metastasis	Upper Aerodigestive Tract	CCLE
SRR8615267	CVCL_1107	CAL-27	HNSC.Basal	14	0.808659	12	1.38686	0.0133765	0.0210202	19	Head and Neck Cancer	Primary	Upper Aerodigestive Tract	CCLE
SRR8615299	CVCL_2679	PE/CA-PJ34 (clone C12)	HNSC.Basal	15	0.822341	2	0.969808	0.589411	0.648352	30	Head and Neck Cancer	Primary	Upper Aerodigestive Tract	CCLE
SRR8615777	CVCL_1086	BHY	HNSC.Basal	15	0.790257	23	1.6706	3.78852e-05	0.000113656	9	Head and Neck Cancer	Primary	Upper Aerodigestive Tract	CCLE
SRR8615670	CVCL_2678	PE/CA-PJ15	HNSC.Basal	17	0.799308	18	1.50627	0.00238639	0.00463241	15	Head and Neck Cancer	Primary	Upper Aerodigestive Tract	CCLE
SRR8616040	CVCL_1287	HSC-2	HNSC.Basal	17	0.795845	21	1.61307	7.72726e-05	0.0002125	12	Head and Neck Cancer	Metastasis	Upper Aerodigestive Tract	CCLE
SRR8616123	CVCL_2310	BICR 22	HNSC.Basal	19	0.818734	6	1.04713	0.343656	0.408556	28	Head and Neck Cancer	Metastasis	Lymph Node	CCLE
SRR8616018	CVCL_1060	A-253	HNSC.Basal	19	0.802039	16	1.40828	0.00464763	0.0080722	18	Head and Neck Cancer	Primary	Upper Aerodigestive Tract	CCLE
SRR8616098	CVCL_1684	SCC-4	HNSC.Basal	21	0.810257	11	1.06633	0.346653	0.408556	27	Head and Neck Cancer	Primary	Upper Aerodigestive Tract	CCLE
SRR8618311	CVCL_L083	YD-38	HNSC.Basal	22	0.794299	22	1.41316	0.00102166	0.00210718	17	Head and Neck Cancer	NA	Upper Aerodigestive Tract	CCLE
SRR8618310	CVCL_L079	YD-8	HNSC.Basal	23	0.774986	30	1.65859	1.34076e-05	4.91613e-05	10	Head and Neck Cancer	NA	Upper Aerodigestive Tract	CCLE
SRR8615305	CVCL_2681	PE/CA-PJ49	HNSC.Basal	24	0.811916	10	0.781621	0.941059	0.970467	32	Head and Neck Cancer	Primary	Upper Aerodigestive Tract	CCLE
SRR8615575	CVCL_L085	SNU-1041	HNSC.Basal	24	0.799886	17	1.18552	0.112887	0.149011	25	Head and Neck Cancer	NA	Upper Aerodigestive Tract	CCLE
SRR8616120	CVCL_2309	BICR 18	HNSC.Basal	26	0.774316	31	1.57836	0.000230127	0.000584169	14	Head and Neck Cancer	Metastasis	Lymph Node	CCLE
SRR8615657	CVCL_5063	SNU-46	HNSC.Basal	27	0.750875	33	1.58234	0.000421515	0.000927334	13	Head and Neck Cancer	NA	Upper Aerodigestive Tract	CCLE
SRR8616041	CVCL_1288	HSC-3	HNSC.Basal	28	0.783849	28	1.33195	0.00301535	0.00552814	22	Head and Neck Cancer	Metastasis	Upper Aerodigestive Tract	CCLE
SRR8615265	CVCL_1108	CAL-33	HNSC.Basal	29	0.797968	19	0.68968	0.989011	0.989011	33	Head and Neck Cancer	Primary	Upper Aerodigestive Tract	CCLE
SRR8618308	CVCL_8930	YD-15	HNSC.Basal	29	0.783613	29	1.29856	0.0105368	0.0173857	23	Head and Neck Cancer	NA	Salivary Gland	CCLE
SRR8616007	CVCL_1171	Detroit 562	HNSC.Basal	31	0.789443	25	0.887785	0.785215	0.835874	31	Head and Neck Cancer	Metastasis	Pleural Effusion	CCLE
SRR8615525	CVCL_5006	SNU-1076	HNSC.Basal	31	0.786982	27	1.00833	0.470529	0.53543	29	Head and Neck Cancer	NA	Upper Aerodigestive Tract	CCLE
SRR8616215	CVCL_1218	FaDu	HNSC.Basal	33	0.771504	32	1.14174	0.157842	0.200338	26	Head and Neck Cancer	Primary	Upper Aerodigestive Tract	CCLE
SRR8616122	CVCL_2312	BICR 31	HNSC.Classical	1	0.818878	1	1.79765	5.61045e-08	4.02915e-07	5	Head and Neck Cancer	Primary	Upper Aerodigestive Tract	CCLE
SRR8616121	CVCL_2308	BICR 16	HNSC.Classical	2	0.816068	3	1.65544	5.9796e-06	2.19252e-05	7	Head and Neck Cancer	Primary	Upper Aerodigestive Tract	CCLE
SRR8616116	CVCL_2314	BICR 6	HNSC.Classical	2	0.808563	6	1.8095	8.23209e-08	4.02915e-07	4	Head and Neck Cancer	Primary	Upper Aerodigestive Tract	CCLE
SRR8615267	CVCL_1107	CAL-27	HNSC.Classical	4	0.803756	12	2.18884	8.72998e-16	2.88089e-14	1	Head and Neck Cancer	Primary	Upper Aerodigestive Tract	CCLE
SRR8616100	CVCL_1681	SCC-15	HNSC.Classical	5	0.813824	5	1.51881	0.000783083	0.00184584	14	Head and Neck Cancer	NA	Upper Aerodigestive Tract	CCLE
SRR8616097	CVCL_1682	SCC-25	HNSC.Classical	6	0.81532	4	1.26355	0.0226796	0.0356394	19	Head and Neck Cancer	Primary	Upper Aerodigestive Tract	CCLE
SRR8615936	CVCL_5017	SNU-1214	HNSC.Classical	7	0.804736	11	1.52787	6.148e-05	0.000156065	13	Head and Neck Cancer	NA	Upper Aerodigestive Tract	CCLE
SRR8616018	CVCL_1060	A-253	HNSC.Classical	7	0.80102	14	1.54437	3.39564e-05	9.33802e-05	10	Head and Neck Cancer	Primary	Upper Aerodigestive Tract	CCLE
SRR8616098	CVCL_1684	SCC-4	HNSC.Classical	9	0.806407	10	1.43544	0.00170275	0.00351193	16	Head and Neck Cancer	Primary	Upper Aerodigestive Tract	CCLE
SRR8615299	CVCL_2679	PE/CA-PJ34 (clone C12)	HNSC.Classical	10	0.816524	2	1.10721	0.15984	0.21978	25	Head and Neck Cancer	Primary	Upper Aerodigestive Tract	CCLE
SRR8616120	CVCL_2309	BICR 18	HNSC.Classical	10	0.787439	24	1.82426	1.34425e-09	1.47868e-08	3	Head and Neck Cancer	Metastasis	Lymph Node	CCLE
SRR8615570	CVCL_5005	SNU-1066	HNSC.Classical	12	0.787029	26	2.1326	3.24889e-15	5.36067e-14	2	Head and Neck Cancer	NA	Upper Aerodigestive Tract	CCLE
SRR8616042	CVCL_1289	HSC-4	HNSC.Classical	13	0.789871	22	1.6018	2.35967e-05	7.07901e-05	8	Head and Neck Cancer	Metastasis	Upper Aerodigestive Tract	CCLE
SRR8615477	CVCL_5105	SNU-899	HNSC.Classical	14	0.79703	15	1.38159	0.00190542	0.00369876	17	Head and Neck Cancer	Primary	Upper Aerodigestive Tract	CCLE
SRR8618311	CVCL_L083	YD-38	HNSC.Classical	14	0.787967	23	1.5798	8.54669e-08	4.02915e-07	9	Head and Neck Cancer	NA	Upper Aerodigestive Tract	CCLE
SRR8616123	CVCL_2310	BICR 22	HNSC.Classical	16	0.808153	7	1.07797	0.235764	0.299239	26	Head and Neck Cancer	Metastasis	Lymph Node	CCLE
SRR8616117	CVCL_2313	BICR 56	HNSC.Classical	16	0.807387	9	1.10736	0.188811	0.249231	24	Head and Neck Cancer	Primary	Upper Aerodigestive Tract	CCLE
SRR8615305	CVCL_2681	PE/CA-PJ49	HNSC.Classical	18	0.807643	8	1.05054	0.321678	0.393162	27	Head and Neck Cancer	Primary	Upper Aerodigestive Tract	CCLE
SRR8615298	CVCL_2680	PE/CA-PJ41 (clone D2)	HNSC.Classical	19	0.7961	17	1.24417	0.0205769	0.0354388	21	Head and Neck Cancer	Primary	Upper Aerodigestive Tract	CCLE
SRR8618309	CVCL_8929	YD-10B	HNSC.Classical	19	0.795762	18	1.24503	0.0214781	0.0354388	20	Head and Neck Cancer	NA	Upper Aerodigestive Tract	CCLE
SRR8615657	CVCL_5063	SNU-46	HNSC.Classical	21	0.757358	33	1.73866	6.55424e-08	4.02915e-07	6	Head and Neck Cancer	NA	Upper Aerodigestive Tract	CCLE
SRR8616095	CVCL_1685	SCC-9	HNSC.Classical	22	0.787273	25	1.44782	0.00124256	0.00273362	15	Head and Neck Cancer	Primary	Upper Aerodigestive Tract	CCLE
SRR8615575	CVCL_L085	SNU-1041	HNSC.Classical	23	0.803474	13	1.0275	0.388611	0.458006	28	Head and Neck Cancer	NA	Upper Aerodigestive Tract	CCLE
SRR8618308	CVCL_8930	YD-15	HNSC.Classical	23	0.778483	29	1.53035	5.15117e-07	2.12486e-06	12	Head and Neck Cancer	NA	Salivary Gland	CCLE
SRR8616040	CVCL_1287	HSC-2	HNSC.Classical	25	0.790929	20	1.23026	0.028971	0.0434565	22	Head and Neck Cancer	Metastasis	Upper Aerodigestive Tract	CCLE
SRR8616215	CVCL_1218	FaDu	HNSC.Classical	26	0.77159	32	1.53257	7.7112e-06	2.5447e-05	11	Head and Neck Cancer	Primary	Upper Aerodigestive Tract	CCLE
SRR8615670	CVCL_2678	PE/CA-PJ15	HNSC.Classical	27	0.796724	16	0.964355	0.6004	0.683213	29	Head and Neck Cancer	Primary	Upper Aerodigestive Tract	CCLE
SRR8615777	CVCL_1086	BHY	HNSC.Classical	28	0.779501	28	1.35454	0.00613484	0.0112472	18	Head and Neck Cancer	Primary	Upper Aerodigestive Tract	CCLE
SRR8615265	CVCL_1108	CAL-33	HNSC.Classical	29	0.79386	19	0.570244	1	1	33	Head and Neck Cancer	Primary	Upper Aerodigestive Tract	CCLE
SRR8616007	CVCL_1171	Detroit 562	HNSC.Classical	30	0.790419	21	0.834909	0.938062	0.967376	32	Head and Neck Cancer	Metastasis	Pleural Effusion	CCLE
SRR8618310	CVCL_L079	YD-8	HNSC.Classical	30	0.772259	30	1.20323	0.041958	0.0602007	23	Head and Neck Cancer	NA	Upper Aerodigestive Tract	CCLE
SRR8615525	CVCL_5006	SNU-1076	HNSC.Classical	32	0.781608	27	0.948774	0.651349	0.716484	30	Head and Neck Cancer	NA	Upper Aerodigestive Tract	CCLE
SRR8616041	CVCL_1288	HSC-3	HNSC.Classical	33	0.77184	31	0.902082	0.864136	0.919887	31	Head and Neck Cancer	Metastasis	Upper Aerodigestive Tract	CCLE
SRR8616122	CVCL_2312	BICR 31	HNSC.Mesenchymal	1	0.819301	3	1.72787	3.07127e-07	1.6892e-06	5	Head and Neck Cancer	Primary	Upper Aerodigestive Tract	CCLE
SRR8616100	CVCL_1681	SCC-15	HNSC.Mesenchymal	2	0.822703	2	1.4298	0.00312634	0.00606879	12	Head and Neck Cancer	NA	Upper Aerodigestive Tract	CCLE
SRR8616098	CVCL_1684	SCC-4	HNSC.Mesenchymal	3	0.814219	7	1.53694	0.000125834	0.000377503	8	Head and Neck Cancer	Primary	Upper Aerodigestive Tract	CCLE
SRR8615477	CVCL_5105	SNU-899	HNSC.Mesenchymal	4	0.802124	15	1.90291	6.07038e-13	1.00161e-11	3	Head and Neck Cancer	Primary	Upper Aerodigestive Tract	CCLE
SRR8615305	CVCL_2681	PE/CA-PJ49	HNSC.Mesenchymal	5	0.814646	6	1.35809	0.00205341	0.00451751	14	Head and Neck Cancer	Primary	Upper Aerodigestive Tract	CCLE
SRR8616095	CVCL_1685	SCC-9	HNSC.Mesenchymal	6	0.798035	20	2.2944	1.20391e-25	3.97289e-24	1	Head and Neck Cancer	Primary	Upper Aerodigestive Tract	CCLE
SRR8616097	CVCL_1682	SCC-25	HNSC.Mesenchymal	7	0.827059	1	1.14602	0.0919081	0.137862	22	Head and Neck Cancer	Primary	Upper Aerodigestive Tract	CCLE
SRR8615267	CVCL_1107	CAL-27	HNSC.Mesenchymal	7	0.808531	10	1.40421	0.00118733	0.00279871	13	Head and Neck Cancer	Primary	Upper Aerodigestive Tract	CCLE
SRR8616121	CVCL_2308	BICR 16	HNSC.Mesenchymal	9	0.815225	5	1.19889	0.0639361	0.100471	21	Head and Neck Cancer	Primary	Upper Aerodigestive Tract	CCLE
SRR8618309	CVCL_8929	YD-10B	HNSC.Mesenchymal	10	0.805291	13	1.35806	0.000691495	0.00175533	15	Head and Neck Cancer	NA	Upper Aerodigestive Tract	CCLE
SRR8615525	CVCL_5006	SNU-1076	HNSC.Mesenchymal	11	0.787774	27	1.79526	6.68824e-10	5.5178e-09	4	Head and Neck Cancer	NA	Upper Aerodigestive Tract	CCLE
SRR8615570	CVCL_5005	SNU-1066	HNSC.Mesenchymal	12	0.785578	30	1.96669	1.36352e-11	1.49987e-10	2	Head and Neck Cancer	NA	Upper Aerodigestive Tract	CCLE
SRR8616116	CVCL_2314	BICR 6	HNSC.Mesenchymal	13	0.808428	11	1.10077	0.211788	0.291209	23	Head and Neck Cancer	Primary	Upper Aerodigestive Tract	CCLE
SRR8616117	CVCL_2313	BICR 56	HNSC.Mesenchymal	14	0.809285	8	0.884159	0.852148	1	27	Head and Neck Cancer	Primary	Upper Aerodigestive Tract	CCLE
SRR8618308	CVCL_8930	YD-15	HNSC.Mesenchymal	14	0.790781	24	1.47799	3.02891e-07	1.6892e-06	11	Head and Neck Cancer	NA	Salivary Gland	CCLE
SRR8616042	CVCL_1289	HSC-4	HNSC.Mesenchymal	14	0.790425	25	1.50285	5.3039e-05	0.000175029	10	Head and Neck Cancer	Metastasis	Upper Aerodigestive Tract	CCLE
SRR8615777	CVCL_1086	BHY	HNSC.Mesenchymal	14	0.790318	26	1.53138	1.8291e-05	6.70671e-05	9	Head and Neck Cancer	Primary	Upper Aerodigestive Tract	CCLE
SRR8615670	CVCL_2678	PE/CA-PJ15	HNSC.Mesenchymal	18	0.79909	17	1.2551	0.0250827	0.0413865	19	Head and Neck Cancer	Primary	Upper Aerodigestive Tract	CCLE
SRR8615299	CVCL_2679	PE/CA-PJ34 (clone C12)	HNSC.Mesenchymal	19	0.815878	4	0.543311	1	1	33	Head and Neck Cancer	Primary	Upper Aerodigestive Tract	CCLE
SRR8616040	CVCL_1287	HSC-2	HNSC.Mesenchymal	20	0.79907	18	1.2436	0.0199761	0.0346954	20	Head and Neck Cancer	Metastasis	Upper Aerodigestive Tract	CCLE
SRR8618311	CVCL_L083	YD-38	HNSC.Mesenchymal	20	0.79749	21	1.28403	0.00249738	0.00515085	17	Head and Neck Cancer	NA	Upper Aerodigestive Tract	CCLE
SRR8616120	CVCL_2309	BICR 18	HNSC.Mesenchymal	20	0.780829	31	1.55016	1.49401e-05	6.16278e-05	7	Head and Neck Cancer	Metastasis	Lymph Node	CCLE
SRR8615657	CVCL_5063	SNU-46	HNSC.Mesenchymal	23	0.76426	33	1.61872	2.49359e-06	1.17555e-05	6	Head and Neck Cancer	NA	Upper Aerodigestive Tract	CCLE
SRR8616123	CVCL_2310	BICR 22	HNSC.Mesenchymal	24	0.808918	9	0.810896	0.975025	1	31	Head and Neck Cancer	Metastasis	Lymph Node	CCLE
SRR8615298	CVCL_2680	PE/CA-PJ41 (clone D2)	HNSC.Mesenchymal	24	0.806583	12	0.873143	0.896104	1	28	Head and Neck Cancer	Primary	Upper Aerodigestive Tract	CCLE
SRR8615575	CVCL_L085	SNU-1041	HNSC.Mesenchymal	26	0.801575	16	1.07207	0.244755	0.323077	25	Head and Neck Cancer	NA	Upper Aerodigestive Tract	CCLE
SRR8616018	CVCL_1060	A-253	HNSC.Mesenchymal	27	0.79855	19	1.09792	0.182817	0.262303	24	Head and Neck Cancer	Primary	Upper Aerodigestive Tract	CCLE
SRR8615936	CVCL_5017	SNU-1214	HNSC.Mesenchymal	28	0.805013	14	0.734328	0.996004	1	32	Head and Neck Cancer	NA	Upper Aerodigestive Tract	CCLE
SRR8618310	CVCL_L079	YD-8	HNSC.Mesenchymal	28	0.786086	28	1.28102	0.0109852	0.0201395	18	Head and Neck Cancer	NA	Upper Aerodigestive Tract	CCLE
SRR8615265	CVCL_1108	CAL-33	HNSC.Mesenchymal	30	0.794854	22	0.88793	0.849151	1	26	Head and Neck Cancer	Primary	Upper Aerodigestive Tract	CCLE
SRR8616215	CVCL_1218	FaDu	HNSC.Mesenchymal	30	0.771726	32	1.34922	0.00058159	0.00159937	16	Head and Neck Cancer	Primary	Upper Aerodigestive Tract	CCLE
SRR8616007	CVCL_1171	Detroit 562	HNSC.Mesenchymal	32	0.794042	23	0.834897	0.95005	1	30	Head and Neck Cancer	Metastasis	Pleural Effusion	CCLE
SRR8616041	CVCL_1288	HSC-3	HNSC.Mesenchymal	33	0.785766	29	0.835612	0.979021	1	29	Head and Neck Cancer	Metastasis	Upper Aerodigestive Tract	CCLE
For GSEA, p-values were adjusted based on the Benjamini-Hochberg procedure.

## Sheet: KICH
Supplementary Data 7. Cell line prioritization for TCGA cohorts at the molecular subtype level (KICH).
Overall result					Correlation-based		GSEA-based				Cell line information
GEO-SRA/HPA ID	RRID	Cell line name	TCGA molecular subtype	Overall rank	Correlation	Correlation rank	NES	P-value	Adjusted P-value	GSEA rank	Primary disease	Primary/metastasis	Sample collection site	Data source
SRR8615720	CVCL_5953	TUHR14TKB	KICH.Eosin.0	1	0.754021	3	2.06332	2.30193e-48	1.4272e-47	3	Kidney Cancer	Primary	Kidney	CCLE
SRR8615894	CVCL_5957	TUHR4TKB	KICH.Eosin.0	2	0.74582	7	2.13333	7.17648e-75	2.22471e-73	2	Kidney Cancer	Primary	Kidney	CCLE
SRR8615353	CVCL_2985	KMRC-3	KICH.Eosin.0	3	0.749957	5	1.91584	2.84297e-41	1.10165e-40	8	Kidney Cancer	Primary	Kidney	CCLE
SRR8618317	CVCL_1790	VMRC-RCW	KICH.Eosin.0	4	0.741965	9	1.96962	2.61512e-54	2.70229e-53	6	Kidney Cancer	Primary	Kidney	CCLE
SRR8618315	CVCL_1791	VMRC-RCZ	KICH.Eosin.0	4	0.741305	10	1.98069	2.55528e-46	1.13162e-45	5	Kidney Cancer	Primary	Kidney	CCLE
SRR8615355	CVCL_2986	KMRC-20	KICH.Eosin.0	6	0.750712	4	1.85488	8.32132e-39	2.3451e-38	13	Kidney Cancer	Primary	Kidney	CCLE
SRR8615964	CVCL_1647	RCC10RGB	KICH.Eosin.0	6	0.738876	13	2.04099	4.93805e-47	2.55132e-46	4	Kidney Cancer	Primary	Kidney	CCLE
SRR8615312	CVCL_5054	SNU-349	KICH.Eosin.0	8	0.740526	11	1.94632	2.19378e-40	6.80072e-40	7	Kidney Cancer	Primary	Kidney	CCLE
SRR8615863	CVCL_V607	SLR21	KICH.Eosin.0	9	0.747331	6	1.82862	4.94255e-32	1.02146e-31	14	Kidney Cancer	Metastasis	Kidney	CCLE
SRR8615315	CVCL_1111	CAL-54	KICH.Eosin.0	10	0.7541	2	1.49661	1.70911e-12	2.30359e-12	22	Kidney Cancer	Metastasis	Pleural Effusion	CCLE
SRR8615878	CVCL_1626	OS-RC-2	KICH.Eosin.0	11	0.730118	24	2.21992	3.34326e-60	5.18205e-59	1	Kidney Cancer	Primary	Kidney	CCLE
SRR8615333	CVCL_1911	UO-31	KICH.Eosin.0	12	0.754221	1	1.40661	2.54008e-10	3.02856e-10	25	Kidney Cancer	NA	Kidney	CCLE
SRR8615860	CVCL_V605	SK-RC-20	KICH.Eosin.0	13	0.739314	12	1.70076	1.14324e-24	2.21503e-24	16	Kidney Cancer	NA	Kidney	CCLE
SRR8616015	CVCL_1056	A-498	KICH.Eosin.0	13	0.735753	18	1.88735	4.44064e-41	1.52955e-40	10	Kidney Cancer	Primary	Kidney	CCLE
SRR8615271	CVCL_0235	Caki-2	KICH.Eosin.0	15	0.736373	17	1.86681	3.92633e-33	9.36278e-33	12	Kidney Cancer	Primary	Kidney	CCLE
SRR8615937	CVCL_8788	SNU-1272	KICH.Eosin.0	16	0.744417	8	1.43253	1.82801e-12	2.36118e-12	23	Kidney Cancer	NA	Kidney	CCLE
SRR8615866	CVCL_V611	SLR25	KICH.Eosin.0	17	0.728691	26	1.89194	2.55272e-38	6.59453e-38	9	Kidney Cancer	Metastasis	Kidney	CCLE
SRR8615272	CVCL_0234	Caki-1	KICH.Eosin.0	18	0.735671	19	1.59068	3.93102e-22	6.77009e-22	18	Kidney Cancer	Metastasis	Skin	CCLE
SRR8615864	CVCL_V609	SLR23	KICH.Eosin.0	18	0.734028	22	1.70125	6.73465e-23	1.22808e-22	15	Kidney Cancer	Metastasis	Kidney	CCLE
SRR8615721	CVCL_5952	TUHR10TKB	KICH.Eosin.0	20	0.738674	14	1.35813	1.77456e-09	2.03745e-09	27	Kidney Cancer	Primary	Kidney	CCLE
SRR8615643	CVCL_1050	769-P	KICH.Eosin.0	20	0.737367	15	1.39412	1.02914e-13	1.45015e-13	26	Kidney Cancer	Primary	Kidney	CCLE
SRR8615851	CVCL_V612	SLR26	KICH.Eosin.0	20	0.734065	21	1.55213	7.96144e-17	1.17526e-16	20	Kidney Cancer	Primary	Kidney	CCLE
SRR8616013	CVCL_1065	A-704	KICH.Eosin.0	20	0.702995	30	1.88453	5.81922e-53	4.5099e-52	11	Kidney Cancer	Primary	Kidney	CCLE
SRR8615865	CVCL_V610	SLR24	KICH.Eosin.0	24	0.73671	16	1.24083	7.01652e-06	7.76828e-06	28	Kidney Cancer	Primary	Kidney	CCLE
SRR8615405	CVCL_1067	ACHN	KICH.Eosin.0	24	0.735035	20	1.42521	3.49485e-12	4.33361e-12	24	Kidney Cancer	Metastasis	Pleural Effusion	CCLE
SRR8615332	CVCL_B076	UOK101	KICH.Eosin.0	24	0.732956	23	1.53623	2.70503e-19	4.1928e-19	21	Kidney Cancer	NA	Kidney	CCLE
SRR8615769	CVCL_1084	BFTC-909	KICH.Eosin.0	27	0.727888	27	1.59006	3.91619e-20	6.38957e-20	19	Kidney Cancer	Primary	Kidney	CCLE
SRR8615740	CVCL_1221	G-402	KICH.Eosin.0	28	0.696286	31	1.67241	8.61539e-33	1.90769e-32	17	Kidney Cancer	Primary	Kidney	CCLE
SRR8615356	CVCL_2984	KMRC-2	KICH.Eosin.0	29	0.728717	25	1.21736	9.93419e-06	1.06193e-05	29	Kidney Cancer	Primary	Kidney	CCLE
SRR8615642	CVCL_1051	786-O	KICH.Eosin.0	30	0.725907	28	1.08437	0.0271854	0.0280916	30	Kidney Cancer	Primary	Kidney	CCLE
SRR8615902	CVCL_2983	KMRC-1	KICH.Eosin.0	31	0.722564	29	1.07458	0.0589411	0.0589411	31	Kidney Cancer	Primary	Kidney	CCLE
SRR8615315	CVCL_1111	CAL-54	KICH.Eosin.1	1	0.773784	1	1.69882	4.71004e-27	7.30056e-26	1	Kidney Cancer	Metastasis	Pleural Effusion	CCLE
SRR8615863	CVCL_V607	SLR21	KICH.Eosin.1	2	0.765863	6	1.6983	8.78907e-29	2.72461e-27	2	Kidney Cancer	Metastasis	Kidney	CCLE
SRR8615720	CVCL_5953	TUHR14TKB	KICH.Eosin.1	3	0.770165	3	1.59142	5.20823e-20	2.01819e-19	6	Kidney Cancer	Primary	Kidney	CCLE
SRR8615333	CVCL_1911	UO-31	KICH.Eosin.1	4	0.773701	2	1.55116	1.49246e-21	7.71104e-21	9	Kidney Cancer	NA	Kidney	CCLE
SRR8615312	CVCL_5054	SNU-349	KICH.Eosin.1	5	0.758034	10	1.5959	3.09789e-20	1.37192e-19	5	Kidney Cancer	Primary	Kidney	CCLE
SRR8615355	CVCL_2986	KMRC-20	KICH.Eosin.1	6	0.767803	4	1.4238	3.85523e-14	9.19324e-14	13	Kidney Cancer	Primary	Kidney	CCLE
SRR8618315	CVCL_1791	VMRC-RCZ	KICH.Eosin.1	7	0.761756	9	1.43046	2.50775e-13	5.18268e-13	12	Kidney Cancer	Primary	Kidney	CCLE
SRR8615271	CVCL_0235	Caki-2	KICH.Eosin.1	7	0.75536	18	1.67295	4.7534e-25	4.91185e-24	3	Kidney Cancer	Primary	Kidney	CCLE
SRR8615964	CVCL_1647	RCC10RGB	KICH.Eosin.1	9	0.756104	15	1.51345	2.94385e-16	8.29629e-16	10	Kidney Cancer	Primary	Kidney	CCLE
SRR8618317	CVCL_1790	VMRC-RCW	KICH.Eosin.1	10	0.757999	11	1.38199	1.9469e-12	3.77212e-12	16	Kidney Cancer	Primary	Kidney	CCLE
SRR8615878	CVCL_1626	OS-RC-2	KICH.Eosin.1	11	0.747742	25	1.65055	2.39701e-22	1.48615e-21	4	Kidney Cancer	Primary	Kidney	CCLE
SRR8615353	CVCL_2985	KMRC-3	KICH.Eosin.1	12	0.764654	7	1.22838	0.000105474	0.000130788	24	Kidney Cancer	Primary	Kidney	CCLE
SRR8615937	CVCL_8788	SNU-1272	KICH.Eosin.1	12	0.763165	8	1.23771	5.77222e-06	7.45578e-06	23	Kidney Cancer	NA	Kidney	CCLE
SRR8615851	CVCL_V612	SLR26	KICH.Eosin.1	12	0.753779	20	1.5128	7.00419e-18	2.1713e-17	11	Kidney Cancer	Primary	Kidney	CCLE
SRR8615894	CVCL_5957	TUHR4TKB	KICH.Eosin.1	15	0.766186	5	1.1619	0.000535797	0.000638835	27	Kidney Cancer	Primary	Kidney	CCLE
SRR8615865	CVCL_V610	SLR24	KICH.Eosin.1	15	0.756892	13	1.34613	7.62456e-12	1.39036e-11	19	Kidney Cancer	Primary	Kidney	CCLE
SRR8615405	CVCL_1067	ACHN	KICH.Eosin.1	15	0.756468	14	1.35848	1.60484e-11	2.76389e-11	18	Kidney Cancer	Metastasis	Pleural Effusion	CCLE
SRR8615769	CVCL_1084	BFTC-909	KICH.Eosin.1	18	0.747077	26	1.55419	1.01702e-22	7.8819e-22	8	Kidney Cancer	Primary	Kidney	CCLE
SRR8615866	CVCL_V611	SLR25	KICH.Eosin.1	18	0.744638	27	1.56064	2.5152e-19	8.66348e-19	7	Kidney Cancer	Metastasis	Kidney	CCLE
SRR8616015	CVCL_1056	A-498	KICH.Eosin.1	20	0.753508	21	1.42314	5.84541e-14	1.29434e-13	14	Kidney Cancer	Primary	Kidney	CCLE
SRR8615860	CVCL_V605	SK-RC-20	KICH.Eosin.1	21	0.756056	16	1.30357	1.12763e-07	1.6646e-07	21	Kidney Cancer	NA	Kidney	CCLE
SRR8615721	CVCL_5952	TUHR10TKB	KICH.Eosin.1	22	0.757476	12	1.16587	0.000627384	0.00072033	26	Kidney Cancer	Primary	Kidney	CCLE
SRR8615864	CVCL_V609	SLR23	KICH.Eosin.1	23	0.753043	22	1.37409	1.79282e-10	2.77887e-10	17	Kidney Cancer	Metastasis	Kidney	CCLE
SRR8615272	CVCL_0234	Caki-1	KICH.Eosin.1	24	0.754168	19	1.27208	4.00323e-07	5.39565e-07	22	Kidney Cancer	Metastasis	Skin	CCLE
SRR8616013	CVCL_1065	A-704	KICH.Eosin.1	25	0.719943	30	1.40608	1.97567e-15	5.10381e-15	15	Kidney Cancer	Primary	Kidney	CCLE
SRR8615643	CVCL_1050	769-P	KICH.Eosin.1	26	0.755421	17	1.02929	0.235764	0.243623	30	Kidney Cancer	Primary	Kidney	CCLE
SRR8615356	CVCL_2984	KMRC-2	KICH.Eosin.1	27	0.747826	24	1.22626	2.94418e-07	4.14862e-07	25	Kidney Cancer	Primary	Kidney	CCLE
SRR8615332	CVCL_B076	UOK101	KICH.Eosin.1	28	0.752188	23	1.11885	0.00844443	0.00934919	28	Kidney Cancer	NA	Kidney	CCLE
SRR8615740	CVCL_1221	G-402	KICH.Eosin.1	28	0.71062	31	1.31502	1.82203e-11	2.97279e-11	20	Kidney Cancer	Primary	Kidney	CCLE
SRR8615902	CVCL_2983	KMRC-1	KICH.Eosin.1	30	0.742043	29	1.06725	0.0569431	0.0608702	29	Kidney Cancer	Primary	Kidney	CCLE
SRR8615642	CVCL_1051	786-O	KICH.Eosin.1	31	0.74417	28	0.860113	1	1	31	Kidney Cancer	Primary	Kidney	CCLE
For GSEA, p-values were adjusted based on the Benjamini-Hochberg procedure.

## Sheet: KIRC
Supplementary Data 7. Cell line prioritization for TCGA cohorts at the molecular subtype level (KIRC).
Overall result					Correlation-based		GSEA-based				Cell line information
GEO-SRA/HPA ID	RRID	Cell line name	TCGA molecular subtype	Overall rank	Correlation	Correlation rank	NES	P-value	Adjusted P-value	GSEA rank	Primary disease	Primary/metastasis	Sample collection site	Data source
SRR8615720	CVCL_5953	TUHR14TKB	KIRC.1	1	0.763963	4	1.87253	2.86322e-19	2.95866e-18	3	Kidney Cancer	Primary	Kidney	CCLE
SRR8615894	CVCL_5957	TUHR4TKB	KIRC.1	2	0.7664	2	1.64919	2.60352e-16	1.34515e-15	7	Kidney Cancer	Primary	Kidney	CCLE
SRR8615355	CVCL_2986	KMRC-20	KIRC.1	3	0.763255	5	1.73208	6.6929e-18	4.1496e-17	6	Kidney Cancer	Primary	Kidney	CCLE
SRR8618315	CVCL_1791	VMRC-RCZ	KIRC.1	4	0.755988	9	1.80037	4.16503e-19	3.2279e-18	4	Kidney Cancer	Primary	Kidney	CCLE
SRR8615315	CVCL_1111	CAL-54	KIRC.1	5	0.76515	3	1.55093	4.59484e-09	1.01743e-08	11	Kidney Cancer	Metastasis	Pleural Effusion	CCLE
SRR8615353	CVCL_2985	KMRC-3	KIRC.1	6	0.768089	1	1.50053	1.38886e-08	2.69092e-08	14	Kidney Cancer	Primary	Kidney	CCLE
SRR8615860	CVCL_V605	SK-RC-20	KIRC.1	7	0.749846	16	1.93118	1.16544e-24	3.61287e-23	2	Kidney Cancer	NA	Kidney	CCLE
SRR8615964	CVCL_1647	RCC10RGB	KIRC.1	8	0.753242	12	1.59754	1.12665e-10	3.88067e-10	8	Kidney Cancer	Primary	Kidney	CCLE
SRR8615878	CVCL_1626	OS-RC-2	KIRC.1	8	0.750313	15	1.74522	4.30613e-14	1.907e-13	5	Kidney Cancer	Primary	Kidney	CCLE
SRR8615863	CVCL_V607	SLR21	KIRC.1	10	0.762345	6	1.47686	2.43585e-07	4.19507e-07	16	Kidney Cancer	Metastasis	Kidney	CCLE
SRR8615271	CVCL_0235	Caki-2	KIRC.1	11	0.744135	22	1.93606	1.01702e-22	1.57638e-21	1	Kidney Cancer	Primary	Kidney	CCLE
SRR8618317	CVCL_1790	VMRC-RCW	KIRC.1	12	0.758123	8	1.42791	1.27517e-07	2.32531e-07	17	Kidney Cancer	Primary	Kidney	CCLE
SRR8615312	CVCL_5054	SNU-349	KIRC.1	13	0.754243	10	1.41138	4.94269e-06	7.29635e-06	19	Kidney Cancer	Primary	Kidney	CCLE
SRR8615333	CVCL_1911	UO-31	KIRC.1	14	0.753703	11	1.38313	2.32163e-06	3.59852e-06	21	Kidney Cancer	NA	Kidney	CCLE
SRR8615851	CVCL_V612	SLR26	KIRC.1	14	0.746381	19	1.50189	9.88085e-09	2.04204e-08	13	Kidney Cancer	Primary	Kidney	CCLE
SRR8615864	CVCL_V609	SLR23	KIRC.1	14	0.745402	20	1.545	1.61469e-09	4.55049e-09	12	Kidney Cancer	Metastasis	Kidney	CCLE
SRR8615405	CVCL_1067	ACHN	KIRC.1	14	0.743777	23	1.59186	4.30448e-13	1.66798e-12	9	Kidney Cancer	Metastasis	Pleural Effusion	CCLE
SRR8615937	CVCL_8788	SNU-1272	KIRC.1	18	0.761626	7	1.0541	0.215784	0.238904	28	Kidney Cancer	NA	Kidney	CCLE
SRR8615866	CVCL_V611	SLR25	KIRC.1	19	0.727221	28	1.56242	2.06752e-10	6.4093e-10	10	Kidney Cancer	Metastasis	Kidney	CCLE
SRR8615865	CVCL_V610	SLR24	KIRC.1	20	0.75297	13	1.01672	0.385614	0.412208	29	Kidney Cancer	Primary	Kidney	CCLE
SRR8615356	CVCL_2984	KMRC-2	KIRC.1	20	0.747451	17	1.24666	0.000155308	0.000192582	25	Kidney Cancer	Primary	Kidney	CCLE
SRR8615643	CVCL_1050	769-P	KIRC.1	20	0.747159	18	1.26396	6.3736e-05	8.23257e-05	24	Kidney Cancer	Primary	Kidney	CCLE
SRR8616015	CVCL_1056	A-498	KIRC.1	23	0.745399	21	1.32867	4.01302e-05	5.65471e-05	22	Kidney Cancer	Primary	Kidney	CCLE
SRR8615721	CVCL_5952	TUHR10TKB	KIRC.1	24	0.751932	14	0.989878	0.553447	0.571895	30	Kidney Cancer	Primary	Kidney	CCLE
SRR8615769	CVCL_1084	BFTC-909	KIRC.1	24	0.724929	29	1.49869	2.3181e-09	5.52778e-09	15	Kidney Cancer	Primary	Kidney	CCLE
SRR8615272	CVCL_0234	Caki-1	KIRC.1	26	0.737978	25	1.31139	4.34977e-05	5.86273e-05	23	Kidney Cancer	Metastasis	Skin	CCLE
SRR8615740	CVCL_1221	G-402	KIRC.1	27	0.684867	31	1.42228	1.80653e-09	4.66687e-09	18	Kidney Cancer	Primary	Kidney	CCLE
SRR8615332	CVCL_B076	UOK101	KIRC.1	28	0.738885	24	1.21312	0.00166594	0.00198631	26	Kidney Cancer	NA	Kidney	CCLE
SRR8616013	CVCL_1065	A-704	KIRC.1	28	0.724242	30	1.39963	3.53725e-07	5.7713e-07	20	Kidney Cancer	Primary	Kidney	CCLE
SRR8615902	CVCL_2983	KMRC-1	KIRC.1	30	0.731116	26	1.13168	0.019075	0.0219009	27	Kidney Cancer	Primary	Kidney	CCLE
SRR8615642	CVCL_1051	786-O	KIRC.1	31	0.729331	27	0.773531	1	1	31	Kidney Cancer	Primary	Kidney	CCLE
SRR8615720	CVCL_5953	TUHR14TKB	KIRC.2	1	0.784152	2	2.21577	4.77481e-47	7.40095e-46	1	Kidney Cancer	Primary	Kidney	CCLE
SRR8615964	CVCL_1647	RCC10RGB	KIRC.2	2	0.778424	7	1.97616	1.04554e-30	8.10294e-30	4	Kidney Cancer	Primary	Kidney	CCLE
SRR8615863	CVCL_V607	SLR21	KIRC.2	3	0.779399	5	1.86778	7.27793e-26	3.22308e-25	7	Kidney Cancer	Metastasis	Kidney	CCLE
SRR8615894	CVCL_5957	TUHR4TKB	KIRC.2	4	0.781464	4	1.81465	2.14775e-28	1.3316e-27	9	Kidney Cancer	Primary	Kidney	CCLE
SRR8618315	CVCL_1791	VMRC-RCZ	KIRC.2	4	0.772659	11	2.08646	9.77608e-41	1.01019e-39	2	Kidney Cancer	Primary	Kidney	CCLE
SRR8615312	CVCL_5054	SNU-349	KIRC.2	6	0.774752	10	1.88469	4.80836e-25	1.86324e-24	6	Kidney Cancer	Primary	Kidney	CCLE
SRR8615353	CVCL_2985	KMRC-3	KIRC.2	7	0.788304	1	1.65478	2.03093e-15	3.93493e-15	16	Kidney Cancer	Primary	Kidney	CCLE
SRR8618317	CVCL_1790	VMRC-RCW	KIRC.2	8	0.779349	6	1.71545	1.0277e-21	2.89625e-21	14	Kidney Cancer	Primary	Kidney	CCLE
SRR8615878	CVCL_1626	OS-RC-2	KIRC.2	8	0.769132	15	1.97254	7.85465e-28	4.05824e-27	5	Kidney Cancer	Primary	Kidney	CCLE
SRR8615315	CVCL_1111	CAL-54	KIRC.2	10	0.782412	3	1.49039	6.13419e-10	9.05523e-10	19	Kidney Cancer	Metastasis	Pleural Effusion	CCLE
SRR8615864	CVCL_V609	SLR23	KIRC.2	11	0.76755	17	1.83486	4.40486e-23	1.51723e-22	8	Kidney Cancer	Metastasis	Kidney	CCLE
SRR8615851	CVCL_V612	SLR26	KIRC.2	12	0.770333	14	1.7325	4.50337e-20	1.07388e-19	13	Kidney Cancer	Primary	Kidney	CCLE
SRR8616013	CVCL_1065	A-704	KIRC.2	13	0.753281	26	2.07299	2.23016e-57	6.9135e-56	3	Kidney Cancer	Primary	Kidney	CCLE
SRR8615937	CVCL_8788	SNU-1272	KIRC.2	14	0.777205	8	1.44748	3.32769e-10	5.15791e-10	22	Kidney Cancer	NA	Kidney	CCLE
SRR8616015	CVCL_1056	A-498	KIRC.2	14	0.764966	18	1.74757	8.97013e-22	2.78074e-21	12	Kidney Cancer	Primary	Kidney	CCLE
SRR8615271	CVCL_0235	Caki-2	KIRC.2	16	0.760397	22	1.76833	3.78351e-19	7.81925e-19	10	Kidney Cancer	Primary	Kidney	CCLE
SRR8615355	CVCL_2986	KMRC-20	KIRC.2	17	0.776749	9	1.26434	7.95287e-05	9.48226e-05	26	Kidney Cancer	Primary	Kidney	CCLE
SRR8615865	CVCL_V610	SLR24	KIRC.2	17	0.771663	12	1.31199	1.17222e-06	1.57995e-06	23	Kidney Cancer	Primary	Kidney	CCLE
SRR8615860	CVCL_V605	SK-RC-20	KIRC.2	19	0.768422	16	1.45115	8.33094e-09	1.1739e-08	21	Kidney Cancer	NA	Kidney	CCLE
SRR8615333	CVCL_1911	UO-31	KIRC.2	19	0.763904	20	1.61005	2.41236e-14	4.39901e-14	17	Kidney Cancer	NA	Kidney	CCLE
SRR8615866	CVCL_V611	SLR25	KIRC.2	21	0.746069	28	1.75564	9.20863e-20	2.03905e-19	11	Kidney Cancer	Metastasis	Kidney	CCLE
SRR8615721	CVCL_5952	TUHR10TKB	KIRC.2	22	0.771085	13	1.18664	0.00487071	0.00539257	28	Kidney Cancer	Primary	Kidney	CCLE
SRR8615272	CVCL_0234	Caki-1	KIRC.2	23	0.756129	24	1.5008	7.98477e-12	1.30278e-11	18	Kidney Cancer	Metastasis	Skin	CCLE
SRR8615769	CVCL_1084	BFTC-909	KIRC.2	24	0.745697	29	1.71427	1.77901e-21	4.59577e-21	15	Kidney Cancer	Primary	Kidney	CCLE
SRR8615356	CVCL_2984	KMRC-2	KIRC.2	25	0.763623	21	1.27417	5.56484e-06	6.9004e-06	25	Kidney Cancer	Primary	Kidney	CCLE
SRR8615332	CVCL_B076	UOK101	KIRC.2	26	0.757558	23	1.30391	4.94269e-06	6.38431e-06	24	Kidney Cancer	NA	Kidney	CCLE
SRR8615643	CVCL_1050	769-P	KIRC.2	27	0.764391	19	1.05223	0.15984	0.15984	31	Kidney Cancer	Primary	Kidney	CCLE
SRR8615740	CVCL_1221	G-402	KIRC.2	28	0.701703	31	1.46421	1.64967e-12	2.8411e-12	20	Kidney Cancer	Primary	Kidney	CCLE
SRR8615902	CVCL_2983	KMRC-1	KIRC.2	29	0.747535	27	1.20271	0.000353162	0.000405483	27	Kidney Cancer	Primary	Kidney	CCLE
SRR8615405	CVCL_1067	ACHN	KIRC.2	30	0.755389	25	1.06544	0.146853	0.151748	30	Kidney Cancer	Metastasis	Pleural Effusion	CCLE
SRR8615642	CVCL_1051	786-O	KIRC.2	31	0.744501	30	1.13695	0.00784661	0.00838776	29	Kidney Cancer	Primary	Kidney	CCLE
SRR8615720	CVCL_5953	TUHR14TKB	KIRC.3	1	0.771614	3	1.62795	1.95997e-08	1.01265e-07	4	Kidney Cancer	Primary	Kidney	CCLE
SRR8615312	CVCL_5054	SNU-349	KIRC.3	1	0.768639	6	1.83233	8.74542e-14	2.71108e-12	1	Kidney Cancer	Primary	Kidney	CCLE
SRR8615353	CVCL_2985	KMRC-3	KIRC.3	3	0.77483	2	1.59574	1.67442e-08	1.01265e-07	7	Kidney Cancer	Primary	Kidney	CCLE
SRR8615863	CVCL_V607	SLR21	KIRC.3	4	0.770528	4	1.60783	1.51866e-08	1.01265e-07	6	Kidney Cancer	Metastasis	Kidney	CCLE
SRR8615315	CVCL_1111	CAL-54	KIRC.3	5	0.770075	5	1.58011	7.70776e-08	2.98676e-07	8	Kidney Cancer	Metastasis	Pleural Effusion	CCLE
SRR8615964	CVCL_1647	RCC10RGB	KIRC.3	5	0.764932	8	1.61201	4.20017e-08	1.86008e-07	5	Kidney Cancer	Primary	Kidney	CCLE
SRR8615894	CVCL_5957	TUHR4TKB	KIRC.3	7	0.77529	1	1.41161	1.52193e-05	3.36999e-05	14	Kidney Cancer	Primary	Kidney	CCLE
SRR8615878	CVCL_1626	OS-RC-2	KIRC.3	7	0.758892	13	1.82698	6.07038e-13	9.09266e-12	2	Kidney Cancer	Primary	Kidney	CCLE
SRR8618317	CVCL_1790	VMRC-RCW	KIRC.3	9	0.759658	11	1.4165	8.12801e-06	2.09974e-05	13	Kidney Cancer	Primary	Kidney	CCLE
SRR8615864	CVCL_V609	SLR23	KIRC.3	10	0.750623	17	1.55323	1.16978e-07	4.02926e-07	9	Kidney Cancer	Metastasis	Kidney	CCLE
SRR8615333	CVCL_1911	UO-31	KIRC.3	11	0.761122	10	1.32714	0.000535797	0.000977041	17	Kidney Cancer	NA	Kidney	CCLE
SRR8615355	CVCL_2986	KMRC-20	KIRC.3	11	0.759428	12	1.35755	0.00013717	0.000265768	15	Kidney Cancer	Primary	Kidney	CCLE
SRR8615851	CVCL_V612	SLR26	KIRC.3	11	0.752096	16	1.47828	1.80572e-06	5.59773e-06	11	Kidney Cancer	Primary	Kidney	CCLE
SRR8615721	CVCL_5952	TUHR10TKB	KIRC.3	14	0.762846	9	1.29711	0.00126096	0.00205736	19	Kidney Cancer	Primary	Kidney	CCLE
SRR8615866	CVCL_V611	SLR25	KIRC.3	15	0.735121	26	1.77744	8.79935e-13	9.09266e-12	3	Kidney Cancer	Metastasis	Kidney	CCLE
SRR8616015	CVCL_1056	A-498	KIRC.3	16	0.749993	18	1.42003	9.37844e-06	2.2364e-05	12	Kidney Cancer	Primary	Kidney	CCLE
SRR8615271	CVCL_0235	Caki-2	KIRC.3	17	0.745947	21	1.49851	3.49102e-06	9.83832e-06	10	Kidney Cancer	Primary	Kidney	CCLE
SRR8615937	CVCL_8788	SNU-1272	KIRC.3	18	0.765006	7	1.00044	0.481518	0.574118	26	Kidney Cancer	NA	Kidney	CCLE
SRR8618315	CVCL_1791	VMRC-RCZ	KIRC.3	19	0.757874	14	1.25024	0.00949062	0.01401	21	Kidney Cancer	Primary	Kidney	CCLE
SRR8615860	CVCL_V605	SK-RC-20	KIRC.3	20	0.748769	19	1.25349	0.00859389	0.0133205	20	Kidney Cancer	NA	Kidney	CCLE
SRR8615865	CVCL_V610	SLR24	KIRC.3	21	0.75698	15	0.76153	1	1	27	Kidney Cancer	Primary	Kidney	CCLE
SRR8615272	CVCL_0234	Caki-1	KIRC.3	21	0.742979	24	1.29897	0.000847194	0.00145906	18	Kidney Cancer	Metastasis	Skin	CCLE
SRR8615405	CVCL_1067	ACHN	KIRC.3	23	0.745822	22	1.12154	0.0769231	0.0953846	25	Kidney Cancer	Metastasis	Pleural Effusion	CCLE
SRR8615332	CVCL_B076	UOK101	KIRC.3	23	0.741993	25	1.1797	0.0238812	0.0336507	22	Kidney Cancer	NA	Kidney	CCLE
SRR8615740	CVCL_1221	G-402	KIRC.3	23	0.687637	31	1.35187	3.56402e-05	7.36564e-05	16	Kidney Cancer	Primary	Kidney	CCLE
SRR8615356	CVCL_2984	KMRC-2	KIRC.3	26	0.748607	20	0.590038	1	1	31	Kidney Cancer	Primary	Kidney	CCLE
SRR8615643	CVCL_1050	769-P	KIRC.3	26	0.745047	23	0.740962	1	1	28	Kidney Cancer	Primary	Kidney	CCLE
SRR8615769	CVCL_1084	BFTC-909	KIRC.3	28	0.73361	29	1.14517	0.0579421	0.0748418	23	Kidney Cancer	Primary	Kidney	CCLE
SRR8616013	CVCL_1065	A-704	KIRC.3	29	0.725277	30	1.13712	0.0539461	0.0727099	24	Kidney Cancer	Primary	Kidney	CCLE
SRR8615642	CVCL_1051	786-O	KIRC.3	30	0.734274	27	0.610577	1	1	30	Kidney Cancer	Primary	Kidney	CCLE
SRR8615902	CVCL_2983	KMRC-1	KIRC.3	30	0.734139	28	0.653119	1	1	29	Kidney Cancer	Primary	Kidney	CCLE
SRR8615894	CVCL_5957	TUHR4TKB	KIRC.4	1	0.783026	1	2.01245	1.22053e-18	9.45908e-18	5	Kidney Cancer	Primary	Kidney	CCLE
SRR8615720	CVCL_5953	TUHR14TKB	KIRC.4	1	0.780057	3	2.12074	3.94953e-18	2.44871e-17	3	Kidney Cancer	Primary	Kidney	CCLE
SRR8618317	CVCL_1790	VMRC-RCW	KIRC.4	3	0.773631	7	2.24182	1.0686e-28	3.31265e-27	1	Kidney Cancer	Primary	Kidney	CCLE
SRR8615355	CVCL_2986	KMRC-20	KIRC.4	4	0.772533	9	2.17999	2.66252e-23	4.12691e-22	2	Kidney Cancer	Primary	Kidney	CCLE
SRR8615863	CVCL_V607	SLR21	KIRC.4	5	0.777643	5	1.98418	2.20979e-14	6.85034e-14	7	Kidney Cancer	Metastasis	Kidney	CCLE
SRR8615878	CVCL_1626	OS-RC-2	KIRC.4	6	0.767696	14	2.11263	3.38627e-16	1.74957e-15	4	Kidney Cancer	Primary	Kidney	CCLE
SRR8615937	CVCL_8788	SNU-1272	KIRC.4	7	0.77488	6	1.81044	1.15869e-11	2.76302e-11	14	Kidney Cancer	NA	Kidney	CCLE
SRR8618315	CVCL_1791	VMRC-RCZ	KIRC.4	7	0.769556	12	1.93459	9.32035e-15	3.28724e-14	8	Kidney Cancer	Primary	Kidney	CCLE
SRR8615964	CVCL_1647	RCC10RGB	KIRC.4	9	0.772268	10	1.91338	3.07667e-12	7.94807e-12	11	Kidney Cancer	Primary	Kidney	CCLE
SRR8615721	CVCL_5952	TUHR10TKB	KIRC.4	10	0.771192	11	1.91237	9.54359e-15	3.28724e-14	12	Kidney Cancer	Primary	Kidney	CCLE
SRR8615353	CVCL_2985	KMRC-3	KIRC.4	11	0.780144	2	1.56622	2.94071e-06	3.96357e-06	22	Kidney Cancer	Primary	Kidney	CCLE
SRR8615312	CVCL_5054	SNU-349	KIRC.4	11	0.772803	8	1.74348	1.0785e-08	1.75965e-08	16	Kidney Cancer	Primary	Kidney	CCLE
SRR8615860	CVCL_V605	SK-RC-20	KIRC.4	13	0.765708	16	1.9185	2.54436e-13	7.17047e-13	10	Kidney Cancer	NA	Kidney	CCLE
SRR8615315	CVCL_1111	CAL-54	KIRC.4	14	0.77865	4	1.53189	1.49401e-05	1.92976e-05	23	Kidney Cancer	Metastasis	Pleural Effusion	CCLE
SRR8615864	CVCL_V609	SLR23	KIRC.4	15	0.764618	18	1.77504	5.97589e-10	1.15783e-09	15	Kidney Cancer	Metastasis	Kidney	CCLE
SRR8615866	CVCL_V611	SLR25	KIRC.4	16	0.742152	28	1.9887	4.47067e-15	1.97987e-14	6	Kidney Cancer	Metastasis	Kidney	CCLE
SRR8615271	CVCL_0235	Caki-2	KIRC.4	17	0.757445	23	1.83832	1.12665e-10	2.3284e-10	13	Kidney Cancer	Primary	Kidney	CCLE
SRR8615356	CVCL_2984	KMRC-2	KIRC.4	18	0.763037	19	1.61882	1.02609e-09	1.76716e-09	18	Kidney Cancer	Primary	Kidney	CCLE
SRR8615865	CVCL_V610	SLR24	KIRC.4	19	0.767987	13	1.40503	3.73239e-05	4.62817e-05	26	Kidney Cancer	Primary	Kidney	CCLE
SRR8615740	CVCL_1221	G-402	KIRC.4	20	0.693866	31	1.92555	9.36604e-20	9.67824e-19	9	Kidney Cancer	Primary	Kidney	CCLE
SRR8615405	CVCL_1067	ACHN	KIRC.4	21	0.755859	24	1.73979	4.09859e-11	9.07545e-11	17	Kidney Cancer	Metastasis	Pleural Effusion	CCLE
SRR8615851	CVCL_V612	SLR26	KIRC.4	22	0.765101	17	1.28095	0.0088928	0.0098456	28	Kidney Cancer	Primary	Kidney	CCLE
SRR8615643	CVCL_1050	769-P	KIRC.4	22	0.759776	21	1.52072	1.38055e-07	2.03796e-07	24	Kidney Cancer	Primary	Kidney	CCLE
SRR8615333	CVCL_1911	UO-31	KIRC.4	24	0.766335	15	1.08307	0.206793	0.206793	31	Kidney Cancer	NA	Kidney	CCLE
SRR8615272	CVCL_0234	Caki-1	KIRC.4	25	0.758448	22	1.44643	4.29365e-05	5.11935e-05	25	Kidney Cancer	Metastasis	Skin	CCLE
SRR8616013	CVCL_1065	A-704	KIRC.4	26	0.746255	27	1.5795	6.34451e-08	9.83399e-08	21	Kidney Cancer	Primary	Kidney	CCLE
SRR8616015	CVCL_1056	A-498	KIRC.4	27	0.762951	20	1.20743	0.028971	0.030969	29	Kidney Cancer	Primary	Kidney	CCLE
SRR8615642	CVCL_1051	786-O	KIRC.4	27	0.740368	29	1.5817	6.76739e-10	1.23405e-09	20	Kidney Cancer	Primary	Kidney	CCLE
SRR8615769	CVCL_1084	BFTC-909	KIRC.4	27	0.738926	30	1.59556	3.83378e-07	5.40214e-07	19	Kidney Cancer	Primary	Kidney	CCLE
SRR8615902	CVCL_2983	KMRC-1	KIRC.4	30	0.752092	26	1.36345	8.06567e-05	9.26059e-05	27	Kidney Cancer	Primary	Kidney	CCLE
SRR8615332	CVCL_B076	UOK101	KIRC.4	31	0.752402	25	1.12281	0.0969031	0.100133	30	Kidney Cancer	NA	Kidney	CCLE
SRR8615315	CVCL_1111	CAL-54	KIRC.NA	1	0.792488	1	1.93431	2.63053e-12	2.71822e-11	2	Kidney Cancer	Metastasis	Pleural Effusion	CCLE
SRR8615863	CVCL_V607	SLR21	KIRC.NA	2	0.788794	4	1.93263	1.70308e-13	5.27954e-12	3	Kidney Cancer	Metastasis	Kidney	CCLE
SRR8615353	CVCL_2985	KMRC-3	KIRC.NA	3	0.789921	3	1.62422	1.17222e-06	5.19126e-06	8	Kidney Cancer	Primary	Kidney	CCLE
SRR8615720	CVCL_5953	TUHR14TKB	KIRC.NA	4	0.787172	5	1.64982	2.14966e-06	8.32992e-06	7	Kidney Cancer	Primary	Kidney	CCLE
SRR8615894	CVCL_5957	TUHR4TKB	KIRC.NA	5	0.791087	2	1.4908	1.49401e-05	4.63142e-05	12	Kidney Cancer	Primary	Kidney	CCLE
SRR8615878	CVCL_1626	OS-RC-2	KIRC.NA	5	0.773878	13	1.9989	1.04261e-12	1.61604e-11	1	Kidney Cancer	Primary	Kidney	CCLE
SRR8615964	CVCL_1647	RCC10RGB	KIRC.NA	7	0.775402	11	1.7757	1.75229e-08	1.08642e-07	4	Kidney Cancer	Primary	Kidney	CCLE
SRR8615333	CVCL_1911	UO-31	KIRC.NA	8	0.779349	7	1.54309	3.90578e-06	1.34532e-05	10	Kidney Cancer	NA	Kidney	CCLE
SRR8618317	CVCL_1790	VMRC-RCW	KIRC.NA	9	0.776233	9	1.43472	0.000164377	0.000391977	13	Kidney Cancer	Primary	Kidney	CCLE
SRR8615937	CVCL_8788	SNU-1272	KIRC.NA	10	0.783058	6	1.19746	0.025974	0.044733	18	Kidney Cancer	NA	Kidney	CCLE
SRR8615405	CVCL_1067	ACHN	KIRC.NA	11	0.767521	20	1.68502	5.1732e-09	4.00923e-08	5	Kidney Cancer	Metastasis	Pleural Effusion	CCLE
SRR8615355	CVCL_2986	KMRC-20	KIRC.NA	12	0.776897	8	1.04786	0.30969	0.41994	22	Kidney Cancer	Primary	Kidney	CCLE
SRR8615272	CVCL_0234	Caki-1	KIRC.NA	12	0.763896	24	1.65702	3.9393e-08	2.0353e-07	6	Kidney Cancer	Metastasis	Skin	CCLE
SRR8615312	CVCL_5054	SNU-349	KIRC.NA	14	0.773792	14	1.3181	0.0106863	0.0194867	17	Kidney Cancer	Primary	Kidney	CCLE
SRR8615864	CVCL_V609	SLR23	KIRC.NA	14	0.768655	16	1.379	0.00283036	0.00548383	15	Kidney Cancer	Metastasis	Kidney	CCLE
SRR8615271	CVCL_0235	Caki-2	KIRC.NA	16	0.76534	23	1.56027	2.35967e-05	6.64998e-05	9	Kidney Cancer	Primary	Kidney	CCLE
SRR8615865	CVCL_V610	SLR24	KIRC.NA	17	0.775454	10	1.03574	0.32967	0.41994	24	Kidney Cancer	Primary	Kidney	CCLE
SRR8615860	CVCL_V605	SK-RC-20	KIRC.NA	18	0.768526	17	1.14419	0.108891	0.168781	19	Kidney Cancer	NA	Kidney	CCLE
SRR8615866	CVCL_V611	SLR25	KIRC.NA	19	0.74799	28	1.52249	3.00277e-05	7.75715e-05	11	Kidney Cancer	Metastasis	Kidney	CCLE
SRR8618315	CVCL_1791	VMRC-RCZ	KIRC.NA	20	0.773418	15	1.02822	0.385614	0.442742	27	Kidney Cancer	Primary	Kidney	CCLE
SRR8615721	CVCL_5952	TUHR10TKB	KIRC.NA	21	0.774389	12	0.725881	0.998002	1	31	Kidney Cancer	Primary	Kidney	CCLE
SRR8615356	CVCL_2984	KMRC-2	KIRC.NA	21	0.768424	18	1.03266	0.338661	0.41994	25	Kidney Cancer	Primary	Kidney	CCLE
SRR8616015	CVCL_1056	A-498	KIRC.NA	21	0.76701	22	1.07348	0.245754	0.36278	21	Kidney Cancer	Primary	Kidney	CCLE
SRR8616013	CVCL_1065	A-704	KIRC.NA	21	0.74441	29	1.40138	0.000225593	0.000499527	14	Kidney Cancer	Primary	Kidney	CCLE
SRR8615851	CVCL_V612	SLR26	KIRC.NA	25	0.767231	21	1.03231	0.361638	0.431184	26	Kidney Cancer	Primary	Kidney	CCLE
SRR8615642	CVCL_1051	786-O	KIRC.NA	25	0.748649	27	1.13816	0.04995	0.0814974	20	Kidney Cancer	Primary	Kidney	CCLE
SRR8615740	CVCL_1221	G-402	KIRC.NA	25	0.699634	31	1.36133	0.000334935	0.000692199	16	Kidney Cancer	Primary	Kidney	CCLE
SRR8615643	CVCL_1050	769-P	KIRC.NA	28	0.76792	19	0.72862	1	1	30	Kidney Cancer	Primary	Kidney	CCLE
SRR8615902	CVCL_2983	KMRC-1	KIRC.NA	28	0.756257	26	1.0428	0.316683	0.41994	23	Kidney Cancer	Primary	Kidney	CCLE
SRR8615332	CVCL_B076	UOK101	KIRC.NA	30	0.759631	25	0.857662	0.942058	1	28	Kidney Cancer	NA	Kidney	CCLE
SRR8615769	CVCL_1084	BFTC-909	KIRC.NA	31	0.740762	30	0.837736	0.94006	1	29	Kidney Cancer	Primary	Kidney	CCLE
For GSEA, p-values were adjusted based on the Benjamini-Hochberg procedure.

## Sheet: KIRP
Supplementary Data 7. Cell line prioritization for TCGA cohorts at the molecular subtype level (KIRP).
Overall result					Correlation-based		GSEA-based				Cell line information
GEO-SRA/HPA ID	RRID	Cell line name	TCGA molecular subtype	Overall rank	Correlation	Correlation rank	NES	P-value	Adjusted P-value	GSEA rank	Primary disease	Primary/metastasis	Sample collection site	Data source
SRR8615894	CVCL_5957	TUHR4TKB	KIRP.C1	1	0.780474	4	2.0819	5.1608e-21	7.99924e-20	2	Kidney Cancer	Primary	Kidney	CCLE
SRR8615315	CVCL_1111	CAL-54	KIRP.C1	2	0.805437	1	1.9573	5.18743e-13	2.29729e-12	6	Kidney Cancer	Metastasis	Pleural Effusion	CCLE
SRR8615863	CVCL_V607	SLR21	KIRP.C1	2	0.797625	2	1.96561	1.11063e-14	8.60736e-14	5	Kidney Cancer	Metastasis	Kidney	CCLE
SRR8615720	CVCL_5953	TUHR14TKB	KIRP.C1	2	0.786321	3	2.00741	4.57667e-14	2.83754e-13	4	Kidney Cancer	Primary	Kidney	CCLE
SRR8615964	CVCL_1647	RCC10RGB	KIRP.C1	5	0.773772	10	2.35768	3.05625e-24	9.47437e-23	1	Kidney Cancer	Primary	Kidney	CCLE
SRR8615355	CVCL_2986	KMRC-20	KIRP.C1	6	0.776904	7	1.78631	3.51655e-11	1.21126e-10	8	Kidney Cancer	Primary	Kidney	CCLE
SRR8618315	CVCL_1791	VMRC-RCZ	KIRP.C1	6	0.77324	12	2.0403	2.95516e-17	3.05367e-16	3	Kidney Cancer	Primary	Kidney	CCLE
SRR8615353	CVCL_2985	KMRC-3	KIRP.C1	8	0.77921	5	1.71314	2.03785e-08	4.51238e-08	14	Kidney Cancer	Primary	Kidney	CCLE
SRR8618317	CVCL_1790	VMRC-RCW	KIRP.C1	9	0.774764	9	1.75587	2.3038e-10	6.49252e-10	11	Kidney Cancer	Primary	Kidney	CCLE
SRR8615271	CVCL_0235	Caki-2	KIRP.C1	10	0.769616	14	1.89234	2.7405e-11	1.06194e-10	7	Kidney Cancer	Primary	Kidney	CCLE
SRR8615937	CVCL_8788	SNU-1272	KIRP.C1	11	0.775543	8	1.66092	5.03498e-08	9.75527e-08	17	Kidney Cancer	NA	Kidney	CCLE
SRR8615333	CVCL_1911	UO-31	KIRP.C1	12	0.77862	6	1.59969	2.8171e-07	4.59632e-07	20	Kidney Cancer	NA	Kidney	CCLE
SRR8615860	CVCL_V605	SK-RC-20	KIRP.C1	13	0.764078	19	1.74747	4.01647e-09	1.03759e-08	12	Kidney Cancer	NA	Kidney	CCLE
SRR8615864	CVCL_V609	SLR23	KIRP.C1	14	0.768099	16	1.69427	8.12723e-08	1.48202e-07	16	Kidney Cancer	Metastasis	Kidney	CCLE
SRR8615878	CVCL_1626	OS-RC-2	KIRP.C1	14	0.762913	22	1.77074	3.00014e-08	6.20029e-08	10	Kidney Cancer	Primary	Kidney	CCLE
SRR8615405	CVCL_1067	ACHN	KIRP.C1	16	0.773069	13	1.40372	0.000230127	0.000310172	23	Kidney Cancer	Metastasis	Pleural Effusion	CCLE
SRR8615865	CVCL_V610	SLR24	KIRP.C1	17	0.773722	11	1.1674	0.037962	0.0452624	26	Kidney Cancer	Primary	Kidney	CCLE
SRR8615272	CVCL_0234	Caki-1	KIRP.C1	18	0.76506	18	1.50389	1.85703e-05	2.74132e-05	21	Kidney Cancer	Metastasis	Skin	CCLE
SRR8615866	CVCL_V611	SLR25	KIRP.C1	19	0.745762	27	1.73985	1.23349e-08	2.9414e-08	13	Kidney Cancer	Metastasis	Kidney	CCLE
SRR8615740	CVCL_1221	G-402	KIRP.C1	19	0.702333	31	1.7808	7.47666e-14	3.86294e-13	9	Kidney Cancer	Primary	Kidney	CCLE
SRR8616013	CVCL_1065	A-704	KIRP.C1	21	0.745827	26	1.70826	9.21252e-11	2.85588e-10	15	Kidney Cancer	Primary	Kidney	CCLE
SRR8615851	CVCL_V612	SLR26	KIRP.C1	22	0.76637	17	1.26345	0.0157707	0.0195557	25	Kidney Cancer	Primary	Kidney	CCLE
SRR8615312	CVCL_5054	SNU-349	KIRP.C1	22	0.76254	23	1.62561	1.94329e-06	3.01211e-06	19	Kidney Cancer	Primary	Kidney	CCLE
SRR8615721	CVCL_5952	TUHR10TKB	KIRP.C1	24	0.763434	21	1.46675	3.78852e-05	5.33837e-05	22	Kidney Cancer	Primary	Kidney	CCLE
SRR8616015	CVCL_1056	A-498	KIRP.C1	25	0.763992	20	1.37252	0.00209041	0.00270011	24	Kidney Cancer	Primary	Kidney	CCLE
SRR8615643	CVCL_1050	769-P	KIRP.C1	26	0.768595	15	0.630304	1	1	31	Kidney Cancer	Primary	Kidney	CCLE
SRR8615769	CVCL_1084	BFTC-909	KIRP.C1	27	0.737269	30	1.62955	9.28075e-08	1.59835e-07	18	Kidney Cancer	Primary	Kidney	CCLE
SRR8615332	CVCL_B076	UOK101	KIRP.C1	28	0.758157	25	1.13141	0.0829171	0.0918011	28	Kidney Cancer	NA	Kidney	CCLE
SRR8615356	CVCL_2984	KMRC-2	KIRP.C1	29	0.759861	24	0.80451	0.995005	1	30	Kidney Cancer	Primary	Kidney	CCLE
SRR8615902	CVCL_2983	KMRC-1	KIRP.C1	30	0.745384	28	1.13892	0.0599401	0.0688201	27	Kidney Cancer	Primary	Kidney	CCLE
SRR8615642	CVCL_1051	786-O	KIRP.C1	31	0.7431	29	0.870584	0.948052	1	29	Kidney Cancer	Primary	Kidney	CCLE
SRR8615720	CVCL_5953	TUHR14TKB	KIRP.C2a	1	0.771877	3	1.7744	3.91303e-12	4.04346e-11	2	Kidney Cancer	Primary	Kidney	CCLE
SRR8615894	CVCL_5957	TUHR4TKB	KIRP.C2a	2	0.768964	5	1.7676	1.02422e-15	1.58755e-14	3	Kidney Cancer	Primary	Kidney	CCLE
SRR8615863	CVCL_V607	SLR21	KIRP.C2a	3	0.776381	2	1.60236	2.68709e-08	1.04125e-07	7	Kidney Cancer	Metastasis	Kidney	CCLE
SRR8615355	CVCL_2986	KMRC-20	KIRP.C2a	3	0.770341	4	1.61456	7.24229e-10	5.61277e-09	5	Kidney Cancer	Primary	Kidney	CCLE
SRR8618317	CVCL_1790	VMRC-RCW	KIRP.C2a	5	0.761009	10	1.91147	7.95817e-21	2.46703e-19	1	Kidney Cancer	Primary	Kidney	CCLE
SRR8615333	CVCL_1911	UO-31	KIRP.C2a	6	0.76476	6	1.53227	1.50701e-07	5.19082e-07	10	Kidney Cancer	NA	Kidney	CCLE
SRR8615964	CVCL_1647	RCC10RGB	KIRP.C2a	7	0.757365	13	1.55865	4.3849e-07	1.23574e-06	8	Kidney Cancer	Primary	Kidney	CCLE
SRR8615315	CVCL_1111	CAL-54	KIRP.C2a	8	0.783019	1	1.15614	0.0629371	0.0848282	22	Kidney Cancer	Metastasis	Pleural Effusion	CCLE
SRR8615353	CVCL_2985	KMRC-3	KIRP.C2a	8	0.763664	8	1.40033	9.41933e-05	0.0001825	15	Kidney Cancer	Primary	Kidney	CCLE
SRR8618315	CVCL_1791	VMRC-RCZ	KIRP.C2a	8	0.761685	9	1.4973	1.29201e-06	3.33769e-06	14	Kidney Cancer	Primary	Kidney	CCLE
SRR8615860	CVCL_V605	SK-RC-20	KIRP.C2a	11	0.756229	14	1.52443	3.02891e-07	9.38961e-07	12	Kidney Cancer	NA	Kidney	CCLE
SRR8615937	CVCL_8788	SNU-1272	KIRP.C2a	12	0.763994	7	1.20931	0.0145721	0.0225868	20	Kidney Cancer	NA	Kidney	CCLE
SRR8615878	CVCL_1626	OS-RC-2	KIRP.C2a	12	0.750795	23	1.71249	1.21699e-09	7.54533e-09	4	Kidney Cancer	Primary	Kidney	CCLE
SRR8615271	CVCL_0235	Caki-2	KIRP.C2a	14	0.75743	12	1.39731	0.000252911	0.000461191	16	Kidney Cancer	Primary	Kidney	CCLE
SRR8615312	CVCL_5054	SNU-349	KIRP.C2a	15	0.751949	22	1.52799	1.53158e-06	3.39136e-06	11	Kidney Cancer	Primary	Kidney	CCLE
SRR8615866	CVCL_V611	SLR25	KIRP.C2a	15	0.73239	27	1.60676	1.27224e-08	5.63419e-08	6	Kidney Cancer	Metastasis	Kidney	CCLE
SRR8615865	CVCL_V610	SLR24	KIRP.C2a	17	0.7602	11	1.14949	0.028971	0.0422305	23	Kidney Cancer	Primary	Kidney	CCLE
SRR8615851	CVCL_V612	SLR26	KIRP.C2a	17	0.752534	21	1.50358	1.49736e-06	3.39136e-06	13	Kidney Cancer	Primary	Kidney	CCLE
SRR8615405	CVCL_1067	ACHN	KIRP.C2a	19	0.755596	17	1.31418	0.000508321	0.000875441	19	Kidney Cancer	Metastasis	Pleural Effusion	CCLE
SRR8615864	CVCL_V609	SLR23	KIRP.C2a	20	0.754803	19	1.33104	0.00072813	0.001188	18	Kidney Cancer	Metastasis	Kidney	CCLE
SRR8616015	CVCL_1056	A-498	KIRP.C2a	21	0.755343	18	1.16847	0.02997	0.0422305	21	Kidney Cancer	Primary	Kidney	CCLE
SRR8616013	CVCL_1065	A-704	KIRP.C2a	21	0.729278	30	1.54802	3.24533e-09	1.67675e-08	9	Kidney Cancer	Primary	Kidney	CCLE
SRR8615721	CVCL_5952	TUHR10TKB	KIRP.C2a	23	0.753546	20	1.04613	0.287712	0.371628	24	Kidney Cancer	Primary	Kidney	CCLE
SRR8615272	CVCL_0234	Caki-1	KIRP.C2a	24	0.755602	16	0.904624	0.868132	0.928003	29	Kidney Cancer	Metastasis	Skin	CCLE
SRR8615643	CVCL_1050	769-P	KIRP.C2a	25	0.75614	15	0.664033	1	1	31	Kidney Cancer	Primary	Kidney	CCLE
SRR8615769	CVCL_1084	BFTC-909	KIRP.C2a	25	0.729652	29	1.36413	7.16323e-05	0.00014804	17	Kidney Cancer	Primary	Kidney	CCLE
SRR8615356	CVCL_2984	KMRC-2	KIRP.C2a	27	0.748304	24	0.982608	0.598402	0.742018	25	Kidney Cancer	Primary	Kidney	CCLE
SRR8615332	CVCL_B076	UOK101	KIRP.C2a	28	0.746017	25	0.933481	0.806194	0.892572	28	Kidney Cancer	NA	Kidney	CCLE
SRR8615902	CVCL_2983	KMRC-1	KIRP.C2a	28	0.737757	26	0.953409	0.739261	0.848781	27	Kidney Cancer	Primary	Kidney	CCLE
SRR8615740	CVCL_1221	G-402	KIRP.C2a	30	0.690547	31	0.958032	0.692308	0.825444	26	Kidney Cancer	Primary	Kidney	CCLE
SRR8615642	CVCL_1051	786-O	KIRP.C2a	31	0.730929	28	0.858435	0.985015	1	30	Kidney Cancer	Primary	Kidney	CCLE
SRR8615720	CVCL_5953	TUHR14TKB	KIRP.C2b	1	0.794033	3	1.98351	6.52924e-17	2.02406e-15	1	Kidney Cancer	Primary	Kidney	CCLE
SRR8615863	CVCL_V607	SLR21	KIRP.C2b	2	0.803351	2	1.56806	4.29976e-07	1.33293e-06	8	Kidney Cancer	Metastasis	Kidney	CCLE
SRR8615894	CVCL_5957	TUHR4TKB	KIRP.C2b	3	0.790444	5	1.60344	8.03379e-10	4.98095e-09	6	Kidney Cancer	Primary	Kidney	CCLE
SRR8618315	CVCL_1791	VMRC-RCZ	KIRP.C2b	3	0.787676	7	1.71659	1.51851e-10	1.17685e-09	4	Kidney Cancer	Primary	Kidney	CCLE
SRR8615353	CVCL_2985	KMRC-3	KIRP.C2b	5	0.787868	6	1.58019	1.9707e-07	7.63647e-07	7	Kidney Cancer	Primary	Kidney	CCLE
SRR8618317	CVCL_1790	VMRC-RCW	KIRP.C2b	5	0.786026	10	1.74451	1.26444e-12	1.30658e-11	3	Kidney Cancer	Primary	Kidney	CCLE
SRR8615315	CVCL_1111	CAL-54	KIRP.C2b	7	0.807569	1	1.36391	0.000966438	0.00176233	13	Kidney Cancer	Metastasis	Pleural Effusion	CCLE
SRR8615864	CVCL_V609	SLR23	KIRP.C2b	8	0.782312	15	1.93157	1.94804e-15	3.01946e-14	2	Kidney Cancer	Metastasis	Kidney	CCLE
SRR8615355	CVCL_2986	KMRC-20	KIRP.C2b	9	0.792704	4	1.13429	0.0829171	0.111758	23	Kidney Cancer	Primary	Kidney	CCLE
SRR8616015	CVCL_1056	A-498	KIRP.C2b	9	0.782776	13	1.363	0.000321264	0.000663946	14	Kidney Cancer	Primary	Kidney	CCLE
SRR8615878	CVCL_1626	OS-RC-2	KIRP.C2b	11	0.772856	23	1.63289	3.41016e-07	1.17461e-06	5	Kidney Cancer	Primary	Kidney	CCLE
SRR8615271	CVCL_0235	Caki-2	KIRP.C2b	12	0.783715	12	1.31738	0.00264537	0.00410033	19	Kidney Cancer	Primary	Kidney	CCLE
SRR8615964	CVCL_1647	RCC10RGB	KIRP.C2b	12	0.778889	20	1.45901	4.06914e-05	0.00010512	11	Kidney Cancer	Primary	Kidney	CCLE
SRR8615333	CVCL_1911	UO-31	KIRP.C2b	14	0.786626	8	1.11243	0.115884	0.149684	24	Kidney Cancer	NA	Kidney	CCLE
SRR8615860	CVCL_V605	SK-RC-20	KIRP.C2b	14	0.782666	14	1.32044	0.00129778	0.00223507	18	Kidney Cancer	NA	Kidney	CCLE
SRR8615866	CVCL_V611	SLR25	KIRP.C2b	16	0.758204	27	1.46692	1.16014e-05	3.2695e-05	10	Kidney Cancer	Metastasis	Kidney	CCLE
SRR8615937	CVCL_8788	SNU-1272	KIRP.C2b	17	0.78618	9	0.874134	0.934066	0.998484	29	Kidney Cancer	NA	Kidney	CCLE
SRR8615312	CVCL_5054	SNU-349	KIRP.C2b	17	0.776423	22	1.34573	0.00290436	0.00428739	16	Kidney Cancer	Primary	Kidney	CCLE
SRR8615902	CVCL_2983	KMRC-1	KIRP.C2b	17	0.759762	26	1.45846	8.12723e-08	3.5992e-07	12	Kidney Cancer	Primary	Kidney	CCLE
SRR8616013	CVCL_1065	A-704	KIRP.C2b	17	0.753588	29	1.55611	1.06558e-08	5.5055e-08	9	Kidney Cancer	Primary	Kidney	CCLE
SRR8615865	CVCL_V610	SLR24	KIRP.C2b	21	0.78478	11	0.999063	0.47952	0.530898	28	Kidney Cancer	Primary	Kidney	CCLE
SRR8615272	CVCL_0234	Caki-1	KIRP.C2b	21	0.779123	19	1.30849	0.00072813	0.00141075	20	Kidney Cancer	Metastasis	Skin	CCLE
SRR8615851	CVCL_V612	SLR26	KIRP.C2b	23	0.779515	18	1.23574	0.00829498	0.0116884	22	Kidney Cancer	Primary	Kidney	CCLE
SRR8615643	CVCL_1050	769-P	KIRP.C2b	24	0.780071	17	1.05229	0.228771	0.272766	26	Kidney Cancer	Primary	Kidney	CCLE
SRR8615769	CVCL_1084	BFTC-909	KIRP.C2b	25	0.753325	30	1.35581	0.000216524	0.000479446	15	Kidney Cancer	Primary	Kidney	CCLE
SRR8615405	CVCL_1067	ACHN	KIRP.C2b	26	0.781642	16	0.800211	0.994006	1	30	Kidney Cancer	Metastasis	Pleural Effusion	CCLE
SRR8615721	CVCL_5952	TUHR10TKB	KIRP.C2b	26	0.777208	21	1.07159	0.210789	0.261379	25	Kidney Cancer	Primary	Kidney	CCLE
SRR8615332	CVCL_B076	UOK101	KIRP.C2b	26	0.771135	25	1.2589	0.00238639	0.00389359	21	Kidney Cancer	NA	Kidney	CCLE
SRR8615740	CVCL_1221	G-402	KIRP.C2b	29	0.713622	31	1.3319	6.93763e-05	0.000165436	17	Kidney Cancer	Primary	Kidney	CCLE
SRR8615356	CVCL_2984	KMRC-2	KIRP.C2b	30	0.771243	24	1.00964	0.430569	0.494357	27	Kidney Cancer	Primary	Kidney	CCLE
SRR8615642	CVCL_1051	786-O	KIRP.C2b	31	0.754079	28	0.79244	1	1	31	Kidney Cancer	Primary	Kidney	CCLE
SRR8615720	CVCL_5953	TUHR14TKB	KIRP.C2c - CIMP	1	0.800255	3	1.61252	1.47701e-18	6.54106e-18	5	Kidney Cancer	Primary	Kidney	CCLE
SRR8615894	CVCL_5957	TUHR4TKB	KIRP.C2c - CIMP	2	0.800548	1	1.46474	5.43796e-16	1.87307e-15	11	Kidney Cancer	Primary	Kidney	CCLE
SRR8615271	CVCL_0235	Caki-2	KIRP.C2c - CIMP	3	0.789735	12	1.62216	2.32538e-19	1.20145e-18	4	Kidney Cancer	Primary	Kidney	CCLE
SRR8615333	CVCL_1911	UO-31	KIRP.C2c - CIMP	4	0.799549	5	1.46042	1.70308e-13	4.06118e-13	12	Kidney Cancer	NA	Kidney	CCLE
SRR8615353	CVCL_2985	KMRC-3	KIRP.C2c - CIMP	4	0.79566	8	1.51631	1.78225e-15	5.0227e-15	9	Kidney Cancer	Primary	Kidney	CCLE
SRR8615878	CVCL_1626	OS-RC-2	KIRP.C2c - CIMP	4	0.787887	16	2.13732	2.95344e-57	9.15567e-56	1	Kidney Cancer	Primary	Kidney	CCLE
SRR8615937	CVCL_8788	SNU-1272	KIRP.C2c - CIMP	7	0.799675	4	1.39484	1.7255e-11	3.56604e-11	16	Kidney Cancer	NA	Kidney	CCLE
SRR8618317	CVCL_1790	VMRC-RCW	KIRP.C2c - CIMP	8	0.789859	11	1.47662	1.12046e-15	3.47342e-15	10	Kidney Cancer	Primary	Kidney	CCLE
SRR8615312	CVCL_5054	SNU-349	KIRP.C2c - CIMP	8	0.786338	19	1.74638	8.98406e-28	1.39253e-26	2	Kidney Cancer	Primary	Kidney	CCLE
SRR8616015	CVCL_1056	A-498	KIRP.C2c - CIMP	10	0.789537	14	1.55883	6.22637e-20	3.86035e-19	8	Kidney Cancer	Primary	Kidney	CCLE
SRR8615964	CVCL_1647	RCC10RGB	KIRP.C2c - CIMP	11	0.78565	20	1.57494	3.79349e-17	1.46998e-16	6	Kidney Cancer	Primary	Kidney	CCLE
SRR8618315	CVCL_1791	VMRC-RCZ	KIRP.C2c - CIMP	12	0.796648	7	1.33254	7.6029e-08	1.17845e-07	20	Kidney Cancer	Primary	Kidney	CCLE
SRR8615315	CVCL_1111	CAL-54	KIRP.C2c - CIMP	13	0.800266	2	1.17754	0.00472199	0.00563007	26	Kidney Cancer	Metastasis	Pleural Effusion	CCLE
SRR8615721	CVCL_5952	TUHR10TKB	KIRP.C2c - CIMP	13	0.788366	15	1.40589	4.15198e-12	9.19368e-12	13	Kidney Cancer	Primary	Kidney	CCLE
SRR8615272	CVCL_0234	Caki-1	KIRP.C2c - CIMP	15	0.781098	23	1.57129	2.85568e-21	2.21315e-20	7	Kidney Cancer	Metastasis	Skin	CCLE
SRR8615863	CVCL_V607	SLR21	KIRP.C2c - CIMP	16	0.797213	6	1.2228	0.000109986	0.000136383	25	Kidney Cancer	Metastasis	Kidney	CCLE
SRR8615866	CVCL_V611	SLR25	KIRP.C2c - CIMP	16	0.771246	28	1.69222	8.09412e-26	8.36392e-25	3	Kidney Cancer	Metastasis	Kidney	CCLE
SRR8615355	CVCL_2986	KMRC-20	KIRP.C2c - CIMP	18	0.790868	9	1.24115	2.33175e-05	3.14279e-05	23	Kidney Cancer	Primary	Kidney	CCLE
SRR8615851	CVCL_V612	SLR26	KIRP.C2c - CIMP	19	0.784296	21	1.40457	1.16583e-10	2.00782e-10	14	Kidney Cancer	Primary	Kidney	CCLE
SRR8615405	CVCL_1067	ACHN	KIRP.C2c - CIMP	20	0.786664	18	1.37874	4.05009e-11	7.4739e-11	18	Kidney Cancer	Metastasis	Pleural Effusion	CCLE
SRR8615864	CVCL_V609	SLR23	KIRP.C2c - CIMP	21	0.789703	13	1.23613	7.84006e-05	0.000101267	24	Kidney Cancer	Metastasis	Kidney	CCLE
SRR8615860	CVCL_V605	SK-RC-20	KIRP.C2c - CIMP	22	0.780794	24	1.40333	1.45973e-10	2.38167e-10	15	Kidney Cancer	NA	Kidney	CCLE
SRR8615865	CVCL_V610	SLR24	KIRP.C2c - CIMP	23	0.790496	10	0.962143	0.793207	0.793207	31	Kidney Cancer	Primary	Kidney	CCLE
SRR8615643	CVCL_1050	769-P	KIRP.C2c - CIMP	24	0.787031	17	0.999766	0.498501	0.532881	29	Kidney Cancer	Primary	Kidney	CCLE
SRR8615332	CVCL_B076	UOK101	KIRP.C2c - CIMP	25	0.78041	25	1.25053	1.03532e-06	1.45886e-06	22	Kidney Cancer	NA	Kidney	CCLE
SRR8615740	CVCL_1221	G-402	KIRP.C2c - CIMP	26	0.724712	31	1.38548	2.86326e-14	7.39674e-14	17	Kidney Cancer	Primary	Kidney	CCLE
SRR8615356	CVCL_2984	KMRC-2	KIRP.C2c - CIMP	27	0.78405	22	1.09311	0.0199761	0.0229356	27	Kidney Cancer	Primary	Kidney	CCLE
SRR8616013	CVCL_1065	A-704	KIRP.C2c - CIMP	27	0.745846	30	1.35394	4.09859e-11	7.4739e-11	19	Kidney Cancer	Primary	Kidney	CCLE
SRR8615769	CVCL_1084	BFTC-909	KIRP.C2c - CIMP	29	0.764754	29	1.29161	6.08773e-07	8.98665e-07	21	Kidney Cancer	Primary	Kidney	CCLE
SRR8615902	CVCL_2983	KMRC-1	KIRP.C2c - CIMP	30	0.771393	27	1.07107	0.0569431	0.0630441	28	Kidney Cancer	Primary	Kidney	CCLE
SRR8615642	CVCL_1051	786-O	KIRP.C2c - CIMP	31	0.772859	26	0.997504	0.52048	0.537829	30	Kidney Cancer	Primary	Kidney	CCLE
For GSEA, p-values were adjusted based on the Benjamini-Hochberg procedure.

## Sheet: LGG
Supplementary Data 7. Cell line prioritization for TCGA cohorts at the molecular subtype level (LGG).
Overall result					Correlation-based		GSEA-based				Cell line information
GEO-SRA/HPA ID	RRID	Cell line name	TCGA molecular subtype	Overall rank	Correlation	Correlation rank	NES	P-value	Adjusted P-value	GSEA rank	Primary disease	Primary/metastasis	Sample collection site	Data source
SRR8616026	CVCL_5080	SNU-626	GBM LGG.Classic-like	1	0.779962	2	1.83415	0.000167963	0.000779828	4	Brain Cancer	NA	Central Nervous System	CCLE
SRR8615930	CVCL_5033	SNU-201	GBM LGG.Classic-like	2	0.788824	1	1.76335	0.00320542	0.00898026	8	Brain Cancer	Primary	Central Nervous System	CCLE
SRR8615249	CVCL_1117	CAS-1	GBM LGG.Classic-like	3	0.77099	5	1.82785	0.00216585	0.0063991	6	Brain Cancer	Primary	Central Nervous System	CCLE
SRR8615382	CVCL_2050	GOS-3	GBM LGG.Classic-like	4	0.767398	7	1.83352	0.000215167	0.000932392	5	Brain Cancer	Primary	Central Nervous System	CCLE
SRR8615652	CVCL_5069	SNU-489	GBM LGG.Classic-like	5	0.769073	6	1.71262	0.00582825	0.014031	13	Brain Cancer	NA	Central Nervous System	CCLE
SRR8615784	CVCL_0844	Hs 683	GBM LGG.Classic-like	6	0.754096	19	1.92615	0.000134693	0.000673466	1	Brain Cancer	Primary	Central Nervous System	CCLE
SRR8615925	CVCL_1715	SW1088	GBM LGG.Classic-like	7	0.749649	26	1.86098	1.76773e-05	0.000104457	2	Brain Cancer	Primary	Central Nervous System	CCLE
SRR8615442	CVCL_1608	NMC-G1	GBM LGG.Classic-like	8	0.753885	20	1.75939	0.0015224	0.00494779	10	Brain Cancer	Primary	Central Nervous System	CCLE
SRR8615708	CVCL_2799	KNS-81	GBM LGG.Classic-like	9	0.765066	8	1.54396	0.0349819	0.0528796	24	Brain Cancer	Primary	Central Nervous System	CCLE
HPA_2+SRR8615690	CVCL_0021	U-251MG	GBM LGG.Classic-like	10	0.763318	10	1.58166	0.0242084	0.0403473	23	Brain Cancer	Primary	Central Nervous System	HPA+CCLE
SRR8615911	CVCL_2971	KG-1-C	GBM LGG.Classic-like	11	0.755491	16	1.60434	0.0116262	0.0234445	20	Brain Cancer	Primary	Central Nervous System	CCLE
SRR8615872	CVCL_3956	LN-382	GBM LGG.Classic-like	12	0.746984	32	1.77952	0.000948605	0.00362702	7	Brain Cancer	NA	Central Nervous System	CCLE
SRR8615953	CVCL_1169	DBTRG-05MG	GBM LGG.Classic-like	13	0.764564	9	1.16086	0.252415	0.287842	33	Brain Cancer	Primary	Central Nervous System	CCLE
SRR8615746	CVCL_1689	SF268	GBM LGG.Classic-like	13	0.75092	23	1.62075	0.0119026	0.0234445	19	Brain Cancer	Primary	Central Nervous System	CCLE
SRR8616089	CVCL_6735	TM-31	GBM LGG.Classic-like	15	0.752479	22	1.4791	0.0376471	0.055615	26	Brain Cancer	NA	Central Nervous System	CCLE
SRR8615248	CVCL_1118	CCF-STTG1	GBM LGG.Classic-like	16	0.752642	21	1.27978	0.137163	0.168219	31	Brain Cancer	Primary	Central Nervous System	CCLE
SRR8615837	CVCL_3954	LN-215	GBM LGG.Classic-like	16	0.748789	27	1.48194	0.0424757	0.0600201	25	Brain Cancer	NA	Central Nervous System	CCLE
SRR8615835	CVCL_3957	LN-235	GBM LGG.Classic-like	18	0.754561	18	0.998052	0.475236	0.523565	35	Brain Cancer	NA	Central Nervous System	CCLE
SRR8615383	CVCL_1233	GMS-10	GBM LGG.Classic-like	19	0.749755	25	1.34815	0.0969697	0.123589	29	Brain Cancer	Primary	Central Nervous System	CCLE
SRR8618312	CVCL_1796	YKG-1	GBM LGG.Classic-like	20	0.773502	3	-1.58685	0.0333457	0.0518395	52	Brain Cancer	Primary	Central Nervous System	CCLE
SRR8615752	CVCL_1688	SF126	GBM LGG.Classic-like	21	0.736069	42	1.70326	0.00345394	0.00898026	14	Brain Cancer	Primary	Central Nervous System	CCLE
SRR8615688	CVCL_0633	U-118MG	GBM LGG.Classic-like	21	0.727185	53	1.84234	7.09977e-05	0.000384571	3	Brain Cancer	Primary	Central Nervous System	CCLE
SRR8615852	CVCL_1706	SNB-75	GBM LGG.Classic-like	23	0.772693	4	-1.65269	0.0230113	0.0393615	53	Brain Cancer	Primary	Central Nervous System	CCLE
SRR8615400	CVCL_3955	LN-340	GBM LGG.Classic-like	23	0.75753	13	-1.29094	0.112077	0.140096	44	Brain Cancer	NA	Central Nervous System	CCLE
SRR8615745	CVCL_1690	SF295	GBM LGG.Classic-like	23	0.737246	39	1.62623	0.0195094	0.0342732	18	Brain Cancer	Primary	Central Nervous System	CCLE
SRR8615647	CVCL_1052	8-MG-BA	GBM LGG.Classic-like	26	0.742671	36	1.58793	0.013626	0.0260497	22	Brain Cancer	Primary	Central Nervous System	CCLE
SRR8615703	CVCL_0378	KNS-42	GBM LGG.Classic-like	27	0.758953	12	-1.45285	0.0586426	0.0794119	47	Brain Cancer	Primary	Central Nervous System	CCLE
SRR8615693	CVCL_4773	U-343MGa	GBM LGG.Classic-like	28	0.745828	33	1.38412	0.0798122	0.105873	28	Brain Cancer	NA	Central Nervous System	CCLE
SRR8615403	CVCL_3958	LN-319	GBM LGG.Classic-like	29	0.756514	15	-1.53453	0.00874216	0.0189413	50	Brain Cancer	NA	Central Nervous System	CCLE
SRR8615566	CVCL_5010	SNU-1105	GBM LGG.Classic-like	29	0.755389	17	-1.4682	0.0391655	0.0565723	48	Brain Cancer	Primary	Central Nervous System	CCLE
SRR8615867	CVCL_1624	ONS-76	GBM LGG.Classic-like	31	0.730508	50	1.64639	0.0117217	0.0234445	17	Brain Cancer	Primary	Central Nervous System	CCLE
SRR8616008	CVCL_1173	DK-MG	GBM LGG.Classic-like	32	0.756803	14	-1.67026	0.00497097	0.0124274	54	Brain Cancer	Primary	Central Nervous System	CCLE
SRR8615761	CVCL_0401	M059K	GBM LGG.Classic-like	32	0.721936	57	1.74567	0.00340429	0.00898026	11	Brain Cancer	Primary	Central Nervous System	CCLE
SRR8615656	CVCL_5064	SNU-466	GBM LGG.Classic-like	34	0.761533	11	-1.77316	1e-300	7.22222e-300	58	Brain Cancer	NA	Central Nervous System	CCLE
HPA_1+SRR8615723	CVCL_0022	U-87MG ATCC	GBM LGG.Classic-like	35	0.745121	34	0.951124	0.542654	0.578238	37	Brain Cancer	Primary	Central Nervous System	HPA+CCLE
SRR8616082	CVCL_5723	CH-157MN	GBM LGG.Classic-like	36	0.71576	60	1.73544	0.00127043	0.0043462	12	Brain Cancer	NA	Central Nervous System	CCLE
SRR8615544	CVCL_3959	LN-428	GBM LGG.Classic-like	37	0.732733	47	1.44328	0.0446097	0.0616942	27	Brain Cancer	NA	Central Nervous System	CCLE
SRR8615751	CVCL_V613	SF172	GBM LGG.Classic-like	37	0.683767	65	1.76111	5.25302e-06	3.41447e-05	9	Brain Cancer	NA	Central Nervous System	CCLE
SRR8615384	CVCL_1231	GI-1	GBM LGG.Classic-like	39	0.736831	41	1.08678	0.345029	0.386671	34	Brain Cancer	Primary	Central Nervous System	CCLE
SRR8615548	CVCL_0394	LN-308	GBM LGG.Classic-like	39	0.718362	59	1.67344	0.00187077	0.00579049	16	Brain Cancer	NA	Central Nervous System	CCLE
HPA_3	CVCL_0020	U-138MG	GBM LGG.Classic-like	41	0.724174	55	1.59317	0.00859528	0.0189413	21	Brain Cancer	NA	central_nervous_system	HPA
SRR8615491	CVCL_5779	IOMM-Lee	GBM LGG.Classic-like	42	0.705673	63	1.69879	0.00110992	0.00400803	15	Brain Cancer	NA	Central Nervous System	CCLE
SRR8615388	CVCL_1239	H4	GBM LGG.Classic-like	43	0.740064	38	-1.19698	0.22335	0.259246	42	Brain Cancer	Primary	Central Nervous System	CCLE
SRR8615702	CVCL_2798	KNS-60	GBM LGG.Classic-like	43	0.732096	48	1.21951	0.213155	0.25191	32	Brain Cancer	Primary	Central Nervous System	CCLE
SRR8615714	CVCL_1323	KALS-1	GBM LGG.Classic-like	45	0.750325	24	-1.78711	0.00605449	0.0140551	59	Brain Cancer	Primary	Central Nervous System	CCLE
HPA_5+SRR8615742	CVCL_1226	GaMG	GBM LGG.Classic-like	46	0.735718	43	0.639574	0.933009	0.933009	41	Brain Cancer	Primary	Central Nervous System	HPA+CCLE
SRR8618313	CVCL_1795	YH-13	GBM LGG.Classic-like	47	0.747597	30	-1.72968	0.000241896	0.000982701	55	Brain Cancer	Primary	Central Nervous System	CCLE
SRR8615545	CVCL_3960	LN-443	GBM LGG.Classic-like	47	0.73718	40	-1.44014	0.0334963	0.0518395	45	Brain Cancer	NA	Central Nervous System	CCLE
SRR8615567	CVCL_1722	SW1783	GBM LGG.Classic-like	49	0.74872	28	-1.82427	1e-300	7.22222e-300	60	Brain Cancer	Primary	Central Nervous System	CCLE
SRR8615648	CVCL_0131	A-172	GBM LGG.Classic-like	49	0.742524	37	-1.56663	0.0171709	0.0318888	51	Brain Cancer	Primary	Central Nervous System	CCLE
SRR8615830	CVCL_0556	T98G	GBM LGG.Classic-like	51	0.748119	29	-1.83781	1e-300	7.22222e-300	61	Brain Cancer	Primary	Central Nervous System	CCLE
SRR8616073	CVCL_1343	KS-1 [Human glioblastoma]	GBM LGG.Classic-like	52	0.728682	52	0.907969	0.611429	0.630839	39	Brain Cancer	Primary	Central Nervous System	CCLE
SRR8615957	CVCL_1155	D283 Med	GBM LGG.Classic-like	52	0.713489	61	1.33433	0.0940476	0.122262	30	Brain Cancer	Metastasis	Abdomen	CCLE
SRR8615546	CVCL_3962	LN-464	GBM LGG.Classic-like	54	0.723416	56	0.968501	0.525687	0.569494	36	Brain Cancer	NA	Central Nervous System	CCLE
SRR8615732	CVCL_1227	GB-1	GBM LGG.Classic-like	55	0.734951	44	-1.52929	0.0194707	0.0342732	49	Brain Cancer	Primary	Central Nervous System	CCLE
SRR8615748	CVCL_1691	SF539	GBM LGG.Classic-like	56	0.747545	31	-1.85958	1e-300	7.22222e-300	63	Brain Cancer	Primary	Central Nervous System	CCLE
SRR8615649	CVCL_8481	A-1207	GBM LGG.Classic-like	56	0.729675	51	-1.27516	0.149701	0.180195	43	Brain Cancer	NA	Central Nervous System	CCLE
SRR8615836	CVCL_0393	LN-229	GBM LGG.Classic-like	58	0.744305	35	-1.84457	1e-300	7.22222e-300	62	Brain Cancer	Primary	Central Nervous System	CCLE
SRR8615960	CVCL_0018	D341 Med	GBM LGG.Classic-like	59	0.712741	62	0.819266	0.747986	0.759673	40	Brain Cancer	NA	Central Nervous System	CCLE
SRR8615410	CVCL_1070	AM-38	GBM LGG.Classic-like	59	0.702852	64	0.946328	0.555825	0.58272	38	Brain Cancer	Primary	Central Nervous System	CCLE
SRR8616173	CVCL_1798	42-MG-BA	GBM LGG.Classic-like	61	0.733757	46	-1.76545	1e-300	7.22222e-300	57	Brain Cancer	Primary	Central Nervous System	CCLE
SRR8615689	CVCL_A758	U-178MG	GBM LGG.Classic-like	62	0.719564	58	-1.44949	0.0275643	0.044792	46	Brain Cancer	NA	Central Nervous System	CCLE
SRR8615838	CVCL_0392	LN-18	GBM LGG.Classic-like	63	0.734715	45	-1.8917	1e-300	7.22222e-300	64	Brain Cancer	Primary	Central Nervous System	CCLE
SRR8616030	CVCL_5087	SNU-738	GBM LGG.Classic-like	64	0.725096	54	-1.7544	1e-300	7.22222e-300	56	Brain Cancer	NA	Central Nervous System	CCLE
SRR8615962	CVCL_1167	Daoy	GBM LGG.Classic-like	65	0.731208	49	-1.94114	1e-300	7.22222e-300	65	Brain Cancer	Primary	Central Nervous System	CCLE
SRR8618312	CVCL_1796	YKG-1	GBM LGG.Codel	1	0.739327	3	2.10484	5.2468e-07	6.39256e-06	4	Brain Cancer	Primary	Central Nervous System	CCLE
SRR8615930	CVCL_5033	SNU-201	GBM LGG.Codel	2	0.753405	1	1.95533	0.000106217	0.000368634	10	Brain Cancer	Primary	Central Nervous System	CCLE
SRR8615652	CVCL_5069	SNU-489	GBM LGG.Codel	3	0.734917	8	2.07983	5.41742e-07	6.39256e-06	5	Brain Cancer	NA	Central Nervous System	CCLE
HPA_2+SRR8615690	CVCL_0021	U-251MG	GBM LGG.Codel	4	0.730767	9	1.968	1.57936e-05	8.4711e-05	9	Brain Cancer	Primary	Central Nervous System	HPA+CCLE
SRR8615953	CVCL_1169	DBTRG-05MG	GBM LGG.Codel	4	0.730191	11	2.03569	3.49451e-06	2.77855e-05	7	Brain Cancer	Primary	Central Nervous System	CCLE
SRR8615925	CVCL_1715	SW1088	GBM LGG.Codel	6	0.716012	24	2.27554	1.77633e-09	1.04804e-07	1	Brain Cancer	Primary	Central Nervous System	CCLE
HPA_1+SRR8615723	CVCL_0022	U-87MG ATCC	GBM LGG.Codel	7	0.715528	25	2.21934	4.79241e-09	1.41376e-07	2	Brain Cancer	Primary	Central Nervous System	HPA+CCLE
SRR8615911	CVCL_2971	KG-1-C	GBM LGG.Codel	8	0.72724	14	1.83283	0.000212201	0.000695549	15	Brain Cancer	Primary	Central Nervous System	CCLE
SRR8615830	CVCL_0556	T98G	GBM LGG.Codel	8	0.715283	26	2.11307	8.66021e-08	1.70317e-06	3	Brain Cancer	Primary	Central Nervous System	CCLE
SRR8616026	CVCL_5080	SNU-626	GBM LGG.Codel	10	0.742294	2	1.50852	0.0179451	0.0341536	28	Brain Cancer	NA	Central Nervous System	CCLE
SRR8615656	CVCL_5064	SNU-466	GBM LGG.Codel	11	0.735302	7	1.56512	0.00368499	0.0083621	27	Brain Cancer	NA	Central Nervous System	CCLE
SRR8615566	CVCL_5010	SNU-1105	GBM LGG.Codel	12	0.721292	18	1.80558	0.000257726	0.000800306	18	Brain Cancer	Primary	Central Nervous System	CCLE
SRR8615714	CVCL_1323	KALS-1	GBM LGG.Codel	13	0.713634	29	2.01238	1.38521e-05	8.17276e-05	8	Brain Cancer	Primary	Central Nervous System	CCLE
SRR8615249	CVCL_1117	CAS-1	GBM LGG.Codel	14	0.738318	4	1.35499	0.056	0.0892973	36	Brain Cancer	Primary	Central Nervous System	CCLE
SRR8615693	CVCL_4773	U-343MGa	GBM LGG.Codel	15	0.712787	31	1.92715	6.5457e-06	4.29107e-05	11	Brain Cancer	NA	Central Nervous System	CCLE
SRR8618313	CVCL_1795	YH-13	GBM LGG.Codel	16	0.710451	35	1.84585	8.30788e-05	0.000330891	14	Brain Cancer	Primary	Central Nervous System	CCLE
SRR8615647	CVCL_1052	8-MG-BA	GBM LGG.Codel	16	0.703733	43	2.05269	1.78022e-06	1.75055e-05	6	Brain Cancer	Primary	Central Nervous System	CCLE
SRR8615388	CVCL_1239	H4	GBM LGG.Codel	18	0.71081	34	1.81579	0.000377077	0.0010701	17	Brain Cancer	Primary	Central Nervous System	CCLE
SRR8615400	CVCL_3955	LN-340	GBM LGG.Codel	19	0.727702	12	1.25283	0.096	0.138146	40	Brain Cancer	NA	Central Nervous System	CCLE
SRR8615957	CVCL_1155	D283 Med	GBM LGG.Codel	20	0.706595	41	1.85882	3.76753e-06	2.77855e-05	12	Brain Cancer	Metastasis	Abdomen	CCLE
SRR8616008	CVCL_1173	DK-MG	GBM LGG.Codel	21	0.720783	20	1.39586	0.028	0.0500606	34	Brain Cancer	Primary	Central Nervous System	CCLE
SRR8615835	CVCL_3957	LN-235	GBM LGG.Codel	21	0.716983	22	1.47232	0.019094	0.0352046	32	Brain Cancer	NA	Central Nervous System	CCLE
SRR8615852	CVCL_1706	SNB-75	GBM LGG.Codel	23	0.737042	5	0.970677	0.519076	0.6005	51	Brain Cancer	Primary	Central Nervous System	CCLE
SRR8615960	CVCL_0018	D341 Med	GBM LGG.Codel	23	0.727351	13	1.22117	0.115884	0.15539	43	Brain Cancer	NA	Central Nervous System	CCLE
SRR8615567	CVCL_1722	SW1783	GBM LGG.Codel	25	0.712285	32	1.65168	0.00161233	0.00380509	25	Brain Cancer	Primary	Central Nervous System	CCLE
SRR8615442	CVCL_1608	NMC-G1	GBM LGG.Codel	26	0.718388	21	1.28892	0.085	0.12859	39	Brain Cancer	Primary	Central Nervous System	CCLE
SRR8615384	CVCL_1231	GI-1	GBM LGG.Codel	26	0.707534	39	1.73577	0.000380884	0.0010701	21	Brain Cancer	Primary	Central Nervous System	CCLE
HPA_5+SRR8615742	CVCL_1226	GaMG	GBM LGG.Codel	28	0.706123	42	1.77425	0.000629901	0.00168928	20	Brain Cancer	Primary	Central Nervous System	HPA+CCLE
SRR8615837	CVCL_3954	LN-215	GBM LGG.Codel	29	0.710111	37	1.59183	0.00660079	0.014424	26	Brain Cancer	NA	Central Nervous System	CCLE
SRR8615703	CVCL_0378	KNS-42	GBM LGG.Codel	30	0.730731	10	0.883409	0.71029	0.776057	54	Brain Cancer	Primary	Central Nervous System	CCLE
SRR8616089	CVCL_6735	TM-31	GBM LGG.Codel	31	0.723955	17	1.07951	0.324324	0.398649	48	Brain Cancer	NA	Central Nervous System	CCLE
SRR8615382	CVCL_2050	GOS-3	GBM LGG.Codel	32	0.735639	6	#N/A	#N/A	#N/A	60	Brain Cancer	Primary	Central Nervous System	CCLE
SRR8615545	CVCL_3960	LN-443	GBM LGG.Codel	33	0.710282	36	1.47237	0.0141379	0.0297905	31	Brain Cancer	NA	Central Nervous System	CCLE
SRR8615544	CVCL_3959	LN-428	GBM LGG.Codel	33	0.697402	54	1.84649	5.92831e-05	0.000289264	13	Brain Cancer	NA	Central Nervous System	CCLE
SRR8615403	CVCL_3958	LN-319	GBM LGG.Codel	35	0.72497	16	0.888991	0.701	0.776057	53	Brain Cancer	NA	Central Nervous System	CCLE
SRR8615702	CVCL_2798	KNS-60	GBM LGG.Codel	35	0.698874	53	1.82245	0.000720411	0.00184801	16	Brain Cancer	Primary	Central Nervous System	CCLE
SRR8615248	CVCL_1118	CCF-STTG1	GBM LGG.Codel	37	0.716655	23	1.08463	0.306	0.384128	47	Brain Cancer	Primary	Central Nervous System	CCLE
SRR8615708	CVCL_2799	KNS-81	GBM LGG.Codel	38	0.725727	15	0.784133	0.851	0.896589	56	Brain Cancer	Primary	Central Nervous System	CCLE
SRR8615784	CVCL_0844	Hs 683	GBM LGG.Codel	39	0.713709	28	1.21809	0.149448	0.195943	44	Brain Cancer	Primary	Central Nervous System	CCLE
SRR8615732	CVCL_1227	GB-1	GBM LGG.Codel	40	0.702793	45	1.47871	0.0169723	0.0333788	30	Brain Cancer	Primary	Central Nervous System	CCLE
SRR8615746	CVCL_1689	SF268	GBM LGG.Codel	41	0.721166	19	0.672925	0.975025	0.990991	58	Brain Cancer	Primary	Central Nervous System	CCLE
SRR8615748	CVCL_1691	SF539	GBM LGG.Codel	42	0.706747	40	1.32704	0.058	0.0900526	38	Brain Cancer	Primary	Central Nervous System	CCLE
SRR8615383	CVCL_1233	GMS-10	GBM LGG.Codel	43	0.711255	33	1.20048	0.157	0.20137	46	Brain Cancer	Primary	Central Nervous System	CCLE
SRR8615838	CVCL_0392	LN-18	GBM LGG.Codel	43	0.70323	44	1.38409	0.036	0.0624706	35	Brain Cancer	Primary	Central Nervous System	CCLE
SRR8615761	CVCL_0401	M059K	GBM LGG.Codel	43	0.687569	60	1.79055	8.41249e-05	0.000330891	19	Brain Cancer	Primary	Central Nervous System	CCLE
SRR8615962	CVCL_1167	Daoy	GBM LGG.Codel	46	0.699069	51	1.49317	0.0152614	0.0310491	29	Brain Cancer	Primary	Central Nervous System	CCLE
SRR8615648	CVCL_0131	A-172	GBM LGG.Codel	47	0.713809	27	0.725796	0.933	0.965737	57	Brain Cancer	Primary	Central Nervous System	CCLE
SRR8615491	CVCL_5779	IOMM-Lee	GBM LGG.Codel	48	0.680334	63	1.72301	6.3736e-05	0.000289264	23	Brain Cancer	NA	Central Nervous System	CCLE
SRR8615751	CVCL_V613	SF172	GBM LGG.Codel	49	0.654197	65	1.72925	0.00010209	0.000368634	22	Brain Cancer	NA	Central Nervous System	CCLE
SRR8615410	CVCL_1070	AM-38	GBM LGG.Codel	50	0.67794	64	1.70154	0.00113324	0.00278588	24	Brain Cancer	Primary	Central Nervous System	CCLE
SRR8615688	CVCL_0633	U-118MG	GBM LGG.Codel	51	0.695942	56	1.43963	0.0395854	0.0667296	33	Brain Cancer	Primary	Central Nervous System	CCLE
SRR8615836	CVCL_0393	LN-229	GBM LGG.Codel	52	0.713181	30	#N/A	#N/A	#N/A	63	Brain Cancer	Primary	Central Nervous System	CCLE
SRR8616073	CVCL_1343	KS-1 [Human glioblastoma]	GBM LGG.Codel	53	0.699159	50	1.21558	0.114114	0.15539	45	Brain Cancer	Primary	Central Nervous System	CCLE
SRR8615548	CVCL_0394	LN-308	GBM LGG.Codel	54	0.687177	61	1.34691	0.043772	0.0717374	37	Brain Cancer	NA	Central Nervous System	CCLE
SRR8615752	CVCL_1688	SF126	GBM LGG.Codel	55	0.701688	47	0.949639	0.585	0.66375	52	Brain Cancer	Primary	Central Nervous System	CCLE
SRR8615546	CVCL_3962	LN-464	GBM LGG.Codel	55	0.693175	58	1.25243	0.088	0.1298	41	Brain Cancer	NA	Central Nervous System	CCLE
SRR8615872	CVCL_3956	LN-382	GBM LGG.Codel	57	0.708941	38	#N/A	#N/A	#N/A	64	Brain Cancer	NA	Central Nervous System	CCLE
SRR8615867	CVCL_1624	ONS-76	GBM LGG.Codel	57	0.698894	52	0.999164	0.46046	0.543343	50	Brain Cancer	Primary	Central Nervous System	CCLE
SRR8616082	CVCL_5723	CH-157MN	GBM LGG.Codel	59	0.683257	62	1.24333	0.102102	0.143429	42	Brain Cancer	NA	Central Nervous System	CCLE
HPA_3	CVCL_0020	U-138MG	GBM LGG.Codel	60	0.695839	57	1.02167	0.423576	0.510021	49	Brain Cancer	NA	central_nervous_system	HPA
SRR8615745	CVCL_1690	SF295	GBM LGG.Codel	61	0.702094	46	#N/A	#N/A	#N/A	62	Brain Cancer	Primary	Central Nervous System	CCLE
SRR8616030	CVCL_5087	SNU-738	GBM LGG.Codel	61	0.699523	49	0.640755	0.990991	0.990991	59	Brain Cancer	NA	Central Nervous System	CCLE
SRR8616173	CVCL_1798	42-MG-BA	GBM LGG.Codel	63	0.700552	48	#N/A	#N/A	#N/A	65	Brain Cancer	Primary	Central Nervous System	CCLE
SRR8615689	CVCL_A758	U-178MG	GBM LGG.Codel	64	0.689683	59	0.86863	0.766	0.821709	55	Brain Cancer	NA	Central Nervous System	CCLE
SRR8615649	CVCL_8481	A-1207	GBM LGG.Codel	65	0.69678	55	#N/A	#N/A	#N/A	61	Brain Cancer	NA	Central Nervous System	CCLE
SRR8615400	CVCL_3955	LN-340	GBM LGG.G-CIMP-high	1	0.73478	12	2.46554	1.97869e-11	3.95737e-10	3	Brain Cancer	NA	Central Nervous System	CCLE
SRR8615953	CVCL_1169	DBTRG-05MG	GBM LGG.G-CIMP-high	2	0.737474	11	2.38103	1.39109e-10	1.45614e-09	5	Brain Cancer	Primary	Central Nervous System	CCLE
SRR8615911	CVCL_2971	KG-1-C	GBM LGG.G-CIMP-high	3	0.733462	14	2.33172	6.98148e-10	5.22365e-09	7	Brain Cancer	Primary	Central Nervous System	CCLE
SRR8615852	CVCL_1706	SNB-75	GBM LGG.G-CIMP-high	4	0.74604	4	2.18085	1.69731e-06	3.63709e-06	18	Brain Cancer	Primary	Central Nervous System	CCLE
SRR8618312	CVCL_1796	YKG-1	GBM LGG.G-CIMP-high	5	0.746282	3	2.06603	8.60499e-06	1.51853e-05	26	Brain Cancer	Primary	Central Nervous System	CCLE
SRR8616008	CVCL_1173	DK-MG	GBM LGG.G-CIMP-high	5	0.730452	17	2.27089	7.83547e-10	5.22365e-09	12	Brain Cancer	Primary	Central Nervous System	CCLE
SRR8615566	CVCL_5010	SNU-1105	GBM LGG.G-CIMP-high	5	0.73009	18	2.27283	4.59293e-08	1.62103e-07	11	Brain Cancer	Primary	Central Nervous System	CCLE
SRR8615714	CVCL_1323	KALS-1	GBM LGG.G-CIMP-high	5	0.723797	25	2.44553	1.45614e-10	1.45614e-09	4	Brain Cancer	Primary	Central Nervous System	CCLE
SRR8615930	CVCL_5033	SNU-201	GBM LGG.G-CIMP-high	9	0.761999	1	1.90263	0.000400984	0.000586806	34	Brain Cancer	Primary	Central Nervous System	CCLE
SRR8615746	CVCL_1689	SF268	GBM LGG.G-CIMP-high	9	0.727563	19	2.20051	2.26547e-09	1.35928e-08	16	Brain Cancer	Primary	Central Nervous System	CCLE
SRR8615693	CVCL_4773	U-343MGa	GBM LGG.G-CIMP-high	9	0.722008	29	2.3647	5.24179e-11	7.86268e-10	6	Brain Cancer	NA	Central Nervous System	CCLE
SRR8615708	CVCL_2799	KNS-81	GBM LGG.G-CIMP-high	12	0.733871	13	2.09233	4.35974e-06	8.17452e-06	24	Brain Cancer	Primary	Central Nervous System	CCLE
SRR8615567	CVCL_1722	SW1783	GBM LGG.G-CIMP-high	13	0.721415	30	2.2759	4.44439e-08	1.62103e-07	9	Brain Cancer	Primary	Central Nervous System	CCLE
SRR8615784	CVCL_0844	Hs 683	GBM LGG.G-CIMP-high	14	0.723667	26	2.20837	2.08183e-06	4.30724e-06	15	Brain Cancer	Primary	Central Nervous System	CCLE
SRR8615403	CVCL_3958	LN-319	GBM LGG.G-CIMP-high	15	0.732791	15	2.05744	1.17811e-06	2.66158e-06	27	Brain Cancer	NA	Central Nervous System	CCLE
SRR8615442	CVCL_1608	NMC-G1	GBM LGG.G-CIMP-high	15	0.724453	23	2.17693	3.60119e-07	1.02891e-06	19	Brain Cancer	Primary	Central Nervous System	CCLE
SRR8615648	CVCL_0131	A-172	GBM LGG.G-CIMP-high	17	0.719387	35	2.29706	2.84674e-09	1.55277e-08	8	Brain Cancer	Primary	Central Nervous System	CCLE
SRR8615249	CVCL_1117	CAS-1	GBM LGG.G-CIMP-high	18	0.746003	5	1.79461	0.000835554	0.00113939	39	Brain Cancer	Primary	Central Nervous System	CCLE
HPA_2+SRR8615690	CVCL_0021	U-251MG	GBM LGG.G-CIMP-high	19	0.739563	9	1.86813	0.000126848	0.000211414	36	Brain Cancer	Primary	Central Nervous System	HPA+CCLE
SRR8616089	CVCL_6735	TM-31	GBM LGG.G-CIMP-high	20	0.732022	16	2.03904	1.10931e-06	2.66158e-06	30	Brain Cancer	NA	Central Nervous System	CCLE
SRR8615652	CVCL_5069	SNU-489	GBM LGG.G-CIMP-high	21	0.744697	6	1.74422	0.000375137	0.000562706	41	Brain Cancer	NA	Central Nervous System	CCLE
SRR8615382	CVCL_2050	GOS-3	GBM LGG.G-CIMP-high	22	0.743137	7	1.73622	0.00143524	0.00191365	42	Brain Cancer	Primary	Central Nervous System	CCLE
SRR8615830	CVCL_0556	T98G	GBM LGG.G-CIMP-high	22	0.724304	24	2.08466	8.00081e-07	2.0002e-06	25	Brain Cancer	Primary	Central Nervous System	CCLE
SRR8615388	CVCL_1239	H4	GBM LGG.G-CIMP-high	24	0.718473	36	2.22425	1.30932e-07	4.36442e-07	14	Brain Cancer	Primary	Central Nervous System	CCLE
SRR8615702	CVCL_2798	KNS-60	GBM LGG.G-CIMP-high	25	0.707828	50	2.54633	4.64989e-13	2.78993e-11	1	Brain Cancer	Primary	Central Nervous System	CCLE
SRR8616026	CVCL_5080	SNU-626	GBM LGG.G-CIMP-high	26	0.750699	2	1.53675	0.0151721	0.0175062	50	Brain Cancer	NA	Central Nervous System	CCLE
SRR8615383	CVCL_1233	GMS-10	GBM LGG.G-CIMP-high	26	0.721061	31	2.14848	5.27319e-07	1.43814e-06	21	Brain Cancer	Primary	Central Nervous System	CCLE
SRR8615544	CVCL_3959	LN-428	GBM LGG.G-CIMP-high	28	0.706844	52	2.49303	7.68598e-12	2.3058e-10	2	Brain Cancer	NA	Central Nervous System	CCLE
HPA_5+SRR8615742	CVCL_1226	GaMG	GBM LGG.G-CIMP-high	29	0.71306	42	2.26227	3.77204e-08	1.61659e-07	13	Brain Cancer	Primary	Central Nervous System	HPA+CCLE
SRR8615703	CVCL_0378	KNS-42	GBM LGG.G-CIMP-high	30	0.7388	10	1.64185	0.00195413	0.00254887	49	Brain Cancer	Primary	Central Nervous System	CCLE
SRR8615752	CVCL_1688	SF126	GBM LGG.G-CIMP-high	31	0.71107	46	2.1951	2.80545e-08	1.29483e-07	17	Brain Cancer	Primary	Central Nervous System	CCLE
SRR8615656	CVCL_5064	SNU-466	GBM LGG.G-CIMP-high	32	0.740809	8	1.24396	0.120482	0.129088	56	Brain Cancer	NA	Central Nervous System	CCLE
SRR8615960	CVCL_0018	D341 Med	GBM LGG.G-CIMP-high	32	0.723654	27	1.84549	2.36785e-06	4.64983e-06	37	Brain Cancer	NA	Central Nervous System	CCLE
SRR8615745	CVCL_1690	SF295	GBM LGG.G-CIMP-high	34	0.711172	45	2.1101	1.19771e-06	2.66158e-06	23	Brain Cancer	Primary	Central Nervous System	CCLE
SRR8615248	CVCL_1118	CCF-STTG1	GBM LGG.G-CIMP-high	35	0.725502	21	1.64493	0.00247274	0.00302784	48	Brain Cancer	Primary	Central Nervous System	CCLE
SRR8616030	CVCL_5087	SNU-738	GBM LGG.G-CIMP-high	36	0.70739	51	2.15006	5.13458e-09	2.56729e-08	20	Brain Cancer	NA	Central Nervous System	CCLE
SRR8615384	CVCL_1231	GI-1	GBM LGG.G-CIMP-high	37	0.714839	41	2.02776	2.40241e-06	4.64983e-06	31	Brain Cancer	Primary	Central Nervous System	CCLE
SRR8615410	CVCL_1070	AM-38	GBM LGG.G-CIMP-high	38	0.684611	64	2.27581	2.94861e-10	2.52738e-09	10	Brain Cancer	Primary	Central Nervous System	CCLE
SRR8615647	CVCL_1052	8-MG-BA	GBM LGG.G-CIMP-high	39	0.714909	40	1.87515	0.000316899	0.000487537	35	Brain Cancer	Primary	Central Nervous System	CCLE
SRR8616173	CVCL_1798	42-MG-BA	GBM LGG.G-CIMP-high	39	0.71002	47	2.04117	2.57321e-07	7.71964e-07	28	Brain Cancer	Primary	Central Nervous System	CCLE
SRR8615732	CVCL_1227	GB-1	GBM LGG.G-CIMP-high	41	0.711853	43	1.92913	5.2454e-06	9.53709e-06	33	Brain Cancer	Primary	Central Nervous System	CCLE
SRR8618313	CVCL_1795	YH-13	GBM LGG.G-CIMP-high	42	0.720607	32	1.73357	0.00056724	0.000810342	45	Brain Cancer	Primary	Central Nervous System	CCLE
SRR8615748	CVCL_1691	SF539	GBM LGG.G-CIMP-high	43	0.717201	38	1.77959	0.00022011	0.000356936	40	Brain Cancer	Primary	Central Nervous System	CCLE
SRR8615837	CVCL_3954	LN-215	GBM LGG.G-CIMP-high	44	0.720336	33	1.70105	0.0023755	0.00296937	47	Brain Cancer	NA	Central Nervous System	CCLE
SRR8615872	CVCL_3956	LN-382	GBM LGG.G-CIMP-high	44	0.718299	37	1.7348	0.000704171	0.000982564	43	Brain Cancer	NA	Central Nervous System	CCLE
SRR8615835	CVCL_3957	LN-235	GBM LGG.G-CIMP-high	46	0.726099	20	#N/A	#N/A	#N/A	63	Brain Cancer	NA	Central Nervous System	CCLE
SRR8615761	CVCL_0401	M059K	GBM LGG.G-CIMP-high	46	0.69644	61	2.1276	1.64167e-07	5.18423e-07	22	Brain Cancer	Primary	Central Nervous System	CCLE
SRR8615957	CVCL_1155	D283 Med	GBM LGG.G-CIMP-high	48	0.708671	48	1.79892	6.29223e-05	0.000107867	38	Brain Cancer	Metastasis	Abdomen	CCLE
SRR8615925	CVCL_1715	SW1088	GBM LGG.G-CIMP-high	49	0.725092	22	#N/A	#N/A	#N/A	65	Brain Cancer	Primary	Central Nervous System	CCLE
HPA_1+SRR8615723	CVCL_0022	U-87MG ATCC	GBM LGG.G-CIMP-high	50	0.723432	28	#N/A	#N/A	#N/A	62	Brain Cancer	Primary	Central Nervous System	HPA+CCLE
SRR8615545	CVCL_3960	LN-443	GBM LGG.G-CIMP-high	50	0.716407	39	1.51604	0.0114909	0.0137891	51	Brain Cancer	NA	Central Nervous System	CCLE
SRR8615751	CVCL_V613	SF172	GBM LGG.G-CIMP-high	52	0.661937	65	2.03936	4.22126e-08	1.62103e-07	29	Brain Cancer	NA	Central Nervous System	CCLE
SRR8615962	CVCL_1167	Daoy	GBM LGG.G-CIMP-high	53	0.708014	49	1.70211	0.00208254	0.00265856	46	Brain Cancer	Primary	Central Nervous System	CCLE
SRR8615491	CVCL_5779	IOMM-Lee	GBM LGG.G-CIMP-high	53	0.685853	63	1.97993	7.65085e-07	1.99587e-06	32	Brain Cancer	NA	Central Nervous System	CCLE
SRR8615838	CVCL_0392	LN-18	GBM LGG.G-CIMP-high	55	0.711652	44	1.47618	0.0155793	0.0176369	52	Brain Cancer	Primary	Central Nervous System	CCLE
SRR8615836	CVCL_0393	LN-229	GBM LGG.G-CIMP-high	56	0.720309	34	#N/A	#N/A	#N/A	64	Brain Cancer	Primary	Central Nervous System	CCLE
SRR8616073	CVCL_1343	KS-1 [Human glioblastoma]	GBM LGG.G-CIMP-high	56	0.706596	54	1.73393	0.000231051	0.000364817	44	Brain Cancer	Primary	Central Nervous System	CCLE
SRR8615867	CVCL_1624	ONS-76	GBM LGG.G-CIMP-high	58	0.706703	53	1.45642	0.0285869	0.0317632	54	Brain Cancer	Primary	Central Nervous System	CCLE
SRR8615649	CVCL_8481	A-1207	GBM LGG.G-CIMP-high	59	0.703433	56	1.20057	0.147739	0.155514	57	Brain Cancer	NA	Central Nervous System	CCLE
SRR8615689	CVCL_A758	U-178MG	GBM LGG.G-CIMP-high	60	0.696963	59	1.38159	0.0351406	0.0383352	55	Brain Cancer	NA	Central Nervous System	CCLE
SRR8615688	CVCL_0633	U-118MG	GBM LGG.G-CIMP-high	61	0.70395	55	0.728394	0.933668	0.933668	60	Brain Cancer	Primary	Central Nervous System	CCLE
SRR8616082	CVCL_5723	CH-157MN	GBM LGG.G-CIMP-high	61	0.693314	62	1.47528	0.0126926	0.0149325	53	Brain Cancer	NA	Central Nervous System	CCLE
HPA_3	CVCL_0020	U-138MG	GBM LGG.G-CIMP-high	63	0.703236	57	1.10497	0.26004	0.264448	59	Brain Cancer	NA	central_nervous_system	HPA
SRR8615546	CVCL_3962	LN-464	GBM LGG.G-CIMP-high	63	0.700234	58	1.19749	0.158635	0.164105	58	Brain Cancer	NA	Central Nervous System	CCLE
SRR8615548	CVCL_0394	LN-308	GBM LGG.G-CIMP-high	65	0.696923	60	#N/A	#N/A	#N/A	61	Brain Cancer	NA	Central Nervous System	CCLE
SRR8615852	CVCL_1706	SNB-75	GBM LGG.G-CIMP-low	1	0.786676	2	1.62696	0.00172116	0.00393409	18	Brain Cancer	Primary	Central Nervous System	CCLE
SRR8615656	CVCL_5064	SNU-466	GBM LGG.G-CIMP-low	2	0.776362	7	1.6562	5.69678e-05	0.000275894	16	Brain Cancer	NA	Central Nervous System	CCLE
SRR8615249	CVCL_1117	CAS-1	GBM LGG.G-CIMP-low	3	0.783569	4	1.61627	0.000865511	0.00272443	20	Brain Cancer	Primary	Central Nervous System	CCLE
SRR8615652	CVCL_5069	SNU-489	GBM LGG.G-CIMP-low	4	0.775331	8	1.61834	0.000275696	0.00103791	19	Brain Cancer	NA	Central Nervous System	CCLE
SRR8615746	CVCL_1689	SF268	GBM LGG.G-CIMP-low	5	0.768609	18	1.66357	3.50789e-05	0.000193074	14	Brain Cancer	Primary	Central Nervous System	CCLE
SRR8615714	CVCL_1323	KALS-1	GBM LGG.G-CIMP-low	6	0.765084	21	1.6975	0.000225593	0.000902371	12	Brain Cancer	Primary	Central Nervous System	CCLE
SRR8615925	CVCL_1715	SW1088	GBM LGG.G-CIMP-low	7	0.762733	26	1.76582	1.6057e-05	0.000128456	9	Brain Cancer	Primary	Central Nervous System	CCLE
SRR8615953	CVCL_1169	DBTRG-05MG	GBM LGG.G-CIMP-low	8	0.771645	14	1.58759	0.00102166	0.00272443	24	Brain Cancer	Primary	Central Nervous System	CCLE
SRR8616026	CVCL_5080	SNU-626	GBM LGG.G-CIMP-low	9	0.784646	3	1.33791	0.034965	0.0573785	38	Brain Cancer	NA	Central Nervous System	CCLE
SRR8615732	CVCL_1227	GB-1	GBM LGG.G-CIMP-low	9	0.754524	40	2.13283	3.79355e-12	2.42787e-10	1	Brain Cancer	Primary	Central Nervous System	CCLE
SRR8615403	CVCL_3958	LN-319	GBM LGG.G-CIMP-low	11	0.77271	12	1.43578	0.00859389	0.0166669	32	Brain Cancer	NA	Central Nervous System	CCLE
SRR8616008	CVCL_1173	DK-MG	GBM LGG.G-CIMP-low	12	0.766592	19	1.53201	0.00234939	0.00518487	27	Brain Cancer	Primary	Central Nervous System	CCLE
SRR8615388	CVCL_1239	H4	GBM LGG.G-CIMP-low	13	0.755952	39	1.7712	6.03519e-05	0.000275894	8	Brain Cancer	Primary	Central Nervous System	CCLE
SRR8616089	CVCL_6735	TM-31	GBM LGG.G-CIMP-low	14	0.772325	13	1.39978	0.0136754	0.0250064	35	Brain Cancer	NA	Central Nervous System	CCLE
SRR8615708	CVCL_2799	KNS-81	GBM LGG.G-CIMP-low	14	0.770969	15	1.41248	0.0184742	0.032843	33	Brain Cancer	Primary	Central Nervous System	CCLE
SRR8615693	CVCL_4773	U-343MGa	GBM LGG.G-CIMP-low	14	0.756311	38	1.75663	9.23951e-06	8.44755e-05	10	Brain Cancer	NA	Central Nervous System	CCLE
SRR8616173	CVCL_1798	42-MG-BA	GBM LGG.G-CIMP-low	14	0.753824	41	1.78187	1.18933e-06	1.52235e-05	7	Brain Cancer	Primary	Central Nervous System	CCLE
SRR8615382	CVCL_2050	GOS-3	GBM LGG.G-CIMP-low	18	0.774485	9	1.24412	0.0799201	0.124753	40	Brain Cancer	Primary	Central Nervous System	CCLE
HPA_5+SRR8615742	CVCL_1226	GaMG	GBM LGG.G-CIMP-low	19	0.75173	46	1.90735	1.66848e-06	1.77971e-05	4	Brain Cancer	Primary	Central Nervous System	HPA+CCLE
SRR8616073	CVCL_1343	KS-1 [Human glioblastoma]	GBM LGG.G-CIMP-low	19	0.747591	48	1.9826	1.48743e-09	4.75976e-08	2	Brain Cancer	Primary	Central Nervous System	CCLE
SRR8615837	CVCL_3954	LN-215	GBM LGG.G-CIMP-low	21	0.759712	30	1.61477	0.00150027	0.00355619	21	Brain Cancer	NA	Central Nervous System	CCLE
SRR8615702	CVCL_2798	KNS-60	GBM LGG.G-CIMP-low	22	0.746351	49	1.81668	3.62014e-05	0.000193074	5	Brain Cancer	Primary	Central Nervous System	CCLE
SRR8616030	CVCL_5087	SNU-738	GBM LGG.G-CIMP-low	23	0.744702	52	1.93201	4.59484e-09	9.80232e-08	3	Brain Cancer	NA	Central Nervous System	CCLE
SRR8618313	CVCL_1795	YH-13	GBM LGG.G-CIMP-low	24	0.758487	32	1.5782	0.000911305	0.00272443	25	Brain Cancer	Primary	Central Nervous System	CCLE
HPA_2+SRR8615690	CVCL_0021	U-251MG	GBM LGG.G-CIMP-low	25	0.779839	6	1.03697	0.387612	0.46806	53	Brain Cancer	Primary	Central Nervous System	HPA+CCLE
SRR8615703	CVCL_0378	KNS-42	GBM LGG.G-CIMP-low	25	0.77374	11	1.1329	0.193806	0.258408	48	Brain Cancer	Primary	Central Nervous System	CCLE
SRR8615400	CVCL_3955	LN-340	GBM LGG.G-CIMP-low	27	0.774119	10	1.10409	0.232767	0.297942	50	Brain Cancer	NA	Central Nervous System	CCLE
SRR8615836	CVCL_0393	LN-229	GBM LGG.G-CIMP-low	27	0.764913	23	1.36927	0.0123303	0.0232099	37	Brain Cancer	Primary	Central Nervous System	CCLE
SRR8615647	CVCL_1052	8-MG-BA	GBM LGG.G-CIMP-low	29	0.750709	47	1.63832	0.0008014	0.00269945	17	Brain Cancer	Primary	Central Nervous System	CCLE
SRR8615930	CVCL_5033	SNU-201	GBM LGG.G-CIMP-low	30	0.795331	1	0.475519	1	1	64	Brain Cancer	Primary	Central Nervous System	CCLE
SRR8618312	CVCL_1796	YKG-1	GBM LGG.G-CIMP-low	30	0.783434	5	0.727088	0.957043	1	60	Brain Cancer	Primary	Central Nervous System	CCLE
SRR8615872	CVCL_3956	LN-382	GBM LGG.G-CIMP-low	30	0.758709	31	1.40472	0.0223792	0.03871	34	Brain Cancer	NA	Central Nervous System	CCLE
SRR8615384	CVCL_1231	GI-1	GBM LGG.G-CIMP-low	33	0.757986	35	1.4517	0.00331133	0.0068363	31	Brain Cancer	Primary	Central Nervous System	CCLE
SRR8615962	CVCL_1167	Daoy	GBM LGG.G-CIMP-low	33	0.75233	44	1.60137	0.000609066	0.00216557	22	Brain Cancer	Primary	Central Nervous System	CCLE
SRR8615911	CVCL_2971	KG-1-C	GBM LGG.G-CIMP-low	35	0.763	25	1.16972	0.158841	0.216294	43	Brain Cancer	Primary	Central Nervous System	CCLE
SRR8615649	CVCL_8481	A-1207	GBM LGG.G-CIMP-low	35	0.743125	55	1.68807	2.19212e-05	0.00014387	13	Brain Cancer	NA	Central Nervous System	CCLE
SRR8615546	CVCL_3962	LN-464	GBM LGG.G-CIMP-low	35	0.742002	57	1.70083	2.24797e-05	0.00014387	11	Brain Cancer	NA	Central Nervous System	CCLE
SRR8615745	CVCL_1690	SF295	GBM LGG.G-CIMP-low	38	0.752463	43	1.55596	0.00100325	0.00272443	26	Brain Cancer	Primary	Central Nervous System	CCLE
SRR8615830	CVCL_0556	T98G	GBM LGG.G-CIMP-low	39	0.763014	24	1.14974	0.153846	0.214047	46	Brain Cancer	Primary	Central Nervous System	CCLE
SRR8615838	CVCL_0392	LN-18	GBM LGG.G-CIMP-low	39	0.752489	42	1.52927	0.00122415	0.00313382	28	Brain Cancer	Primary	Central Nervous System	CCLE
SRR8615751	CVCL_V613	SF172	GBM LGG.G-CIMP-low	41	0.701342	65	1.79821	4.04559e-07	6.47294e-06	6	Brain Cancer	NA	Central Nervous System	CCLE
SRR8615248	CVCL_1118	CCF-STTG1	GBM LGG.G-CIMP-low	42	0.769245	17	0.992957	0.4995	0.575425	55	Brain Cancer	Primary	Central Nervous System	CCLE
SRR8615835	CVCL_3957	LN-235	GBM LGG.G-CIMP-low	42	0.76628	20	1.07925	0.294705	0.365173	52	Brain Cancer	NA	Central Nervous System	CCLE
SRR8615544	CVCL_3959	LN-428	GBM LGG.G-CIMP-low	44	0.74498	51	1.58877	0.00102166	0.00272443	23	Brain Cancer	NA	Central Nervous System	CCLE
SRR8615752	CVCL_1688	SF126	GBM LGG.G-CIMP-low	45	0.752228	45	1.47639	0.00260838	0.00556454	30	Brain Cancer	Primary	Central Nervous System	CCLE
SRR8615761	CVCL_0401	M059K	GBM LGG.G-CIMP-low	45	0.738965	60	1.66039	0.000116765	0.000498199	15	Brain Cancer	Primary	Central Nervous System	CCLE
SRR8615566	CVCL_5010	SNU-1105	GBM LGG.G-CIMP-low	47	0.769625	16	0.664362	0.996004	1	62	Brain Cancer	Primary	Central Nervous System	CCLE
SRR8615442	CVCL_1608	NMC-G1	GBM LGG.G-CIMP-low	47	0.760651	27	1.07982	0.296703	0.365173	51	Brain Cancer	Primary	Central Nervous System	CCLE
SRR8615784	CVCL_0844	Hs 683	GBM LGG.G-CIMP-low	49	0.76504	22	0.84794	0.8002	0.89847	57	Brain Cancer	Primary	Central Nervous System	CCLE
SRR8615957	CVCL_1155	D283 Med	GBM LGG.G-CIMP-low	50	0.743094	56	1.48574	0.00129778	0.00319454	29	Brain Cancer	Metastasis	Abdomen	CCLE
SRR8615383	CVCL_1233	GMS-10	GBM LGG.G-CIMP-low	51	0.760401	29	0.832381	0.836164	0.922664	58	Brain Cancer	Primary	Central Nervous System	CCLE
SRR8615648	CVCL_0131	A-172	GBM LGG.G-CIMP-low	52	0.758387	34	1.03194	0.398601	0.472416	54	Brain Cancer	Primary	Central Nervous System	CCLE
SRR8615867	CVCL_1624	ONS-76	GBM LGG.G-CIMP-low	53	0.745329	50	1.33564	0.030969	0.0521584	39	Brain Cancer	Primary	Central Nervous System	CCLE
SRR8615567	CVCL_1722	SW1783	GBM LGG.G-CIMP-low	54	0.760546	28	0.601372	1	1	63	Brain Cancer	Primary	Central Nervous System	CCLE
SRR8615545	CVCL_3960	LN-443	GBM LGG.G-CIMP-low	55	0.756933	37	0.990922	0.503497	0.575425	56	Brain Cancer	NA	Central Nervous System	CCLE
SRR8615960	CVCL_0018	D341 Med	GBM LGG.G-CIMP-low	56	0.741706	58	1.38982	0.00568868	0.0113774	36	Brain Cancer	NA	Central Nervous System	CCLE
HPA_1+SRR8615723	CVCL_0022	U-87MG ATCC	GBM LGG.G-CIMP-low	57	0.757419	36	0.790783	0.911089	0.9883	59	Brain Cancer	Primary	Central Nervous System	HPA+CCLE
SRR8615688	CVCL_0633	U-118MG	GBM LGG.G-CIMP-low	57	0.743371	54	1.22946	0.0749251	0.11988	41	Brain Cancer	Primary	Central Nervous System	CCLE
SRR8615748	CVCL_1691	SF539	GBM LGG.G-CIMP-low	59	0.758389	33	#N/A	#N/A	#N/A	65	Brain Cancer	Primary	Central Nervous System	CCLE
HPA_3	CVCL_0020	U-138MG	GBM LGG.G-CIMP-low	59	0.74466	53	1.16087	0.112887	0.168018	45	Brain Cancer	NA	central_nervous_system	HPA
SRR8615548	CVCL_0394	LN-308	GBM LGG.G-CIMP-low	61	0.740051	59	1.16742	0.117882	0.171465	44	Brain Cancer	NA	Central Nervous System	CCLE
SRR8615410	CVCL_1070	AM-38	GBM LGG.G-CIMP-low	62	0.724032	64	1.20225	0.0989011	0.150706	42	Brain Cancer	Primary	Central Nervous System	CCLE
SRR8615689	CVCL_A758	U-178MG	GBM LGG.G-CIMP-low	63	0.737975	61	1.14965	0.144855	0.206016	47	Brain Cancer	NA	Central Nervous System	CCLE
SRR8615491	CVCL_5779	IOMM-Lee	GBM LGG.G-CIMP-low	64	0.727603	63	1.10417	0.210789	0.275317	49	Brain Cancer	NA	Central Nervous System	CCLE
SRR8616082	CVCL_5723	CH-157MN	GBM LGG.G-CIMP-low	65	0.734559	62	0.67382	1	1	61	Brain Cancer	NA	Central Nervous System	CCLE
SRR8616026	CVCL_5080	SNU-626	GBM LGG.Mesenchymal-like	1	0.770455	2	1.93651	5.21248e-05	0.000333599	5	Brain Cancer	NA	Central Nervous System	CCLE
SRR8615953	CVCL_1169	DBTRG-05MG	GBM LGG.Mesenchymal-like	2	0.755882	8	2.09181	2.36056e-07	7.55378e-06	3	Brain Cancer	Primary	Central Nervous System	CCLE
SRR8615784	CVCL_0844	Hs 683	GBM LGG.Mesenchymal-like	3	0.743242	18	2.3274	7.1356e-08	4.56678e-06	1	Brain Cancer	Primary	Central Nervous System	CCLE
SRR8615930	CVCL_5033	SNU-201	GBM LGG.Mesenchymal-like	4	0.779915	1	1.56121	0.0134571	0.0260987	22	Brain Cancer	Primary	Central Nervous System	CCLE
SRR8615400	CVCL_3955	LN-340	GBM LGG.Mesenchymal-like	5	0.746611	14	1.73197	0.000454777	0.0022389	13	Brain Cancer	NA	Central Nervous System	CCLE
SRR8615835	CVCL_3957	LN-235	GBM LGG.Mesenchymal-like	6	0.74363	17	1.82516	0.000158049	0.00089055	11	Brain Cancer	NA	Central Nervous System	CCLE
SRR8616008	CVCL_1173	DK-MG	GBM LGG.Mesenchymal-like	7	0.746692	13	1.57809	0.00510911	0.0147948	21	Brain Cancer	Primary	Central Nervous System	CCLE
SRR8618313	CVCL_1795	YH-13	GBM LGG.Mesenchymal-like	8	0.736896	29	1.90299	3.7961e-05	0.000269945	8	Brain Cancer	Primary	Central Nervous System	CCLE
SRR8615652	CVCL_5069	SNU-489	GBM LGG.Mesenchymal-like	9	0.75887	6	1.49325	0.0197547	0.0341703	33	Brain Cancer	NA	Central Nervous System	CCLE
SRR8615388	CVCL_1239	H4	GBM LGG.Mesenchymal-like	10	0.728154	38	2.09842	1.74741e-06	3.7278e-05	2	Brain Cancer	Primary	Central Nervous System	CCLE
SRR8615249	CVCL_1117	CAS-1	GBM LGG.Mesenchymal-like	11	0.759406	5	1.47268	0.0144805	0.0264787	36	Brain Cancer	Primary	Central Nervous System	CCLE
SRR8615911	CVCL_2971	KG-1-C	GBM LGG.Mesenchymal-like	12	0.744906	15	1.54189	0.0108574	0.0224153	27	Brain Cancer	Primary	Central Nervous System	CCLE
SRR8615403	CVCL_3958	LN-319	GBM LGG.Mesenchymal-like	13	0.742568	19	1.54885	0.00689222	0.0176441	25	Brain Cancer	NA	Central Nervous System	CCLE
SRR8615872	CVCL_3956	LN-382	GBM LGG.Mesenchymal-like	13	0.733576	34	1.89585	3.18068e-05	0.000254454	10	Brain Cancer	NA	Central Nervous System	CCLE
SRR8615383	CVCL_1233	GMS-10	GBM LGG.Mesenchymal-like	15	0.737513	27	1.6889	0.00183896	0.00735584	18	Brain Cancer	Primary	Central Nervous System	CCLE
SRR8615837	CVCL_3954	LN-215	GBM LGG.Mesenchymal-like	15	0.737048	28	1.69478	0.00265333	0.00861803	17	Brain Cancer	NA	Central Nervous System	CCLE
SRR8618312	CVCL_1796	YKG-1	GBM LGG.Mesenchymal-like	17	0.7618	4	1.39096	0.041041	0.0583695	43	Brain Cancer	Primary	Central Nervous System	CCLE
SRR8615745	CVCL_1690	SF295	GBM LGG.Mesenchymal-like	17	0.724851	40	1.91975	2.53228e-05	0.000254454	7	Brain Cancer	Primary	Central Nervous System	CCLE
SRR8615708	CVCL_2799	KNS-81	GBM LGG.Mesenchymal-like	19	0.754536	9	1.41967	0.031031	0.0461857	39	Brain Cancer	Primary	Central Nervous System	CCLE
SRR8615442	CVCL_1608	NMC-G1	GBM LGG.Mesenchymal-like	20	0.742109	20	1.49494	0.0140163	0.0263836	32	Brain Cancer	Primary	Central Nervous System	CCLE
SRR8615925	CVCL_1715	SW1088	GBM LGG.Mesenchymal-like	20	0.739972	22	1.51859	0.0105685	0.0224153	30	Brain Cancer	Primary	Central Nervous System	CCLE
SRR8615248	CVCL_1118	CCF-STTG1	GBM LGG.Mesenchymal-like	20	0.739778	23	1.52776	0.00569437	0.015185	29	Brain Cancer	Primary	Central Nervous System	CCLE
SRR8615693	CVCL_4773	U-343MGa	GBM LGG.Mesenchymal-like	20	0.735224	33	1.61052	0.00220581	0.00830423	19	Brain Cancer	NA	Central Nervous System	CCLE
SRR8615647	CVCL_1052	8-MG-BA	GBM LGG.Mesenchymal-like	24	0.732662	36	1.55958	0.011213	0.0224261	23	Brain Cancer	Primary	Central Nervous System	CCLE
SRR8615703	CVCL_0378	KNS-42	GBM LGG.Mesenchymal-like	25	0.748663	12	1.32381	0.0560561	0.0747414	48	Brain Cancer	Primary	Central Nervous System	CCLE
SRR8615688	CVCL_0633	U-118MG	GBM LGG.Mesenchymal-like	26	0.71525	53	1.8966	2.7869e-05	0.000254454	9	Brain Cancer	Primary	Central Nervous System	CCLE
SRR8615852	CVCL_1706	SNB-75	GBM LGG.Mesenchymal-like	27	0.762713	3	0.760587	0.865055	0.922726	60	Brain Cancer	Primary	Central Nervous System	CCLE
SRR8615752	CVCL_1688	SF126	GBM LGG.Mesenchymal-like	27	0.723454	43	1.58436	0.00320675	0.00977294	20	Brain Cancer	Primary	Central Nervous System	CCLE
SRR8615962	CVCL_1167	Daoy	GBM LGG.Mesenchymal-like	27	0.719592	49	1.70118	0.00160191	0.00683481	14	Brain Cancer	Primary	Central Nervous System	CCLE
SRR8615761	CVCL_0401	M059K	GBM LGG.Mesenchymal-like	27	0.709163	57	1.93465	6.5457e-06	8.3785e-05	6	Brain Cancer	Primary	Central Nervous System	CCLE
SRR8615714	CVCL_1323	KALS-1	GBM LGG.Mesenchymal-like	31	0.738317	26	1.42291	0.0290581	0.0446742	38	Brain Cancer	Primary	Central Nervous System	CCLE
SRR8615544	CVCL_3959	LN-428	GBM LGG.Mesenchymal-like	31	0.719946	48	1.69732	0.00269313	0.00861803	16	Brain Cancer	NA	Central Nervous System	CCLE
SRR8615382	CVCL_2050	GOS-3	GBM LGG.Mesenchymal-like	33	0.7574	7	0.814078	0.83651	0.908841	58	Brain Cancer	Primary	Central Nervous System	CCLE
SRR8615566	CVCL_5010	SNU-1105	GBM LGG.Mesenchymal-like	33	0.744155	16	1.19935	0.145291	0.189767	49	Brain Cancer	Primary	Central Nervous System	CCLE
SRR8615648	CVCL_0131	A-172	GBM LGG.Mesenchymal-like	33	0.732506	37	1.52862	0.0101188	0.0223311	28	Brain Cancer	Primary	Central Nervous System	CCLE
SRR8615649	CVCL_8481	A-1207	GBM LGG.Mesenchymal-like	33	0.717972	50	1.70027	0.000674525	0.00308354	15	Brain Cancer	NA	Central Nervous System	CCLE
HPA_2+SRR8615690	CVCL_0021	U-251MG	GBM LGG.Mesenchymal-like	37	0.752515	10	0.821445	0.812813	0.908841	57	Brain Cancer	Primary	Central Nervous System	HPA+CCLE
SRR8615410	CVCL_1070	AM-38	GBM LGG.Mesenchymal-like	38	0.690465	64	1.93738	4.61087e-06	7.37739e-05	4	Brain Cancer	Primary	Central Nervous System	CCLE
SRR8615702	CVCL_2798	KNS-60	GBM LGG.Mesenchymal-like	39	0.722352	44	1.54232	0.00846981	0.0200766	26	Brain Cancer	Primary	Central Nervous System	CCLE
SRR8615689	CVCL_A758	U-178MG	GBM LGG.Mesenchymal-like	39	0.707209	58	1.78282	0.000166978	0.00089055	12	Brain Cancer	NA	Central Nervous System	CCLE
SRR8615746	CVCL_1689	SF268	GBM LGG.Mesenchymal-like	41	0.739384	24	1.32427	0.047047	0.0654568	47	Brain Cancer	Primary	Central Nervous System	CCLE
SRR8616089	CVCL_6735	TM-31	GBM LGG.Mesenchymal-like	42	0.740724	21	0.955184	0.574148	0.680472	54	Brain Cancer	NA	Central Nervous System	CCLE
SRR8615656	CVCL_5064	SNU-466	GBM LGG.Mesenchymal-like	43	0.750785	11	#N/A	#N/A	#N/A	65	Brain Cancer	NA	Central Nervous System	CCLE
HPA_3	CVCL_0020	U-138MG	GBM LGG.Mesenchymal-like	44	0.71211	55	1.55296	0.00234939	0.0083534	24	Brain Cancer	NA	central_nervous_system	HPA
SRR8615567	CVCL_1722	SW1783	GBM LGG.Mesenchymal-like	45	0.738556	25	0.846086	0.780561	0.89207	56	Brain Cancer	Primary	Central Nervous System	CCLE
HPA_1+SRR8615723	CVCL_0022	U-87MG ATCC	GBM LGG.Mesenchymal-like	46	0.736753	30	0.969457	0.530531	0.640641	52	Brain Cancer	Primary	Central Nervous System	HPA+CCLE
SRR8615867	CVCL_1624	ONS-76	GBM LGG.Mesenchymal-like	47	0.717821	51	1.43965	0.0272672	0.0436275	37	Brain Cancer	Primary	Central Nervous System	CCLE
SRR8615830	CVCL_0556	T98G	GBM LGG.Mesenchymal-like	48	0.736373	31	0.722921	0.947948	0.983693	61	Brain Cancer	Primary	Central Nervous System	CCLE
HPA_5+SRR8615742	CVCL_1226	GaMG	GBM LGG.Mesenchymal-like	48	0.725819	39	0.967077	0.526104	0.640641	53	Brain Cancer	Primary	Central Nervous System	HPA+CCLE
SRR8615838	CVCL_0392	LN-18	GBM LGG.Mesenchymal-like	48	0.721392	46	1.32427	0.0521042	0.0709504	46	Brain Cancer	Primary	Central Nervous System	CCLE
SRR8615545	CVCL_3960	LN-443	GBM LGG.Mesenchymal-like	51	0.723811	42	1.10828	0.271	0.340078	51	Brain Cancer	NA	Central Nervous System	CCLE
SRR8615748	CVCL_1691	SF539	GBM LGG.Mesenchymal-like	52	0.735777	32	0.705327	0.952953	0.983693	62	Brain Cancer	Primary	Central Nervous System	CCLE
SRR8615836	CVCL_0393	LN-229	GBM LGG.Mesenchymal-like	52	0.733271	35	0.813667	0.837838	0.908841	59	Brain Cancer	Primary	Central Nervous System	CCLE
SRR8615548	CVCL_0394	LN-308	GBM LGG.Mesenchymal-like	52	0.706949	59	1.47638	0.00934116	0.0213512	35	Brain Cancer	NA	Central Nervous System	CCLE
SRR8615732	CVCL_1227	GB-1	GBM LGG.Mesenchymal-like	55	0.72166	45	1.11361	0.252252	0.322883	50	Brain Cancer	Primary	Central Nervous System	CCLE
SRR8615546	CVCL_3962	LN-464	GBM LGG.Mesenchymal-like	56	0.711798	56	1.41388	0.0293174	0.0446742	40	Brain Cancer	NA	Central Nervous System	CCLE
SRR8615751	CVCL_V613	SF172	GBM LGG.Mesenchymal-like	56	0.67278	65	1.50379	0.00801207	0.019722	31	Brain Cancer	NA	Central Nervous System	CCLE
SRR8616073	CVCL_1343	KS-1 [Human glioblastoma]	GBM LGG.Mesenchymal-like	58	0.716945	52	1.33275	0.033	0.048	45	Brain Cancer	Primary	Central Nervous System	CCLE
SRR8615491	CVCL_5779	IOMM-Lee	GBM LGG.Mesenchymal-like	58	0.693671	63	1.49304	0.00531688	0.0147948	34	Brain Cancer	NA	Central Nervous System	CCLE
SRR8616173	CVCL_1798	42-MG-BA	GBM LGG.Mesenchymal-like	60	0.720438	47	0.895922	0.694389	0.808016	55	Brain Cancer	Primary	Central Nervous System	CCLE
SRR8616082	CVCL_5723	CH-157MN	GBM LGG.Mesenchymal-like	60	0.704539	60	1.39295	0.0215426	0.0362823	42	Brain Cancer	NA	Central Nervous System	CCLE
SRR8615957	CVCL_1155	D283 Med	GBM LGG.Mesenchymal-like	60	0.701016	61	1.39599	0.0242542	0.0398018	41	Brain Cancer	Metastasis	Abdomen	CCLE
SRR8615384	CVCL_1231	GI-1	GBM LGG.Mesenchymal-like	63	0.724266	41	0.644819	0.994	0.994	64	Brain Cancer	Primary	Central Nervous System	CCLE
SRR8615960	CVCL_0018	D341 Med	GBM LGG.Mesenchymal-like	64	0.700869	62	1.3807	0.0179092	0.0318386	44	Brain Cancer	NA	Central Nervous System	CCLE
SRR8616030	CVCL_5087	SNU-738	GBM LGG.Mesenchymal-like	65	0.714383	54	0.693673	0.980981	0.994	63	Brain Cancer	NA	Central Nervous System	CCLE
SRR8615930	CVCL_5033	SNU-201	GBM LGG.NA	1	0.751158	1	2.12923	4.72193e-08	2.79023e-07	8	Brain Cancer	Primary	Central Nervous System	CCLE
SRR8618312	CVCL_1796	YKG-1	GBM LGG.NA	2	0.732881	6	2.1462	3.37385e-09	2.74126e-08	7	Brain Cancer	Primary	Central Nervous System	CCLE
SRR8615382	CVCL_2050	GOS-3	GBM LGG.NA	3	0.73257	7	1.89748	1.03532e-06	4.48639e-06	15	Brain Cancer	Primary	Central Nervous System	CCLE
SRR8615835	CVCL_3957	LN-235	GBM LGG.NA	4	0.716235	22	2.42747	1.78354e-14	1.1593e-12	1	Brain Cancer	NA	Central Nervous System	CCLE
SRR8615925	CVCL_1715	SW1088	GBM LGG.NA	5	0.718986	19	2.1572	1.01018e-09	9.52799e-09	6	Brain Cancer	Primary	Central Nervous System	CCLE
SRR8615567	CVCL_1722	SW1783	GBM LGG.NA	6	0.712229	30	2.32518	4.3312e-12	1.40764e-10	2	Brain Cancer	Primary	Central Nervous System	CCLE
SRR8615400	CVCL_3955	LN-340	GBM LGG.NA	7	0.723256	16	1.86389	2.42481e-06	9.27132e-06	17	Brain Cancer	NA	Central Nervous System	CCLE
SRR8615566	CVCL_5010	SNU-1105	GBM LGG.NA	8	0.720254	17	1.85369	1.36855e-05	3.86765e-05	19	Brain Cancer	Primary	Central Nervous System	CCLE
SRR8615953	CVCL_1169	DBTRG-05MG	GBM LGG.NA	9	0.728478	10	1.73383	8.7425e-05	0.000202951	27	Brain Cancer	Primary	Central Nervous System	CCLE
SRR8615852	CVCL_1706	SNB-75	GBM LGG.NA	10	0.735836	4	1.51972	0.00747334	0.011848	36	Brain Cancer	Primary	Central Nervous System	CCLE
SRR8615714	CVCL_1323	KALS-1	GBM LGG.NA	10	0.715471	24	1.89312	1.28519e-05	3.79715e-05	16	Brain Cancer	Primary	Central Nervous System	CCLE
SRR8615388	CVCL_1239	H4	GBM LGG.NA	10	0.707917	36	2.30649	7.55526e-11	9.82183e-10	4	Brain Cancer	Primary	Central Nervous System	CCLE
SRR8615249	CVCL_1117	CAS-1	GBM LGG.NA	13	0.735967	3	1.48812	0.00814552	0.012313	39	Brain Cancer	Primary	Central Nervous System	CCLE
SRR8615652	CVCL_5069	SNU-489	GBM LGG.NA	13	0.73405	5	1.50718	0.00732462	0.011848	37	Brain Cancer	NA	Central Nervous System	CCLE
SRR8615837	CVCL_3954	LN-215	GBM LGG.NA	15	0.709243	34	2.09315	1.4227e-07	7.70632e-07	9	Brain Cancer	NA	Central Nervous System	CCLE
SRR8616026	CVCL_5080	SNU-626	GBM LGG.NA	16	0.739326	2	1.44812	0.0141238	0.020401	42	Brain Cancer	NA	Central Nervous System	CCLE
SRR8616089	CVCL_6735	TM-31	GBM LGG.NA	17	0.723554	15	1.71651	4.18139e-05	0.000103366	30	Brain Cancer	NA	Central Nervous System	CCLE
SRR8615830	CVCL_0556	T98G	GBM LGG.NA	17	0.712088	31	1.94195	2.94418e-07	1.36694e-06	14	Brain Cancer	Primary	Central Nervous System	CCLE
SRR8615442	CVCL_1608	NMC-G1	GBM LGG.NA	19	0.716627	21	1.79289	4.29365e-05	0.000103366	25	Brain Cancer	Primary	Central Nervous System	CCLE
SRR8618313	CVCL_1795	YH-13	GBM LGG.NA	19	0.715048	25	1.84297	7.29439e-06	2.25779e-05	21	Brain Cancer	Primary	Central Nervous System	CCLE
SRR8615648	CVCL_0131	A-172	GBM LGG.NA	19	0.708552	35	2.0297	1.54462e-08	1.004e-07	11	Brain Cancer	Primary	Central Nervous System	CCLE
SRR8615784	CVCL_0844	Hs 683	GBM LGG.NA	22	0.714371	27	1.84592	3.56402e-05	9.26645e-05	20	Brain Cancer	Primary	Central Nervous System	CCLE
SRR8615708	CVCL_2799	KNS-81	GBM LGG.NA	23	0.726151	12	1.50003	0.0062092	0.010621	38	Brain Cancer	Primary	Central Nervous System	CCLE
SRR8615702	CVCL_2798	KNS-60	GBM LGG.NA	24	0.697497	49	2.31801	1.50831e-11	3.268e-10	3	Brain Cancer	Primary	Central Nervous System	CCLE
SRR8615838	CVCL_0392	LN-18	GBM LGG.NA	25	0.699901	48	2.2216	2.69199e-11	4.37449e-10	5	Brain Cancer	Primary	Central Nervous System	CCLE
HPA_1+SRR8615723	CVCL_0022	U-87MG ATCC	GBM LGG.NA	26	0.716748	20	1.54228	0.00166594	0.00309389	35	Brain Cancer	Primary	Central Nervous System	HPA+CCLE
SRR8616173	CVCL_1798	42-MG-BA	GBM LGG.NA	27	0.700459	47	1.98995	1.27224e-08	9.18837e-08	12	Brain Cancer	Primary	Central Nervous System	CCLE
HPA_2+SRR8615690	CVCL_0021	U-251MG	GBM LGG.NA	28	0.73132	8	1.31027	0.04995	0.0612595	53	Brain Cancer	Primary	Central Nervous System	HPA+CCLE
SRR8615911	CVCL_2971	KG-1-C	GBM LGG.NA	28	0.725414	13	1.36099	0.025974	0.0324675	48	Brain Cancer	Primary	Central Nervous System	CCLE
HPA_5+SRR8615742	CVCL_1226	GaMG	GBM LGG.NA	30	0.706325	40	1.84199	2.83439e-05	7.67648e-05	22	Brain Cancer	Primary	Central Nervous System	HPA+CCLE
SRR8616008	CVCL_1173	DK-MG	GBM LGG.NA	31	0.723749	14	1.34446	0.0166719	0.0230568	49	Brain Cancer	Primary	Central Nervous System	CCLE
SRR8615703	CVCL_0378	KNS-42	GBM LGG.NA	32	0.728612	9	1.21518	0.0999001	0.118064	55	Brain Cancer	Primary	Central Nervous System	CCLE
SRR8615836	CVCL_0393	LN-229	GBM LGG.NA	33	0.71027	33	1.64833	0.000330378	0.000692728	32	Brain Cancer	Primary	Central Nervous System	CCLE
SRR8615248	CVCL_1118	CCF-STTG1	GBM LGG.NA	34	0.714946	26	1.47851	0.00264537	0.00477637	40	Brain Cancer	Primary	Central Nervous System	CCLE
SRR8615867	CVCL_1624	ONS-76	GBM LGG.NA	35	0.693324	57	2.08325	1.02609e-09	9.52799e-09	10	Brain Cancer	Primary	Central Nervous System	CCLE
SRR8615384	CVCL_1231	GI-1	GBM LGG.NA	36	0.703875	42	1.79175	6.94739e-06	2.25779e-05	26	Brain Cancer	Primary	Central Nervous System	CCLE
SRR8615647	CVCL_1052	8-MG-BA	GBM LGG.NA	37	0.704268	41	1.7331	0.0003672	0.000745874	28	Brain Cancer	Primary	Central Nervous System	CCLE
SRR8615544	CVCL_3959	LN-428	GBM LGG.NA	37	0.693613	56	1.95831	1.12088e-06	4.55359e-06	13	Brain Cancer	NA	Central Nervous System	CCLE
SRR8615383	CVCL_1233	GMS-10	GBM LGG.NA	39	0.713399	28	1.42398	0.0121808	0.0179944	44	Brain Cancer	Primary	Central Nervous System	CCLE
SRR8615960	CVCL_0018	D341 Med	GBM LGG.NA	39	0.713056	29	1.42928	0.00360732	0.00633718	43	Brain Cancer	NA	Central Nervous System	CCLE
SRR8616073	CVCL_1343	KS-1 [Human glioblastoma]	GBM LGG.NA	39	0.6956	54	1.85497	2.85946e-07	1.36694e-06	18	Brain Cancer	Primary	Central Nervous System	CCLE
SRR8615656	CVCL_5064	SNU-466	GBM LGG.NA	42	0.728089	11	0.696294	0.99001	1	63	Brain Cancer	NA	Central Nervous System	CCLE
SRR8615403	CVCL_3958	LN-319	GBM LGG.NA	42	0.719904	18	1.17736	0.145854	0.169295	56	Brain Cancer	NA	Central Nervous System	CCLE
SRR8615962	CVCL_1167	Daoy	GBM LGG.NA	44	0.701281	45	1.65663	0.000948031	0.00186733	31	Brain Cancer	Primary	Central Nervous System	CCLE
SRR8615688	CVCL_0633	U-118MG	GBM LGG.NA	45	0.697306	50	1.7267	0.000100962	0.000226293	29	Brain Cancer	Primary	Central Nervous System	CCLE
SRR8615746	CVCL_1689	SF268	GBM LGG.NA	46	0.716026	23	1.03621	0.37962	0.418226	59	Brain Cancer	Primary	Central Nervous System	CCLE
SRR8615689	CVCL_A758	U-178MG	GBM LGG.NA	46	0.688646	59	1.80802	4.66618e-06	1.59632e-05	23	Brain Cancer	NA	Central Nervous System	CCLE
SRR8615545	CVCL_3960	LN-443	GBM LGG.NA	48	0.706601	39	1.36193	0.0163715	0.0230568	47	Brain Cancer	NA	Central Nervous System	CCLE
SRR8615548	CVCL_0394	LN-308	GBM LGG.NA	48	0.685904	62	1.79724	3.14708e-06	1.13645e-05	24	Brain Cancer	NA	Central Nervous System	CCLE
SRR8615693	CVCL_4773	U-343MGa	GBM LGG.NA	50	0.711414	32	1.09569	0.256743	0.292777	57	Brain Cancer	NA	Central Nervous System	CCLE
SRR8615872	CVCL_3956	LN-382	GBM LGG.NA	50	0.707232	38	1.33149	0.024975	0.0318309	51	Brain Cancer	NA	Central Nervous System	CCLE
SRR8615732	CVCL_1227	GB-1	GBM LGG.NA	50	0.701552	44	1.41005	0.00769716	0.0119123	45	Brain Cancer	Primary	Central Nervous System	CCLE
SRR8615761	CVCL_0401	M059K	GBM LGG.NA	53	0.688586	60	1.60395	0.00104007	0.00198837	33	Brain Cancer	Primary	Central Nervous System	CCLE
SRR8615748	CVCL_1691	SF539	GBM LGG.NA	54	0.707401	37	1.02231	0.407592	0.441558	60	Brain Cancer	Primary	Central Nervous System	CCLE
SRR8615752	CVCL_1688	SF126	GBM LGG.NA	54	0.702226	43	1.25652	0.0569431	0.0685426	54	Brain Cancer	Primary	Central Nervous System	CCLE
SRR8615491	CVCL_5779	IOMM-Lee	GBM LGG.NA	54	0.676191	63	1.6031	0.000125834	0.000272641	34	Brain Cancer	NA	Central Nervous System	CCLE
SRR8616030	CVCL_5087	SNU-738	GBM LGG.NA	57	0.696096	53	1.38263	0.0196757	0.0266442	46	Brain Cancer	NA	Central Nervous System	CCLE
SRR8615410	CVCL_1070	AM-38	GBM LGG.NA	58	0.675786	64	1.46444	0.00687845	0.0114641	41	Brain Cancer	Primary	Central Nervous System	CCLE
SRR8615745	CVCL_1690	SF295	GBM LGG.NA	59	0.700707	46	0.583669	1	1	65	Brain Cancer	Primary	Central Nervous System	CCLE
SRR8616082	CVCL_5723	CH-157MN	GBM LGG.NA	59	0.686747	61	1.34429	0.0226796	0.0300852	50	Brain Cancer	NA	Central Nervous System	CCLE
HPA_3	CVCL_0020	U-138MG	GBM LGG.NA	61	0.696812	51	0.805062	0.94006	0.985547	62	Brain Cancer	NA	central_nervous_system	HPA
SRR8615957	CVCL_1155	D283 Med	GBM LGG.NA	61	0.696374	52	0.914553	0.688312	0.733447	61	Brain Cancer	Metastasis	Abdomen	CCLE
SRR8615649	CVCL_8481	A-1207	GBM LGG.NA	61	0.694815	55	1.08522	0.26973	0.302284	58	Brain Cancer	NA	Central Nervous System	CCLE
SRR8615751	CVCL_V613	SF172	GBM LGG.NA	64	0.651316	65	1.32768	0.024975	0.0318309	52	Brain Cancer	NA	Central Nervous System	CCLE
SRR8615546	CVCL_3962	LN-464	GBM LGG.NA	65	0.689025	58	0.680236	0.994006	1	64	Brain Cancer	NA	Central Nervous System	CCLE
SRR8615953	CVCL_1169	DBTRG-05MG	GBM LGG.PA-like	1	0.723768	7	1.94534	1.26755e-14	4.11955e-13	1	Brain Cancer	Primary	Central Nervous System	CCLE
SRR8615930	CVCL_5033	SNU-201	GBM LGG.PA-like	2	0.743887	1	1.67727	2.8171e-07	1.10952e-06	12	Brain Cancer	Primary	Central Nervous System	CCLE
SRR8616026	CVCL_5080	SNU-626	GBM LGG.PA-like	3	0.73205	2	1.65683	2.90182e-07	1.10952e-06	13	Brain Cancer	NA	Central Nervous System	CCLE
SRR8615708	CVCL_2799	KNS-81	GBM LGG.PA-like	4	0.716969	10	1.72508	5.94435e-09	3.86383e-08	9	Brain Cancer	Primary	Central Nervous System	CCLE
SRR8615382	CVCL_2050	GOS-3	GBM LGG.PA-like	5	0.721486	8	1.61689	5.66202e-07	1.84016e-06	16	Brain Cancer	Primary	Central Nervous System	CCLE
SRR8615442	CVCL_1608	NMC-G1	GBM LGG.PA-like	6	0.712319	15	1.71717	1.77456e-09	1.44183e-08	10	Brain Cancer	Primary	Central Nervous System	CCLE
SRR8615852	CVCL_1706	SNB-75	GBM LGG.PA-like	7	0.730311	3	1.53649	5.13553e-05	0.000101154	24	Brain Cancer	Primary	Central Nervous System	CCLE
HPA_2+SRR8615690	CVCL_0021	U-251MG	GBM LGG.PA-like	8	0.716446	11	1.6085	6.17287e-07	1.91065e-06	18	Brain Cancer	Primary	Central Nervous System	HPA+CCLE
SRR8618312	CVCL_1796	YKG-1	GBM LGG.PA-like	9	0.728206	4	1.5096	2.55515e-05	5.72705e-05	26	Brain Cancer	Primary	Central Nervous System	CCLE
SRR8615925	CVCL_1715	SW1088	GBM LGG.PA-like	10	0.704377	24	1.81137	2.35295e-11	3.05883e-10	7	Brain Cancer	Primary	Central Nervous System	CCLE
SRR8615784	CVCL_0844	Hs 683	GBM LGG.PA-like	11	0.705032	23	1.68356	3.28308e-07	1.18556e-06	11	Brain Cancer	Primary	Central Nervous System	CCLE
SRR8615249	CVCL_1117	CAS-1	GBM LGG.PA-like	12	0.725471	5	1.44083	0.000380504	0.000634173	32	Brain Cancer	Primary	Central Nervous System	CCLE
SRR8615388	CVCL_1239	H4	GBM LGG.PA-like	13	0.697282	34	1.87116	5.99549e-11	6.49511e-10	4	Brain Cancer	Primary	Central Nervous System	CCLE
SRR8615656	CVCL_5064	SNU-466	GBM LGG.PA-like	14	0.721373	9	1.45059	4.01302e-05	8.15145e-05	30	Brain Cancer	NA	Central Nervous System	CCLE
SRR8615911	CVCL_2971	KG-1-C	GBM LGG.PA-like	15	0.714463	13	1.45141	6.2608e-05	0.000116272	29	Brain Cancer	Primary	Central Nervous System	CCLE
SRR8618313	CVCL_1795	YH-13	GBM LGG.PA-like	16	0.702016	28	1.61934	8.44183e-08	3.91942e-07	15	Brain Cancer	Primary	Central Nervous System	CCLE
SRR8615647	CVCL_1052	8-MG-BA	GBM LGG.PA-like	17	0.694926	38	1.83178	6.05504e-10	5.62254e-09	6	Brain Cancer	Primary	Central Nervous System	CCLE
SRR8615566	CVCL_5010	SNU-1105	GBM LGG.PA-like	18	0.71129	18	1.45307	3.90077e-05	8.15145e-05	28	Brain Cancer	Primary	Central Nervous System	CCLE
SRR8615835	CVCL_3957	LN-235	GBM LGG.PA-like	18	0.706217	21	1.5224	3.14708e-06	8.52334e-06	25	Brain Cancer	NA	Central Nervous System	CCLE
SRR8615567	CVCL_1722	SW1783	GBM LGG.PA-like	18	0.703887	26	1.59834	3.83378e-07	1.31156e-06	20	Brain Cancer	Primary	Central Nervous System	CCLE
SRR8615652	CVCL_5069	SNU-489	GBM LGG.PA-like	21	0.724667	6	1.361	0.00129778	0.00205746	41	Brain Cancer	NA	Central Nervous System	CCLE
SRR8615962	CVCL_1167	Daoy	GBM LGG.PA-like	22	0.687534	47	1.8883	6.90414e-12	1.12192e-10	2	Brain Cancer	Primary	Central Nervous System	CCLE
SRR8615648	CVCL_0131	A-172	GBM LGG.PA-like	23	0.700255	29	1.5452	1.0011e-06	2.95779e-06	23	Brain Cancer	Primary	Central Nervous System	CCLE
SRR8615702	CVCL_2798	KNS-60	GBM LGG.PA-like	24	0.687742	45	1.74349	1.59654e-08	8.64791e-08	8	Brain Cancer	Primary	Central Nervous System	CCLE
SRR8615957	CVCL_1155	D283 Med	GBM LGG.PA-like	25	0.684219	51	1.87479	7.52301e-18	4.88995e-16	3	Brain Cancer	Metastasis	Abdomen	CCLE
SRR8615703	CVCL_0378	KNS-42	GBM LGG.PA-like	26	0.715166	12	1.30093	0.00390403	0.00576731	45	Brain Cancer	Primary	Central Nervous System	CCLE
SRR8615960	CVCL_0018	D341 Med	GBM LGG.PA-like	26	0.696833	36	1.56732	6.78103e-09	4.00697e-08	21	Brain Cancer	NA	Central Nervous System	CCLE
SRR8615867	CVCL_1624	ONS-76	GBM LGG.PA-like	26	0.684105	52	1.86911	9.243e-13	2.00265e-11	5	Brain Cancer	Primary	Central Nervous System	CCLE
SRR8615400	CVCL_3955	LN-340	GBM LGG.PA-like	29	0.711709	16	1.31892	0.00197942	0.00299214	43	Brain Cancer	NA	Central Nervous System	CCLE
SRR8615248	CVCL_1118	CCF-STTG1	GBM LGG.PA-like	30	0.704216	25	1.41274	2.33175e-05	5.41298e-05	37	Brain Cancer	Primary	Central Nervous System	CCLE
SRR8615838	CVCL_0392	LN-18	GBM LGG.PA-like	30	0.686137	48	1.64669	2.11573e-08	1.05786e-07	14	Brain Cancer	Primary	Central Nervous System	CCLE
SRR8615403	CVCL_3958	LN-319	GBM LGG.PA-like	32	0.711312	17	1.27498	0.00650665	0.00899856	46	Brain Cancer	NA	Central Nervous System	CCLE
SRR8616008	CVCL_1173	DK-MG	GBM LGG.PA-like	33	0.710076	19	1.27141	0.00509379	0.0073577	47	Brain Cancer	Primary	Central Nervous System	CCLE
HPA_1+SRR8615723	CVCL_0022	U-87MG ATCC	GBM LGG.PA-like	33	0.705196	22	1.3129	0.00553996	0.0078282	44	Brain Cancer	Primary	Central Nervous System	HPA+CCLE
SRR8615746	CVCL_1689	SF268	GBM LGG.PA-like	35	0.708713	20	1.24574	0.00829498	0.0112328	48	Brain Cancer	Primary	Central Nervous System	CCLE
SRR8615836	CVCL_0393	LN-229	GBM LGG.PA-like	35	0.699521	32	1.41844	8.85531e-05	0.000157548	36	Brain Cancer	Primary	Central Nervous System	CCLE
SRR8615752	CVCL_1688	SF126	GBM LGG.PA-like	37	0.689609	43	1.44659	1.16014e-05	2.90036e-05	31	Brain Cancer	Primary	Central Nervous System	CCLE
SRR8615544	CVCL_3959	LN-428	GBM LGG.PA-like	37	0.681733	55	1.60445	2.83753e-06	8.01912e-06	19	Brain Cancer	NA	Central Nervous System	CCLE
SRR8615837	CVCL_3954	LN-215	GBM LGG.PA-like	39	0.696831	37	1.38804	0.00166594	0.00257824	40	Brain Cancer	NA	Central Nervous System	CCLE
SRR8616089	CVCL_6735	TM-31	GBM LGG.PA-like	40	0.713373	14	0.642833	1	1	64	Brain Cancer	NA	Central Nervous System	CCLE
HPA_3	CVCL_0020	U-138MG	GBM LGG.PA-like	41	0.678662	57	1.55451	4.33779e-09	3.13285e-08	22	Brain Cancer	NA	central_nervous_system	HPA
SRR8615714	CVCL_1323	KALS-1	GBM LGG.PA-like	42	0.703633	27	1.14204	0.102897	0.115316	54	Brain Cancer	Primary	Central Nervous System	CCLE
SRR8615745	CVCL_1690	SF295	GBM LGG.PA-like	42	0.687573	46	1.42396	8.96811e-05	0.000157548	35	Brain Cancer	Primary	Central Nervous System	CCLE
SRR8615410	CVCL_1070	AM-38	GBM LGG.PA-like	42	0.657409	64	1.61592	1.38055e-07	5.98239e-07	17	Brain Cancer	Primary	Central Nervous System	CCLE
SRR8615383	CVCL_1233	GMS-10	GBM LGG.PA-like	45	0.699728	31	1.17468	0.0579421	0.071061	52	Brain Cancer	Primary	Central Nervous System	CCLE
SRR8616030	CVCL_5087	SNU-738	GBM LGG.PA-like	45	0.685967	50	1.42673	1.66155e-05	4.00004e-05	33	Brain Cancer	NA	Central Nervous System	CCLE
SRR8615732	CVCL_1227	GB-1	GBM LGG.PA-like	47	0.686092	49	1.40486	3.11502e-05	6.7492e-05	38	Brain Cancer	Primary	Central Nervous System	CCLE
SRR8615689	CVCL_A758	U-178MG	GBM LGG.PA-like	47	0.67253	60	1.46414	5.35745e-06	1.39294e-05	27	Brain Cancer	NA	Central Nervous System	CCLE
SRR8615830	CVCL_0556	T98G	GBM LGG.PA-like	49	0.699811	30	1.11095	0.114885	0.124459	60	Brain Cancer	Primary	Central Nervous System	CCLE
SRR8615545	CVCL_3960	LN-443	GBM LGG.PA-like	50	0.692421	41	1.2341	0.0111346	0.014475	50	Brain Cancer	NA	Central Nervous System	CCLE
SRR8615546	CVCL_3962	LN-464	GBM LGG.PA-like	51	0.678416	58	1.42611	6.03519e-05	0.000115379	34	Brain Cancer	NA	Central Nervous System	CCLE
HPA_5+SRR8615742	CVCL_1226	GaMG	GBM LGG.PA-like	52	0.692532	40	1.14831	0.0989011	0.112782	53	Brain Cancer	Primary	Central Nervous System	HPA+CCLE
SRR8615693	CVCL_4773	U-343MGa	GBM LGG.PA-like	53	0.699272	33	1.02007	0.393606	0.412652	62	Brain Cancer	NA	Central Nervous System	CCLE
SRR8615872	CVCL_3956	LN-382	GBM LGG.PA-like	54	0.6938	39	1.12174	0.104895	0.115562	58	Brain Cancer	NA	Central Nervous System	CCLE
SRR8615748	CVCL_1691	SF539	GBM LGG.PA-like	55	0.696835	35	0.917322	0.803197	0.828695	63	Brain Cancer	Primary	Central Nervous System	CCLE
SRR8616173	CVCL_1798	42-MG-BA	GBM LGG.PA-like	56	0.687787	44	1.14029	0.0649351	0.0767414	56	Brain Cancer	Primary	Central Nervous System	CCLE
SRR8616073	CVCL_1343	KS-1 [Human glioblastoma]	GBM LGG.PA-like	57	0.682902	53	1.23654	0.00949062	0.0125896	49	Brain Cancer	Primary	Central Nervous System	CCLE
SRR8616082	CVCL_5723	CH-157MN	GBM LGG.PA-like	58	0.669351	62	1.32562	0.000700654	0.00113856	42	Brain Cancer	NA	Central Nervous System	CCLE
SRR8615751	CVCL_V613	SF172	GBM LGG.PA-like	58	0.638729	65	1.39409	0.00010773	0.000184275	39	Brain Cancer	NA	Central Nervous System	CCLE
SRR8615384	CVCL_1231	GI-1	GBM LGG.PA-like	60	0.691678	42	0.627493	1	1	65	Brain Cancer	Primary	Central Nervous System	CCLE
SRR8615688	CVCL_0633	U-118MG	GBM LGG.PA-like	60	0.679436	56	1.2162	0.0193754	0.0246941	51	Brain Cancer	Primary	Central Nervous System	CCLE
SRR8615649	CVCL_8481	A-1207	GBM LGG.PA-like	62	0.68232	54	1.14142	0.0599401	0.0721501	55	Brain Cancer	NA	Central Nervous System	CCLE
SRR8615761	CVCL_0401	M059K	GBM LGG.PA-like	63	0.675085	59	1.06604	0.22977	0.244837	61	Brain Cancer	Primary	Central Nervous System	CCLE
SRR8615548	CVCL_0394	LN-308	GBM LGG.PA-like	63	0.670776	61	1.12139	0.0889111	0.1032	59	Brain Cancer	NA	Central Nervous System	CCLE
SRR8615491	CVCL_5779	IOMM-Lee	GBM LGG.PA-like	63	0.658864	63	1.13758	0.0509491	0.0636863	57	Brain Cancer	NA	Central Nervous System	CCLE
For GSEA, p-values were adjusted based on the Benjamini-Hochberg procedure.

[truncated: 9 more sheets: LIHC, LUAD, LUSC, PRAD, READ, SKCM, STAD, THCA, UCEC]
