# Supplementary material for: Systematic transcriptional analysis of human cell lines for gene expression landscape and tumor representation
Source: Nat Commun. 2023 Sep 5;14:5417. doi: 10.1038/s41467-023-41132-w (PMC10480497; doi:10.1038/s41467-023-41132-w)
Supplement: Supplementary file 9 — Supplementary Data 8 [file 41467_2023_41132_MOESM9_ESM.xlsx]

## Sheet: Abbreviations
Supplementary Data 8-1. List of abbreviations for the PROGENy pathways and CytoSig cytokines.
PROGENy		CytoSig
PROGENy Pathway	Descriptions	CytoSig Cytokine	Descriptions
Androgen	Androgen receptor signaling pathway	Activin A	Activin A
EGFR	Epidermal growth factor receptor signaling pathway	BDNF	Brain-derived neurotrophic factor
Estrogen	Estrogen receptor signaling pathway	BMP2	Bone morphogenetic protein 2
Hypoxia	Hypoxia signaling pathway	BMP4	Bone morphogenetic protein 4
JAK-STAT	Janus kinase (JAK)-signal transducer and activator of transcription (STAT) signaling pathway	BMP6	Bone morphogenetic protein 6
MAPK	Mitogen‑activated protein kinase signaling pathway	CD40L	CD40 ligand
NFkB	Nuclear factor kappa B (NF-κB) signaling pathway	CXCL12	C-X-C motif chemokine ligand 12
p53	p53-mediated DNA damage response	EGF	Epidermal growth factor
PI3K	Phosphatidylinositol 3-kinase signaling pathway	FGF2	Fibroblast growth factor 2
TGFb	Transforming growth factor beta (TGF-β) signaling pathway	GCSF	Granulocyte colony-stimulating factor
TNFa	TNF-α, tumor necrosis factor alpha signaling pathway	GDF11	Growth differentiation factor 11
Trail	Tumor necrosis factor (TNF)-related apoptosis-inducing ligand (TRAIL) pathway	GMCSF	Granulocyte-macrophage colony-stimulating factor
VEGF	Vascular endothelial growth factor signaling pathway	HGF	Hepatocyte growth factor
WNT	Wnt/β-catenin signaling pathway	IFN1	Type I interferon
		IFNG	IFN-γ, interferon gamma
		IFNL	IFN-λ, interferon lambda, type III interferon
		IL10	IL-10, interleukin 10
		IL12	IL-12, interleukin 12
		IL13	IL-13, interleukin 13
		IL15	IL-15, interleukin 15
		IL17A	IL-17A, interleukin 17A
		IL1A	IL-1A, IL-1α, interleukin 1 alpha
		IL1B	IL-1B, IL-1β, interleukin 1 beta
		IL2	IL-2, interleukin 2
		IL21	IL-21, interleukin 21
		IL22	IL-22, interleukin 22
		IL27	IL-27, interleukin 27
		IL3	IL-3, interleukin 3
		IL36	IL-36, interleukin 36
		IL4	IL-4, interleukin 4
		IL6	IL-6, interleukin 6
		LIF	Leukemia inhibitory factor
		LTA	LT-α, lymphotoxin-alpha
		MCSF	Macrophage colony-stimulating factor
		NO	Nitric oxide
		OSM	Oncostatin M
		TGFB1	TGF-β1, transforming growth factor beta 1
		TGFB3	TGF-β3, transforming growth factor beta 3
		TNFA	TNF-α, tumor necrosis factor alpha
		TRAIL	Tumor necrosis factor-related apoptosis-inducing ligand
		TWEAK	Tumor necrosis factor-like weak inducer of apoptosis
		VEGFA	Vascular endothelial growth factor A
		WNT3A	Wnt family member 3A

## Sheet: PROGENy Z-score
Supplementary Data 8-2. Z-scores of the PROGENy pathway analysis for the 1,055 unique cell lines.
Cell line	PROGENy pathways
	Androgen	EGFR	Estrogen	Hypoxia	JAK-STAT	MAPK	NFkB	p53	PI3K	TGFb	TNFa	Trail	VEGF	WNT
22Rv1	0.707107	-0.763765	-0.262802	-0.549518	-2.12372	-0.761143	-1.42838	-0.218861	-0.315537	-0.723138	-1.58356	-0.191935	-0.364123	-0.623284
23132/87	0.171553	-0.687282	-0.615864	-0.591186	-1.5404	0.302608	0.633404	2.09294	-0.521264	-1.92566	0.350094	0.0590059	-0.0402209	-0.510149
253J	-1.22285	0.051013	0.513371	-0.499209	-0.349324	0.625829	1.39335	1.06099	-1.83362	-0.485405	1.03241	-1.48716	-0.120964	-0.31102
253J-BV	-0.5985	0.443249	0.518596	-0.344262	0.440467	1.36289	1.68291	1.24329	0.026436	-1.50991	1.41878	-0.855739	0.0195387	0.0699888
42-MG-BA	0.0326021	0.388627	0.442141	1.62752	0.517175	-0.523978	0.248553	-1.42841	0.788672	2.18779	-0.236828	-1.14614	0.645467	0.038714
5637	0.546295	0.899432	-0.463929	0.190115	0.257694	1.21565	1.53586	-0.259309	0.39016	0.509189	1.88401	-0.65331	-1.6687	0.322306
59M	-0.244404	0.480767	0.623382	0.589396	1.44756	0.161652	1.21624	-1.57144	0.113612	1.76829	0.979879	-0.971677	-0.140637	0.646017
639V	-0.820893	1.19722	1.17118	1.04826	0.378221	1.15629	-0.742228	-1.4853	0.988955	-0.412628	-1.09753	-0.704227	0.0741387	-0.944132
647V	-0.0651194	0.608652	-0.617518	0.163322	1.66601	0.401974	1.29559	-0.195481	-0.72194	0.256441	1.64976	-1.88299	0.0561719	0.371712
697	-0.645233	-0.479079	0.173455	-0.561183	-0.164483	-0.377512	-0.965849	-0.807443	0.378659	-0.81931	-1.17274	1.82232	-2.08806	0.0415911
769-P	0.0221412	0.236098	0.2535	-0.172366	-0.986378	0.800857	1.60557	0.144037	0.96962	1.06675	1.50243	-1.33646	-1.41715	-0.152503
786-O	0.511259	0.0164848	-0.0311297	0.840909	0.237944	0.162867	1.72145	-1.33863	1.26509	0.938089	1.54763	-0.965463	-0.848263	0.0138784
8-MG-BA	0.123173	0.102136	0.214623	0.216715	2.79279	-0.436299	0.099277	0.0860842	-1.36926	0.703063	0.598036	0.441006	-0.694546	-1.04719
8305C	0.202238	0.643464	0.158648	1.42307	-0.692813	1.06444	1.48602	-1.33371	0.145685	1.54836	1.22951	-0.490212	0.0183099	0.312359
8505C	0.312008	1.00203	0.039395	1.3588	-0.0702073	1.73979	0.74023	-1.37216	0.829447	0.214791	1.24208	-1.23827	-0.277641	0.500161
A-1207	1.03849	0.620098	-1.25352	0.250431	0.292471	2.20838	-0.0416572	0.591071	0.99731	0.744069	-0.692681	-1.19154	0.0935368	0.909386
A-172	-0.093847	0.686179	-1.16401	0.0443511	0.0805326	0.297463	-1.04406	0.15692	0.452657	2.63965	-0.699733	-1.24841	0.0999895	-0.590208
A-204	-0.352105	-0.375096	-0.208128	-0.297304	1.48399	-0.591025	-2.4831	0.722115	-0.432824	-0.91533	-0.882239	-0.537604	0.146572	-0.516288
A-253	0.280989	0.503741	-0.125606	1.6794	1.65625	-0.486045	-1.51876	1.24633	0.235866	0.693884	0.387644	-0.276002	0.556121	-1.21485
A-375	0.415096	0.814217	0.342229	0.213642	-1.95054	2.297	-0.770196	-0.862277	-0.0397262	0.425107	0.0226948	-0.500694	0.1674	-0.85565
A-427	-0.854373	0.726312	-0.687593	-0.918188	-1.52532	2.18385	0.675522	0.0544707	0.23094	-1.15252	0.152979	-0.1192	0.178368	-1.03597
A-431	0.102087	1.04772	-1.58326	2.10724	1.37352	0.740874	0.236149	-0.348449	0.424701	-0.806612	0.334937	-0.46737	0.962755	0.350186
A-498	-0.355678	-0.0116358	0.329616	1.21789	0.847963	-1.25075	0.764129	1.14224	-0.244731	1.49372	0.471934	-0.308975	-1.42546	-1.50016
A-549	0.241018	0.595142	0.741346	0.173652	-1.28005	0.710833	0.130773	1.53232	0.971721	2.04731	0.885491	-0.376213	0.02661	1.11643
A-673	-0.219676	0.378069	1.41137	-0.96569	-0.808252	0.0170531	-1.32674	-0.753514	-0.248501	-0.1646	-2.15515	-0.361311	-0.462921	-0.935027
A-704	-0.89081	-0.371366	-0.0737555	1.77907	0.539835	-2.03165	1.15864	0.384696	-0.210262	-0.579823	0.23189	-0.0641231	-1.29642	0.404164
A101D	0.734525	0.769403	0.169176	0.28845	0.198563	1.09225	1.76801	0.783987	0.124348	0.416344	1.90474	-0.30343	-0.122262	-1.5461
A2058	0.239942	1.02447	0.073194	0.794523	-0.802415	1.78464	1.01661	-1.58077	-1.07073	0.86539	0.723584	-0.596743	-0.0429826	-0.918497
A2780	-0.567697	-0.665714	0.147036	0.811299	1.64229	0.269096	-1.94269	-0.135653	-0.278704	-0.395981	-1.80994	-0.502231	-0.200558	-0.812888
A3/Kawakami	-1.10773	-0.0907358	-0.252966	1.26323	-1.48336	-0.833987	-0.825002	-0.619567	-0.399706	-1.92557	-1.07633	0.43389	-0.501474	-0.5172
A4/Fukuda	-0.782904	-0.158591	-0.599983	-1.50164	1.09099	-0.671291	-0.886857	-0.924854	-0.0636181	-1.49182	-1.36523	0.782916	-0.679033	-0.902629
ABC-1	-0.141813	0.197238	-0.507741	-0.587999	-1.8218	0.220459	-0.969458	-0.40789	1.30065	-0.719161	-1.50161	-0.150675	0.43678	1.58786
ACC-MESO-1	0.0536191	-0.231293	-0.476569	0.0850239	2.86762	-1.40987	0.376125	-0.919961	0.22908	0.184397	-0.0200169	-1.12079	0.0667159	0.0978925
ACHN	-0.666431	0.413967	0.316518	0.376003	0.839812	0.735752	1.22271	2.07223	0.833189	0.119179	0.956695	-0.897295	-1.48495	-0.205508
AF22	0.402718	-0.595575	1.03371	-0.419401	-1.907	1.02295	-1.17103	0.852169	0.227393	1.52206	-1.07561	-0.472635	-0.377722	-0.237985
AGS	-0.0529687	0.201643	-0.966708	-1.45213	1.57743	-0.00679695	-1.26498	0.524313	1.53547	-0.736889	-1.06497	-0.298329	0.259818	0.961198
ALL-SIL	-0.531715	-0.885525	-0.799439	-1.35156	1.28373	-1.12423	-0.795886	-1.09187	-0.229485	-1.59958	-0.982006	0.770003	0.506814	-0.0646331
AM-38	-0.107848	1.5226	0.249777	0.172527	-1.47915	2.01462	0.620482	0.474282	0.992774	0.34736	0.846334	-0.546748	0.0544564	1.14259
AML-193	-1.06636	-0.648482	-0.428798	-0.649719	0.624094	-0.806454	1.26943	-0.712373	-0.980489	-1.86614	0.604469	1.35118	0.716053	0.406036
AMO1	-0.0512715	-0.293474	-0.155255	-0.802497	-1.76459	-0.155251	-0.411877	-0.261396	-0.562507	-2.24971	-0.966069	1.42819	0.040582	-0.316908
AN3-CA	-0.874718	-0.33687	-0.216521	-0.562445	-1.65537	0.203418	-1.64707	-0.316321	-0.221322	-0.433232	-1.93547	-0.570735	0.7968	-0.580631
ASC diff	0.883134	-1.01395	-0.135861	1.5394	0.451357	0.25364	0.491609	0.973534	-1.31295	1.82889	0.336337	-1.20182	0.573642	-0.525068
ASC52telo	0.212025	-0.768962	-0.604594	0.942695	1.77263	0.696148	0.869843	0.9692	-1.13896	0.789668	0.853465	-1.17491	0.786212	-0.874911
AsPC-1	0.14603	0.78888	-0.500467	-0.669403	2.19524	1.16476	0.287272	0.141816	-0.885492	-1.80479	0.655323	-0.265678	0.551965	0.576757
AU565	0.626699	-0.847602	-0.816325	-0.35981	-1.6659	-1.11868	-1.24167	-0.139708	0.0703735	-0.827979	-0.808811	-0.867887	1.44814	-0.89952
B-CPAP	-0.701492	0.239568	-1.06275	0.309698	1.31173	0.14804	1.27495	-0.65316	-0.918232	0.769806	1.65927	0.314624	-0.578108	-1.50707
BC-3C	0.0134611	1.09792	1.09797	0.273622	0.146451	0.572953	0.964941	1.78775	1.39611	0.431641	1.34063	-0.707107	0.938588	0.473444
BCP-1	-0.56977	-0.735463	-0.211238	-1.01563	-1.93011	-1.08222	-1.14886	-0.227818	0.707107	-1.5374	-1.18743	-0.100993	-0.0103937	-0.208565
BDCM	-0.585836	-0.667593	-0.936811	-0.267472	1.76541	-1.26541	0.813022	0.518578	-0.0264191	-2.04664	-0.545078	0.559783	0.273396	-0.509359
BEN	-0.181321	1.52948	0.917177	0.135207	-1.92122	-0.482623	-1.23535	0.162432	-0.0600974	-0.85331	-0.780901	1.3469	0.0415575	-0.807995
BeWo	0.269183	-0.408772	0.0831641	0.00834259	-1.51233	-0.895403	-1.05276	1.73588	-0.141974	0.563424	-1.58749	-0.25	1.3193	-0.483388
BFTC-905	0.499812	1.09409	0.0420213	0.0147872	2.12209	1.34907	1.16572	0.727987	0.189188	-0.707107	1.4211	0.0161619	0.0614646	0.38915
BFTC-909	0.0572421	0.280681	0.14854	1.11011	-1.00434	0.315113	1.29197	-1.05284	0.270236	1.89943	1.70772	0.337922	0.215009	-0.616989
BHT-101	-1.67862	-0.143203	-0.795838	0.20706	1.9582	0.566334	0.858914	-1.18932	-0.00978018	-0.647311	1.09463	-0.958735	0.189683	-0.296164
BHY	0.322021	0.408357	-1.19681	-0.256855	2.52518	0.246556	1.08771	0.777753	0.0493353	0.246727	1.42261	0.129906	0.506293	0.130584
BICR 16	1.07343	0.431881	0.125574	0.408829	-1.33468	-0.00893031	1.44494	1.08246	0.164705	1.32209	1.85664	0.20501	-0.0505573	0.595678
BICR 18	0.183565	0.856798	0.579504	-0.880037	-2.12265	-0.334775	-0.0772075	1.5884	1.55325	0.939348	0.465737	-0.08292	-0.354311	-0.435614
BICR 22	0.0931776	0.211702	-0.826588	0.0544756	2.36265	-0.0840878	1.14761	0.70303	-0.388828	0.112211	1.38738	0.165345	0.376103	-1.37576
BICR 31	0.567205	0.264231	0.127032	-0.10035	0.0869668	-0.896218	1.50136	0.923942	-0.878911	0.702642	2.16101	0.028675	-1.36868	0.220446
BICR 56	0.461561	0.41697	-0.225871	0.0826854	1.57466	0.138507	1.41139	1.52515	-1.2023	0.529261	1.78134	0.0486088	0.245212	0.0352962
BICR 6	0.912012	0.457284	-1.1923	0.548075	0.724246	-0.871818	1.30036	0.653686	-0.493652	0.830003	2.13927	0.243502	0.300131	0.461144
BJ [Human fibroblast]	0.234169	0.352698	0.143007	0.776569	-0.325292	1.01136	0.391912	0.116019	0.390854	2.81193	0.518497	-1.38902	0.159434	-0.68143
BJ hTERT+ SV40 Large T+	0.0384419	-0.0928215	0.0853183	0.415417	2.87382	0.386609	0.452936	-0.61733	0.327123	0.881803	0.150987	-1.44249	0.188559	-0.741987
BJ hTERT+ SV40 Large T+ RasG12V	0.0826901	-0.527297	0.0642051	0.896881	2.83801	0.336654	0.744992	0.076927	0.173499	0.513277	0.409495	-1.312	0.167546	-0.823413
BJ1-hTERT	0.187965	0.0349206	0.117509	0.69617	1.71738	0.567243	1.72446	0.385921	-0.342448	0.857461	1.35693	-1.25614	0.124659	-1.0415
BL-41	-0.905074	-0.494753	-0.246378	-1.08421	-1.21805	-1.11263	-0.628549	-1.04514	0.691248	-1.83773	-0.995823	1.01074	-0.552417	-0.067327
BL-70	-0.861986	-0.662682	-0.0669947	-1.41079	-0.94905	-1.23485	-0.591333	-1.0964	0.683003	-1.75764	-0.949677	1.01628	-0.163445	-0.165181
BT-12	-0.667758	-0.179382	0.240925	-0.582464	-2.23844	-0.345117	-0.920801	1.24528	-0.671958	-0.36318	-1.2424	-0.389394	1.35938	0.204062
BT-20	1.10889	-0.460636	-1.20206	-0.82144	-0.609733	-0.922492	-1.58913	-0.904462	0.215678	0.613122	-0.879983	-0.180072	1.47171	-0.945843
BT-474	0.211397	-0.514835	1.80145	-0.368044	-1.80858	-0.864759	-1.36836	-0.141519	0.317047	-0.614917	-1.47589	-0.177969	0.330202	-0.123094
BT-483	-0.0258577	-0.452103	1.53241	-0.532236	-1.53977	-1.5058	-1.48341	0.387936	-0.877549	-0.659462	-1.13987	0.0308273	-0.160632	-0.258063
BT-549	0.261044	0.450519	-0.0450926	0.647179	-1.19537	0.351757	1.4595	-1.53381	0.419188	1.67924	1.4895	-0.572094	0.443591	-0.188152
BV-173	-0.868575	-1.04646	-0.292978	-0.52519	-0.334602	-0.338402	-0.780988	-0.369593	-0.824425	-2.30625	-1.31908	1.21368	0.164241	-0.391598
BxPC-3	0.466814	0.775912	-0.586118	-0.656315	1.87336	0.55877	0.925606	0.881919	0.332947	-1.50616	1.47392	-0.671661	0.104838	0.612863
C2BBe1	0.56512	0.701629	0.162639	-0.388476	-2.46325	0.535645	-0.288376	-0.741197	1.02465	-0.625706	-0.343888	-0.165024	-0.262995	1.81276
C32 [Human melanoma]	0.531969	0.411063	-0.574482	1.50384	-0.653435	0.896327	-1.83242	1.11846	-1.18159	-0.425116	-1.01241	-0.0495355	-0.698698	-0.53878
C8166	-0.0337266	-0.247465	-0.211817	-0.314891	-2.28052	-0.136554	1.00671	1.44452	0.455778	-1.34568	-0.842006	0.14809	0.965136	-0.544504
CA46	-0.809248	-1.02911	-0.195845	-1.17767	-1.17007	-1.75451	-0.481776	-0.46307	-0.363442	-1.80795	-0.709663	0.707107	-0.336529	-0.381376
Caco-2	0.342358	0.713588	0.46625	-1.06727	-1.67246	0.184201	0.649558	-0.801981	0.476323	-0.576118	0.633416	-0.447216	-0.838272	2.2508
CADO-ES1	-0.0600377	-0.158251	1.24476	-0.514748	-2.45696	-0.618355	-1.44887	0.504967	-0.568428	-0.588228	-1.01402	-0.0666098	-0.00115357	-0.416462
Caki-1	-0.393924	0.0883227	0.162247	0.979993	0.390325	0.287185	1.90678	1.01817	-1.5118	0.251353	1.71939	-0.93556	-0.423599	0.264476
Caki-2	-0.645434	0.69634	1.35888	2.19938	0.141842	0.570298	0.8538	0.93962	0.413265	-0.0130351	0.185694	-0.254415	-1.72643	0.16176
CAL-120	0.692081	0.0750909	-0.251791	0.555297	-2.07066	1.68349	-0.789997	-1.02773	-0.289747	-0.829926	-0.274636	-1.10381	-0.448407	0.887788
CAL-12T	0.369579	1.4872	-0.833072	-1.86434	-0.619083	1.07407	0.569014	-0.292102	0.301723	0.503266	1.74617	-0.283918	0.477304	0.336127
CAL-148	-0.0367024	-0.759544	-0.0394205	-0.344204	-2.23882	-1.42661	-1.12028	0.621673	-0.640279	-0.557269	-1.00203	-0.284136	1.05448	-0.534534
CAL-27	0.362519	-0.104404	-0.0827413	0.165659	2.24736	-1.93221	1.26082	0.312349	0.148014	-0.100086	1.28512	0.180342	-0.161636	0.0667384
CAL-29	0.556832	0.667391	-1.39639	0.558187	1.3671	-0.46152	1.05791	0.912863	0.938344	0.906278	1.543	-0.00383828	-0.727961	0.774944
CAL-33	0.268433	0.120655	-1.36114	-1.11707	1.85942	-0.993217	1.07963	0.759254	-0.254029	-0.841144	1.29824	0.0597052	0.0701836	-0.772407
CAL-51	-0.733562	-0.888624	0.556502	-0.825844	-2.36105	0.359966	-0.0268724	0.321306	-0.452707	1.54256	-0.0491912	-0.581206	-0.136769	1.32054
CAL-54	-1.4761	0.30223	-0.569788	-1.01822	-0.53159	0.366453	0.853948	1.33856	-1.47101	-0.896498	1.52041	-0.749452	0.107494	-0.37152
CAL-62	-0.722449	0.340859	0.18012	-0.0946499	-2.16121	1.469	-1.28351	-1.02594	-0.530087	-0.869098	-0.265771	-0.581419	-0.263986	-0.928743
CAL-78	0.43626	-0.331456	0.377075	1.40195	0.467415	-0.117937	0.623157	-1.15717	0.476012	2.4271	0.291367	0.185558	-1.42077	0.50167
CAL-85-1	0.0797685	0.747958	-0.183313	0.543469	1.17872	0.322989	1.35812	0.143395	0.244819	0.44329	2.07559	-0.686182	-0.355928	-1.69048
Calu-1	0.744036	-0.0364441	-0.594943	0.258902	1.58773	1.36096	-0.277131	-1.89407	0.759965	1.08369	-0.356876	-0.707321	0.41321	1.08961
Calu-3	0.384596	0.400845	-0.277078	-0.966362	1.34973	0.565112	1.11735	-0.314869	0.336347	-1.7254	1.65102	-0.295051	-1.15034	0.646518
Calu-6	0.267292	0.804848	-0.183179	-0.841866	-2.1263	1.77013	-0.884084	-1.20566	-0.0680794	0.217904	-0.356984	-0.121631	1.04407	0.00115599
CAMA-1	-0.162962	-0.69251	1.21153	-0.643744	-1.95653	-1.70672	-1.08843	-0.438037	-0.372394	-0.660333	-1.12865	-0.156829	0.178984	-0.28138
Caov-3	0.542479	0.245508	0.429693	-0.00382303	2.55989	0.243955	0.230826	0.583386	-0.380449	0.986793	0.751645	0.1644	-1.49623	1.10231
Caov-4	-0.237519	-1.38027	0.122385	-1.02579	1.88835	-1.7296	-0.885394	-0.163082	-0.767564	0.0591754	-0.284679	0.0650288	-0.671113	1.10054
Capan-1	0.724167	0.881668	-0.40742	-1.05999	0.687331	0.545411	1.24828	0.321999	-0.75376	-1.59189	1.87492	0.0842982	-0.326472	0.808409
Capan-2	0.443863	0.587445	-0.962313	-0.954239	1.78429	0.5123	-0.013851	-0.422652	-0.514269	-1.67416	1.24155	-0.537779	0.539693	1.03427
CAS-1	0.0869595	0.217011	0.0555718	0.532514	-0.0417895	0.452129	1.1193	-1.55995	0.0433534	2.42462	1.41164	-0.25304	0.449017	0.0300785
CCF-STTG1	0.11379	0.213497	0.486561	1.24743	0.66395	-1.17748	-0.111923	0.0247774	0.833022	2.54223	0.486719	-1.09705	0.653619	-0.196295
CCK-81	-0.313522	-0.390908	0.145673	-0.675473	-1.6339	-0.1778	-1.14951	1.24354	-0.377183	-1.87599	-1.17849	-0.423635	0.965186	-0.174682
CFPAC-1	0.350717	0.692346	-0.472611	0.247397	1.94956	0.796484	0.9929	0.284375	0.028353	-0.824804	1.55009	0.0185638	-1.26304	1.14006
CH-157MN	0.209789	0.432515	0.009692	0.566586	1.52562	1.33853	1.81378	-1.02415	0.755666	0.113505	1.45615	-0.671627	0.276707	0.234782
ChaGo-K-1	1.45317	-0.525597	-0.365416	-0.817201	-1.20234	-1.0956	-1.81628	0.608254	-0.228215	-0.362597	-1.55471	0.0564314	-0.366466	-0.286224
CHP-126	-0.37442	-0.691082	0.707107	-0.386326	-2.44816	-1.14894	-1.34202	-0.0824081	-0.0739868	-0.12836	-1.32875	-0.0980337	-0.155147	-0.50316
CHP-212	0.293698	-0.438277	1.00671	-0.4781	-1.40416	0.656568	-1.41242	-0.292582	0.173203	1.90898	-1.20583	-0.493317	0.524478	-0.91281
Ci-1	-0.810625	0.00627734	-0.512329	-1.2154	0.895516	-1.03701	0.253489	-0.696792	1.10101	-2.24842	-0.694415	0.857808	-0.0368343	-0.490306
CJM [Human melanoma]	0.151488	1.10041	-0.489489	0.40081	0.56146	1.50254	1.52529	0.522436	0.393546	-1.61889	1.40344	-0.73667	0.680505	-0.308129
CL-11	-1.14288	1.21485	-0.157019	-0.721393	-0.43546	1.57002	-1.86491	-0.0223115	-0.722425	-0.686803	-0.800469	0.250867	0.202205	1.00212
CL-14	0.0286028	0.471968	-0.446676	-1.45188	-1.75973	-0.153956	0.428742	0.0474811	-0.103733	0.161897	0.697917	0.486153	-0.187373	2.49188
CL-34	-0.429841	0.331159	0.659432	-0.918667	1.34584	1.14529	-0.880636	1.24846	-0.489658	-1.95134	-0.790417	-0.276554	0.851544	0.365786
CL-40	0.156623	0.864317	-0.0373204	-1.06554	1.58999	0.776125	0.587395	1.88384	-0.0146912	-1.73474	0.71537	-0.0667562	0.17623	0.53622
CMK	-0.847553	-0.680643	-0.128567	-0.507051	-0.392607	-1.07514	-0.0501199	-1.2047	-0.594849	-2.44319	-0.889222	0.820518	-0.225427	-0.756302
CML-T1	-1.1015	-0.580383	-0.0145177	-1.0599	0.040422	-0.87529	-1.11443	-0.685897	-0.701436	-1.85679	-1.27182	1.34285	-0.0952055	-0.144471
COLO 201	0.478325	0.993959	-0.235111	-1.02914	1.69837	1.26152	-1.12172	-0.55485	-0.161185	-1.68421	-0.557806	0.0846202	0.783059	0.624126
COLO 320	-0.601311	-0.707201	0.707107	-0.463521	-1.94108	-1.21667	-1.20755	-0.993591	-0.168054	-0.946627	-1.35927	-0.0438187	-0.551489	-0.339535
COLO 668	1.22337	-0.490447	1.18496	-0.269421	-0.886565	-0.0798187	-1.13843	-0.410131	0.0840037	-1.80573	-0.698887	0.935764	-0.900826	-1.31285
COLO 678	-0.756638	0.13538	-0.516117	-1.34391	-0.430727	-0.48536	-1.34616	1.69548	-0.422905	-1.5034	-0.862404	0.0830338	0.297754	1.22262
COLO 679	0.761279	1.01984	0.406064	-0.886023	-1.80159	1.91417	-0.808708	0.377344	-0.990792	0.217156	-0.2176	-0.231972	-0.245753	-1.09011
COLO 680N	0.249803	0.249501	-1.24463	-0.0325707	1.15066	-0.262238	1.19645	0.841817	-1.36543	0.644851	2.0493	0.517216	0.195049	0.458396
COLO 684	-0.592213	0.197721	1.36871	0.270318	-2.12065	-1.12684	-0.902015	0.218036	-0.3231	-0.104693	-1.07204	1.22748	-0.191365	-0.762799
COLO 741	1.00382	-0.140264	0.471254	-0.298026	-1.66764	1.14018	0.283327	-1.26387	-1.90961	-0.525503	-0.465216	-0.248854	-0.566607	-1.05199
COLO 783	0.508663	0.194801	0.0584064	-0.564809	2.58716	0.929454	0.105616	0.452377	-1.8828	-0.553705	-0.628245	-0.483822	0.0115141	0.108992
COLO 792	0.850213	1.87384	0.829755	0.0380956	-1.05362	1.44299	-0.413121	0.621694	-1.80573	-0.0682314	-0.220561	0.043081	0.553828	-0.721693
COLO 800	0.60487	1.07995	0.565262	0.939262	0.0975478	1.91721	0.350987	-1.31907	-0.808782	0.752079	1.06462	-0.274739	0.722979	-1.14548
COLO 829	0.348915	1.50474	0.264383	0.884581	0.130295	1.93844	-0.0698763	0.968964	-1.40249	0.608297	0.801188	-0.562708	-0.405549	-1.09579
COR-L105	0.183639	1.77922	-1.31191	-0.44905	-0.959394	1.13403	-0.218564	1.00917	-0.291562	-1.57446	0.322053	-0.832659	-0.973934	0.295515
COR-L23	0.0887344	1.56497	-0.591606	0.18731	0.279049	1.77522	-0.157852	-0.112305	-0.919361	-1.99748	0.818775	-0.408337	0.789461	-0.487261
COR-L24	0.255405	-0.684075	0.201563	0.503461	-1.81338	-0.859937	-1.05798	0.002615	-0.161213	2.02839	-1.28435	0.586821	-0.424325	-0.525327
COR-L279	0.208816	-0.49634	1.11746	1.86243	-1.85673	-1.09508	-1.08453	-0.276123	0.649187	0.217976	-0.910185	0.504332	-0.428009	-0.0838972
COR-L311	-0.196556	-0.648034	1.41278	-0.0756022	-2.00474	-0.930299	-1.2849	-0.663785	0.0490635	-0.265796	-1.49586	-0.0354904	0.369943	-0.721986
COR-L47	-0.378396	-0.262785	0.884884	1.38188	-1.58971	-1.71205	-1.42648	-0.285625	-0.247417	0.284808	-1.20994	-0.201856	-0.284542	-0.247749
COR-L88	1.0189	-0.667061	0.444887	-0.574194	-1.90331	-1.33641	-1.19833	-0.266311	0.971312	-0.651381	-0.896039	1.00319	-0.367399	-0.187877
COR-L95	0.815457	-0.390958	1.18878	1.50915	-1.41295	-1.49235	-1.2536	-0.240995	-0.504136	-0.717758	-0.303606	-0.0104847	0.115751	-1.11255
COV318	-1.18595	-1.2466	0.217437	-0.600529	1.85926	-0.741237	0.498473	-1.54301	-0.322503	0.699475	0.734179	-0.634475	-0.798945	0.752464
COV362	-0.00376814	0.507799	0.0850989	-0.188012	2.26648	0.719684	0.0051877	-1.52846	-0.610844	1.01449	0.682369	-0.431039	-1.3739	0.423209
COV434	-1.02767	-1.03632	-0.170888	-1.15231	-1.54296	-0.702186	-1.73471	0.707107	-0.0528102	-0.613927	-1.17048	-0.701073	-0.332844	-0.316551
COV644	0.676491	-1.12849	-0.12192	-1.21292	1.5039	-1.66283	0.409315	-0.609519	-0.239406	0.262497	0.902775	-0.558351	-1.16849	1.04167
CW-2	-0.489224	0.189556	0.338628	-1.02824	2.47589	0.166525	0.0566507	0.879019	-0.0141673	-2.0734	0.0062283	-0.458786	-0.127574	0.259502
D283 Med	-0.424389	-0.530194	1.12547	-0.469685	-2.23221	-1.20539	-1.14696	0.47975	-0.311651	-0.401184	-1.41906	-0.188721	-0.228484	-0.243508
D341 Med	-0.46641	-0.506272	0.0129055	-0.644732	-2.50904	-1.02111	-1.24256	0.878922	-0.14809	-0.13707	-1.24714	-0.100809	-0.129525	-0.464293
DAN-G	0.389842	1.8029	-0.257234	-0.864181	0.273621	1.90832	0.46421	1.12049	0.324118	-1.73196	0.210881	-0.0674877	0.511885	0.15541
Daoy	0.376527	0.0835769	0.47705	-0.899285	0.693794	-0.00814695	1.20651	-1.52768	0.807292	2.2395	0.873325	-0.148788	-0.806601	0.231954
Daudi	-0.585815	-0.898838	-0.45214	-0.932799	1.28535	-1.45901	-0.266059	-0.272054	0.368707	-1.94995	-1.04778	0.974998	-0.517305	-0.402066
DB	-0.364662	-0.937186	-0.318598	-0.888635	-1.16467	-1.22682	-0.134018	-0.805661	0.920671	-1.88115	-1.15131	0.741129	-0.489797	-0.369032
DBTRG-05MG	0.480103	0.355043	0.543385	1.98232	0.587013	0.832634	-0.250787	0.916897	-0.00684359	1.88785	0.395333	0.177578	-1.41153	0.723
DEL	-0.711447	0.349078	-0.0382624	0.870735	1.40678	-0.137025	1.57653	-1.02973	0.280371	-2.25753	0.459795	-0.0659465	0.368839	-0.223379
Detroit 562	0.625018	0.776428	-0.869206	0.309184	0.698954	0.555739	1.33774	0.348259	1.13544	0.557435	2.02649	-0.858535	0.0736873	1.10663
DK-MG	0.24104	-0.612603	0.574202	0.134907	-0.621242	0.39524	0.257753	0.462753	0.293294	2.82044	-0.138931	-0.982792	-1.34902	0.512222
DM-3	0.487435	0.713029	0.309744	1.02234	-0.587952	0.988312	0.590603	0.531532	0.102367	2.03833	1.05773	-1.12669	-1.47271	-0.127665
DMS 114	-0.549074	-0.431518	1.18576	-0.925157	-2.0556	-0.773706	-1.5622	-0.678962	-0.363929	-0.071304	-1.16372	0.304019	-0.216762	-0.584135
DMS 153	1.39576	-0.662276	1.41042	-0.597247	-0.976548	-0.932842	-1.69304	-0.0250261	0.901252	0.116755	-1.00733	0.238404	-0.134433	-1.04004
DMS 273	0.264555	-0.555419	2.23407	0.580865	-1.15086	-0.652885	-0.963851	0.0355669	0.119002	0.637551	-1.59837	0.00422374	-0.518188	-0.905096
DMS 454	0.619477	-1.07007	0.371616	-0.33969	-0.720606	-0.98218	-1.58382	-0.241581	0.527794	-0.76691	-1.22555	1.63555	-0.974793	-0.803412
DMS 53	0.677436	-0.3044	0.84898	-0.251651	-1.89944	-0.90086	-1.20212	0.0582754	1.12253	-1.23607	0.185447	0.773505	-0.89992	-0.453428
DMS 79	-0.260148	-0.599456	0.719345	-0.63494	-1.26845	-1.61522	-1.21928	0.261867	0.533607	1.75082	-1.0793	0.749018	-0.49066	-0.31966
DND-41	-1.04369	-0.754627	-0.31538	0.622843	1.72565	-0.429278	0.401159	-1.28125	-1.25708	-1.48205	0.0101077	1.14104	-0.623891	0.547115
DoHH2	-0.60282	-0.738193	-0.574247	-1.2666	-1.0145	-1.32812	-0.196377	-0.783791	0.0725895	-2.02441	-0.679353	1.32442	-0.085786	-0.257995
DU145	0.910257	0.959324	0.653038	0.852631	0.616204	0.714726	0.960614	-0.846749	0.524344	1.07148	1.82862	0.201453	-1.03896	0.930865
DU4475	0.014457	0.808141	0.769072	-0.465502	-1.74397	1.25385	-1.34469	1.4285	-0.0289925	-0.785398	-1.2024	-0.255371	0.456346	-0.396759
DV-90	-0.284428	0.582711	0.0730155	-0.911461	0.761143	-0.0532696	-0.750547	2.25794	0.040214	-1.77782	-0.54807	-0.632823	0.357647	-1.1454
EB1	-0.513931	-0.828269	-0.332904	-1.14874	1.49448	-1.67548	0.236446	-0.025861	-0.0491108	-2.0579	-0.848085	0.415574	-0.283275	-0.0824813
EBC-1	-0.0376226	1.20495	-0.297041	-0.876343	0.0853146	1.50031	-0.79774	-1.27237	1.15011	-1.79926	-0.607352	-0.517961	0.817731	0.174499
EC-GI-10	-0.869692	1.05229	-0.503449	-1.32765	0.351953	0.400971	1.47563	0.977707	0.212003	0.414316	1.91131	0.636012	0.349403	-0.84895
ECC10	-0.170418	-0.493902	-0.0401078	-0.309191	-2.44736	-0.426052	-1.35941	-0.249226	-0.797051	1.16032	-1.31775	-0.172146	0.391395	-0.343638
ECC12	-0.384907	-0.22898	-0.015562	-0.466195	-2.09618	-1.61618	-1.36736	-0.469582	-0.0499958	-0.522724	-1.28829	0.468503	-0.232122	-0.403816
EFE-184	-1.09928	0.142361	0.0139737	0.0677384	1.47692	0.261071	1.45957	-0.346514	-1.37434	0.459927	1.72268	-0.97756	-0.558149	0.534022
EFM-19	-0.552243	-0.41081	1.18294	-0.336583	-2.08944	-1.55407	-1.24924	-0.419636	-0.412886	-0.432355	-1.18121	-0.253248	0.317212	-0.118079
EFM-192A	-0.135122	-0.295143	1.72118	-1.3544	-0.648972	-1.41151	-1.52098	0.194454	-0.303051	-0.468704	-1.24829	0.079046	0.899011	-0.176026
EFO-21	-1.85285	0.116893	0.122364	0.17364	0.651561	0.364715	1.28617	-0.122484	-0.0598681	1.19948	1.80812	-0.215503	0.0527617	1.36592
EFO-27	0.498044	0.300284	-0.727944	2.19966	0.568443	-1.52946	-0.484252	-0.302112	-0.955972	1.52979	0.454732	-0.365334	0.210518	0.206084
EHEB	-0.684675	0.143495	-0.569183	-1.19711	2.39979	-0.672653	0.885701	0.51559	0.129634	-1.6938	-0.10466	0.482742	0.0812748	-0.0252997
EJM	-0.210012	-0.858839	0.33372	-0.993126	-0.945742	-1.86473	-0.450575	-0.604026	-0.397908	-1.92097	-0.693932	1.17835	-0.324996	-0.253175
EKVX	0.181393	0.182306	0.00152072	0.0867106	-1.8694	-0.12266	0.279897	-0.290904	0.263285	2.20262	1.4128	-0.623405	0.217746	1.17527
EM-2	-1.02406	-0.795752	-0.529423	-0.442265	-0.644822	-0.489227	-0.492581	-1.04607	-0.407363	-2.51721	-0.525167	0.930824	0.794539	-0.669068
EN	-0.165518	0.274268	0.799017	-0.716264	-2.21409	-0.699024	-1.20507	-0.329637	-0.135401	0.298216	-1.11225	1.49881	0.707356	-0.151816
EoL-1	-0.785366	-0.758911	-0.100446	-0.779433	0.0217665	-1.15446	-0.404869	-0.656611	-0.19242	-2.33073	-0.931623	1.40631	0.710381	-0.350356
EPLC-272H	0.553932	0.805961	-0.184008	0.853623	-0.83466	0.609439	1.85454	0.0758983	0.404643	0.529651	2.33804	0.1141	0.330786	0.0207473
ES-2	0.126848	0.935839	0.141749	0.324756	-1.59233	2.15607	0.897914	-1.06214	-0.0277906	-0.337451	1.29587	-0.607981	0.512179	0.0651964
ESS-1	-1.27586	-0.0271128	0.102112	0.188373	2.01197	0.484663	1.49887	-1.23785	-0.739764	0.577977	1.2909	-0.184406	0.0913727	0.172318
EW-8	-0.491043	-0.920532	-0.0839363	-0.237764	-0.449942	-1.48426	-0.330525	0.569676	0.886931	-0.0812154	-2.17937	0.81902	-0.733948	-0.173839
EWS-502	-0.573909	-0.547739	0.963619	-0.704313	-1.64616	-1.16968	-0.797832	-0.721263	0.876632	-0.416229	-1.75389	-0.25566	-0.685156	-0.150808
F-36P	-0.695863	-1.17269	-0.186139	-0.895504	1.27577	-1.24945	-0.0735884	-0.721664	-0.855873	-1.96393	-1.01199	0.343773	-0.51531	-0.532575
FaDu	0.242036	-0.508868	-0.210627	-0.375632	2.06117	-1.36723	-0.373592	0.9429	0.366505	-2.10045	0.340457	-0.492583	0.180131	-0.361204
fHDF/TERT166	0.107469	-0.26006	0.210821	0.792403	0.557427	0.257852	-0.31105	0.101892	0.275568	2.76628	-0.188401	-1.36412	0.151237	-1.42781
FTC-133	-0.528244	0.636985	0.712272	1.25402	0.685045	-0.51239	0.669293	-1.81821	0.387742	1.88125	0.937695	-0.084056	-0.751725	0.503033
FTC-238	0.0732048	0.156397	0.219024	1.4576	-1.65088	0.0587963	-0.18051	-1.62554	1.35036	1.83456	0.279443	-0.0865508	-0.190721	-0.097415
FU-OV-1	0.0233188	-0.459298	0.800786	0.0159638	-2.50011	0.317499	0.209299	-0.675434	-0.0842347	2.20127	0.376991	-0.16564	-0.406546	-0.178948
Fu97	0.661824	-0.844243	1.20306	-0.70068	-1.85257	-0.905702	-0.903561	-1.2388	-0.761275	-0.0885307	0.875984	-0.506272	0.423261	-0.835192
G-292 clone A141B1	0.405412	0.598493	0.263145	0.441106	-1.77916	1.01857	-0.135174	-0.756253	1.32379	2.14738	0.0327386	-0.838911	0.448175	0.0141293
G-361	1.59291	0.832079	0.494678	-0.189168	-1.34064	1.67266	0.673082	0.307215	-1.30954	0.344391	-0.155006	-0.378769	-0.569479	-1.30813
G-401	-0.863693	-0.163398	0.828259	-0.771274	-2.03941	-0.258237	-1.27657	0.285516	-0.214511	0.734192	-1.29924	-0.0719845	1.47582	-0.238256
G-402	-0.527565	-0.0316967	-0.60227	-0.892622	-1.82891	-0.696897	-1.42992	1.65932	0.719323	0.25788	-0.862407	-0.222857	0.85341	-0.447703
GA-10	-0.718739	-0.798271	-0.335247	-1.09531	-1.07957	-1.0378	-0.614971	-0.978857	0.775112	-1.84083	-1.08072	1.09613	-0.41862	-0.198341
GaMG	0.378057	0.346215	0.347405	0.260414	1.83939	0.818515	1.8037	-1.21463	0.630542	0.447021	1.55017	-0.155732	0.250272	0.143768
GB-1	0.49519	-0.167283	-0.592473	0.0433187	0.0699661	0.325839	-0.608111	-1.58939	1.3348	2.2207	0.470912	-1.15442	-0.865934	0.381729
GCIY	-0.037633	-0.706474	-0.37053	-1.79058	-0.47776	0.0833954	-1.30044	-0.754228	1.32468	-0.0143111	-1.44478	-0.246338	-1.46795	0.0397031
GCT	-0.0451573	0.600122	-0.242956	0.160141	0.448544	1.05946	1.79537	-1.97508	0.445643	0.386046	1.54542	-0.708471	0.630812	-0.176384
GDM-1	-1.15926	-0.730672	-0.345518	-1.43756	1.06634	-1.56794	-0.806764	-0.106332	-0.869047	-1.14323	-1.15654	0.601798	-0.115442	-0.661317
GI-1	-0.00965055	0.222683	0.00243219	0.827851	-2.2753	-0.365904	-0.584822	-0.909372	0.0838482	2.1652	-0.554022	-0.25206	0.156888	-0.710388
GMS-10	0.0724998	-0.17128	0.197502	0.243069	2.83158	0.23444	0.83135	-1.29124	0.19779	1.16655	0.800942	0.110045	-0.199334	0.138859
GOS-3	0.291461	-0.123409	-0.010329	-0.408407	1.16925	-1.74807	-0.942935	0.224567	0.435356	2.10103	-1.07835	-0.376908	0.827978	0.532941
GP2d	-0.131559	-0.254718	-0.190362	-0.997283	-1.72848	0.0700472	-1.28803	1.47571	-0.234914	-1.17506	-1.52253	-0.0687498	0.365505	0.697602
Granta-519	-0.609888	-0.690152	0.0999338	-0.934233	0.129794	-1.3229	1.23415	0.667385	-0.159075	-1.95745	-0.407068	1.65947	-0.401299	-0.26264
GSS	1.4258	-0.244532	0.980648	-0.703749	-2.4409	0.558996	-1.11873	-0.518202	-0.31807	-0.567059	-0.820152	-0.208049	0.418959	-0.121121
GSU	-0.375404	0.215819	-0.809477	-1.4062	-1.24456	0.881592	-0.990406	1.48657	-0.776784	-1.61961	-0.899635	-0.419466	0.285411	-0.0121827
H4	-0.00990645	-0.757713	0.295604	0.962653	2.23119	-1.68806	0.109173	0.108159	0.493769	1.54925	0.233117	-0.707933	0.249749	-0.299736
HaCaT	0.605912	0.367009	-0.915836	0.429765	0.965849	0.541045	0.535171	1.29919	0.808756	1.1828	1.6571	-0.860661	0.532125	1.18812
HAP1	-0.276126	-0.825848	1.5703	0.18611	-1.60243	-0.650935	-1.3493	-0.678458	0.977484	0.184222	-1.51696	-0.691534	-0.0839348	-0.320065
HARA [Human squamous cell lung carcinoma]	-0.420853	0.365759	-0.358581	-1.47818	-0.0736503	0.440153	-1.41608	1.53073	1.24934	-0.555414	-0.914242	0.0436252	-1.19018	1.11614
HBEC3-KT	0.646915	0.580044	-0.187705	1.25713	-0.191466	1.12134	0.182405	1.96718	0.147007	-0.799386	0.606009	-2.01442	0.275894	-0.0822448
HBF/TERT88	0.284515	-0.502571	0.122295	1.48698	1.09367	1.09686	1.4992	-0.263532	0.787938	0.740264	0.900808	-1.62256	0.175957	-0.245831
HCC-56	0.0384457	0.643735	0.715596	-1.12978	-0.934712	0.567503	-0.713	-0.142966	-0.669911	-2.14747	-0.479113	-0.140386	0.260364	1.86122
HCC1143	0.475524	0.248138	0.189308	-1.14365	1.67262	0.10351	1.19136	-1.02422	0.108543	1.18831	1.89894	-0.352609	0.299977	0.0861399
HCC1171	0.890675	1.09338	-0.781658	-0.475575	0.753069	1.3313	-0.967161	-0.954969	0.0748461	1.34921	1.29214	0.514141	-1.09274	0.276634
HCC1187	-0.102296	-1.26949	0.350911	-1.21407	1.40309	-1.63403	0.317735	-0.979869	0.500413	1.53213	0.535065	-0.461358	-0.488337	-0.715513
HCC1195	-0.0178785	1.43038	0.373767	0.947126	-1.21856	1.66028	0.24159	-0.812486	-0.39215	-1.46346	1.12282	0.1901	1.00268	0.171486
HCC1359	-0.0570462	0.609194	-0.580083	0.0291091	-2.06224	1.1801	1.60569	-1.28834	0.0792797	-0.294867	1.27386	-0.361851	0.482703	-0.155331
HCC1395	0.0404463	0.71108	0.561617	0.489823	1.38651	-0.840724	0.672493	-1.35447	0.149311	2.48044	0.566539	0.143477	0.225387	-0.467538
HCC1419	0.984246	-0.237862	1.32232	-0.358341	-1.97575	-0.600204	-1.25149	-0.109624	-0.307544	-0.576187	-1.44829	0.203567	0.859985	-0.591713
HCC1428	-0.166628	-0.20297	2.03027	-0.613409	-1.02713	-1.42443	-1.30767	-0.0043043	0.0494992	-1.15239	-1.26932	0.0762125	0.130026	-0.376978
HCC1438	-1.41236	0.242317	-0.431845	0.594827	2.25393	0.465593	0.193521	-1.1294	0.240123	-1.74503	0.487912	-0.384438	-0.153111	-0.336617
HCC15	0.242407	0.463752	0.249762	-0.752582	1.64308	1.31095	-0.446261	-1.5273	0.546554	-0.493934	0.34281	-1.00046	0.83978	1.57669
HCC1500	-0.200445	-0.318718	1.66456	-0.918453	-1.5619	-1.44944	-1.18448	0.200699	-0.156299	-1.23872	-1.06093	0.0465353	-0.257355	-0.174257
HCC1569	1.3895	-0.64738	0.0892282	1.46169	1.25189	-1.54806	-0.512899	-1.70358	-0.0314405	0.230267	0.244135	0.523639	-0.145774	-0.814108
HCC1588	-0.360952	0.63398	-0.5809	-1.44044	-0.412729	0.726928	-0.15563	1.83289	-0.484373	-2.09431	0.127215	-0.361626	0.797584	0.72064
HCC1599	0.574032	-0.859704	1.4546	-0.5722	-1.74263	-1.20384	-1.16455	-0.692549	0.506791	-0.0639372	-0.637104	1.38263	-0.135139	0.445915
HCC1806	0.0860734	-0.508474	-0.87834	-0.675742	1.73906	-1.60814	1.11703	0.960099	-0.56724	-0.393467	1.03801	0.407585	-1.20294	0.0325393
HCC1833	-0.0810725	1.26989	1.12021	0.0579107	-2.35026	1.14067	-0.998087	-0.462616	-0.0279846	-0.553766	-0.588585	0.505848	-0.154767	-0.926922
HCC1937	0.225757	-0.472687	-0.732207	-1.60934	2.46196	-1.35119	-0.362077	0.427714	-0.829161	0.0981817	0.292041	-0.111134	0.319461	-0.0856333
HCC1954	1.18374	-0.503095	-1.49387	0.353302	2.08956	0.533538	-0.467601	0.777701	-0.0332568	-0.294761	0.580159	-0.855063	-1.07834	0.0798145
HCC202	-0.0675874	-0.726409	-0.905099	-0.0134874	1.44073	-1.66699	-1.44381	0.168475	-1.00249	-0.132335	-1.06951	-0.307331	0.625662	-1.19501
HCC2108	-0.923352	0.831453	-0.113626	0.769567	0.377984	1.00452	1.59711	-0.546548	-0.418828	0.130297	1.38905	-0.947822	0.478816	-1.8044
HCC2157	-0.154406	-0.674929	1.37842	0.440477	-1.27715	-1.51722	-1.34863	-0.529379	-0.691305	1.08376	-1.16534	-0.237501	0.449217	-0.741203
HCC2218	1.1771	0.049831	0.148626	-0.382125	-1.91599	-0.640363	-1.47956	1.53616	-0.322576	-0.798539	-0.95864	-0.238293	0.143681	-0.741119
HCC2279	0.25306	-0.423871	0.658794	0.0330325	2.34384	0.232741	0.747725	-1.26049	0.130043	0.885418	1.20225	-0.947168	0.343207	0.896893
HCC2429	-0.426489	-1.22686	0.383132	-0.81947	0.520727	-1.38193	-0.456728	1.65022	0.0126645	-2.06316	-0.507386	-0.668558	-0.232606	-0.406831
HCC2450	0.40228	-0.370647	0.579811	0.516915	-0.652689	-1.35187	-0.390237	-1.51333	1.09791	2.03638	0.543069	-0.434777	0.782998	0.845183
HCC2814	1.00401	0.186282	0.0294288	-0.496978	-2.07668	0.217772	-0.425702	1.35296	1.56893	1.55583	0.317376	0.115315	-0.214603	-0.172712
HCC2935	0.790574	0.699682	-1.44735	-1.62355	1.71418	0.774031	-0.26182	1.51108	-0.685124	-0.0331162	0.375428	-0.395589	0.0271933	0.598645
HCC33	0.553857	-0.867875	1.63868	0.8917	-1.91689	-0.993174	-1.05961	-0.309994	-0.199908	0.158172	-1.33997	-0.00487464	-0.363827	-0.324876
HCC364	0.570434	1.59247	0.443095	0.710292	0.661102	2.01184	-0.735275	-0.618337	0.534751	0.39207	0.190029	-0.244612	-1.56059	0.870508
HCC366	0.026842	0.361475	-0.953415	0.204979	2.15608	0.466863	1.26898	-1.5098	0.178829	0.442331	1.44853	-0.400296	0.176569	-0.375119
HCC38	0.122095	-0.228107	-0.4838	-2.28999	0.0275169	-0.520596	-0.65811	-0.0506533	0.124239	1.9904	0.744896	-0.424808	-0.830681	0.74497
HCC4006	0.354875	0.437455	-0.792965	0.557775	2.8022	0.491215	-0.228017	0.221377	-0.4281	1.13139	0.743086	0.00855074	0.0349438	0.631928
HCC44	0.301186	0.861828	0.197441	0.192639	0.766734	1.32494	1.48512	-1.26607	0.460802	0.933345	1.66713	-0.27712	0.790624	-0.905246
HCC461	0.39895	0.963955	-0.590902	2.00421	0.167895	1.58704	-0.14231	-1.50519	0.833288	0.370674	0.496268	-0.230048	0.460287	1.02009
HCC515	-0.676215	0.377896	-0.446574	0.380479	-1.58768	0.848459	0.636166	0.30689	0.182276	0.71268	1.96742	-0.711614	0.426762	1.52095
HCC70	0.350341	-1.23314	-0.720203	0.128463	2.25916	-1.3588	-1.35911	0.0700743	0.326346	-0.608192	0.256381	-0.875924	-0.0617885	-0.369699
HCC78	0.00955233	0.341642	-1.71589	0.623627	1.97318	0.301386	0.817922	0.00313012	-0.696077	-1.2595	1.43381	-0.365138	0.283639	-0.00387583
HCC827	0.277252	0.752945	-0.84395	1.75229	0.0416175	0.613045	1.03888	-1.1644	0.842382	0.441246	1.79961	-0.654449	0.523016	0.473483
HCC827 GR5	0.117077	1.02531	-1.13336	0.0153321	0.55738	1.96154	-0.102385	-0.0900659	-0.80202	-1.59387	0.18348	0.262512	1.73469	0.0375385
HCC95	1.64803	0.549352	1.36347	0.0208473	-1.33329	-0.0795016	0.173152	1.96102	0.717984	0.845171	0.879437	0.0765679	0.429453	0.365266
HCT 116	-0.244192	0.97925	-0.120974	-0.221655	-1.78623	1.64827	-1.14343	0.327562	0.813587	-0.937953	-1.2314	-0.302126	0.723605	0.659374
HCT 15	-0.616495	0.0693613	-0.164205	-0.0534111	-0.981375	1.13239	-0.871187	-0.532532	0.684149	-2.06809	-1.19052	-0.562721	0.617015	1.41033
HD-MY-Z	0.0134482	0.219309	-0.330109	0.481187	-0.290682	2.39401	-0.277319	-1.16222	0.097282	-1.15456	0.646628	-1.3097	0.126936	-0.955719
HDLM-2	-0.989462	-0.620627	-0.347997	-0.128442	1.77527	-1.7396	1.33802	-0.909931	-0.239139	-1.37469	-0.0692459	0.0966014	0.286735	0.0357937
HDQ-P1	-0.148888	-0.883323	-0.790038	-0.753797	2.44375	-0.991342	0.309257	-0.462501	-1.79154	0.421056	0.423292	0.0750935	0.0972007	0.078397
HEC-1-A	-0.635145	0.426677	-0.493035	-0.817297	-1.26947	1.47871	-0.674107	-2.01789	-0.111658	-1.40451	-0.267695	-0.903205	-0.268524	0.141447
HEC-1-B	-0.601903	0.716642	-0.0440771	-0.25944	-2.44741	1.76647	-0.862704	-0.641628	-0.375309	0.203015	-0.73957	-0.163159	0.792197	0.0533974
HEC-108	-1.3749	-0.745555	-0.570539	0.411419	-1.74323	-0.245809	0.202623	0.33949	-0.757676	1.53236	-0.104111	0.395885	1.48181	1.20018
HEC-151	-0.651877	1.07561	0.166079	-0.614508	-1.6847	2.25749	0.748753	0.573311	0.468908	0.408557	0.213128	-0.649384	0.441894	-0.861571
HEC-251	-1.58043	0.769727	0.701322	-0.244579	-2.12033	1.11683	-0.164116	-0.353329	-0.0421227	1.02469	0.0937588	-0.255706	-0.462443	1.40184
HEC-265	-0.348035	0.700644	-0.317796	1.5163	-1.77528	0.959147	1.35709	0.541528	1.01797	0.221383	1.09145	-0.354681	0.473515	0.828956
HEC-50B	-0.446166	1.15868	0.449506	0.948123	-1.78988	2.23835	-0.0183877	-0.614438	0.321231	0.998275	0.426533	-0.169192	0.230318	0.169283
HEC-59	-0.10991	1.51003	1.24582	-0.695121	0.433946	-0.967145	-1.12797	-0.338042	1.02471	0.537468	-1.89337	-0.596495	0.162602	-0.187404
HEC-6	-0.58917	1.49695	-1.21272	0.344552	-0.703726	1.17405	-0.890443	0.561656	0.157464	1.7073	-1.0469	0.238885	1.09633	0.33126
HEK TE	0.124779	0.034844	-0.0573377	0.576116	-0.915864	0.0793611	1.40183	0.288385	0.154991	2.03127	1.63846	-1.28722	0.178952	0.68794
HEK293	0.247348	-0.727226	1.47161	-0.0739721	-2.00797	-1.03645	-1.47824	-0.0422671	-0.0756221	0.521437	-1.30047	-0.570285	-0.326674	-0.160587
HEL	-0.823539	-0.795801	-0.132742	-0.870305	0.511362	-0.643552	-0.194264	-1.03688	-0.306193	-1.42189	-1.61018	1.43719	0.208749	-1.1461
HEL 92.1.7	-0.596522	-0.971157	-0.131537	-0.562406	1.0322	-0.410007	0.0164611	-1.14467	0.232953	-1.63767	-1.58018	1.15337	0.00217068	-1.06479
HeLa	0.0420602	-1.03842	0.0631454	0.0188811	-1.62375	-1.45214	-0.533588	-0.615803	0.718976	2.27444	-0.394906	-0.590023	0.298047	0.17455
Hep 3B2.1-7	0.292092	0.00259603	0.232499	-0.394308	-2.25675	0.280667	0.601656	-0.842815	-0.046685	1.21065	1.79093	-0.22847	-0.286639	1.07311
Hep-G2	1.04322	-0.645356	0.330441	0.709312	-2.02937	0.665025	-0.964472	1.54684	-0.199229	-0.539904	0.517409	-0.784813	-0.0185945	1.18519
HEY A8	0.0917696	0.442332	0.484376	0.223681	-1.13905	2.05545	1.65094	0.164899	0.329836	-0.66328	1.26835	-1.02604	0.293688	0.349028
HGC-27	-0.093289	-0.750409	0.607318	-0.35346	-1.85743	-1.24499	-1.32972	-0.707194	1.45317	0.134797	-1.41044	-0.128494	-0.220951	-0.0581196
HH [Human lymphoma]	-0.602726	-0.389237	-0.49075	-0.761791	-0.875588	-1.60052	0.22043	-0.89569	0.87409	-1.85169	-0.702956	0.587895	1.23843	-0.423611
HHSteC	0.569418	-0.810995	-0.112326	0.538031	1.4678	0.516313	1.00503	0.699893	-1.37763	1.44487	1.16852	-1.34497	0.294132	-0.240921
HL-60	-0.602594	-0.888757	-0.192472	-0.810034	-1.1521	-0.144373	0.093611	-1.31334	0.656173	-2.06275	-0.518911	1.43765	0.625954	-0.50337
HLF	-0.224258	0.345633	-0.501197	1.7732	-0.150181	0.65451	0.500465	-1.74267	1.67645	1.08717	0.117257	-1.19626	0.29972	0.159393
HLF-a	0.40148	0.666223	-0.619639	0.493037	1.01924	0.767481	0.429541	0.298527	0.240574	2.5713	0.676643	-1.51813	0.313586	-0.35146
HMC-1	-0.404617	0.169597	0.261649	-1.14501	0.544077	-0.507824	0.435931	-0.431143	0.0853578	-1.64581	-1.06811	1.69119	1.64947	-0.810115
HMC-1-8	0.112939	0.0737709	-0.299555	-0.535215	-2.43553	1.63992	-0.933422	-1.09524	-0.0135945	-0.91996	-0.302133	-0.363649	-0.0168948	-0.675521
HMCB	0.893962	-0.0309081	1.00926	-0.728283	-1.29699	0.77144	-0.511473	-1.6987	0.151802	1.7446	-1.01395	-0.533485	-0.591724	-0.444792
HMEL	0.358635	0.366951	-1.09908	0.187981	1.43863	0.678102	0.417363	2.38771	-0.660885	0.0798648	0.57196	-0.446484	-0.0336122	-1.39553
HNT-34	-1.91263	-0.458716	-0.854473	-0.931565	1.02841	0.314367	0.0748807	-0.412851	-0.711898	-1.49061	-0.65052	1.32038	1.0528	-0.00493738
HOP-62	0.177287	0.321769	0.275762	0.606495	-0.0906745	0.893144	1.22352	-1.73676	-0.237322	1.7906	1.26187	-1.17583	-0.188049	0.583105
HOP-92	0.154748	0.9407	-0.994632	1.41119	1.253	1.30289	0.472046	0.599629	-1.34419	0.36622	0.849229	-0.110541	1.46888	0.342996
HOS	-0.0819883	-0.249236	0.542697	0.369775	-1.91497	-0.107133	-1.14847	-1.16581	0.545844	1.85898	-1.25947	-0.064561	0.560843	-0.0588877
HPAC	1.39078	-0.10322	-1.65548	-1.106	0.511788	-0.168358	-0.689666	1.29566	-0.0974867	-1.746	0.131948	-0.45946	0.344436	0.98516
HPAF-II	0.261131	1.04753	-1.40666	-0.440503	1.60551	1.18599	0.280884	0.252864	-0.0393003	-1.6518	0.871757	-0.314518	0.00311546	1.1648
HPB-ALL	-0.282544	-1.16366	-0.604446	0.365726	0.351996	-1.67548	-0.786559	-1.18247	-0.459917	-1.3201	-0.698142	1.79824	-0.323415	0.0858074
Hs 172.T	0.490165	-1.10594	-0.617353	0.0946101	1.79397	0.595986	0.548835	0.621427	0.128406	1.92314	1.46074	0.105633	0.0440349	0.311131
Hs 229.T	0.388281	0.687687	0.264376	0.0575783	-1.16684	0.820201	0.205505	-0.295736	0.559514	2.69751	0.0373679	-1.46071	0.281534	-0.476528
Hs 255.T	0.142739	0.0308914	0.0223843	0.514572	0.696622	-1.48014	-0.285218	0.482805	-1.12308	2.83446	0.283406	-0.119509	0.00531971	0.040024
Hs 274.T	0.143514	-0.281781	0.300318	0.896664	0.281989	0.0366068	0.266942	0.293199	-0.197069	2.84181	-0.474786	-1.72232	0.365262	0.35128
Hs 281.T	0.187214	0.370052	0.468948	0.833437	0.795728	0.387029	0.213401	0.176145	0.409276	3.02617	0.268257	-1.20958	0.326372	-0.191666
Hs 294T	0.477296	0.755775	0.321864	0.784965	0.579976	0.749432	1.04374	1.59342	-1.11938	1.516	1.58481	0.211482	0.19254	-0.496896
Hs 343.T	0.355317	0.438412	0.3783	0.625213	0.125256	0.412198	0.784712	-0.0185011	0.251332	2.83643	0.638846	-1.2917	0.33016	-0.911592
Hs 578T	0.17578	0.128032	0.362604	1.83778	-1.48142	0.129181	0.881759	-1.117	0.314623	2.06701	0.292368	-0.463822	0.34023	-0.294603
Hs 600.T	0.186114	0.376459	0.340718	0.72537	0.267682	0.301031	1.32818	0.44357	0.0491558	2.78552	1.10808	-0.707107	0.236049	0.1367
Hs 606.T	-0.0155114	-0.144754	0.22365	0.915322	-0.0199339	-0.199151	1.03964	0.345595	-0.495574	2.09899	0.972777	-1.4086	0.181976	-1.67984
Hs 611.T	-0.606692	-0.277806	-0.514076	-1.31316	1.82195	-1.41139	1.28399	0.43969	0.205448	-1.29463	0.190726	0.972857	0.241516	-0.355724
Hs 616.T	0.124912	0.113919	0.18879	0.872051	0.161543	0.0546464	0.835661	0.417555	-0.0646933	3.01413	0.570429	-1.22232	0.100848	0.399122
Hs 618.T	0.484444	0.509226	-0.892551	0.216548	0.176213	1.03838	-0.353607	0.218095	0.393944	2.73673	0.166358	-1.46981	0.201665	-0.596578
Hs 675.T	0.29233	0.347875	-1.07611	0.453215	1.24466	0.46247	0.990749	0.385602	-1.2418	2.10062	1.37688	-0.326073	0.0701094	0.00343383
Hs 683	0.201734	0.373855	-0.30695	0.313922	0.864507	0.550972	1.09717	-1.67526	0.375645	2.08037	1.40938	-0.724845	-0.270067	0.0520659
Hs 688(A).T	0.0483371	0.0181721	0.017078	0.953541	-1.01823	-0.206648	-1.20992	0.280408	-0.705304	2.34569	-0.345752	-1.54013	0.0230646	-0.927806
Hs 695T	0.519564	0.637453	-0.0270972	0.319591	-0.957474	1.59956	-1.68971	0.938723	-1.16523	1.69852	-0.200927	-0.025553	0.213594	-0.193044
Hs 698.T	0.0679746	0.166337	0.0695208	0.722917	0.096465	0.210376	0.850984	0.648623	-0.203313	2.96825	0.471024	-1.32562	0.284376	0.270644
Hs 706.T	0.189953	-0.904077	-0.600414	0.269546	0.394165	-2.06345	-0.800966	0.652608	0.33693	2.24005	-0.453614	-0.289627	-0.700426	-0.0271013
Hs 729.T	-0.154516	0.0974099	0.17748	0.304694	1.1455	0.0895737	1.25698	-1.79908	0.0539352	2.30912	0.65261	-0.717272	0.0346559	-0.170147
Hs 737.T	0.151022	0.299663	0.500372	0.827736	0.301952	0.158667	0.188034	0.35973	0.0417961	3.28704	0.191889	-0.707107	0.29883	0.451466
Hs 739.T	0.0644108	-0.195702	0.190387	0.930509	0.0692414	-1.42699	0.413162	0.448163	-0.307542	2.709	0.367374	-1.0446	0.017543	-0.921234
Hs 742.T	0.147576	0.250002	0.10398	1.43734	-0.962428	0.255506	1.19261	0.455584	-0.297616	1.91027	1.21936	-1.25594	0.0862744	-0.94839
Hs 746.T	0.411554	0.61853	-1.23108	2.12191	1.12598	1.28653	0.0322952	-0.891048	0.897846	0.505166	0.909985	-0.485182	0.139092	0.0765035
Hs 751.T	0.0324264	0.130059	0.35111	0.762784	0.170837	0.232781	0.531671	0.10737	0.274361	3.22067	0.0538989	-0.970646	0.305134	0.300059
Hs 766T	0.266589	0.711399	-0.414533	-0.718236	2.43568	0.791476	0.479692	0.697498	0.534929	-1.34672	0.630783	-0.998544	0.513988	0.732177
Hs 819.T	0.122326	0.0809724	0.239765	1.24055	-0.81558	-0.0332873	0.338396	0.566313	0.0589526	2.92201	0.284767	-1.21219	0.299292	0.0268086
Hs 821.T	0.161074	0.0900983	0.404301	1.17166	0.223154	0.0334651	0.740536	1.11776	0.101832	2.94242	0.440731	-0.707107	0.222262	0.148938
Hs 822.T	0.039017	0.0984715	0.200958	1.34645	0.88383	-0.384948	0.412027	0.541573	-1.10926	2.55665	0.589867	-1.191	0.148036	0.212064
Hs 834.T	0.107286	0.390551	0.277792	0.753115	-0.355074	0.3044	0.617492	0.472655	0.0874386	3.0464	0.202444	-1.28593	0.164275	0.428673
Hs 839.T	0.354723	0.56577	0.299119	0.486908	0.0274827	0.361618	0.250829	0.505199	-0.00429094	3.15769	0.431097	-0.997469	0.576162	0.0488457
Hs 840.T	0.258447	0.750271	-0.0306708	0.537424	0.31513	1.34646	0.526644	0.049091	0.298888	2.33319	1.09453	-1.24701	0.416691	-0.918085
Hs 852.T	0.705089	0.965909	0.0072665	0.0592984	2.47071	0.835097	0.26049	0.869485	-1.07183	0.879919	0.228145	-0.662636	0.415002	-1.10365
Hs 863.T	0.122245	0.151418	0.209375	0.882384	0.183135	0.407927	0.502817	-0.0225304	0.272169	3.06618	0.0899803	-1.3289	0.464019	0.268713
Hs 870.T	0.265361	0.614145	0.3824	0.63588	0.0601296	0.549955	0.364625	-0.46122	0.431923	3.00963	-0.0217059	-1.24088	0.422416	0.485929
Hs 888.T	0.565666	0.877916	0.592163	0.653154	-0.532716	1.06261	0.945061	0.328988	-0.00913762	2.25025	0.804671	-0.612817	0.310466	-1.46636
Hs 895.T	0.395605	0.544984	-0.086273	1.14991	-1.25177	0.649942	0.249466	0.28796	0.207964	2.70721	0.526634	-1.10853	0.126279	0.0419994
Hs 934.T	0.289631	0.460848	0.391769	0.721813	0.0836609	0.471156	0.62802	0.0337066	0.176261	3.16004	0.667793	-0.707107	0.4551	0.172764
Hs 936.T	1.31218	0.390675	0.382643	0.38164	-0.706117	1.55495	-0.0926113	1.08026	-2.03235	0.0282698	-1.12191	-0.129634	-0.0670799	-0.832614
Hs 939.T	0.486803	0.934676	0.282304	0.34499	2.09896	1.36421	0.542276	0.395169	-0.972722	1.25936	0.777311	-0.336437	0.13577	-1.2
Hs 940.T	-0.232076	0.194183	0.483023	0.926337	0.525921	0.16185	0.368644	0.249522	0.109969	3.06874	-0.19094	-1.20775	0.0322332	0.273195
Hs 944.T	0.319417	0.59912	0.0375015	-1.03611	1.15931	0.888809	1.33945	-1.21184	-1.35568	0.542326	1.53591	-0.273329	-0.524172	-0.864116
HSC-2	0.437146	0.609548	0.161567	0.479776	1.07333	0.0180683	1.53759	1.7725	0.40706	0.869561	1.71018	-0.860355	0.120362	0.213385
HSC-3	0.462119	0.723129	-0.600201	0.783619	0.137707	1.34515	1.78081	0.380507	0.776472	-1.25551	1.65561	-0.745738	0.34503	0.0915375
HSC-4	0.144414	-0.868951	-0.823939	-0.205332	2.04352	-2.22538	0.444493	0.64201	-0.232181	0.593986	0.857019	-0.0756386	-0.117572	0.101576
HSkMC	0.36379	-1.07782	-0.0859039	0.983152	1.01016	0.100289	0.645464	1.02991	-1.37684	1.68427	1.15567	-1.173	0.0512188	-0.598416
HT	-0.940832	-0.863378	-0.55181	-0.737723	-0.611398	-1.1695	-0.30138	-1.13843	0.13765	-1.573	-1.24468	1.2599	-0.178672	-0.996926
HT-1080	0.269158	0.712448	0.0487864	1.20226	-1.35007	0.984894	-0.351809	1.40585	0.977605	1.77783	-0.478262	-1.12229	0.507346	0.267877
HT-1197	0.186631	0.796647	-1.31367	-0.175272	1.87111	0.435352	-0.568777	1.547	0.470522	0.855677	-1.402	-0.752293	-0.50814	0.259674
HT-1376	-0.347621	-0.332738	-1.19357	-1.01663	1.64791	-0.440063	-0.507596	0.881252	-1.08978	0.0579508	-0.629807	-1.11995	0.0247856	-1.8407
HT-144	0.650858	0.905866	0.0166427	1.4798	-1.55986	1.85492	-0.012889	0.706197	-0.83316	0.934626	0.504801	-0.607191	0.1746	-0.716185
HT-29	0.542383	-0.0445966	-0.690381	-0.277393	-1.37908	1.85802	-0.870033	-0.000199511	0.481834	-1.75511	-0.855619	-0.38053	1.20415	0.168658
HT-55	0.662691	-0.269563	-0.389283	-0.896643	-1.9619	0.970032	-0.751172	0.231022	-0.522016	-1.19257	-0.938881	0.160999	-0.403932	1.74118
HT115	-0.379233	0.517892	-1.10871	-0.246651	0.168906	1.29847	1.27801	-0.0258106	-0.578109	-2.15568	0.875504	-0.274497	0.92234	0.942184
hTCEpi	0.538802	-0.619166	-0.0784488	0.4386	-1.91743	0.145013	0.0889601	2.29789	-0.638765	-0.797899	-0.0960427	-1.31804	0.159974	-0.514989
hTEC/SVTERT24-B	0.280061	0.366715	0.0207893	0.568711	1.55299	1.28548	1.73291	0.75017	0.41991	0.903096	1.18472	-0.879466	0.926795	0.126593
hTERT-HME1	0.624172	0.266819	-0.293491	0.634432	-1.90905	1.69452	0.988725	1.2318	0.457994	-0.0920912	0.85313	-1.01974	0.76815	-0.0326686
hTERT-RPE1	-0.313337	-0.380856	-0.518376	2.02588	-0.292093	0.804884	0.418925	0.332787	-1.38417	1.64704	0.31288	-1.3917	0.365274	0.33945
HuCC-T1	0.708702	0.573113	-1.16732	0.283906	1.4429	1.23942	1.6624	-0.663747	0.0740536	-0.00946513	1.6443	0.155012	0.0901204	0.731696
HuG1-N	0.209166	1.35301	-0.138993	-0.78088	-1.25324	0.651262	-0.573564	-0.016851	-0.42836	-2.22096	-0.173573	0.354464	1.61456	-0.277199
HuH-1	-0.427379	0.576648	0.405999	-0.449975	-2.39767	-0.554617	0.443954	-0.242348	1.13149	0.472403	1.68404	-0.2156	-0.354646	0.81707
HuH-28	0.293368	0.455402	0.315005	0.0694782	0.110209	-0.654968	0.646104	-1.28048	0.320867	2.74821	0.936963	-0.624946	0.0234307	0.952935
HuH-6	0.0505593	-0.0548676	0.22808	-0.250523	-2.52884	-0.101156	-0.963412	-0.489389	-0.246652	1.17156	-0.506397	-0.127502	0.265851	1.82243
Huh-7	0.622348	0.316558	0.53808	0.124339	-1.73262	0.448822	0.709128	-0.482757	0.44546	2.11721	1.58676	-0.319543	-0.687124	0.151641
HuNS1	-0.96466	-1.03915	-0.842855	-0.777101	1.67436	-1.15833	0.880519	0.247221	0.857488	-1.76625	-0.518331	0.152587	-0.0762267	-0.333965
HuP-T3	-0.593604	0.773796	-0.788116	-1.87377	0.908817	1.30555	1.12863	0.095486	0.109351	-0.806877	1.64765	-0.131155	0.385175	-0.0261407
HuP-T4	0.42996	0.452881	-1.17112	-0.735358	1.57369	1.24051	0.336735	0.818092	-0.307903	-1.92993	1.20725	-0.135869	-0.0202959	0.425734
HuT 102	-0.785022	0.186941	-0.68505	-1.17273	1.30846	-0.982837	1.24499	1.50125	-0.0174637	-1.20883	-0.0925768	0.726277	0.378021	-0.912559
HuT 78	-0.889355	-0.925198	-0.746033	-1.72958	1.53601	-0.361574	0.426359	-1.08815	0.240164	-1.06235	-0.391647	1.20754	0.644548	-0.751876
HuTu 80	-0.886881	-0.135991	0.389878	-0.680766	-1.89744	1.74752	-1.22874	0.329708	-0.0685874	0.683896	-0.851344	-0.175927	0.133293	1.29312
HUVEC/TERT2	0.00398583	0.267011	-1.27332	0.883852	0.904096	1.31877	0.778654	0.824623	0.634551	-0.0497389	1.38475	-1.66158	0.973791	-0.258052
IA-LM	0.151961	0.624132	0.143592	2.35994	-0.148686	1.54611	-0.326525	-1.5729	0.254251	-1.01831	0.445719	-0.570741	0.105459	0.0938918
IGR-1	1.03252	0.415713	0.0194327	1.72218	-1.4669	0.928609	0.288532	-0.620068	-1.73942	1.36619	-0.144858	-0.211332	0.235307	-0.417678
IGR-37	1.08381	0.227189	0.989726	-0.164054	-1.4106	1.01669	0.114723	-1.37519	-1.82903	-1.04986	-0.748219	-0.123879	-0.590567	-0.409386
IGR-39	0.225541	0.650132	0.144821	0.964295	2.46124	0.645175	0.121849	-1.49131	-0.587521	1.17295	-0.592914	0.133548	0.376399	-0.748988
IGROV-1	-0.529505	0.705408	0.270388	1.50325	-1.87581	0.840412	-0.173735	1.00616	0.81885	0.880728	-0.807017	-0.699962	-0.0600264	1.27809
IM95	0.0165628	0.430832	0.25174	-0.112183	1.96568	0.178526	-0.430023	1.27617	-0.122646	-2.45048	-0.307483	-0.428796	0.159666	-0.785038
IMR-32	-0.277032	-0.473408	1.17742	-0.37635	-2.24209	-0.756373	-1.23414	-0.204526	0.390187	0.97886	-1.40573	-0.361907	-0.0464597	-0.440854
INA-6	-0.522863	-0.929635	-0.491502	-1.20021	-0.494147	-0.577571	-0.439099	-0.663867	-0.453589	-2.35259	-1.1057	0.865623	-0.834144	-0.319033
IOMM-Lee	-0.39548	0.460028	-1.00687	0.479033	-0.722141	1.8485	-0.955095	0.335668	0.764845	-0.734002	-1.43583	-1.29926	0.643448	-0.659801
IPC-298	0.674886	0.539176	0.367385	0.356707	0.645202	1.95722	-0.364187	-1.10194	-1.62136	-0.899238	-1.21895	-0.316218	-0.134426	-0.917703
Ishikawa (Heraklio) 02 ER-	-0.173986	-0.364426	1.21458	-0.653672	-2.03876	-0.487787	-1.07645	0.668815	0.164558	1.4733	-1.19531	-0.0199932	-0.69396	0.602395
IST-Mes1	0.157161	0.0580262	-0.0813291	-1.72958	1.97278	-0.422802	0.905247	-0.141543	0.222308	1.69953	0.691559	-0.974199	0.455989	0.475415
IST-Mes2	-0.0603724	0.0407757	-0.250207	-0.582986	0.857105	0.502796	1.22897	-1.79638	0.645168	2.01477	0.906856	-0.900423	0.245289	0.474769
J82	0.122485	0.863596	-0.655305	-0.144507	1.70399	0.514487	0.55856	-1.66017	1.13084	1.72746	0.666449	-0.540711	0.270842	0.540753
JeKo-1	-1.17478	-0.770972	-0.149444	-0.66922	-0.487597	-1.97549	-0.86527	-1.10435	-0.554555	-1.35823	-0.769107	0.707107	-0.789314	-0.39172
JH-EsoAd1	0.702362	0.296422	-1.40532	-0.0583797	1.33867	0.459969	0.371287	0.346272	0.136397	-1.44651	1.41722	-0.0315401	-0.765138	1.68533
JHH-1	-0.369266	-0.179728	0.249915	0.490781	-1.69794	-1.40476	-0.170357	2.20604	-0.280522	1.26247	-0.658865	0.0387355	0.011168	0.505687
JHH-2	0.36597	0.447862	0.123995	0.80596	-1.42062	0.24853	1.50593	-0.89754	0.0784859	1.67481	1.66075	-0.576108	0.0973272	-0.585555
JHH-4	-1.12934	0.802884	-0.0956911	-0.130472	-0.41357	1.32731	0.0922572	-2.25692	-0.95864	1.35914	-0.216299	-0.949992	-0.0770733	0.373624
JHH-5	0.203668	0.425965	0.476681	-0.567228	-2.02009	2.02604	-0.849059	-0.580301	0.558592	-0.862381	-0.0688942	-0.312622	0.0332554	1.12783
JHH-6	0.464062	0.968466	0.00212732	-0.429811	-1.11761	1.26641	0.771464	-1.17294	-0.998339	1.60513	0.93038	0.132158	1.37839	0.341341
JHH-7	1.19605	-0.709781	1.02587	-0.838608	-1.66555	1.29062	-1.16569	-1.34534	0.751902	-0.179711	-0.750749	-0.244643	0.019956	0.00675819
JHOC-5	0.0616682	-0.117702	-0.0150089	0.378333	-1.46212	0.82301	1.86709	0.285116	0.155765	-1.03399	1.66998	-0.96198	-1.04845	-0.294523
JHOM-1	0.0481685	-0.39641	0.514326	1.80791	1.724	-1.45622	0.447046	-0.4473	0.516118	1.08137	0.518082	-0.373119	-1.34367	0.0434643
JHOM-2B	0.211236	0.134367	-0.512813	-0.757864	2.52193	0.62714	0.0934224	0.620166	-0.772049	-1.91672	0.00962449	0.410121	-0.0554038	0.634009
JHOS-2	0.429584	-1.31362	-0.500256	-0.444082	0.28425	0.094759	0.718737	-0.502334	0.23427	1.06597	1.69676	0.0876725	-1.7332	1.38927
JHOS-4	-0.820187	-0.297544	0.110297	-1.82341	1.34291	0.226992	0.838038	-0.622175	-0.569325	0.415529	1.26642	-0.179877	-1.28066	1.31155
JHUEM-1	-0.598184	0.286874	-0.246585	-0.170221	-1.56613	0.222121	-1.27144	1.6847	-0.285032	-1.07861	-1.57943	-0.448364	0.724047	-0.653439
JHUEM-2	0.253594	-0.0770932	-0.0575397	0.0390536	-0.926756	0.547086	-1.55033	1.71778	-0.611885	-0.0672991	-1.74709	-0.243749	0.233961	1.56429
JHUEM-3	0.464096	0.553828	0.61576	0.226697	1.03695	0.916047	1.37633	0.186311	-0.395797	1.1227	1.93985	0.0422809	-1.15879	0.931307
JHUEM-7	0.0830001	0.21737	-0.766238	1.15631	1.40827	0.473969	1.74232	0.0235221	0.387048	-0.778421	1.42	-1.18575	0.0880177	-0.944865
JIMT-1	1.19252	1.2947	-0.483211	0.27954	1.29598	0.919548	-0.500732	-0.395915	-1.65808	0.833311	-0.204728	-0.318256	0.55672	-1.60285
JJN-3	0.141342	-0.881694	0.858592	1.463	-1.26451	-0.59711	-0.637116	-0.920904	-0.621943	-1.83432	0.135208	1.43436	0.130678	-0.0120748
JK-1	-0.423335	-0.819006	-0.468603	-0.637458	0.666171	-0.922658	0.257216	0.857984	-0.93678	-2.02299	-1.00032	1.2285	0.710485	-0.846218
JL-1	0.630765	0.406001	0.174799	0.972594	0.267739	0.188285	2.0734	0.528648	0.0843161	1.90665	1.31096	-0.707107	0.180504	0.0974774
JM-1	-0.697088	-0.991228	-0.147163	-0.84401	-1.07875	-1.2552	-0.854425	-0.655329	0.119469	-1.63061	-0.992885	1.56955	-0.618337	0.14816
JMSU-1	0.538416	0.56916	-0.0298169	0.69655	-1.32445	1.68441	1.63477	-1.58972	0.346298	0.0590235	0.860093	-0.640963	-0.345697	0.0384463
Jurkat	0.233567	-1.38352	-0.0922905	-0.431302	0.0685937	-1.20784	-1.32692	-0.711213	-0.777686	-1.19305	-1.3096	1.56138	-0.27409	-0.638861
JURL-MK1	-0.405523	-0.455385	0.915598	-0.702121	-0.119093	0.118127	0.159462	-0.521926	-0.943384	-2.05954	-1.3372	0.864763	0.870416	-1.24168
JVM-2	-0.874379	-0.309335	-0.452234	-0.887616	1.75425	-0.836619	1.15598	0.723908	-0.207801	-1.9884	-0.291186	0.681398	0.125545	-0.241697
JVM-3	-0.377558	-0.544704	-0.628628	-0.925975	2.03251	-0.801114	1.12242	0.750685	0.0834506	-1.91096	-0.147238	0.618924	0.195559	-0.0300232
K-562	-0.775965	-1.18635	-0.0519294	-0.550816	-1.63616	-0.865013	-0.028737	-0.898524	-0.13489	-1.66639	-1.11464	0.482068	-0.013762	-1.08199
K029AX	1.7036	0.695366	0.386428	-0.342155	-1.48371	0.88586	-0.638328	0.323591	-1.94866	-0.116914	-0.76681	-0.359018	-0.346291	-0.970071
KALS-1	0.228961	0.124949	0.0023339	0.864258	2.37509	-0.311312	0.136121	-1.54584	0.239742	1.86507	0.0735737	-0.560695	0.0424748	0.364083
Karpas-299	-0.700046	-0.458557	-0.581699	0.00926458	1.94147	-0.631321	0.496058	-0.642643	-0.264868	-2.26818	-0.480793	0.329451	0.576116	-1.00711
Karpas-422	-0.411441	-0.24157	-0.584729	-0.596862	1.92142	-0.497944	-0.543053	-0.520408	0.0876585	-2.17634	-1.38922	0.310808	0.0819212	-0.668336
Karpas-620	-0.323818	-0.462113	0.487099	-1.21989	-0.991183	-0.0278099	-0.937867	-0.459466	0.118965	-1.44585	-1.04406	1.88551	-1.33911	0.0534625
Karpas-707	0.0612894	-0.829289	-0.754605	-1.0594	1.49801	-1.38998	-0.310224	-0.431919	-0.212954	-1.98871	-0.825515	0.742792	-0.168875	-0.772486
Kasumi-1	-0.955783	-0.695201	0.802826	-0.939402	-1.43397	-0.395015	-0.741696	-1.05553	-0.282527	-1.71565	-0.971569	1.32662	0.305706	-0.256873
Kasumi-2	-0.319413	-0.724408	-0.216247	-0.714532	0.561591	-0.539068	-0.337103	-0.553038	-0.069661	-1.52762	-1.36901	1.52583	-1.90106	0.0618225
Kasumi-6	-0.659363	-0.970941	-0.645786	-0.923253	0.813353	-1.44706	0.155422	-0.826437	-0.58658	-2.06478	-0.681146	1.01044	-0.0785156	-0.684364
KATO III	0.675032	1.53199	-0.368754	-1.00891	0.147059	1.79456	-0.512844	0.296602	0.716243	-1.67528	0.697679	-0.464407	0.359781	0.849828
KCL-22	-0.727384	-0.51987	-0.535543	-0.0360653	1.34017	0.04008	-0.184372	-1.71215	-0.587258	-2.05181	-1.04797	0.476896	-0.4085	-0.898025
KD [Human abdomen rhabdoid tumor]	-0.477227	-0.601384	-0.414134	-0.899313	0.445038	-1.01915	-1.43976	1.28561	0.351508	-0.878163	-1.57843	-0.106023	1.23448	-1.02292
KE-37	-0.100634	-1.29837	-0.565909	-0.725953	0.730261	-1.16011	-1.08291	-0.878665	-0.452614	-1.68028	-1.31177	0.98287	-0.635434	-0.236807
KE-39	0.241988	-0.172023	-0.520561	-1.22722	-1.44396	1.13489	-0.400125	0.0716326	-0.879436	-1.71182	0.19212	-0.174009	0.0990544	1.9187
KE-97	-0.612854	-0.372044	-0.243825	-0.867005	1.84508	-0.715387	0.625221	0.252596	0.477597	-2.45459	-0.610817	0.557725	-0.334986	-0.103559
Kelly	-0.229251	-0.266479	1.06635	-0.198654	-2.27822	-0.41012	-1.12795	-0.213854	0.532756	1.03803	-1.59477	-0.206569	-0.516444	-0.445548
KG-1	-0.40418	-1.09701	-0.461371	-0.749456	1.08831	-0.840621	0.0444008	-1.46936	-0.547273	-2.13664	-0.829843	0.731367	-0.0910867	-0.671524
KG-1-C	0.0529941	0.600149	-0.707107	0.393684	1.82498	1.21779	1.36514	1.81346	0.0405102	0.696206	0.845606	0.0948121	0.506036	0.149294
KHM-1B	-0.286084	-0.555091	-0.42388	-1.11329	-1.50398	-1.20634	-0.636094	-1.04519	-0.0183113	-1.60772	-1.02271	0.87941	-0.867268	-0.642946
Ki-JK	-0.473148	-0.525488	-0.304165	0.257796	1.90735	-0.683677	0.293937	-0.899802	0.730807	-2.14668	-1.05559	-0.155135	0.260844	-0.852295
KLE	-0.566893	0.168718	0.127672	-1.12018	0.795121	0.120572	0.329267	-1.31656	-0.0832532	1.43224	1.27548	-0.0866046	-1.50849	1.49269
KM-H2	0.0773924	-0.161709	-0.271667	-0.863638	-0.166583	-1.19916	1.96252	0.338713	0.429528	-1.73217	-0.0322008	-0.0212683	-1.33052	-0.760527
KM12	-0.649072	0.0273391	-0.321607	-0.985148	-1.66952	1.35162	-0.8296	-0.282348	-0.294094	-1.80134	-1.02423	-0.261693	0.842315	0.769397
KMBC-2	0.407262	0.257288	-0.93589	-1.32151	1.89899	-0.926979	1.35202	0.963868	0.054871	0.235575	1.30865	-0.0318647	0.611448	0.439438
KMM-1	-0.389489	-0.374403	1.35751	-0.275169	-1.65975	-0.156296	-0.402922	-0.8603	0.207948	-1.94903	-1.08461	0.883883	-0.478775	-0.663236
KMRC-1	0.469224	0.305858	0.317896	0.955194	0.868632	0.301687	2.16134	0.246483	0.38365	0.629918	2.00272	0.105708	-0.0549585	-0.87462
KMRC-2	0.274046	-0.111658	0.110779	2.13522	0.102642	0.0624368	1.07979	0.714988	0.507738	1.52885	1.06556	-1.07039	-1.15601	0.237828
KMRC-20	0.27895	0.0103887	1.37379	1.23727	1.20665	-1.07998	1.08695	-0.752973	0.608301	0.717627	0.461522	-0.252977	-1.89181	-0.28745
KMRC-3	0.196815	0.125153	0.418013	1.32867	2.51481	-0.979158	0.646049	0.790611	-0.769425	0.868624	0.358794	0.118026	-0.971674	0.374838
KMS-11	0.148417	-0.614366	0.32459	-0.811661	-0.84636	-0.382891	-1.32135	-1.09757	1.41002	-1.82186	-1.29741	-0.0376355	-0.409099	-0.528028
KMS-12-BM	-0.877604	-0.506288	0.190674	-0.910848	-1.56804	-1.33964	-0.748733	-0.758558	-0.194463	-1.54036	-0.665639	1.56206	0.134605	-0.36271
KMS-18	0.141129	-1.23836	-0.244556	1.24678	-1.09217	-0.789682	-0.22683	-0.750344	-0.534436	-1.78467	-0.738076	1.46171	-0.931543	0.237908
KMS-20	-0.758539	-0.576947	-0.0134197	-1.15801	1.49038	-0.2642	-0.344232	-1.46513	0.139803	-1.58514	-0.692046	1.29361	-1.04454	0.441231
KMS-21-BM	-0.213609	-0.0213098	-0.0744718	-0.152099	-1.72565	0.0103298	-0.763731	-0.116414	-0.20102	-2.3465	-1.11783	1.05195	-0.24541	-0.985277
KMS-26	0.859765	-1.02855	-0.169534	-0.489298	-1.67529	-1.3155	-0.734212	-0.849698	0.194198	-1.43011	-0.762138	1.3118	-0.557514	-0.360766
KMS-27	-0.17424	-0.818811	-0.112362	-0.780097	-0.476191	-0.582613	-0.524721	-0.651189	0.186785	-2.28013	-1.07314	1.50364	0.698812	-0.900805
KMS-28BM	0.366084	-0.827611	0.0748236	-0.302579	-1.24761	-0.773572	-1.14576	-0.674459	-0.303834	-1.43726	-1.4518	1.53552	-0.649999	-0.732998
KMS-34	0.439919	-0.651285	0.826514	-0.374757	-0.682027	-1.07473	-1.06308	-0.860272	1.16555	-1.63079	-1.32644	1.11963	-0.721083	-0.198749
KNS-42	0.798626	-0.559609	-0.245554	-1.22544	-1.01558	-1.73982	-0.923625	-0.469537	0.397381	1.38488	-1.01697	-0.109465	0.0819469	1.33283
KNS-60	0.438785	-0.417319	0.0664173	0.717788	0.374909	-1.12106	0.150827	-1.96453	-0.304897	2.44228	0.46931	-0.319318	-0.483853	0.123956
KNS-62	0.730377	1.18437	0.277773	0.33923	0.825978	1.34616	0.672397	1.14655	0.535773	0.40646	1.71643	-0.162369	-1.26707	0.629344
KNS-81	0.667504	-0.726168	-0.688982	0.137448	0.165684	-1.10404	-0.961499	0.44258	0.428435	2.3714	-0.268557	-1.2177	-1.12837	0.55693
KO52	-1.08095	-1.24435	-0.677607	-0.50841	0.620877	-0.503946	0.130268	-1.41331	-0.922029	-1.73569	-0.771283	1.10307	-0.244598	-0.907418
KOPN-8	-0.567871	-0.602454	-0.589733	-0.16696	1.04793	0.240614	-0.623752	-0.548268	-0.971263	-1.97992	-1.39936	1.5743	0.384283	-0.44771
KP-2	0.338535	0.298243	-1.09295	-0.338837	1.36456	0.484651	-1.40114	0.809126	-0.702532	-1.03172	-0.838844	-0.614265	-1.08118	1.58934
KP-3	-0.135187	0.645371	-0.789919	-0.419674	1.6163	1.00889	0.0263432	-0.365466	-0.650912	-2.5281	0.155943	-0.205902	-0.0926831	1.00503
KP-4	-0.466803	0.724522	0.0850016	-1.14932	-2.18399	1.75046	-0.986686	-0.463733	-0.0504815	-0.818194	-0.45068	-0.453627	0.296384	-0.588244
KP-MRT-RY	-0.501586	-1.02598	-0.53312	-0.669286	-1.38703	-1.13464	-1.34376	1.34641	-0.0833464	0.729717	-1.50035	-0.429281	0.392727	-0.720237
KP-N-RT-BM-1	0.551846	-0.537006	1.40594	-0.255569	-2.25166	-0.396971	-1.15969	0.913215	-0.0905903	0.61682	-1.36156	-0.0472044	-0.059942	-0.492422
KP-N-SI9s	0.0929682	-0.00907169	0.517806	-0.67661	-1.08617	0.000407785	0.858559	0.644322	-0.632585	2.02452	0.861548	-0.479106	-0.690806	-1.93719
KP-N-YN	-0.0455268	-0.398178	1.14672	-0.421877	-2.27539	-0.170914	-0.998855	0.479983	0.554347	1.28083	-1.44598	-0.267583	-0.21705	-0.517636
KPL-1	0.0359868	0.274203	1.94939	-0.445553	-2.00706	-0.387372	-1.42317	0.773998	-0.434173	-0.479212	-1.07687	-0.0282808	0.128516	-0.0950697
KS-1 [Human glioblastoma]	-0.313063	0.122861	0.389299	-0.273436	-1.91064	1.24022	0.127423	1.26502	0.529804	1.77792	-0.223184	-0.857595	0.535576	-1.05648
KU-19-19	0.543809	1.48619	0.15306	0.216138	-1.34158	1.50533	-0.953984	1.68593	0.0688412	0.878579	-0.423211	0.457071	-0.0304398	-1.03642
Ku812	-0.316136	-1.17027	-0.259452	-1.00646	-0.340286	-0.97125	-0.126883	-1.06395	-0.580013	-2.03735	-1.10611	0.760095	-0.285284	-1.10996
Kuramochi	-0.343503	-1.47242	0.44038	-0.302045	1.42245	-0.986039	-1.17697	-0.731326	-1.45888	1.32091	-0.327096	-0.588443	0.252471	0.868816
KYM-1	-0.950224	-0.156595	-0.389354	-0.662596	-0.588572	0.215741	-1.56986	-0.200131	-0.263681	-1.73693	-1.71046	-0.342315	-0.398323	-1.34476
KYO-1	-0.572336	-0.328343	-0.156841	1.57145	-0.336878	-0.430492	-1.29867	-0.595112	-1.37446	-1.12051	-1.58552	0.129682	0.110339	-1.19469
KYSE-140	0.688522	0.570807	-0.246786	-0.271221	-2.2991	0.441685	-0.802239	0.903882	0.840406	1.97718	-0.498315	0.199552	-0.0508149	-0.220087
KYSE-150	0.0983855	0.591456	-1.11061	-0.308885	-0.902629	0.551132	1.01308	0.967521	-0.329389	-1.59532	0.475754	-0.997695	2.00457	0.22859
KYSE-180	0.168704	1.02413	-0.118553	-0.374569	-1.60878	1.6492	-1.45122	0.325008	1.54336	-0.396248	-0.499571	-0.740786	0.385114	0.424444
KYSE-270	0.581955	0.526541	1.24179	1.63093	-0.517094	-0.413796	-1.92188	0.378055	-0.81656	1.30409	-0.386705	0.122011	-0.15352	-0.858196
KYSE-30	-0.589341	0.356727	-1.91064	-0.79115	0.652412	-0.582072	-0.497561	1.21237	-1.02818	-0.876124	-0.585846	0.0435977	1.6869	0.764165
KYSE-410	0.310233	0.861856	-0.379944	-0.607944	-0.763405	0.715544	-1.63813	0.263471	2.15957	0.238545	-1.04712	-0.781177	-0.7193	0.551983
KYSE-450	-0.184022	0.422166	0.329426	-1.24407	2.54186	0.0226151	-1.4944	0.38768	0.345333	-0.889079	-0.816701	-0.296619	0.18031	0.313246
KYSE-510	1.39094	0.519593	-1.58722	0.744416	0.743617	-0.260047	0.853657	1.4812	0.525684	-0.79122	0.897542	-0.476288	1.11978	-0.73127
KYSE-520	0.228035	-0.194951	-1.09782	0.514144	0.990753	-1.30581	0.323605	1.19688	-0.423377	2.23346	-0.267847	0.0878762	0.316907	1.2462
KYSE-70	0.391938	-0.212455	0.440015	-0.242729	-2.1866	-0.417055	-0.681198	2.25752	-0.234165	-0.140302	-1.10449	0.397805	0.463147	0.0713783
L-1236	-0.116939	-0.334812	-0.568393	-0.698977	1.42728	-1.49922	1.52501	-0.495034	0.109016	-1.92251	-0.443006	0.233009	-0.409431	-0.652465
L-363	-0.806256	-0.659833	-0.35788	-0.851996	-1.37864	-0.959829	-0.765486	-0.335467	-0.167801	-1.97874	-1.12812	1.14726	0.427285	-0.658771
L-428	-0.361564	-0.23482	-0.467928	-0.951966	0.964209	-0.678562	0.902592	-0.724759	-0.025509	-2.69867	-0.571272	-0.0502148	-0.607444	-0.739326
L-540	-0.312069	-0.454896	-0.64032	-0.687676	1.67372	-1.1168	0.574663	0.238851	0.144385	-2.06087	-1.12888	0.717969	0.0205188	-0.590644
L3.3	0.581786	-0.28329	0.572436	-0.754742	-0.404924	0.0462748	1.04111	0.451399	0.0128787	-1.5254	1.9818	-0.0323341	-1.63569	0.749682
LAMA-84	-0.851215	-0.820521	0.228705	-0.922608	1.45238	0.345644	0.381378	-0.84472	-0.998509	-1.68143	-0.763348	1.38419	0.186535	-0.868824
LC-1F	1.02509	0.307801	0.157148	-0.739359	-1.50167	0.590271	-1.36384	1.95548	-0.235825	-0.425647	-1.20484	-0.038456	0.3568	-0.798989
LCLC-103H	0.578302	0.786378	-0.58067	0.606988	0.671217	-0.345497	0.755571	-1.72455	0.0836284	2.19945	1.01909	-0.0628735	0.994602	0.0671576
LCLC-97TM1	0.218076	0.597328	-0.792547	-0.739472	1.82814	0.923234	0.511499	-0.0159205	-0.883175	-2.08529	0.937115	-0.294545	0.385842	-0.649344
LHCN-M2	0.548964	-0.17321	-0.628797	1.59274	-0.870606	1.40166	-0.830625	0.687451	0.658732	1.40485	-0.57189	-1.48271	0.532785	0.395339
Li-7	1.30358	0.395833	0.723598	0.579596	-1.62409	1.52071	-0.995975	-0.376719	0.579441	-1.06328	0.679683	-0.337359	-1.20755	-0.304168
LK-2	0.224949	-0.367234	0.888405	-0.336957	-2.07261	0.243454	-0.919625	-0.472585	1.51459	-0.360369	-1.39908	-0.362677	-0.439031	1.105
LMSU	0.732897	0.195136	0.00936217	1.42051	0.160195	0.232451	1.8347	-1.27034	0.920761	1.04709	1.56542	-0.437306	0.19944	0.0498413
LN-18	0.509141	-0.0253444	0.0502621	2.13005	1.04033	0.353105	-1.37447	-1.30609	0.903023	0.806953	-0.526886	-0.770616	-0.16177	-0.829809
LN-215	-0.886538	-1.51104	-0.113823	0.336467	2.13917	-1.7826	0.0525228	-0.643605	0.187024	0.557759	0.270114	-0.116469	-0.835579	-0.536673
LN-229	0.478942	0.880138	-0.0803161	0.711975	-0.642461	1.73653	-0.144331	-0.283047	0.569511	1.93114	0.426902	-1.78563	0.280354	0.319991
LN-235	0.191416	-0.57051	0.287503	1.38992	1.31564	-1.3528	-0.154993	-0.812945	0.176785	1.29623	-0.277122	-0.0925529	-2.02073	-0.624073
LN-308	0.107127	-1.80694	-0.74844	0.482481	-0.451629	-0.590855	-0.255652	-1.42305	1.34708	2.01143	-0.114021	-0.353773	0.01769	0.112007
LN-319	0.137015	-0.270241	-1.08504	-0.482542	-0.120841	-0.823105	-1.48195	-0.863668	-0.403424	1.6994	-1.95565	0.0139485	0.489898	-0.0842603
LN-340	0.424939	-0.0176571	0.38049	1.97802	0.200784	0.0867285	0.205154	-1.43979	0.736461	2.04472	0.2827	-0.287504	-0.318465	-1.24775
LN-382	0.225871	0.0390923	-0.742178	0.730092	2.64284	0.0992823	0.224668	-0.819996	0.10708	0.949066	0.56846	-0.206253	0.361457	-1.57814
LN-428	-0.372126	-0.4833	-0.392863	0.520205	1.07697	-0.850321	0.864048	-1.61152	-0.371198	1.30881	0.649669	-0.352438	-0.452236	-2.02397
LN-443	-0.34271	0.350897	-0.638048	1.3987	-0.864656	0.734629	-0.902628	-1.14353	0.923637	1.27581	-1.30006	-1.15373	0.603545	-0.801029
LN-464	0.706046	0.780636	0.358227	1.35937	0.0637108	1.83675	-0.0297611	-0.809992	-1.84593	-0.0472774	0.689806	-0.308931	-0.393088	-1.17188
LNCaP clone FGC	2.0097	-0.765918	0.0539989	0.56436	-1.1045	-1.42623	-0.965961	0.366484	-0.645558	-0.895589	-1.20747	-0.347676	0.0483962	-0.689215
LOU-NH91	0.690522	0.3303	0.1092	-0.378586	1.98978	-0.388859	0.920987	-1.27867	0.0304564	1.61845	0.364524	-1.36091	0.887373	0.138877
Loucy	-0.0851261	-1.23039	-1.0319	-0.332092	0.792684	-1.42626	-1.20563	-0.684061	0.0172816	-1.52473	-0.967671	1.36787	-0.391521	-0.192318
LoVo	-0.324216	0.93243	0.617907	-1.62157	1.38095	0.885448	-0.858131	1.20844	-0.0269828	-1.14661	-1.13791	-0.295631	0.827918	0.583946
LOX-IMVI	0.209786	0.44695	-0.74584	0.105679	-0.868436	1.24036	2.08924	0.0987125	0.281642	-0.991616	0.621426	-1.08755	0.698861	-1.01497
LP-1	-0.348436	-1.13233	-0.301615	-0.736809	1.17674	-2.0592	-0.657744	-0.811521	-0.500689	-1.5336	-0.886438	0.33916	-0.593639	-0.185583
LS1034	0.0442764	0.585052	-0.040297	-1.61871	1.68567	1.13743	-0.561652	0.0441215	-0.316918	-1.66303	-0.716532	0.0628605	-0.168055	1.39344
LS123	0.298311	0.3675	-0.303866	-1.26068	2.48181	0.460282	0.236539	-0.64174	-0.355941	-1.6635	0.295768	0.0929034	-0.713244	0.839148
LS180	0.105176	0.358252	-0.0259944	0.122107	-0.338525	1.30478	-0.945539	1.54161	-0.563825	-2.1351	-0.599452	-0.568063	1.10685	0.772217
LS411N	-0.177918	0.512992	0.314545	-0.764093	-1.51901	1.51028	-1.0845	-0.0416108	-0.605395	-1.72804	-0.849571	-0.129107	1.17326	0.612096
LS513	-0.247816	0.245402	-0.521435	-1.37507	-0.772127	0.485548	-0.782154	1.75566	-0.513722	-2.03736	-0.664576	-0.126127	0.922402	0.508646
Lu-65	-0.75074	1.0235	-0.0852032	-0.613658	-1.56066	1.69829	0.480858	-0.909346	0.255243	-1.24845	0.563449	-1.01848	0.897571	-0.828133
Lu-99	-0.105412	0.915829	0.661455	-0.454864	-2.42067	1.7872	-0.259466	-0.207561	0.316038	-0.812588	-0.858972	-0.622127	-0.181967	0.289668
LUDLU-1	1.158	0.227446	0.512046	0.680182	-1.59406	-0.351411	0.276927	1.75739	-0.278307	-1.43415	0.838971	-0.521762	-1.18319	-0.552261
LXF 289	0.638302	0.169553	-0.486845	0.168698	-1.06668	0.447831	0.899744	-1.2317	-0.777417	2.1834	1.38981	0.172856	0.409279	0.82312
M-07e	-0.795833	-0.928178	-0.057473	-0.774407	-0.422538	-0.629609	-0.161697	-0.0554527	-0.347728	-2.19484	-1.33623	1.17722	0.296063	-1.14439
M059K	0.587783	-0.0713074	-0.339342	0.912536	0.240785	0.27379	0.574654	-1.52778	1.00405	2.61512	-0.108936	-0.652035	0.0354409	0.516297
Malme-3M	1.23378	0.903821	0.793693	-0.0626691	0.133654	1.59951	0.380773	1.31449	-1.43634	1.55858	0.0714297	0.341686	0.143542	-0.859986
MC116	-0.63567	-1.33014	-0.554349	-0.511959	-0.39633	-1.31996	-0.00078114	-0.775706	0.0658914	-2.06498	-1.07506	1.27963	-0.325477	-0.362987
MCAS	0.625394	0.995315	-1.14751	0.250488	-0.417518	1.29879	1.04231	-0.376762	0.202091	-1.54577	1.58541	-0.684772	0.551878	0.997799
MCF-7	-0.305433	-0.00632271	1.59939	-0.355518	-1.74576	-0.995305	-1.64272	0.474636	-0.195512	-0.878349	-1.31622	-0.117242	0.141583	-0.217964
MDA-MB-134-VI	0.115559	-0.495967	1.57651	-0.852379	-1.57911	-1.43554	-1.30491	-0.0600727	-0.560776	-0.632346	-1.33899	0.0326477	-0.140997	-0.39475
MDA-MB-157	0.022119	-0.625747	0.144126	-0.199728	1.23676	-2.13438	0.392968	-0.762645	0.0102582	2.2597	0.237292	0.498983	-0.0158409	-0.207477
MDA-MB-175-VII	0.583553	0.794716	1.33606	-0.543664	-0.88675	-0.173968	-1.6725	1.5449	-1.43922	-0.310332	-0.936703	0.034351	-0.168843	-0.453795
MDA-MB-231	0.683087	0.873352	-0.457382	1.27997	1.83152	1.88945	0.157893	-1.13581	0.378625	0.382075	0.209519	0.0183209	0.0505161	1.08332
MDA-MB-361	0.882659	0.773109	1.98885	0.0430349	-1.74333	0.946718	-0.907097	1.11954	0.218764	0.925052	-0.663641	-0.0240524	-0.0397457	0.147702
MDA-MB-415	0.718194	-0.58848	1.12311	-0.640695	1.43977	-2.11613	-1.06086	0.511893	-0.389375	-0.631353	-0.618059	-0.582733	-0.166161	-0.857298
MDA-MB-435S	0.418744	0.0197772	-0.789674	0.0352239	1.2334	1.48982	-1.2668	-1.46961	-1.33282	-0.613917	-0.536336	-0.202084	1.22369	-0.446316
MDA-MB-436	0.301365	0.297526	0.471198	0.482943	0.733749	0.439449	2.22351	-1.61634	0.385518	0.294088	1.54759	-0.204991	-0.639371	-0.659941
MDA-MB-453	0.707107	-0.282212	-0.278455	-0.444894	-2.17781	-0.281069	-1.49763	-0.066281	-0.194664	-0.729954	-1.81986	-0.309929	-0.253083	-0.419573
MDA-MB-468	1.56975	-0.800107	0.30955	-0.775915	1.86298	0.109464	-0.0250755	-0.630575	0.0317224	-0.164097	0.872817	-1.38294	-1.32705	0.376929
MDA-PCa-2b	2.09454	-0.362603	0.213448	0.0267465	-1.6779	-0.317379	-1.06406	0.190486	-0.379726	-0.936408	-1.4582	-0.446724	0.173465	-0.609928
MDST8	0.346459	0.910817	-0.757273	0.616308	-0.91512	1.1461	1.41502	0.773132	0.37665	1.03805	1.51749	-1.38944	0.478714	-0.381958
ME-1 [Human leukemia]	-1.23539	-0.760212	-0.323279	-0.915025	0.505507	-0.405551	-0.232208	-1.00615	-0.603545	-1.98556	-1.00285	0.744101	1.3904	-0.590661
MEC-1	-0.419542	-0.699116	0.0412365	-1.16742	1.88905	-0.511268	0.581081	-0.541132	-0.30712	-2.23018	-0.751172	0.669155	0.281415	-0.174459
MEG-01	-0.308225	-0.676192	0.443677	-0.975169	1.64739	0.294488	-0.100858	-1.14571	-0.281539	-2.05178	-1.05424	0.770732	-0.174039	-0.855167
Mel Ho	1.07024	0.656798	0.00578208	0.0670803	-0.761995	2.068	-0.38702	0.147511	-1.71643	-1.07574	-1.09468	0.10305	-0.226593	-0.684943
Mel JuSo	1.06321	0.660916	0.211335	0.938879	-2.16689	1.9183	0.164609	-0.366981	-0.625278	0.32648	-0.348235	-0.571138	-0.139283	-0.884016
MES-SA	-0.289325	-0.771237	-0.335228	1.77899	-0.762318	-1.44009	-1.47313	0.404075	-0.40085	-0.668607	-1.60968	-0.463745	0.412976	0.0180715
MeWo	1.20544	0.852485	0.296024	1.38299	-1.52129	1.47542	-0.0317955	-1.02166	-1.34258	0.242838	-0.684217	-0.297478	0.353282	-0.571197
MFE-280	-0.187198	-0.394649	1.06231	-0.832501	-1.84996	-0.443069	-1.39895	-0.312476	-0.28788	1.39582	-1.13293	0.382558	-1.05138	0.525412
MFE-296	-0.461901	-0.200565	-0.0441794	-0.781264	0.761587	-0.309407	-2.41525	-0.165503	0.286961	1.35508	-1.74435	-0.229081	-0.223713	-0.157209
MFE-319	-0.124589	1.35241	0.300557	-0.0446297	-2.2464	0.938806	-0.16395	0.0373073	0.434488	1.62902	-0.195775	-0.0744511	0.640626	1.28769
MG-63	0.311838	0.764985	0.806595	0.231466	0.840665	1.13392	0.146253	-1.51255	0.925365	2.04513	-0.94003	-0.845256	0.291369	-0.477192
MHH-CALL-2	-1.02699	-1.07514	0.135561	-0.967164	0.098727	-0.393716	-0.552031	-0.513113	-0.450071	-1.97995	-1.26319	1.66048	-0.220405	-0.325719
MHH-CALL-3	-0.570824	-0.81384	-0.243608	-0.699307	0.423653	-0.904832	-0.489951	-0.624166	-0.032856	-1.25998	-0.944033	1.27305	-2.32909	-0.0166504
MHH-CALL-4	-1.10514	-1.0914	-0.141077	-1.01156	0.904729	-0.805737	-0.357278	-0.534417	-0.513477	-1.9895	-1.06762	1.34856	0.394005	-0.19012
MHH-ES-1	-0.408446	-0.278103	-0.0281316	-0.342798	1.74746	-1.04913	-1.10762	-0.670811	-0.791304	0.212491	-2.18308	0.0444249	-0.571417	-0.416622
MHH-NB-11	-0.123311	-0.504364	-0.0750775	0.0450484	-2.32632	-0.772822	-1.19011	1.45979	-0.484619	-0.160022	-1.38092	0.0616892	-0.248586	-0.638658
MIA PaCa-2	0.200611	-0.208785	-0.710526	-1.06028	-1.85143	1.2897	-0.583403	-1.10447	-0.657273	-1.43925	0.0718454	-0.877116	1.02364	-0.343476
Mino	-1.0001	-0.438634	-0.188759	-1.25809	-0.979197	-0.939499	-0.0268066	-0.939826	0.226964	-2.05846	-0.955512	1.25984	-0.255532	-0.483621
MJ	-0.397059	-0.221799	-0.33667	-1.02734	1.70917	-1.08969	1.02993	1.49688	0.122248	-1.76964	-0.122327	0.14062	0.433508	-0.705367
MKN1	0.833419	0.81937	1.2774	-1.01246	1.26593	0.223871	0.229223	0.00527869	0.0348925	1.64916	1.72718	0.556284	0.266968	0.395604
MKN45	-0.033474	0.908563	0.390166	-0.642318	-1.41445	1.46772	-1.26663	1.28254	0.577473	-1.36788	-0.981678	-0.399961	-0.257445	0.508171
MKN7	0.566736	0.217674	-1.04153	0.435946	3.04242	0.233506	0.435262	-0.840402	0.0117929	0.226723	0.791118	0.00607223	0.421744	0.194095
MKN74	-0.361134	-0.0154233	-1.34508	-1.38332	2.69129	0.343041	0.328136	0.543761	0.202824	-0.240137	-0.262416	0.0699646	0.47245	0.875368
ML-1 [Human thyroid carcinoma]	0.0962953	0.395089	0.717517	0.534475	2.16155	0.0902079	-0.06652	-0.667555	0.0818369	1.88522	0.390261	-0.178409	-1.59057	0.635747
MM1.S	0.764616	-0.528723	0.254325	-0.381936	-0.45073	-0.890313	-0.763442	-0.602885	0.47266	-1.93215	-1.29531	1.71397	-0.959815	-0.0646247
MOLM-13	-0.868421	-1.04108	-0.127989	-0.770264	-0.640193	-0.731425	-0.277826	-0.602962	-0.503039	-2.42839	-0.698747	1.23548	0.517663	-0.709732
MOLM-16	-0.892716	-1.22886	0.00121348	-0.562344	-0.199254	-1.11503	-0.566851	-1.09927	-0.38765	-1.54996	-1.41559	0.966797	-0.519738	-0.972318
MOLM-6	-0.986319	-0.791753	-0.200432	1.20635	-0.231956	-1.00485	0.111609	-1.20241	-1.23073	-1.94607	-0.557785	1.09915	0.11066	-0.526904
MOLP-2	-0.706367	-0.389289	0.0726358	-0.948357	-0.331248	-1.6241	-0.812018	-0.394668	-1.07696	-1.74211	-0.834327	1.33563	-0.731588	-0.450611
MOLP-8	-0.36246	-0.339237	-0.277291	-0.258716	-1.20033	-0.0439361	-1.28297	-0.528666	-0.675627	-2.24907	-1.1205	0.878317	-0.706467	-0.820536
MOLT-13	-0.252222	-1.13747	-0.542375	-1.7004	0.723333	-1.21482	-0.868895	-0.930039	-0.149266	-1.24537	-1.15266	0.98783	-0.70621	-0.24882
MOLT-16	-0.767691	-1.12242	-0.419782	-0.57493	0.877421	-1.08421	-1.02909	-0.940246	-0.28551	-2.09234	-0.83019	0.854445	-0.740185	-0.124929
MOLT-3	-0.712156	-1.24729	-0.748282	-0.788061	0.278866	-1.04409	-1.10942	-0.591946	-0.60596	-1.67106	-1.0177	1.55257	0.0968245	-0.115212
MOLT-4	-0.311387	-1.28951	-0.340955	-0.932895	1.38325	-0.979828	-1.37445	-0.713416	0.126378	-1.57262	-1.09475	0.755068	-0.3456	-0.269468
MON	-0.250046	-0.311042	-0.139671	-0.386597	-2.27647	1.61351	-1.19847	0.62362	0.201963	-0.627803	-0.951589	-0.528016	0.671077	-0.757389
Mono-Mac-1	-0.885886	-0.844047	-0.555083	-0.13497	0.52257	-1.40063	0.633487	-0.654443	-0.75929	-1.97874	-0.368835	1.58118	0.512746	-0.664754
Mono-Mac-6	-1.10589	-0.905416	-0.472142	-0.237238	-0.0273088	-0.591009	0.695992	-1.14552	-0.10631	-2.288	-0.341773	1.15711	0.79791	-0.990414
MOR/CPR	0.638886	0.63472	-0.409885	-0.175553	-2.59751	1.95533	-0.39246	-0.112114	-0.611747	-0.683681	-0.379077	-0.00744739	0.157726	0.198199
MPP 89	0.204836	0.249896	0.330766	-0.745913	2.34544	-0.248424	0.459445	-1.37838	0.254447	1.44325	-0.416575	-0.185603	-1.28738	0.271864
MSTO-211H	-0.41242	-0.029933	0.154756	-0.691916	0.282778	1.06728	1.9727	0.388184	0.29872	-1.59178	1.19699	-1.18263	0.79916	-0.370828
MUTZ-3	-0.737221	-0.914323	-0.730722	-1.15796	1.73696	-0.838578	1.00181	0.0274976	-0.584925	-1.81797	0.142411	0.834804	0.497369	-0.0885106
MUTZ-5	-1.11417	-0.966194	-0.245045	0.172697	0.863473	-0.985609	-0.559416	-0.870468	-0.612659	-1.82113	-1.2108	1.42586	-0.609301	-0.170751
MV4-11	-0.876608	-0.376865	-0.0986855	-0.214872	-1.19513	-1.1117	-0.486471	0.191869	-0.618602	-1.95062	-0.982291	1.26829	1.19996	-0.645053
NALM-1	-1.06219	-1.19925	-0.266412	-0.556558	0.573598	-0.530734	-0.693915	-0.41385	-0.550212	-1.90198	-1.41645	1.21161	-0.910521	-0.237559
NALM-19	-0.871346	-1.04797	-0.311611	-0.824497	0.573023	-1.04675	-0.818028	0.137218	-0.23678	-1.90082	-1.25649	1.46712	-0.445162	-0.512211
NALM-6	-0.875654	-1.08584	-0.123929	-0.230013	0.365261	-1.17945	-0.999055	-0.623943	-0.150296	-1.87621	-1.34516	1.16901	-0.922013	-0.233629
Namalwa	-0.643013	-0.849527	-0.493881	-0.645444	1.17747	-1.72866	-0.471291	-0.808277	-0.0552806	-1.91532	-0.96841	0.645289	-0.698108	-0.283508
NB1	0.671304	-0.0290614	1.4218	-0.307482	-1.69188	-0.119399	-1.39474	-0.0416785	0.165623	-0.0248148	-2.02875	-0.469239	-0.034459	-0.674455
NB4	-0.308822	-0.462009	-0.183009	-0.59818	0.123638	0.865296	0.334705	-1.25051	0.590474	-2.02347	0.508478	1.36911	1.63783	-0.659089
NCC-StC-K140	0.213478	-0.331744	-1.24411	-1.36265	-0.774519	-1.57385	-0.634135	2.07826	-0.226612	0.645406	-0.595559	0.149901	-0.715184	0.0483689
NCI-H1048	0.382462	-0.664507	-0.0709288	-0.389055	-1.0702	-1.23742	-1.54304	-0.263788	-0.109038	1.16321	-1.87654	-0.459688	-1.13873	-0.021954
NCI-H1092	-0.346711	-0.440135	1.04299	-0.543092	-2.03382	-1.23013	-1.17699	-0.549192	0.64033	-0.331328	-1.50946	-0.254074	-0.271667	-0.649837
NCI-H1105	-0.0545244	-0.677158	1.00467	-0.735441	-1.70531	-0.985714	-1.27576	-0.156106	1.04166	0.997356	-1.4558	0.606829	-0.46437	-0.298237
NCI-H1155	-0.322408	0.144048	1.30439	-0.649418	-1.57117	-0.131932	-1.44945	-0.469541	0.881151	-0.517129	-1.71507	-0.228112	-0.170961	-1.12024
NCI-H1184	-0.172053	-0.654074	1.51305	-0.794077	-1.87448	-0.942177	-1.38504	-0.159461	0.0133791	0.817635	-1.31356	0.429056	-0.369536	-0.168419
NCI-H1299	-0.224186	0.496219	-0.526332	-0.707402	-2.61846	1.63868	-0.780237	-0.798731	0.277741	-0.418305	-0.575315	-0.481796	-0.0485084	0.110831
NCI-H1341	0.269935	-0.499541	0.486618	0.61063	-2.12406	-0.548357	-1.22844	2.07419	-0.0484964	0.535019	-0.718127	-0.139514	0.47415	-0.111784
NCI-H1355	-0.584377	0.0500419	-0.464283	0.177097	-1.32955	0.529283	-0.271864	-1.50276	0.546133	0.196746	1.66884	-0.415066	-0.329958	1.76918
NCI-H1373	0.114232	1.26598	-1.29312	0.669132	1.13731	1.73259	-0.107182	-1.49255	-0.239515	-0.155594	0.246519	-0.872134	1.2125	0.393623
NCI-H1385	0.0363371	0.337462	0.0500095	-0.243051	-2.14798	-0.50871	-1.21165	1.8059	0.286353	-0.467221	-0.789278	0.883789	-0.7873	-0.528979
NCI-H1395	1.21963	-0.152705	0.974784	0.69977	-0.807814	-0.861619	-1.57805	1.47923	-0.753158	-0.824238	-0.920988	0.0167097	-0.568266	-0.981133
NCI-H1435	0.454273	1.1461	-1.03143	-0.672031	-1.8649	1.26016	-0.468279	-0.23382	0.541242	-1.5087	-0.437645	-0.0432825	0.0148467	1.2902
NCI-H1436	-0.327812	-0.648882	0.252272	-0.435507	-1.30966	-1.29184	-1.44336	-0.369585	1.3006	-0.559518	-1.64455	-0.0966455	0.858995	-0.70306
NCI-H1437	1.30517	0.116929	0.693076	0.0540816	-1.96046	-0.215738	-1.52946	0.745694	-0.669688	-0.296907	-0.219683	-0.123984	1.46068	-0.235563
NCI-H146	0.151781	-0.292233	1.31274	-0.35681	-2.10811	-0.889213	-1.3847	-0.0592034	0.86744	-0.427329	-1.37242	-0.318175	-0.140264	-0.559401
NCI-H1563	0.724428	-0.851169	0.644024	2.12427	-0.777277	-1.56794	-0.596638	1.18382	0.394957	0.992015	0.193173	-0.738208	0.120428	0.0992958
NCI-H1568	0.6953	-0.65918	-0.250747	0.0763313	-2.29785	-1.09464	-1.21039	-0.0502832	-0.0208031	1.63008	-0.650636	-0.461614	-0.332704	-0.448754
NCI-H157	-0.274392	0.166809	-0.0184371	0.914082	-0.97034	0.765811	1.75656	-1.7448	0.253655	0.294235	1.39612	-0.0567228	0.625705	-1.18047
NCI-H1573	-0.348348	-0.555782	-0.781943	-0.29752	0.130295	-0.204355	-1.9798	1.08241	-0.189356	-1.39605	-0.853829	0.55321	-0.798751	1.50889
NCI-H1581	-1.06559	-0.204454	0.724406	-0.742006	-1.85599	0.985576	-1.47239	-0.581269	-0.45448	-0.723162	-1.40217	-0.182239	-0.631967	-0.314332
NCI-H1618	-0.447257	-0.917159	-0.210198	-1.11141	-1.67346	-1.59271	-1.33055	1.19468	-0.048402	-0.0391171	-1.19569	0.17898	-0.168911	-0.205975
NCI-H1623	1.30431	-0.566652	-0.639895	-1.84461	-1.89913	-0.925486	-0.846235	-0.0164249	0.568678	0.996329	-0.207504	-0.284569	-0.280982	0.00987915
NCI-H1648	0.303519	0.510517	-1.19423	0.304352	1.62361	0.414218	1.33498	0.559025	-0.0485382	-1.03441	1.99795	0.285876	0.144466	0.379596
NCI-H1650	-0.102102	-0.761459	-0.777526	0.489234	2.71671	-1.57153	-0.746952	0.339939	0.500833	0.585699	0.137603	0.0623022	0.226002	0.258084
NCI-H1651	0.231917	-0.90917	-0.312284	-0.321509	1.03509	-1.20063	0.789721	-0.891345	1.04432	1.70166	0.590429	-0.359917	-1.73703	0.471421
NCI-H1666	0.407598	0.715067	0.333475	0.83029	0.443369	0.518135	1.29593	2.1417	0.0296399	0.17463	1.61825	-1.13131	0.176128	-0.468172
NCI-H1693	-0.227287	-0.627106	-1.167	-1.30007	-1.42817	-1.39402	-0.107522	-1.057	0.198936	-0.327749	0.208317	0.415892	-0.80209	1.79931
NCI-H1694	-0.536665	-0.274124	1.61828	-0.491911	-1.8756	-0.74302	-1.36277	-0.0601508	0.597496	0.40132	-1.45109	0.59637	-0.156357	-0.542283
NCI-H1703	-0.322631	-0.384227	-0.210036	-1.45717	-1.68914	0.0877813	-0.976332	-1.39546	1.25399	-0.114882	-0.869001	-0.623605	0.737344	-1.10061
NCI-H1734	0.272043	0.951128	0.428713	-0.837958	-0.250976	1.01612	0.998463	-0.081709	0.655048	0.595927	1.87832	0.650011	-1.81498	-0.658187
NCI-H1755	0.0210271	1.13385	-0.202577	0.55381	-1.25576	1.0281	0.676823	-1.60754	1.71311	0.492342	0.986018	-0.197581	-1.07891	-0.300631
NCI-H1781	0.121392	-0.242269	-1.65312	-0.522967	1.18404	0.748195	0.780592	-0.208532	0.285227	-1.61982	1.88172	-0.19283	0.321781	0.414047
NCI-H1792	0.534185	0.52723	0.47235	0.546248	0.407326	1.38881	1.50327	-1.10819	1.3273	0.853325	1.08958	-1.09195	-0.271897	0.887135
NCI-H1793	0.252053	-0.944252	-0.0322256	1.88296	-0.763807	-1.92877	-0.258023	-0.358727	1.19794	-0.275769	0.568656	0.504972	-0.987384	0.718663
NCI-H1819	-0.401255	-0.751933	-0.707399	0.676409	-2.16266	-1.03356	-0.747173	-0.374095	-0.0286342	1.23085	-1.05584	0.381078	-0.577272	1.17286
NCI-H1836	-0.213787	-0.734272	-0.0946407	-0.405361	-1.51426	-1.95918	-1.34922	-0.196099	1.15142	-0.549052	-1.27477	-0.24167	0.416797	-0.350084
NCI-H1838	-1.00566	1.11466	-0.719362	0.460224	-1.52842	1.54916	0.686941	-0.524212	0.0411746	-0.809855	1.58696	0.25575	0.698756	0.518134
NCI-H1869	0.474721	0.216963	-0.598467	-0.0907542	2.40751	0.536054	0.618141	0.154954	0.169868	-2.07238	0.955759	-0.0195385	-0.39659	0.434995
NCI-H1876	-0.0967331	-0.835424	1.06478	-1.00658	-1.37967	-1.348	-1.34614	-0.20895	-0.035796	0.783786	-1.49355	-0.0852964	-0.631711	0.863006
NCI-H1915	0.543201	0.922086	-0.850236	-0.257367	-2.30458	1.80724	-0.0362595	-0.923995	0.584852	-0.722639	0.516515	-0.292383	-0.19726	-0.418007
NCI-H1930	0.188448	-0.409307	1.16792	-0.635598	-2.15288	-0.763514	-1.37757	-0.523501	1.04851	-0.0516818	-1.28756	-0.0516619	-0.443778	-0.388994
NCI-H1944	-0.244189	0.319502	0.893894	-1.51108	0.0729572	-0.664744	1.3108	1.40855	1.30095	-1.23053	1.14022	0.64113	-0.444246	0.0652088
NCI-H196	-0.770925	-0.710645	-0.998848	0.260726	1.34962	-1.74447	-0.143532	-0.407355	0.604199	2.10821	-0.786092	0.0464103	0.273962	0.180485
NCI-H1963	-0.115466	-0.428204	-0.112961	-0.544295	-2.02088	-1.18022	-1.4321	-0.278248	0.707107	-0.427548	-1.76704	-0.359565	-0.0958905	-0.290754
NCI-H1975	0.222402	0.564026	-0.192325	1.46936	2.11678	0.34532	-1.60151	-0.884949	0.201709	0.484623	0.330574	-0.241804	1.2363	0.462276
NCI-H2004RT	0.238372	0.4415	-0.954795	-1.39315	1.21057	0.290583	-1.20497	1.75165	-0.343682	0.960911	-1.06516	-0.76777	0.827018	-0.0682574
NCI-H2009	1.07015	1.13651	-1.38947	1.38798	0.795608	0.853206	-0.819669	-0.0112925	0.953121	-1.81191	0.000537971	0.12487	-0.199765	-0.423313
NCI-H2023	-0.569455	0.320176	0.545638	-0.379163	-1.67153	-0.0106189	1.01868	0.130887	1.12738	0.867705	1.8892	-1.15109	-0.727519	0.37083
NCI-H2029	-0.209722	-0.659564	0.893403	-0.38445	-0.793723	-1.66986	-1.48557	-0.565071	0.837519	-0.787454	-1.59231	-0.26299	-0.412454	-0.925415
NCI-H2030	-0.883734	0.106853	-0.407313	0.989838	-0.849073	0.930327	0.341205	-1.59566	0.0488682	0.84276	1.89782	-0.19301	0.0355942	0.656011
NCI-H2052	0.698121	0.511622	0.572816	0.115473	0.466995	0.428914	1.63362	1.29865	0.88459	1.36053	0.944881	-0.586174	-1.20816	1.07919
NCI-H2066	-0.201334	-0.884418	-0.0630043	-0.869592	-2.40865	-1.08033	-1.10683	-0.147183	0.623385	-0.177692	-1.10518	1.04953	-0.0132372	-0.132564
NCI-H2073	-0.166891	1.97158	0.139119	0.851531	0.146508	1.64621	-0.0981934	0.299137	-1.19982	0.374312	1.37173	0.526374	-0.894758	0.265212
NCI-H2077	-0.923162	-0.348884	-0.0536806	1.1875	-2.13584	0.277103	-1.08163	-0.59456	-0.204884	-1.2564	-1.29394	-0.326075	-0.619161	-0.414841
NCI-H2081	0.0384139	-0.458352	0.0120354	-0.40495	-1.66594	-1.5951	-1.23795	-0.283531	1.35351	-0.322076	-1.50803	0.805155	-0.204617	-0.42242
NCI-H2085	0.586224	0.301843	-0.296907	0.908454	-2.33133	-0.396839	-0.360764	-0.786775	0.678206	2.08203	0.347576	-0.141232	-0.0307155	0.537448
NCI-H2087	0.602234	1.2642	-0.296222	1.13711	1.09483	1.79932	-0.69505	0.165431	0.0900873	-1.86069	0.622474	-0.322091	0.304903	-0.426947
NCI-H209	-0.467663	-0.667468	0.124689	-0.60079	-1.7484	-1.50484	-1.20979	-0.417736	1.21436	-0.415355	-1.52135	-0.216257	-0.196782	-0.590609
NCI-H2106	-0.108891	-0.73448	1.22848	-0.586787	-1.8254	-1.50613	-1.08353	-0.0588965	-0.132843	0.144551	-1.41393	0.984206	-0.0976602	-0.551966
NCI-H211	-0.410054	-0.826914	0.620216	-0.628785	-1.86396	-0.88937	-1.14694	-0.567406	1.45377	-0.600049	-1.38375	-0.51755	-0.440482	0.0120639
NCI-H2110	0.557383	0.919637	-0.469285	-1.35054	-0.398549	0.726695	0.779436	0.900596	-0.12963	-0.71065	1.47589	0.45262	1.10227	-1.75888
NCI-H2122	0.499819	0.372005	0.443687	0.313903	-0.845609	0.968647	0.639792	2.08645	-0.342008	-1.6775	0.932476	-1.04591	-0.639165	-0.590697
NCI-H2126	0.67753	-0.380912	0.192263	-0.415596	-1.28999	-1.29855	-1.70963	0.246065	-0.925738	-0.873887	0.409516	-0.0361644	1.54964	-0.608484
NCI-H2170	0.0351587	-0.344304	0.279408	-0.473472	-1.58083	-0.0865944	-0.703567	0.527814	2.01534	-1.67334	-0.949874	-0.862043	-0.671667	0.181467
NCI-H2171	0.692679	-0.265341	1.09376	-0.201234	-1.81148	-0.892196	-0.951716	-0.201146	1.13419	0.484333	-1.21653	0.997701	1.12759	-0.703092
NCI-H2172	-0.38908	-0.853911	-0.0774743	-0.273705	-2.36952	-0.98393	-0.526929	-0.924085	1.21748	1.42885	0.258701	-0.630105	0.246397	0.146942
NCI-H2196	0.591118	-0.697236	1.53881	-0.955758	-0.202114	-1.46653	-1.84858	-0.344482	-0.00172441	-0.544314	-1.03644	-0.079509	0.618701	-0.754973
NCI-H2227	-0.554645	-0.28665	-0.184391	-0.589011	-1.4613	-1.47526	-1.53817	-0.320206	-0.0968233	-0.22594	-1.72172	0.869687	-0.686061	-0.532409
NCI-H2228	0.166601	0.579293	0.432001	0.55749	1.2851	1.2146	1.15525	-0.257413	0.0354858	-1.45059	2.05198	-0.571962	0.173219	0.22312
NCI-H226	0.81175	0.390227	0.0109971	-0.288937	0.667699	0.454811	1.77329	1.13097	0.829308	1.38927	1.07687	-1.19016	0.752273	0.763851
NCI-H2286	-0.0902273	0.762726	-0.535855	-0.121837	-1.21111	1.08197	0.172917	-1.77303	0.6172	1.52385	1.39912	-0.744895	0.150079	0.509041
NCI-H2291	0.497473	1.21283	-1.75762	-0.565485	1.48304	1.57136	0.211131	0.200758	0.270407	-0.444577	1.05454	-0.354695	-0.878461	0.0723133
NCI-H23	-0.0591905	0.751309	-0.237399	-0.176232	-2.0893	1.61409	1.02565	0.0291338	0.682517	0.446896	1.73658	0.0988114	-0.207866	0.308692
NCI-H2342	0.00897062	-1.2428	-0.943804	-0.873506	-1.4623	-1.65486	-0.972361	-0.203333	-0.0795703	-0.438171	-1.20341	-0.133556	1.30575	0.3112
NCI-H2347	0.18922	1.23381	-1.60159	-0.365901	1.23463	1.64617	0.141917	0.439054	0.16949	-1.12698	1.3722	-0.0332818	-0.0123525	0.127943
NCI-H2405	0.0474664	1.14095	0.360003	-1.65982	1.22541	1.41923	0.97027	0.59066	-0.0575384	-0.136783	1.63311	-0.605876	0.515843	0.296329
NCI-H2444	0.731904	0.528819	0.17429	1.06791	-1.50321	0.863718	1.8533	-0.171595	0.0735908	0.641178	1.7623	0.184313	-0.457938	0.51052
NCI-H2452	-0.601394	0.0926538	0.113719	0.46389	2.59088	-0.171046	0.744858	-1.47336	0.21089	1.09933	0.653983	-0.964166	0.368003	0.0372829
NCI-H28	-0.447909	-0.234046	0.485398	1.65049	-2.52218	0.576377	-0.466931	-0.231372	0.719454	-0.12499	-0.85476	-0.477108	-1.01143	-0.246484
NCI-H2882	-0.0276102	0.531826	-0.87278	1.23028	-0.544719	0.471973	-0.509807	-2.1642	0.526387	0.318598	-0.106372	-0.313867	0.902008	1.88914
NCI-H2887	0.299302	0.805944	-0.0677154	-0.339768	1.56386	1.45306	-0.191786	-0.430377	0.402749	-2.5276	0.0306487	-0.340909	-0.543862	0.48287
NCI-H292	0.407557	0.627089	-1.02622	-1.09413	0.275441	0.57468	1.07267	2.37296	0.701575	0.754898	1.10077	-0.49858	0.1385	0.26517
NCI-H3122	0.391189	0.516563	0.202135	-0.968693	-2.15188	2.05262	-0.948592	0.434108	-0.0686163	-0.811455	0.120586	-0.231412	0.47876	-0.517373
NCI-H322	-0.02905	1.00742	-0.833694	-0.187255	-2.58449	1.33464	-0.346904	-0.0707878	1.10702	-0.936909	0.138549	-0.0972379	-0.260704	0.595835
NCI-H3255	0.745671	0.823372	-1.40619	0.766596	0.892023	1.52187	0.247312	1.60038	0.472619	-0.809883	1.39612	0.173038	-0.207325	0.0575
NCI-H358	0.390564	1.16819	-0.961614	0.846277	0.979783	1.79416	-1.31081	-0.450862	0.839481	-1.02217	-1.02681	0.331494	0.379889	-0.353892
NCI-H441	0.696479	0.113402	-1.44584	1.97889	0.0557271	1.10327	0.0161278	-0.215466	-0.475837	-1.88603	0.917997	-0.071123	0.41756	-0.122147
NCI-H446	-0.128323	-0.529683	0.172662	-0.0862542	-2.70102	-0.387488	-1.09267	-0.0750499	1.1493	-0.0771096	-1.34425	0.0340143	-0.313589	-0.418897
NCI-H460	-0.0944763	0.64128	0.123968	-0.365303	-1.20844	1.0771	0.0100523	1.06495	1.75814	-1.10922	0.503067	-0.601279	-1.02898	-1.59415
NCI-H508	-0.411112	-0.922783	-0.2676	-1.06887	-0.126775	-0.637119	-0.796291	1.46522	-1.1458	-2.23399	-0.473116	-0.355591	0.10618	0.799112
NCI-H510A	-0.478911	-0.35272	1.50095	-0.463381	-1.77755	-1.37057	-1.26256	-0.0390323	0.141261	-0.801095	-1.13209	0.381572	-0.381515	-0.842554
NCI-H520	0.0542182	-0.553676	0.291884	-0.829576	-1.5248	-0.123735	-1.43481	-0.893684	1.65012	-0.371986	-1.61998	-0.397848	-0.628686	-0.149518
NCI-H522	-1.00548	-0.497484	-0.0889559	-1.01313	-2.1446	-0.58973	-1.44975	-0.319412	-0.0613015	-0.234423	-1.66901	-0.147496	-0.321156	-0.578996
NCI-H524	-0.293981	-0.300928	1.68649	-0.344558	-2.11534	-0.809764	-1.29715	-0.473385	0.306634	0.0175276	-1.2747	0.454411	-0.472731	-0.369047
NCI-H526	-0.253234	-0.848639	1.15233	-0.316494	-1.64488	-1.2805	-1.44109	-0.194111	-0.0393251	-0.610978	-1.67794	0.412293	-0.309553	-0.454563
NCI-H596	0.076851	0.334115	-0.269087	0.197188	2.79058	-0.97267	1.24661	0.603095	0.0195892	0.288485	1.15534	0.00916112	0.217253	0.108014
NCI-H647	0.613474	0.697863	0.0865218	0.179264	-1.39947	0.898944	1.99279	0.0888433	0.490219	0.357676	2.09281	-0.398065	-0.0811886	0.206094
NCI-H650	-0.203984	0.762483	-0.847032	0.122597	-0.652379	1.53232	1.34604	-0.542238	-0.399712	-2.037	1.0794	0.236567	0.505645	-0.841017
NCI-H660	-0.441875	-1.1097	1.07546	-0.486268	-0.64623	-2.28473	-1.22848	0.366332	-0.30217	-0.253592	-0.572999	1.22607	-0.418379	-0.462112
NCI-H661	-0.611993	0.00636538	0.815152	-0.893745	-2.20863	0.105932	-0.717376	-0.191335	1.10345	1.77985	-0.486252	0.614145	-0.421894	0.605179
NCI-H684	-0.583471	0.375419	-0.445407	-1.38342	2.60777	0.0744856	-0.0942073	0.10199	-0.303018	-1.78362	0.0524865	0.00247303	0.325394	0.169812
NCI-H69	0.199027	-0.429843	1.49813	-0.603715	-2.08204	-1.2046	-0.982468	0.123845	1.43522	-0.233396	-0.748057	-0.0534057	-0.510225	0.374234
NCI-H716	-0.640212	0.460888	0.226104	-0.344811	-2.06534	1.23593	-0.973587	-0.448578	1.58303	-0.691474	-1.13896	0.299445	-0.366404	-0.530436
NCI-H727	0.810028	1.10219	0.499923	-0.141891	-1.96778	1.83104	-1.08968	-0.298721	0.952408	0.379707	-0.174014	0.0826386	-0.724778	-0.452977
NCI-H747	0.327952	0.411034	-0.945414	-1.29787	1.84796	0.680403	0.0111236	-0.00668634	0.211953	-1.39003	0.262177	-0.524231	0.140899	1.94935
NCI-H810	-0.188327	-0.499658	0.0212345	-0.46774	-1.97758	-0.950431	-1.16059	-0.655901	1.45966	-0.51896	-1.39126	0.593984	-0.375072	-0.663662
NCI-H82	-0.175373	-0.499922	1.14495	-0.214855	-2.38875	-1.17218	-1.0359	-0.441953	0.428874	-0.239989	-1.37555	-0.211723	-0.455871	-0.305051
NCI-H838	-0.394659	-0.335065	-0.544994	-0.170213	-2.20199	-0.553092	0.192307	-1.23307	1.58351	0.827244	0.249768	-0.445819	1.11839	0.969474
NCI-H841	-0.176381	-0.714864	1.05009	-0.86227	-1.9396	-0.934807	-1.7536	-0.499783	-0.397655	-0.00491184	-1.23198	0.0359433	-0.154464	-0.455558
NCI-H854	0.628053	1.24933	0.401684	1.41377	-2.14655	1.23609	-0.915445	0.0224283	-0.347257	-1.03517	-0.222695	-0.109532	-0.151538	-0.49014
NCI-H889	0.174447	-0.775703	1.13758	-0.499306	-1.23219	-1.01364	-1.50713	-0.38831	1.08339	-0.821168	-1.65891	-0.429527	-0.218137	-0.669139
NCI-H929	0.0640811	-0.0470734	-0.139294	-1.27899	-0.836029	-0.299807	-1.46479	-0.302463	-0.420337	-1.72244	-1.43714	1.34085	-0.592544	-0.562307
NCI-N87	-0.3432	0.280403	-0.565133	-1.47507	1.56008	-0.454891	-1.57398	0.456784	0.34213	-1.25889	-0.987864	-0.29063	-0.0594248	1.28336
NCO2	-1.0517	-0.871565	0.988989	-1.27059	-0.045863	-0.74513	-0.585788	-0.904459	-0.14129	-1.82721	-1.16039	0.901312	-0.144997	-0.91442
NH-6	-0.0358424	-0.10102	0.65668	-0.65469	-2.19767	-0.382411	-1.24712	-0.117042	0.192738	1.5317	-1.46492	-0.173422	-0.593604	-0.276534
NHAHTDD	0.239702	0.35087	-0.879021	0.114249	2.63855	0.66909	0.354888	-0.864443	0.243426	1.32853	0.537479	-1.1369	0.398796	0.176142
NMC-G1	0.870543	1.15849	-0.665016	0.318444	0.413284	2.11353	0.339246	1.10782	0.566893	1.03379	0.155651	-1.37296	-0.693376	0.582817
NOMO-1	-0.545065	-1.00739	-0.545581	-0.950546	-0.165831	-1.67863	-0.560877	-0.648215	-1.13247	-1.28008	-1.16974	1.38465	0.461745	0.00463457
NTERA-2	0.303802	0.0749609	1.64302	-0.422927	-1.98841	0.831584	-0.898936	-0.185777	0.814572	1.38315	-1.00383	0.223988	-0.675346	-0.303963
NU-DHL-1	-0.763564	-0.0193377	-0.653474	1.36128	0.105821	0.102214	-0.242641	-0.371531	-0.501639	-2.20511	-1.21705	1.00492	1.33744	-0.29223
NU-DUL-1	-0.893114	-0.808855	-0.178056	-0.509902	-0.322326	-1.36582	-0.61104	-1.03585	0.101576	-2.05004	-1.01014	1.33931	-0.406307	-0.50077
NUGC-2	0.261518	0.418835	-0.935187	-1.13345	2.6806	-0.0562062	-0.262563	0.847227	-1.22968	0.707847	0.314081	0.160429	-0.203346	0.0568517
NUGC-3	0.23336	0.550996	-0.127143	-0.536685	-0.617552	1.10797	1.66651	-1.1116	0.343449	-1.63308	1.61753	-0.951522	0.148221	0.330213
NUGC-4	-0.154574	0.458972	-0.488134	-1.40451	-0.612129	0.628338	0.170636	1.723	-0.109228	-2.28064	-0.565732	-0.294301	0.682789	-0.751323
OAW28	-0.621634	-1.41041	0.0558806	0.0851249	1.60884	-1.39814	-0.865617	-0.708123	-0.903363	1.03925	-0.532094	0.465572	-0.969356	1.11476
OAW42	-1.07005	-0.0775443	0.150157	-0.158996	-1.44101	0.830654	1.11807	1.20568	-0.491285	0.568853	0.430487	-1.45643	-0.663946	1.61811
OC 314	0.0333843	-1.07262	1.74132	-0.657209	0.610657	-1.411	-0.236767	-1.86451	-1.03954	0.444126	0.593564	-0.684485	-0.0447535	-0.133218
OCI-AML-2	-0.934968	-1.3121	-0.492686	-0.685985	-0.057576	-0.990326	0.0107424	0.260342	-0.473909	-2.31	-0.330243	1.34708	0.952177	-0.270536
OCI-AML-3	-0.853295	-0.291668	0.210764	1.8504	-0.535356	0.114987	0.776226	-0.733031	-1.59708	-1.49986	0.290467	1.09781	0.979045	-0.0239046
OCI-AML-5	-0.829278	-0.916869	0.550896	0.00398221	0.053228	-1.22881	-0.0114022	-0.224681	-1.00365	-2.08965	-0.126269	1.71553	0.948258	-0.500625
OCI-Ly19	-0.719275	-0.689644	-0.0332182	0.982806	-0.387618	-0.401786	-0.543457	-0.697341	-0.681826	-2.45572	-1.40404	0.907045	-0.0126664	-0.52968
OCI-Ly3	-0.42108	-0.648001	-0.559329	-0.844284	0.31236	-1.20114	1.65423	-0.230008	-0.160855	-2.20478	-0.743247	0.757715	0.0693707	-0.697437
OCI-M1	-0.661955	-1.28772	-0.215429	-0.9016	1.30576	-1.4013	-0.411912	-0.825805	-0.598551	-1.81197	-1.0341	0.306657	-0.111752	-0.592165
OCI-My5	-0.122218	-0.750059	0.905758	-0.450968	-0.994692	-1.74518	-0.0885954	-0.287882	-1.1	-1.99098	-0.43621	0.975073	-0.690698	-0.412445
OCI-My7	-0.396272	-0.399889	-0.616056	1.32668	-1.25911	0.0719947	-0.453244	-0.21315	-0.888714	-2.11969	-0.756126	0.805666	-1.30641	-0.45753
OCUM-1	0.326832	1.06378	-0.556604	-0.807617	-2.03583	1.2305	-0.51187	1.39686	-0.508275	-1.16061	-0.0841896	-0.355938	0.886995	0.484982
OE19	0.336973	1.35913	-0.0454398	-0.524801	-2.11106	1.04544	-0.505169	0.448334	-0.824498	-0.760227	-0.418188	0.137686	1.58972	0.772928
OE21	0.345589	0.296191	0.0429349	-0.210823	2.84521	0.236249	-0.415701	1.10706	0.466895	0.33865	0.418975	-1.15138	-0.392252	0.0983375
OE33	0.167188	1.07587	-0.811152	0.293065	2.43374	0.978746	0.378449	0.176938	0.153928	-1.41295	1.00016	-0.337439	0.157299	0.655197
OELE	0.345384	0.0569466	0.0103187	1.06792	0.646177	0.799979	1.34805	0.709796	-1.20271	1.01286	1.66636	-1.28538	-0.407578	-0.722482
ONCO-DG-1	-1.24824	-0.301727	0.804824	-1.12006	-1.83416	-1.1899	0.525498	-0.172671	-0.359956	1.22719	1.12504	-0.198793	-0.724392	0.724136
ONS-76	0.616034	0.498047	0.496197	0.33815	-1.23206	0.755976	-0.0562086	2.23009	-0.719189	0.51808	1.43355	-0.354092	-0.995818	0.082765
OPM-1	0.64009	-0.515596	-0.37818	0.864423	-1.69411	-0.454841	-0.434308	-0.924074	0.640044	-1.84942	-0.92945	1.49104	-0.271592	-0.0511106
OPM-2	0.304264	-0.385562	-0.0844227	-1.35613	-1.25986	-0.897048	-1.04268	-0.725389	0.0476846	-1.44046	-1.44765	1.42103	-0.117198	-0.31443
OS-RC-2	0.303848	0.534143	0.0638693	1.35227	0.448291	-1.23788	1.68465	0.807752	0.823739	0.615822	1.65111	-0.0720338	-0.954294	0.287551
OUMS-23	-0.50448	-0.136202	-0.723794	-0.570917	-2.49499	-0.314195	-0.817735	-0.256166	-0.424701	0.00303962	-1.06686	0.195938	0.538122	1.67682
OV-90	0.53754	1.10603	-0.266259	-1.43973	-1.64964	0.154126	0.302137	0.62442	-0.220148	-1.404	1.44753	-0.208154	-0.29788	1.17342
OV56	0.413027	0.336131	-0.165637	0.978963	1.52432	0.838834	1.16578	-1.47111	-0.551967	0.600652	1.8782	0.137757	0.31262	0.164046
OV7	0.459262	0.968674	-0.102116	1.182	1.00107	1.45906	0.660709	-1.07395	0.264251	1.10149	1.31409	-1.27747	0.553846	0.421135
OVCAR-3	-0.765823	-0.929801	0.44747	-1.12689	-1.20991	-1.30506	-0.533253	-0.205552	0.138541	1.42446	0.226631	-0.252791	-1.4432	1.46531
OVCAR-4	-0.574705	-0.52292	0.700086	0.782544	0.0959792	-2.15478	0.095516	-0.309457	-0.193677	1.75332	1.01622	-0.544701	-0.0156129	1.16308
OVCAR-8	-0.063451	0.728021	0.315264	0.540651	-1.9573	1.1859	-0.374202	-1.11288	0.268773	2.07597	-0.816956	-0.264802	0.0487505	-0.136551
OVISE	-0.481271	-1.8847	-0.752621	-0.886371	1.30413	-0.805936	0.196395	1.56866	-1.0024	0.186251	-0.313065	-0.744654	-0.872237	0.50706
OVK18	-0.699058	0.288461	-0.322553	-0.676733	-1.6188	-1.04572	-1.64546	0.160691	-0.409844	-0.788084	-1.27635	-0.118542	1.11146	-0.752695
OVKATE	-0.424026	-0.86589	-0.138137	-1.21454	1.74748	-2.13254	-0.693348	-0.100057	-0.815655	0.179748	0.326128	0.0693061	-0.255838	1.07056
OVMANA	-1.19323	-0.107949	-0.251072	-0.243078	1.7661	0.356576	0.897669	0.850445	-1.93327	-0.959346	0.614979	-0.722888	-0.205002	0.902203
OVSAHO	-0.606643	-1.40718	0.636423	0.0910853	-0.52849	-1.30467	-0.117384	-0.690412	-1.44488	1.94426	0.891233	-0.408304	-0.66831	0.350107
OVTOKO	-1.51008	0.434352	-0.222669	2.20779	0.330057	0.735461	1.15934	0.712322	0.550496	-0.78749	0.762097	-0.738108	0.631828	0.530283
P12-Ichikawa	-0.657669	-1.00393	-0.753492	-0.295408	1.10458	-1.13021	-0.935336	-1.14018	-0.189068	-1.58967	-1.03705	1.5062	0.0572557	0.0597308
P31/FUJ	-0.807852	-0.629086	-0.941519	-0.798936	1.24584	-1.10019	0.404904	-0.864229	-0.625205	-2.02184	-0.428393	1.12552	0.70515	-0.262585
P3HR-1	-0.568931	-0.606926	-0.537888	-0.788506	-0.99247	-1.06817	-0.361323	-0.750313	0.68886	-2.06436	-1.28909	1.07678	-0.435553	-0.329324
Panc 02.03	-0.564955	1.01602	-1.33426	-0.57432	1.99873	0.581637	-0.0647216	-0.320323	0.0221103	-1.97559	0.695147	-0.0645347	-0.410117	0.423557
Panc 02.13	0.1126	0.582945	-1.60832	-1.29557	-0.112363	0.360903	1.74712	0.484918	0.0270865	-0.458399	2.11399	0.183465	-0.053712	0.0696106
Panc 03.27	0.208305	0.496494	-0.912816	0.172805	2.1608	0.573253	0.916055	-0.456565	0.0809668	-1.63904	1.20101	-0.428963	-0.760793	0.645623
Panc 04.03	0.425549	0.981128	-1.0323	0.295004	1.95182	0.888104	0.469425	0.293292	0.0529838	-1.49331	1.3835	-0.0727167	-0.0180944	0.907128
Panc 05.04	0.755547	0.636295	-1.05365	0.0115557	2.17642	0.589124	0.589769	1.31573	0.0750128	-0.995674	0.86865	0.0817036	-1.02263	0.819163
Panc 08.13	0.0381886	0.988076	-0.558438	-0.378777	1.97284	1.12243	0.977208	0.192038	0.301757	-1.67017	1.08131	-0.504312	0.0326205	0.849184
Panc 10.05	-0.360654	0.604342	-1.11531	-0.732636	2.2423	0.612215	-0.0779878	-0.650428	-0.142159	-2.02502	0.354374	-0.513292	0.40981	0.207383
PANC-1	-0.33936	1.34267	-0.134321	-0.972357	-0.758665	1.0486	-0.405018	-1.74787	0.995477	0.502877	0.936679	-1.21444	0.97499	-0.321189
PaTu 8902	0.168944	0.714274	-0.679367	-1.13862	2.07382	1.27428	0.424265	-0.583325	0.116623	-1.54707	0.114485	-0.565117	1.15058	0.198768
PaTu 8988s	-0.130579	-0.250858	-0.341965	-1.42389	-1.25247	0.359339	-0.853439	1.47179	-0.749016	-2.16622	-0.675369	-0.173453	-0.150646	0.438575
PaTu 8988t	0.396394	0.368982	-0.382338	-0.269958	-1.80383	2.0749	-0.540549	-0.72289	0.208298	-1.78424	-0.303086	-0.407892	0.147699	0.566667
PC-14	0.240988	1.35484	-0.8053	0.731068	-2.03949	1.11633	-1.02245	0.105854	-0.405579	-0.0756447	-0.457762	-0.843203	1.42511	-0.034106
PC-3	0.448302	1.24217	-0.00373922	0.964886	0.273697	1.90435	0.879119	0.0696191	0.429983	-0.792593	1.21551	-1.43263	-0.966038	-0.450226
PC-9	0.234436	1.5727	-0.412776	0.595841	-2.20319	1.65915	-0.348995	-0.110653	0.183917	-0.50906	0.491015	-0.250732	0.78655	0.843954
PE/CA-PJ15	0.222828	0.348132	-0.755895	-0.9104	2.69048	-0.222182	0.0610607	0.631013	-1.3383	0.449092	0.679986	0.151109	0.24232	-0.642301
PE/CA-PJ34 (clone C12)	0.325798	0.732305	0.107075	0.455595	2.48238	0.422951	1.13221	0.744445	0.0733069	-1.09801	1.34602	-0.535434	0.245201	0.192183
PE/CA-PJ41 (clone D2)	0.182572	0.326844	-1.45121	0.632967	2.44307	0.158496	1.27277	0.574129	-0.172289	0.391736	1.23993	-0.0130484	0.19904	0.145726
PE/CA-PJ49	0.448236	0.773337	0.13348	1.12406	1.30539	0.327059	1.97727	0.786097	0.162336	0.323984	1.7603	0.107667	0.279571	-0.707107
Peer	-0.882958	-0.987176	-0.615746	-1.0777	1.10298	-1.44931	-0.71506	-1.10206	-0.0255159	-1.64437	-0.590418	0.965741	0.586864	-0.318165
PF-382	-0.595382	-1.56935	-0.833469	-0.66849	0.793878	-1.24204	-0.925987	-0.861622	-1.0057	-1.18378	-1.20058	0.932312	-0.176612	-0.356089
Pfeiffer	-0.771136	-0.95825	0.681651	-1.11402	-0.998199	-1.65357	0.251061	-0.690412	-0.134106	-1.84221	-0.583632	0.844577	-0.357835	-0.324864
PK-1	0.496814	1.64275	-0.332548	-0.910331	0.752396	1.20369	-0.527772	0.38525	0.972807	-1.59113	-0.908433	-0.635077	0.294316	1.23484
PK-45H	0.124199	1.16519	-0.661876	-0.685677	-0.457325	1.56204	0.100731	-1.46496	-0.568407	-1.76216	0.225918	-0.358898	1.03077	1.07051
PK-59	1.28995	1.57431	-0.871012	-1.5776	-0.811679	1.38805	0.438898	0.00538135	-0.476938	0.134065	0.994619	0.277456	0.68696	0.847453
PL-21	-0.888369	-1.11339	-0.599923	-0.602633	-0.710996	-1.30741	0.00132378	-1.09045	-0.313391	-2.05302	-0.578898	0.835225	1.0155	-0.401506
PLB-985	-0.873501	-0.549949	-0.440289	1.42969	-1.08338	0.13484	1.09597	-0.792156	-0.356454	-2.06538	0.238403	0.850566	0.945915	-0.526764
PLC/PRF/5	-0.732506	0.92276	0.161621	-0.403296	-1.67721	0.406349	1.05801	-1.1438	0.142695	0.0404435	1.96636	-0.333187	-0.75286	0.923633
PrEC LH	0.201414	0.437597	-0.54614	0.174476	1.88531	0.801713	1.63782	0.739015	0.0216049	-1.39787	1.45221	0.0175127	-0.486233	0.125637
PSN1	0.653751	1.74544	0.561818	0.572167	0.426112	2.15612	0.0156682	-0.680978	0.0297679	-1.46236	0.23389	-0.450949	0.907045	0.438597
QGP-1	0.7023	-0.126733	2.10337	0.205996	-1.65707	1.45393e-05	-1.37203	0.00381772	0.172374	-0.830996	-1.02894	0.331714	-0.324264	-0.963174
Raji	-0.686251	-0.59562	-0.63289	-0.802114	-1.0539	-1.29484	0.1172	-0.862894	0.942535	-2.10076	-0.956646	0.705661	-0.292683	-0.322434
RCC10RGB	0.0676947	-0.702183	0.119377	1.54967	1.53666	-1.64213	1.09999	0.566803	0.00927325	1.16086	1.16149	-0.361938	-0.215094	0.271475
RCH-ACV	-0.553349	-0.703139	0.116776	-0.551736	0.371556	-0.523179	-0.690244	-0.613198	-0.0522253	-0.638323	-0.946235	1.53212	-2.58185	-0.23419
RCM-1 [Human rectal adenocarcinoma]	-0.152867	0.831832	-0.277141	-0.0363195	2.04155	0.945761	-0.134893	-0.113345	-1.3085	-1.98313	0.195912	0.273567	0.625371	0.907577
RD	0.195637	0.249075	-0.27113	-0.141772	0.683474	0.853415	-1.05069	-1.60563	0.613596	2.27258	-1.26844	-0.299883	0.276712	0.434445
RD-ES	-0.674258	-0.509481	0.707107	-0.902208	-1.11242	-1.37085	-1.71389	-0.611726	-0.231894	-0.372567	-1.78506	-0.192585	-0.502465	-0.278706
REC-1	-1.09718	-0.291654	0.224015	-1.2658	-0.96927	-1.04445	1.1998	-0.791599	-0.0442308	-1.90696	-0.778832	1.08944	-0.102767	-0.0906489
Reh	-1.18412	-0.946674	-0.103956	-1.14618	1.21455	-0.614122	-0.735508	-0.771729	0.102826	-1.71866	-1.01862	1.40903	0.169041	-0.285796
RERF-GC-1B	-0.0281528	-0.607216	-0.547113	-1.19483	-1.99476	-1.02666	-0.937364	0.706293	-0.165354	1.59641	-0.936596	0.104985	-0.481202	0.66327
RERF-LC-A1	-0.275355	0.768178	0.233622	-0.997011	-1.5937	1.65822	0.497356	-1.0936	0.924915	1.33695	1.06301	0.224772	-0.116318	0.585436
RERF-LC-Ad1	0.390992	0.715316	-0.92087	0.332245	2.43011	0.919134	-0.228955	0.110793	-1.15852	-1.39166	0.695629	0.133289	-0.194417	-0.331863
RERF-LC-Ad2	0.259289	0.628642	-0.997635	0.317556	2.37215	0.514309	0.705491	0.103527	0.096052	0.420702	1.44651	-0.682381	-1.13629	0.495328
RERF-LC-KJ	0.981028	-0.894517	-0.46778	-0.94697	1.43983	-1.42056	-1.05103	1.04291	-1.5899	-0.205399	-0.338557	-0.282487	0.741274	0.306295
RERF-LC-MS	0.134664	1.05444	0.526954	0.126293	0.576705	0.597957	1.33074	-1.04374	0.175439	1.60061	1.96626	0.129951	-0.639221	0.615453
RERF-LC-Sq1	0.403032	0.541181	0.452721	0.538765	0.0529705	-1.20475	-0.0476377	-0.251032	0.506529	2.84902	0.748547	-0.95425	0.271819	0.269398
Rh18	0.0916823	0.546767	0.37349	0.317526	0.552606	-0.120037	0.800522	0.960503	0.0421453	2.84758	0.856907	-0.836992	0.680128	0.440839
Rh30	0.156921	-0.148493	-0.414931	0.363485	-2.16012	-0.00489721	-0.631485	-1.24393	1.61461	1.70552	-0.378575	-0.332825	0.333681	0.193638
Rh41	-0.409224	-0.542799	-0.0253602	-0.61241	-2.49775	-0.309708	-1.27544	-0.426805	0.0994478	1.2206	-1.26827	-0.562312	-0.101394	-0.235034
Ri-1	-1.21077	-0.623789	-0.0385273	-0.412477	-0.298206	-1.94964	0.291083	-1.21535	-0.134209	-1.69835	-1.03287	0.780182	-0.10265	-0.402257
RKN	-0.1349	0.61132	-0.0588048	0.0964646	-1.71876	1.37538	1.66921	-1.37118	0.43192	0.248267	1.2119	-0.679581	0.550948	-0.396972
RKO	-0.654171	1.0602	-0.591646	-1.01578	-1.1096	1.42891	-0.768219	-0.0242857	0.342811	-1.8972	-1.20115	-0.0885216	0.395073	-0.684201
RL	-0.875545	-0.833036	-0.603376	-0.676698	0.591738	-1.25833	-0.190127	-0.541362	0.68014	-2.01299	-1.07096	1.35349	-0.193261	-0.600892
RL95-2	-0.212789	0.224179	-2.31956	-0.0462113	0.701162	-0.53396	-0.0486158	1.56611	0.39756	0.968826	-0.560512	-0.300967	0.613743	1.51889
RMG-I	-0.663552	0.619622	-0.272274	0.0159906	-1.64349	1.83634	0.921535	0.943538	-0.989765	-0.733028	1.04288	-0.875178	0.194003	0.713513
RMUG-S	-0.11904	0.346903	-0.896606	-1.06922	-1.22575	-0.628643	-0.876285	2.1754	0.258778	0.130721	-1.11442	-1.13213	0.431961	0.590198
RPMI-7951	0.0795786	0.0116139	-0.319382	1.02168	1.84186	0.649598	0.97114	-1.09704	-1.52699	1.25547	0.94187	0.0865605	0.747583	-0.353983
RPMI-8226	-0.058427	-0.408428	1.07975	-0.181214	-0.531689	-1.11884	-1.07184	-1.25751	-0.381371	-2.31903	-0.808571	0.577756	-0.596611	-0.397178
RPMI-8402	-0.457217	-1.30221	-0.743875	-0.854409	1.55484	-1.59935	-0.872273	-1.07487	-0.203095	-1.12319	-1.08293	0.206415	-0.154434	0.198732
RPTEC/TERT1	0.14119	0.139238	-0.532253	0.579417	0.501359	1.36226	1.2274	0.544243	-0.367397	-0.620395	1.74134	-1.67884	-1.07224	0.404071
RS-5	0.274773	0.23713	0.169409	1.28172	0.127027	0.180653	0.136334	0.908733	-0.768263	2.82512	0.582614	-1.06446	0.110426	0.014552
RS4;11	-0.871906	-0.762686	-0.722934	-1.10641	0.395308	-1.31726	-0.701427	-0.260033	-0.864377	-1.75421	-0.892289	1.15919	-0.991058	-0.461312
RT-112	0.432862	0.762905	-0.692751	0.660978	0.0713729	0.553508	-1.50583	2.25681	-0.203044	0.52706	-1.03196	-0.574945	0.201676	1.23145
RT-4	0.679112	0.658532	-1.03655	-0.637045	-0.274384	0.403352	0.572346	2.01731	0.879689	-1.82742	0.0894961	-0.911784	-0.25152	0.916475
RVH-421	0.442335	0.523004	0.382378	0.874047	-0.811287	1.64468	-0.407032	0.957062	-2.44646	-0.574353	-0.350905	-0.379433	-0.588764	-0.137237
S-117	0.0994095	0.648329	0.0415623	1.96892	-1.04516	0.601943	0.974689	-1.30454	0.920977	1.16569	1.31189	-0.132906	0.258316	0.259612
SALE	0.304482	0.499557	-0.931726	0.20085	0.996612	0.534233	0.750729	2.4099	-0.588739	-1.3454	1.05172	0.0317037	0.165698	-0.682681
SaOS-2	0.16729	-0.460993	-0.254415	0.769273	-1.15997	-1.63062	-1.3614	-0.771241	0.579362	1.80921	-1.10052	-0.143721	-0.153653	0.51861
SBC-5	-1.08541	0.460686	-0.0796536	-0.646228	-1.84055	-0.56522	-1.66072	0.238712	-0.936063	0.0642632	-1.50582	-0.198385	-0.255419	-0.464095
SCaBER	0.208311	0.515877	-1.21443	0.45943	2.71029	0.380515	1.1097	0.420818	0.287783	0.159535	1.19722	-0.152044	0.241446	0.167367
SCC-15	0.445815	0.367111	-1.30711	0.528147	1.21837	0.14604	1.71512	0.760397	0.00501567	0.792127	1.99477	0.154656	0.348294	-0.307205
SCC-25	0.310417	0.54956	0.29353	0.42313	2.42708	0.409286	1.25766	0.5198	0.220987	0.704473	1.56485	-0.879637	-0.000299745	0.102606
SCC-4	0.785052	0.689646	-0.87951	0.535747	1.03669	0.885596	1.47985	0.828128	0.199729	0.791253	1.99095	-0.00723865	0.580992	0.565831
SCC-9	0.612868	0.0800955	-1.15459	1.06194	0.0173859	-0.404766	1.50486	1.92884	0.373812	0.952103	1.43366	0.0672296	0.289506	0.428659
SCLC-21H	0.0504746	-0.591023	1.57352	-0.385424	-2.0025	-1.12037	-1.28567	-0.319224	-0.0157566	0.145086	-1.28232	-0.0119295	-0.118498	-0.923293
SEM	-0.858676	-1.25289	-0.81104	-0.80418	0.484837	-0.374559	-0.927054	-1.05291	0.283418	-1.32284	-1.45708	1.47774	-0.395112	-0.440318
SET-2	-0.415173	-1.15575	0.077258	-0.993051	1.44925	-1.04734	-0.348571	-0.784159	-0.498471	-1.54139	-1.23169	0.809734	-0.289074	-1.12211
SF126	-0.0353745	-0.407404	-0.573994	1.30638	1.33402	-0.682637	0.278552	-1.55047	0.600724	1.95826	0.177207	-1.19045	0.32537	0.489017
SF172	0.632509	0.912955	-1.36564	0.190727	-1.24061	1.93016	0.673886	-0.870913	0.536448	-0.346653	1.09072	-0.456629	1.09206	0.118458
SF268	0.219749	0.689953	0.444955	1.79655	-1.27149	0.699409	-0.453148	-1.47876	0.573382	1.60786	-0.182723	-0.264124	0.0606014	1.18888
SF295	0.457055	0.473861	-0.431451	0.00727577	0.911736	0.592417	0.523945	-1.51437	1.13535	2.0093	1.17998	-0.972364	0.317188	-0.57422
SF539	0.0288156	-0.263348	0.155557	0.84193	2.83148	-0.862274	0.0440907	-1.38727	0.18195	1.09109	0.26333	0.0670056	0.250165	0.105183
SF767	0.359626	-0.943208	-0.848319	-0.966938	0.187598	-1.80397	-1.15628	2.03761	-0.00491767	-0.58462	-0.725457	0.0715821	-0.199573	0.418995
SH-10-TC	0.766571	0.912743	0.26495	-0.380192	-1.54481	2.07745	0.230921	-1.25441	0.974901	0.509769	-0.315118	-0.526959	0.989252	0.385136
SH-4	0.517402	0.704025	0.00305419	2.00915	-0.603507	1.69546	0.241371	0.0623961	-2.03764	0.294497	0.376285	-0.0403612	-0.111019	-0.534402
SH-SY5Y	0.413231	-0.573151	0.474424	-0.0491674	-2.22734	-0.130571	-1.14337	-0.162303	-0.212937	1.5523	-1.45179	-0.203251	-0.311206	-0.824992
SHP-77	0.950645	-0.0640683	1.23727	-0.35523	-2.24855	-0.771107	-1.08651	-0.485307	0.585144	-0.681829	-0.710157	-0.0530215	-0.474413	-1.20782
SIG-M5	-0.784164	-0.632026	-0.558653	0.0809456	-0.709215	-0.179055	0.998	-0.0282975	-0.487368	-2.33323	-0.0834868	1.12743	1.47383	-0.872288
SiHa	0.419578	-1.05738	-0.430307	0.406968	2.11309	-1.65144	0.0262727	0.960882	0.447885	1.24664	0.317026	-0.318584	0.734115	-0.735153
SiMa	-0.0850703	0.178588	1.79469	-0.239952	-2.27855	-0.337133	-1.24352	0.656718	-0.16048	0.252013	-1.1513	-0.264212	0.0269437	-0.640329
SJSA-1	0.222675	-0.725458	-1.43124	-0.520988	0.263244	0.0229444	0.328388	-1.60189	0.718397	2.30324	0.25891	-1.09089	-0.432788	-0.162569
SK-BR-3	0.0440393	-1.13031	-0.338887	-0.340833	-1.86364	-1.42148	-1.10794	-0.446232	0.19527	-0.31063	-0.897372	-0.578543	1.56734	-0.581225
SK-CO-1	-0.173253	1.0936	-0.655219	-1.30353	-1.67277	0.618124	0.379358	1.78672	0.4831	-0.609519	0.650404	-0.402749	1.00733	0.859972
SK-ES-1	-0.474292	-0.542017	0.549959	-0.78852	-1.81193	-0.956909	-1.47271	-0.2062	-0.0902251	1.08914	-1.70673	-0.0785253	-0.483846	-0.265546
SK-HEP-1	0.0419254	0.908685	-0.351339	0.617653	-1.15177	1.50419	1.50364	0.933722	0.142608	0.040385	1.2684	-1.42793	0.915318	-0.0831789
SK-LMS-1	0.0432998	0.818832	-1.05581	1.57596	-0.258771	1.74749	0.421916	-1.50476	-0.481629	0.564937	0.505993	-1.17478	0.539399	-0.663665
SK-LU-1	0.183397	0.639752	-0.137491	-0.395813	2.73446	0.332964	0.639323	-1.77694	0.48898	0.309154	0.434411	0.096228	-0.403821	0.622057
SK-MEL-1	0.27614	0.964726	0.717517	0.576364	-0.658862	2.03322	-0.878576	0.866523	-1.54951	-0.791157	-0.952895	0.533928	-0.315444	0.478204
SK-MEL-24	0.476701	0.676815	0.52725	2.03105	0.59255	1.27407	0.833443	0.589304	-1.03383	0.437574	1.24905	-0.354732	0.368074	-1.14204
SK-MEL-28	1.2191	0.352627	0.254971	1.45096	0.210559	1.84462	0.478994	-0.109863	-1.89376	0.346443	0.0997471	-0.124035	-1.18709	-0.245105
SK-MEL-3	1.12039	-0.0973071	0.525578	-0.303192	1.98265	0.789907	0.197058	0.619441	-2.17051	-1.02321	-0.372795	0.318412	0.285366	-0.383198
SK-MEL-30	0.174501	0.483374	0.440071	0.382432	2.21469	1.10036	-0.13785	-0.720193	-2.27632	-0.0748854	-0.0648799	-0.323043	0.139617	-0.560037
SK-MEL-31	0.928727	0.798597	0.153529	-0.382267	1.42164	1.31811	0.659425	1.21001	-1.53189	1.59777	0.6941	0.0361503	0.0858362	-0.0753419
SK-MEL-5	1.32503	0.415796	1.10899	-0.51862	-1.50237	1.44892	0.464497	0.231885	-1.99333	-0.471118	0.272087	-0.0589025	-0.249471	-0.578761
SK-MES-1	0.200386	0.735247	-0.0221818	0.412838	2.26163	0.60841	0.956863	0.0755687	-1.27076	0.316752	1.21568	-0.3349	-1.20931	-0.764646
SK-MM-2	-0.639577	-0.917049	0.367203	-0.416028	-0.306077	-1.60963	-1.04302	-0.427016	-0.347887	-2.01834	-1.05293	1.16699	-0.43729	-0.478561
SK-N-AS	-0.0149743	0.506507	-0.350542	-0.410949	-0.910558	0.975225	-0.759205	-1.02797	-0.013735	1.7145	-1.75427	-0.406643	0.764433	-1.25011
SK-N-BE(2)	-0.0607696	-0.275005	0.751328	-0.473786	-2.32036	-0.0643212	-1.2105	-0.568417	-0.0180898	1.49215	-1.39497	0.141175	-0.105741	-0.512849
SK-N-DZ	-0.0132858	-0.760108	0.552014	-0.367067	-2.0036	-1.06078	-1.23289	-0.506166	0.210394	1.46495	-1.38731	-0.354559	-0.459656	-0.332056
SK-N-FI	-0.169371	-0.306426	0.707107	-0.927791	-1.68662	-0.609819	-1.90691	-0.446477	-0.166339	-0.397264	-1.82922	-0.0359093	-0.205786	-0.414735
SK-N-MC	-0.376596	-0.703186	-0.331957	-0.715419	-1.84941	-1.04422	-1.21073	-0.638192	0.257468	0.459542	-1.48222	-0.3074	-0.123961	1.48928
SK-N-SH	-0.00598982	0.25888	0.195111	0.398152	-1.95569	0.452984	-1.01911	0.474768	-0.0760845	2.40573	-0.516056	-0.538674	-0.367132	-0.852427
SK-NEP-1	-0.401318	-0.506344	0.630977	-0.782693	-1.685	-0.932416	-1.36361	-0.674529	1.47275	0.751374	-1.42509	0.0203717	-0.325262	-0.305125
SK-OV-3	-0.0407051	0.186749	0.381098	-0.207184	-0.00521215	-0.139782	0.1375	-1.81992	0.654046	2.49683	0.751435	-1.16309	0.0522245	0.77325
SK-PN-DW	-0.165285	-0.89772	1.04918	-0.162143	-2.04728	-1.03404	-1.08851	-0.468234	0.631223	-0.502564	-1.71341	-0.224927	-0.142012	-0.221146
SK-RC-20	-0.23609	-0.343898	0.0237208	0.268097	2.62189	-1.99993	0.434205	0.152576	-0.0596474	0.529203	0.0395292	-0.0749027	-1.0716	0.0314613
SK-UT-1	0.168121	0.621138	0.0972499	2.37116	-0.353037	-0.53182	-1.26127	-1.53518	0.998019	0.201508	-0.673815	-0.0456635	0.717033	0.411471
SKM-1	-0.801852	-1.11095	0.743657	-0.755107	0.237857	-0.88181	-0.933783	-1.30997	-1.25195	-1.14669	-0.915329	1.37463	-0.302143	-0.729441
SKNO-1	-1.23288	-0.454336	-0.413526	-0.49346	-0.75977	-0.279572	-0.0915079	-0.709457	-0.00107308	-2.3544	-0.981299	0.554362	1.38014	-0.663099
SLR20	-1.92977	-0.958212	-0.61776	0.0785494	2.17546	0.620337	0.861305	-0.35974	0.288971	-0.814751	0.00955676	-0.362871	0.274213	-0.741271
SLR21	-1.32011	-0.937395	-0.00188989	1.25958	0.512603	-0.302854	1.21718	0.882651	-1.20467	0.76065	1.3611	-1.13942	-0.526221	0.321147
SLR23	-0.152964	0.324864	0.310261	1.37446	0.850912	0.395476	1.01911	1.32585	0.714487	1.25492	1.41684	-1.53197	-0.340869	0.333298
SLR24	0.100565	-0.293994	-0.180456	0.846715	0.518168	-1.06468	1.57112	-0.77278	0.167295	1.4405	1.18871	-1.54835	-0.909859	0.457977
SLR25	0.184958	0.505508	0.243628	1.65567	0.76366	0.591679	1.6663	-1.409	0.292299	0.699212	0.919667	-0.607149	-0.677622	1.15725
SLR26	0.135526	0.25532	0.37858	0.393383	1.39591	0.263897	1.16524	1.34118	0.0699775	2.17847	0.859936	-1.13189	-0.467073	0.290766
SNB-75	0.388801	0.01908	0.423568	0.862098	2.38962	-1.07411	0.119447	-1.37322	0.116379	1.63225	0.432125	0.194309	-0.198021	0.138874
SNG-M	-1.31184	0.535087	-0.108876	0.0721401	-1.361	1.73406	0.668496	1.63796	-0.70745	0.375276	0.737761	-0.854601	0.137547	0.849439
SNU-1	-0.297992	0.300122	-0.0939889	-0.528791	-1.75274	1.09813	-1.39315	-0.299522	0.595547	-0.937976	-1.62996	-0.472676	1.19981	-0.116647
SNU-1033	0.757813	0.995233	-0.0891749	-0.814237	-1.61093	1.19512	-0.26597	-0.0120314	-0.297902	-1.61792	0.732906	0.344198	0.332402	1.71315
SNU-1040	0.186258	-0.283848	2.18894	0.587251	-1.66346	0.431675	-0.850584	0.780854	-0.530074	-1.10141	-0.982523	-0.379311	0.571032	0.434859
SNU-1041	1.1396	0.964142	0.0226506	0.369398	-1.73368	0.967918	0.647932	1.22535	-0.1315	0.161372	1.62985	-0.294332	0.12459	1.16014
SNU-1066	0.544358	0.344331	-0.822082	-1.16494	1.64003	-0.662584	1.32054	1.0729	0.0414916	0.369476	1.69244	0.492763	0.0205715	0.674509
SNU-1076	0.263449	-0.32776	-1.2918	0.168353	2.26225	-1.38174	0.87107	0.686483	-0.488194	0.547325	1.24858	-0.326837	0.203276	0.22218
SNU-1077	-0.520277	-0.624028	-0.218304	0.38159	-1.88883	-1.04535	0.904546	-0.770567	-0.598641	1.53382	1.24126	0.0263712	-1.05023	0.557702
SNU-1079	0.124996	0.42922	0.0139572	-1.53983	-1.19547	-0.192037	0.578111	1.69715	-0.912898	1.72661	0.918636	0.313596	-0.358557	0.77788
SNU-1105	0.325844	0.294243	0.112438	1.64313	-0.558778	-0.0189605	0.488082	-1.53219	0.321903	2.55173	0.366924	-0.37328	0.171069	0.400726
SNU-119	-0.711871	-0.505565	0.0775566	-0.514517	-1.60072	-0.432747	-1.52622	0.145687	-1.02047	1.39742	-0.676775	0.109736	-0.214211	1.67392
SNU-1196	-0.165697	1.12762	-0.0492293	-1.17547	-2.13013	1.41291	-0.780603	0.0585647	-0.776969	-0.938419	-0.0389805	-0.233794	0.465924	1.08897
SNU-1197	0.0808008	0.542174	-1.31678	-0.721108	1.95686	0.791144	0.945768	-0.674418	-0.215568	-1.31973	1.1905	0.20376	0.327266	0.908977
SNU-1214	0.253435	0.451368	-0.945718	0.604009	2.49547	0.0329584	-0.12488	1.75366	0.0682689	0.39303	0.639534	-0.840789	0.367987	0.141055
SNU-1272	0.227014	0.0681486	0.199094	1.69208	0.748114	-0.508295	1.68553	0.95367	0.0638146	1.09693	1.17415	-0.644499	-1.34756	0.0237757
SNU-16	0.00766954	-0.472144	-0.522791	-0.356698	-1.29055	0.440893	-1.42847	1.59679	-0.217486	-1.74067	-1.03264	-0.408582	0.0590481	-0.993953
SNU-175	-0.308343	-0.786669	-0.0672678	0.314126	-1.02455	-0.312376	-1.187	1.18265	-0.474465	-1.93908	-1.55556	-0.0860355	-0.387431	-1.0139
SNU-182	0.0511601	0.0571596	0.540481	-0.445174	-2.13976	0.0904844	-0.0223338	-0.521884	0.168281	2.55554	0.148076	-0.143941	-0.226504	0.953429
SNU-201	0.431617	-0.343204	0.33074	0.76741	1.01438	-1.91758	-0.699622	0.0521833	-0.617354	2.27047	0.0109104	-0.267861	-0.945606	0.0697761
SNU-213	0.399342	0.672137	-1.35567	0.318912	1.49832	0.665139	1.20188	0.116307	-0.376183	-1.19944	1.90299	-0.283878	0.0719621	0.613671
SNU-216	0.243474	-0.567355	-1.21041	-1.08728	0.625166	-1.52084	-0.562943	-0.768921	-0.48741	-1.41455	0.32565	-0.625675	-0.341154	1.78601
SNU-245	-0.19857	1.14821	0.0753736	-0.877589	-1.83999	0.921768	-0.931516	-0.0851414	-0.358827	-1.44718	-0.917176	-0.253818	1.03126	1.09337
SNU-283	0.012602	-0.170579	0.490517	-0.273018	-1.28495	-0.0954916	-1.15972	0.505366	-0.847	-2.18991	-0.906076	-0.467224	1.52198	-0.304728
SNU-308	0.193447	1.2285	0.004401	-0.601542	-1.21612	0.949508	0.656887	1.88684	0.68325	-1.62214	0.951132	0.18532	-0.587769	-0.0278715
SNU-324	0.31146	0.708328	-1.11301	-0.400832	0.675927	1.33408	1.10522	0.952277	-0.707059	-1.792	1.42801	-0.0446804	0.317121	-0.621449
SNU-349	0.322249	-0.251275	0.207259	2.33066	0.715577	-1.72455	0.441991	0.684089	-0.0629151	1.54859	0.587556	0.107404	-0.161835	0.45141
SNU-387	0.445295	0.253125	-0.18029	1.68482	0.294722	0.810524	0.773421	-1.33492	0.255915	1.86991	0.747273	-0.422316	0.835805	-1.2247
SNU-398	-0.459533	-0.0621304	0.726631	-0.429736	-2.26092	0.593018	-1.31967	-0.588016	1.27022	-0.202846	-1.339	-0.216021	-0.542607	-0.420135
SNU-407	-0.558761	-0.144589	-0.597997	-1.98077	2.08706	-0.363706	-0.12758	0.648552	-0.824307	-1.39882	0.177627	-0.0326395	0.357612	0.747122
SNU-410	0.0959199	0.464627	-0.773887	-1.12999	2.68942	0.724103	0.384082	-0.733904	-1.42397	-0.237036	0.448352	0.0958756	0.258519	0.0382831
SNU-423	0.317319	0.309399	0.130334	1.99313	-0.485171	0.315329	0.16217	-1.51598	0.588047	1.74789	1.02489	-0.354769	0.0528167	1.07291
SNU-449	0.764657	-0.470332	0.746402	-0.2299	-2.01047	1.03226	0.135168	-0.438394	0.256446	2.00001	0.452361	-0.533896	0.568903	1.12501
SNU-46	-0.792851	1.45582	-0.111715	-2.06058	1.38016	0.792431	-0.0957247	-0.697537	-0.237555	1.31072	0.453792	0.201617	-0.45502	0.624887
SNU-466	0.334939	0.0600071	0.432652	2.08404	-0.264744	-0.720915	-1.8451	0.468413	-0.0357585	1.26772	-1.11407	-0.861834	0.141262	-0.0585765
SNU-475	0.136958	-0.0670116	0.536625	0.620282	1.41382	-1.50911	-0.397429	-1.14912	0.411907	2.21421	-0.298942	0.122328	-1.11315	0.175219
SNU-478	0.476665	0.867738	0.452073	0.0832963	1.3971	0.326819	1.55405	0.210998	0.473428	0.655883	2.23262	-0.707107	0.240155	0.515694
SNU-489	-0.190254	-0.172022	0.0771566	1.42639	0.721421	-1.79375	-0.250013	-1.04915	-0.786785	2.11553	0.624125	0.0453816	0.156313	-0.0168888
SNU-5	-0.133939	0.688173	-0.436494	-0.972229	1.63917	1.18887	-0.832265	-0.837782	0.0706974	-2.15632	-0.118404	-0.785282	0.315314	-0.497746
SNU-503	0.772481	-0.170411	0.823891	-0.555688	-1.3275	-0.477166	-1.98544	1.83458	-0.365272	0.142819	-0.945527	0.388807	-0.242792	-0.394121
SNU-520	-0.341996	0.623435	-0.885085	-0.681857	-1.12322	0.411063	-0.129816	1.97809	0.0252	-2.11702	-0.27236	-0.738692	0.55912	-0.620208
SNU-601	-0.156809	0.58615	-0.852754	-1.12639	2.49412	0.278615	-0.101464	-0.441799	0.12505	-1.78288	0.245116	-0.602403	0.398816	0.501281
SNU-61	-0.325094	0.649403	-0.375149	-1.93492	2.00389	0.440465	-0.312984	-0.217839	0.263856	-1.68217	-0.192771	-0.352947	0.596032	0.853078
SNU-620	0.47773	0.423007	-0.921479	-0.0558784	2.1508	0.0901942	-0.219407	0.212696	-0.563496	-2.30821	0.930657	-0.448526	0.322085	-0.0689828
SNU-626	-0.398141	-1.14137	0.033702	-0.908806	1.29385	-2.2957	-0.183176	-0.31459	-0.611574	1.55781	0.0377086	-0.715271	-0.0404108	0.211788
SNU-668	-0.388069	0.974226	0.422917	-0.205162	-0.928889	0.621363	0.534464	-0.895706	-0.893299	-1.43283	0.9874	-0.408156	1.46303	-1.71343
SNU-685	0.399821	0.161436	0.741849	0.995137	-2.14933	0.495176	-0.721386	-1.01639	-0.351502	2.03534	-0.442942	-0.430946	0.148438	-0.125201
SNU-719	-0.720981	0.182184	-0.596096	-1.36257	-0.990973	1.03835	-0.0538865	1.57907	-0.644804	-2.16576	0.334879	-0.231886	-0.252314	-0.421804
SNU-738	0.514182	0.00736378	-0.0753549	1.65244	-1.97457	-0.510464	-0.768448	-1.44678	0.145538	1.4319	-0.433792	-0.731652	0.214141	-0.305721
SNU-761	0.0494991	0.0774618	-0.732403	0.19206	-1.23387	-0.58882	0.731345	-0.590425	-1.79937	1.02867	1.87169	-0.48639	-0.666469	0.380803
SNU-8	0.223681	0.243061	-0.645515	-0.87368	1.43104	0.316019	1.61435	-1.31422	0.246357	0.609688	1.67425	-0.767606	0.0435295	0.905261
SNU-81	-0.734301	0.125787	0.531173	-1.35425	2.4869	0.25223	0.162435	0.550933	-1.28815	-0.632538	0.0926505	0.589424	-0.218982	1.11909
SNU-840	0.157996	0.770318	0.0724475	0.561329	1.9611	-0.153431	0.680184	1.06928	0.617657	1.76676	0.900289	-1.26334	-0.320151	0.454479
SNU-869	0.33019	0.473552	-0.545121	-0.25709	2.65261	0.740156	0.0335071	0.456911	-0.516118	-1.74478	0.631645	0.218726	0.231003	0.628301
SNU-878	0.930343	0.104014	1.5257	1.25629	1.0691	-0.349367	0.839594	0.240712	0.777924	0.954798	1.41488	0.122603	-1.29559	0.643348
SNU-886	0.539452	0.527554	0.69765	1.37801	0.843353	0.235568	-0.194241	-1.55935	0.512383	1.99551	0.991973	-0.185111	-0.518243	-0.34866
SNU-899	0.43754	0.4862	-1.18272	0.343858	1.18878	0.482899	1.82092	0.98549	-0.317277	0.0898786	1.94321	0.20323	0.284634	0.561885
SNU-C1	0.228042	0.224933	-0.015837	-0.883531	-1.7226	0.681324	-0.538976	0.0455932	-0.19121	-1.65452	-0.684921	-0.208299	1.03556	1.95625
SNU-C2A	-0.0419979	0.669029	0.003353	-1.6876	2.33234	0.146416	-1.03937	0.516263	-1.06563	-0.906058	-0.579133	0.180582	0.506203	-0.209114
SNU-C4	0.111348	0.197826	0.307115	-0.933126	-1.57178	0.396368	0.080467	2.42801	0.629971	-1.12356	-0.457596	0.240732	-0.569319	1.03517
SNU-C5	0.0447361	0.525687	-0.429362	-1.46414	0.147816	1.69394	0.859008	0.662677	0.336442	-0.983207	0.974866	0.223088	-0.447121	1.90866
Sq-1	0.0493142	1.18917	-0.705232	0.424604	0.575483	1.46346	0.768352	-0.328017	0.264481	-2.00964	1.70472	-0.409186	0.215205	-0.0265726
SR	-0.976351	-0.837597	-0.701013	-0.089045	1.95699	-0.381354	0.409291	-0.53639	0.506596	-2.29242	-0.674614	0.371335	0.152767	-0.248133
ST486	-0.547316	-1.23858	-0.0352834	-1.02133	-0.485821	-1.1689	-0.126064	-0.835836	0.643632	-1.70122	-0.304233	1.62287	-1.21832	0.222908
STM91-01	-0.458748	-0.645067	-0.377673	-0.496854	-1.9542	-0.776025	-1.47196	0.775518	0.363064	-1.13452	-1.0465	-0.0763435	1.32809	-0.0497634
SU-DHL-1	-0.504349	-1.11474	-0.331996	-0.521208	1.17998	-0.486619	0.531654	-0.916718	0.363472	-2.10714	-0.54618	0.782798	1.31672	0.653469
SU-DHL-10	-0.721096	-0.969979	-0.405092	0.990324	-0.943416	-1.17069	0.167415	-1.22155	0.0850748	-1.67822	-0.859755	1.60286	-0.251665	0.0837837
SU-DHL-4	-0.761871	-0.811494	-0.504944	0.412696	-1.48015	-1.45907	-0.265068	-0.989706	-0.227876	-1.61497	-1.03884	1.24796	-0.428975	-0.126369
SU-DHL-5	-0.514476	-0.623067	-0.287317	0.257986	0.17974	-0.261668	1.13624	-0.648732	1.00402	-2.08589	-0.489348	1.72595	-1.19717	0.142145
SU-DHL-6	-0.594039	-0.572081	0.486031	-0.914191	-1.80199	-0.936839	0.217337	-0.80716	0.692968	-1.50145	-0.623864	1.66977	-0.372617	0.229193
SU-DHL-8	-1.01273	-1.22825	-0.243045	-0.203774	-0.523441	-1.10686	-0.44407	-0.903155	-0.147338	-2.2943	-0.89992	0.878171	-0.748751	-0.315484
SU.86.86	0.35946	0.489733	-0.793192	-1.25199	1.60134	0.470156	1.1928	0.520175	-0.727366	-0.949527	1.60276	0.515179	-0.931723	0.462795
SUIT-2	0.46709	0.692051	0.561577	-1.75936	-0.119299	1.53745	-0.497613	-0.216866	0.313545	-1.52802	0.240672	-0.132655	0.00899447	1.85875
SUP-B15	-0.890615	-1.10122	-0.169574	-0.871636	0.275696	-0.23434	-0.471977	-0.815561	0.530886	-1.78956	-0.889882	1.85343	-0.893641	0.555223
SUP-M2	-0.734062	-0.48706	-0.598613	0.172222	2.06128	-0.724494	-0.0783327	0.61348	0.108789	-2.25072	-1.06104	-0.13644	0.254272	-0.37374
SUP-T1	-0.520546	-1.25219	-0.473226	-1.04752	-0.950738	-0.66498	-0.985548	-1.11892	-0.106448	-1.68504	-1.06855	1.11335	-0.620347	0.510313
SUP-T11	-0.758346	-1.07709	-0.855136	0.639631	-1.02985	-1.49453	-1.11406	-0.920662	-0.827635	-1.33864	-0.861684	1.04433	-0.147794	-0.0306162
SuSa	0.315307	-0.359919	0.773065	0.432438	-2.02088	0.0941505	-0.439842	1.2733	0.110503	2.18394	-0.445	0.0332983	-0.381317	0.917775
SW1088	0.627126	0.0381001	0.603575	1.48436	1.20877	0.302143	0.681105	-0.877335	0.633581	2.25697	0.894598	0.267843	0.237056	0.721422
SW1116	0.211514	0.336221	-0.398499	-1.84806	1.37726	0.57809	1.30545	0.158105	-0.445697	-0.842401	1.04042	0.739132	-0.122574	1.50131
SW1271	-0.0859466	0.283061	-1.47814	-0.0052461	-0.557374	2.13111	-0.419485	-2.02768	0.510637	0.438754	-0.261551	-0.338034	0.553146	0.406074
SW1353	0.282164	-0.0455524	-0.225952	0.919585	-1.73028	-1.2122	-0.959136	0.149788	0.401022	2.09583	-0.821891	-0.399488	-0.786073	0.558335
SW1417	0.520634	1.22946	0.0476422	-1.39035	1.22333	1.70954	-0.27609	0.122767	-0.379459	-0.67047	0.461724	0.0668047	0.0465411	1.88515
SW1463	-0.320108	0.779713	0.348116	-0.289956	-0.557677	1.4138	1.03902	0.417701	-0.27828	-2.20148	0.926645	0.352953	-0.273224	1.47058
SW1573	0.593569	0.418839	0.26472	-0.127175	-1.27058	1.20947	-1.17098	0.805954	0.224774	0.65187	-0.753365	0.0225489	0.513963	2.36983
SW1710	0.0854533	-1.06374	-0.0286758	1.11468	0.728942	-0.387014	0.925056	-1.57894	-0.234324	2.00673	0.727348	0.218843	-1.26849	0.142739
SW1783	-0.0327136	0.375581	0.127351	1.66291	1.01009	0.195325	0.413645	-1.0683	0.283799	2.48712	0.470308	-0.961865	-0.000511264	0.281835
SW1990	0.056792	0.929901	-0.490045	-1.66322	2.13959	1.10146	0.643282	1.09733	0.329194	-0.282792	0.524489	-0.638989	0.488044	0.633974
SW403	0.429362	-0.527375	1.04643	-0.656202	-0.282512	-0.21172	0.630964	0.489119	-0.858349	-2.14941	0.862373	1.2962	-0.533382	1.3905
SW48	-0.475399	0.908916	0.306638	-0.558925	-2.11961	1.61195	-0.246817	1.38084	-0.690264	-0.38125	-0.592224	0.418436	0.240941	1.00207
SW480	0.0431039	1.06429	0.299769	-0.35179	-1.96315	1.54227	-0.831193	-0.116151	-0.213538	-1.12843	-0.224819	0.151119	0.838812	1.53074
SW579	0.119152	0.247371	0.24013	0.356397	-1.06603	0.592229	-0.117213	-1.38837	0.559107	2.57492	-0.536775	-1.23998	0.48234	-0.469727
SW620	0.698857	1.12013	0.567875	-0.676009	-1.6458	0.825275	-0.913256	-0.616445	0.303908	-1.35447	-0.973273	-0.177496	1.60592	-0.0251651
SW780	0.119795	-0.135025	-1.27018	-1.94941	0.868166	-0.585824	-0.504349	2.28555	-0.422282	-0.224619	0.333397	0.0873876	-0.00044538	0.568433
SW837	-0.0770259	-0.251385	-0.901061	-1.94011	2.08228	0.158612	-0.104485	0.0215025	0.0575186	0.408358	0.150505	0.473972	-0.270175	1.83638
SW900	0.286997	0.862383	-0.0436061	-1.05521	2.76776	0.747079	-0.0756386	0.146921	0.325143	0.23345	0.972573	0.252229	-0.310772	0.421502
SW948	-0.0187849	-0.530359	-0.465032	1.96233	-1.50732	0.318177	-0.807648	0.35609	-0.660713	-1.73122	-0.995848	-0.0533471	0.618607	0.515749
T-47D	-0.121466	-0.567606	1.57466	-0.454612	-1.44931	-1.76261	-1.19815	0.142163	-0.56502	-0.949468	-1.23685	-0.00649433	0.00968949	-0.103672
T.T	0.633483	-0.608777	-0.275813	0.0843381	-1.19936	-0.804702	-1.62022	2.04261	-0.594886	-1.15732	-0.791282	0.299071	0.376212	-0.396861
T1-73	0.249698	0.129119	0.365766	0.631627	0.289747	0.278457	0.985466	0.472262	0.115022	2.91296	0.782555	-1.04347	-0.108393	0.66409
T24	0.0592499	0.933036	-0.720629	0.965404	1.35589	1.70603	0.890757	-1.34538	1.08515	-1.01212	0.511827	-0.379952	0.397231	0.45143
T3M-10	0.0654379	0.44107	0.0121865	0.324569	2.52335	0.384303	1.04641	-1.34765	-0.908063	0.270054	1.07605	-0.184149	-0.903611	0.122303
T3M-4	0.55762	1.15957	-0.31444	-0.980399	1.78236	0.619113	1.13783	1.35449	0.301454	-1.19958	1.14228	0.0807216	0.187053	0.486899
T84	-0.282882	0.450225	-0.543157	-0.835035	2.46379	0.539889	0.241534	-0.110474	0.201323	-2.15891	0.310553	-0.274942	0.185107	0.552686
T98G	0.316181	-0.457266	0.663015	1.16201	1.42399	-1.60464	-0.0862178	-0.909183	-0.72956	1.70149	0.402512	-0.316926	1.21357	0.149244
TALL-1 [Human adult T-ALL]	-0.559659	-1.3282	-0.65015	0.139556	0.431042	-1.07622	-0.529331	-1.59452	-0.468108	-1.48681	-0.258947	1.89631	-0.130965	0.11433
TC-71	-0.213439	-0.0353871	1.42339	-0.525091	-2.13048	-0.488174	-1.07217	-0.16974	0.115818	-0.277124	-1.80072	-0.295385	-0.392326	-0.0348289
TCC-Pan2	0.472232	0.669842	-0.0621836	-0.764399	1.69804	1.72949	0.0598156	0.021303	-1.15393	-1.66114	0.703056	0.111647	-0.181392	0.932133
TCCSUP	0.0816737	0.329013	0.126366	-0.717219	2.39919	0.513666	0.711461	-1.06992	0.310117	1.09809	0.895299	-0.738933	0.680391	-1.13597
TE 125.T	0.375409	0.0363871	0.422989	0.473217	0.241174	-0.149269	0.979162	0.402071	0.0462021	2.91786	0.660948	0.110134	-1.21555	0.753103
TE 159.T	0.328729	0.530654	0.0410492	0.799836	-1.007	0.496632	0.129437	0.353255	-0.244912	2.76088	0.767503	-1.25063	0.139485	0.526145
TE 441.T	0.425092	0.595158	0.761644	0.702697	-2.00981	2.05265	-0.462478	0.450577	-0.206283	1.1161	-0.091847	0.734637	0.633622	-0.384796
TE 617.T	-0.803503	-0.110674	0.0444873	-1.12862	-2.04684	0.570091	-1.31954	1.66719	-0.246569	-0.0368346	-1.14265	-0.148134	0.17538	-0.360483
TE-1	0.178631	1.387	-0.119262	-0.602833	-1.45651	1.10997	0.51676	0.187395	0.736541	1.85228	0.783629	0.244808	0.792196	1.21218
TE-10	0.616688	1.12446	-0.580602	0.309586	-1.03063	0.846983	1.10563	0.247545	0.214749	0.646986	1.78254	0.305878	-1.04679	1.52912
TE-11	0.424574	0.893785	-0.838278	1.29729	1.33887	0.792988	1.30337	1.28517	0.743258	0.0897679	1.25939	-0.891847	0.604454	0.184421
TE-14	0.69534	-1.02468	0.536452	-1.40159	0.99541	-0.0243848	0.7488	1.7585	-0.263808	-0.640928	1.12152	0.510782	-1.28065	0.730492
TE-15	0.416874	0.649688	-0.755139	0.277919	0.911965	0.439346	1.39416	1.047	1.18959	-1.21748	1.58451	-0.662338	0.138019	1.10123
TE-4	1.00158	0.947955	0.903807	-0.749435	-1.16402	1.222	0.907681	0.625109	0.96768	0.911992	1.44519	0.68174	-0.762936	0.506
TE-5	0.377998	-0.348397	-0.72605	-1.19016	1.8917	-1.60534	0.823468	1.54814	0.140991	-0.534512	0.817531	0.278674	-0.241942	0.0574936
TE-6	0.749582	-1.3199	0.520366	-0.687131	1.65624	-0.304522	-1.32115	1.54823	0.0081306	-0.224934	-0.952923	0.866229	-0.865787	0.299179
TE-8	0.193508	0.351653	0.742081	0.0762474	-1.48307	-0.773936	-0.506016	0.739548	-0.37522	2.58216	0.23933	0.617642	-1.0948	0.314119
TE-9	0.613427	-0.380933	-0.822343	-0.915996	1.35145	-1.37746	-0.973654	1.94194	0.909504	0.711357	-0.0229587	0.196628	0.290395	0.662788
TEN	-0.629992	-0.0740327	-0.443206	-1.08224	-1.64017	0.586951	1.46205	-1.32494	-0.196249	-1.39665	1.11813	-0.353315	-0.654853	0.421221
TF-1	-0.428991	-0.976049	-0.289943	-1.09695	-0.560526	-0.218758	-0.294903	-1.09988	-0.246899	-1.53557	-1.46526	1.34534	0.209224	-1.28942
TGBC11TKB	0.0274568	0.203624	-0.866113	-1.51264	2.76629	0.337431	0.426653	0.375231	-0.407104	-0.74481	0.409014	0.207905	-0.859565	0.289871
THP-1	-0.77693	-0.874694	0.46673	-1.42171	-0.304383	-1.1942	-0.613037	-0.885641	-0.167353	-1.44395	-1.18245	1.51245	0.547133	-0.409557
TIG-3 TD	0.341612	0.171553	-0.301575	1.02003	-1.19855	0.383889	0.804686	-0.593321	0.288207	2.51274	0.453631	-1.39208	0.607638	0.0467034
TIME	0.175824	0.056304	-0.948885	0.377637	0.480083	1.54378	0.542298	0.49656	0.555178	0.966038	2.00497	-0.944448	1.16822	0.130031
TM-31	0.558371	0.180948	0.212646	1.23434	-0.95865	0.39848	0.077564	-0.482365	-1.46264	2.57322	0.495232	0.095772	-0.64942	0.313915
Tm87-16	-1.0118	-0.0844557	-0.524093	-0.591039	-0.818505	0.17452	-1.32364	1.21207	-1.26427	-0.23246	-1.20959	-0.321484	-1.27088	-1.45319
TO 175.T	0.401019	0.335901	0.376921	0.536202	0.141013	0.258168	1.03946	0.207226	0.165255	2.97378	0.246664	-1.07335	-0.144169	0.474741
Toledo	-0.648355	-1.07989	-0.156387	-0.987192	-0.967431	-0.828837	-0.306484	-1.0311	0.0374717	-1.72134	-0.851377	1.66776	-0.923848	0.0481496
TOV-112D	-1.02093	-0.112418	0.87827	-0.441449	-2.06275	-0.195454	-1.60478	-0.965171	-0.183374	-0.108178	-1.21441	-0.225033	-0.542251	0.844852
TOV-21G	-0.425553	0.261619	-0.552141	1.19465	-1.78658	0.754678	1.33727	1.10625	-1.10684	0.839	1.0609	-0.697975	-0.321111	0.379924
TT	-0.195997	-0.174402	1.03029	-0.980652	-0.619238	-1.19957	-1.38505	1.22755	-0.147692	-0.497283	-1.17757	0.474635	-1.29901	-1.23264
TT2609-C02	0.0988939	0.870658	0.296764	0.0922359	2.15061	1.25912	0.766874	-0.965759	0.709697	1.28256	0.980218	0.0326661	-0.752531	0.590497
TTC-1240	-0.335472	-0.4372	-0.0717319	-0.416241	-2.26011	-0.680345	-1.33815	1.48219	0.133065	-0.205788	-1.2912	-0.242849	0.532327	-0.626546
TTC-549	-0.146745	0.347789	1.2437	-0.413921	-1.77144	0.506609	-1.25974	1.92541	0.0338591	0.794076	-1.08835	-0.167621	-0.070004	0.444282
TTC-642	-0.636978	-0.887447	-0.292242	-0.721726	-0.0764851	0.204188	-2.24225	1.09516	-0.21451	-0.260066	-1.14351	-0.629468	0.00541652	-1.37996
TTC-709	-0.885389	-0.404031	-0.423714	-0.609852	-1.74595	0.258001	-1.22635	1.08346	1.11761	-0.117548	-1.27259	-0.597375	0.981965	0.996675
TUHR10TKB	0.112915	0.161641	0.093314	1.84923	2.44895	0.252126	0.991335	0.628814	0.307951	0.539993	0.942095	0.0706402	-0.707107	0.0451771
TUHR14TKB	0.0473737	-0.562004	0.4759	0.687488	1.65624	-1.40609	0.714164	1.65851	-0.183906	1.4268	0.520967	0.0954654	-1.18511	0.0161738
TUHR4TKB	0.190532	-0.312104	0.278183	2.02104	0.559569	0.0349701	1.41637	1.15466	0.0778343	1.0399	1.37257	0.1833	-1.18333	0.30334
TYK-nu	-1.16953	0.858176	-0.647381	-0.673002	1.09048	1.63693	0.648312	-0.597464	0.846378	-1.74053	0.468652	-0.853593	0.582499	-0.375094
U-118MG	0.357034	0.758163	-1.16046	0.931594	0.938076	2.00018	-0.17069	-0.956216	1.1357	0.658479	0.271939	-0.70554	0.83227	-0.975252
U-138MG	0.370446	0.0149753	-0.121532	1.55475	-1.14918	0.653916	0.90879	-0.732122	0.692112	1.41899	1.11949	-1.59401	0.5004	-0.61026
U-178MG	0.093286	-0.233706	-1.42286	0.501949	0.513715	-0.357455	1.05263	-0.382864	1.17154	1.83212	0.679384	-1.71519	0.618961	-0.438166
U-2197	1.45164	-0.00659528	0.556099	0.324996	-1.02194	0.56503	1.54349	-1.5469	1.14792	1.18154	0.225063	-0.516158	0.691994	-0.417911
U-251MG	0.805749	0.401683	-0.0412665	0.869474	-1.37945	0.849789	-0.176817	-1.01715	0.677004	1.97114	0.668054	-1.07826	-1.19145	-0.109655
U-266/70	-1.16519	-1.15007	0.472094	0.7492	0.746646	-1.01468	-0.581634	-0.541571	-0.683523	-1.73962	-0.95366	1.46681	-0.295734	-0.594578
U-266/84	-1.08919	-1.14326	-0.369096	0.31349	1.4197	-0.465541	-0.364123	-1.20875	-0.348822	-1.84139	-0.77749	1.29897	0.0118063	-0.589186
U-343MGa	0.294522	-0.43923	0.327387	2.38583	0.567031	-0.772778	0.0766561	0.343912	0.0588268	1.5879	0.469151	-1.20748	0.0683823	-1.21252
U-698-M	-0.499588	-0.999366	-0.283093	-0.729024	-1.65086	-1.04982	-0.249447	-0.774592	1.08562	-1.75347	-0.595619	1.25733	-0.421463	0.166637
U-87MG ATCC	0.263795	0.59265	0.0237812	2.29439	0.0138211	1.1419	1.30656	0.422397	0.453066	0.607861	0.817273	-0.473793	0.473256	-1.35913
U-937	-0.791512	-1.07716	-0.642274	-0.673226	0.270079	-0.82451	0.288213	-1.55904	-0.403787	-1.33053	-0.442388	1.75427	0.432742	-1.22041
U-BLC1	1.18623	0.308025	0.0952774	-0.491827	1.10087	0.979346	1.30863	0.117426	-0.507476	0.636898	1.84627	0.593032	-1.4139	0.437564
U266B1	-0.704614	-0.713777	0.665822	-0.900292	0.110956	-0.680342	0.71317	-0.83941	0.128178	-1.61653	0.107374	2.25522	-1.06372	0.124091
U2OS	0.0379184	-0.0178903	-0.403355	-0.600058	-2.20826	-1.19991	-0.62317	0.273258	0.615678	2.00898	-0.200294	-0.352551	-0.558409	0.764343
UACC-257	0.742655	1.01532	0.437954	-0.522236	-1.78322	1.62406	-0.221385	0.555854	-2.0249	-0.162885	-0.358057	-0.483195	-0.21049	-0.282457
UACC-62	1.01895	1.03314	0.57232	1.46238	-1.32026	1.98062	0.0935324	0.657689	0.0749655	0.85295	0.502375	0.0819319	-0.899665	-0.498163
UACC-812	0.201696	-0.121098	2.30957	0.290903	-2.06144	-0.952508	-0.493308	0.687748	-1.04198	-0.378105	-0.141147	0.368268	-0.243628	0.19881
UACC-893	1.31321	0.0156734	0.721473	-0.415636	-2.24658	-0.0754855	-0.838141	0.0931688	1.28106	-0.143398	-1.292	-0.211264	0.956562	-0.23185
UM-UC-1	0.328727	0.712692	0.201376	-0.118319	-0.218958	0.317219	0.745869	1.29684	-0.20008	1.29142	1.42289	-0.514405	-2.10268	0.944746
UM-UC-3	-0.180523	0.121866	0.00180776	1.72776	-1.92879	1.55449	0.188518	-1.59639	0.557104	0.193243	0.677284	-0.15062	-0.135441	-0.0632256
UO-31	0.221436	0.589213	0.27965	0.62556	0.0614968	0.681548	1.38099	1.29361	-0.126154	1.14041	2.00675	-0.0846263	-1.01903	0.906235
UOK101	0.069843	0.0492357	0.338566	0.604489	1.40116	-0.901984	1.40303	-0.0767313	0.559263	1.79938	1.36685	-1.25157	-0.0680724	0.243575
VCaP	1.57543	-1.01599	0.131492	-0.381085	-1.83736	-1.30979	-0.885665	0.0266468	-0.0408711	-0.747866	-1.39361	-0.113112	-0.134343	-0.613672
VM-CUB-1	0.393614	0.634146	0.0660695	0.539474	1.1685	0.339861	1.61188	1.12017	-0.0818813	-0.680276	1.84288	0.6981	-1.28938	0.014235
VMRC-RCW	-0.0468797	-1.26857	0.640837	2.33401	0.270888	0.171457	1.11963	-1.01598	-0.610281	0.179922	0.530595	0.0929953	-1.17447	0.761643
VMRC-RCZ	0.187925	-0.891795	0.651373	1.95096	-1.2171	0.096151	0.588639	-0.964604	-0.0497529	1.34818	0.53811	-0.220477	-1.59706	0.548413
WM115	0.567629	0.698451	0.254263	0.172605	-1.16501	2.12753	0.791064	-0.412204	0.273766	1.32858	0.127355	-1.45722	0.685273	-0.577665
WM1799	1.16956	1.06457	0.983503	0.57385	-1.85861	2.05141	0.0490601	0.325613	-0.90213	0.403805	0.116351	-0.0311023	-0.435822	-0.172761
WM266-4	0.195756	0.826406	1.25056	1.1052	0.801981	2.39206	0.347843	0.554962	-1.29897	0.404905	0.53953	0.149185	-0.343134	0.0131829
WM793	0.511492	0.589811	0.158998	0.138838	0.34534	1.06147	2.08524	-0.327581	0.435869	1.14806	1.46599	-0.673431	-1.39018	0.0296719
WM88	0.726725	0.368693	1.05543	0.604035	-1.36786	1.51189	-0.683216	1.5954	-1.41015	0.513435	0.152529	0.128092	-0.945159	-0.489613
WM983B	1.08194	0.702345	0.248042	0.567191	-0.666016	1.6925	1.31136	-1.62418	-0.980268	0.721114	0.924256	0.313483	-0.657676	-0.0974107
WSU-DLCL2	-0.730094	-0.962987	0.500269	-0.241663	-1.46037	-1.43328	0.732277	-0.801697	-0.531379	-1.4326	-0.378622	1.62771	-0.49217	0.160347
YAPC	0.693426	0.938253	0.194522	-0.938218	1.70868	1.10507	0.384426	0.480412	-0.0265319	-0.732633	1.15369	0.499891	-1.3773	1.20714
YD-10B	0.182986	0.223819	0.0197773	0.322157	3.03209	-0.0874032	0.201061	0.537661	-0.774509	0.662532	1.03517	0.0698101	0.0745713	0.226413
YD-15	0.734196	1.11006	0.0112054	0.565162	1.42513	1.81318	0.862223	0.830945	0.946702	-0.879626	1.09434	0.0698605	0.24195	0.834573
YD-38	0.56753	0.643029	-0.65109	0.134022	1.37459	1.28742	1.73715	0.707342	0.318275	-1.03659	1.6936	0.146409	0.075145	0.203116
YD-8	0.183284	-0.20629	-1.24159	0.307526	2.50643	-1.00334	0.512249	-0.718765	0.191699	1.54562	0.605041	0.153899	0.177045	0.437475
YH-13	0.347286	0.167606	0.422046	0.331543	0.422061	0.458226	1.13889	-1.13475	0.0809699	2.64501	1.12333	0.107249	-0.719233	0.548162
YKG-1	0.518808	0.805138	1.20425	0.334329	-1.00501	1.05892	-1.56858	-0.262523	-0.821367	1.84986	-0.514763	0.183802	0.765272	-0.460584
ZR-75-1	0.0936668	-0.348909	1.79067	-0.809846	-1.86617	-1.42533	-0.842221	0.771099	-0.772084	-0.391318	-0.784315	0.0695633	-0.687165	-0.0344156
ZR-75-30	0.435552	-0.24613	1.60508	-0.386614	-2.04179	-0.791304	-1.11125	0.715394	-0.687569	-0.680667	-1.28201	-0.449	0.468521	-0.186961

## Sheet: CytoSig Z-score
Supplementary Data 8-3. Z-scores of the CytoSig cytokine analysis for the 1,055 unique cell lines.
Cell line	Cytosig cytokines
	Activin A	BDNF	BMP2	BMP4	BMP6	CD40L	CXCL12	EGF	FGF2	GCSF	GDF11	GMCSF	HGF	IFN1	IFNG	IFNL	IL10	IL12	IL13	IL15	IL17A	IL1A	IL1B	IL2	IL21	IL22	IL27	IL3	IL36	IL4	IL6	LIF	LTA	MCSF	NO	OSM	TGFB1	TGFB3	TNFA	TRAIL	TWEAK	VEGFA	WNT3A
22Rv1	-1.20149	-1.93888	0.0475397	-2.51965	5.73143	-3.56647	-4.38054	0.609633	-6.33246	-2.36761	-2.33889	-0.239374	-6.7353	-6.29157	-6.45424	-4.50689	-0.423113	3.14907	-1.44406	-1.74379	-0.537846	-4.05729	-3.29054	-4.14353	-3.48071	-7.39691	-6.22175	-3.04747	-0.730378	-0.685692	-2.51123	-0.571147	-1.15909	-5.44751	-7.28012	-5.45552	-10.4383	-6.0803	-7.31494	-1.89303	-4.94866	2.52623	-2.0231
23132/87	-1.66002	0.571414	-1.3458	4.38793	-2.17594	-1.12343	-3.52328	9.78971	5.66345	-1.49847	0.960735	-2.05028	-5.43953	-0.771592	-0.797044	-3.50771	-2.09	2.91147	-0.780518	-0.708205	0.976193	2.2671	1.30417	0.165238	-1.97553	-1.34616	-0.549113	-1.48926	5.5677	-3.35835	3.16077	-1.44063	-2.33221	-2.676	-1.33861	1.84229	-9.68603	-0.971402	-1.9132	1.00094	-2.46981	4.47993	-0.0115724
253J	-0.659292	1.29425	0.804204	6.62793	-2.86914	-2.07744	2.28327	-4.69177	7.8388	-1.48169	-0.889242	0.513184	-2.85966	-0.353087	0.155225	3.052	-0.859304	-0.323062	-0.315445	-1.5511	-3.94832	2.00531	-0.795455	1.97953	-0.222105	3.22551	-0.656546	1.14564	-2.84701	3.37468	2.21009	-0.259308	1.54245	6.19187	-0.836082	5.50131	-3.0998	3.59948	2.99653	-0.914483	-1.71866	-1.63994	-2.01367
253J-BV	-3.17878	1.66204	-4.54891	-3.79968	-4.05678	-2.22014	2.11856	-0.410403	3.38035	-2.71025	-2.91643	0.547981	4.27958	1.27745	0.680895	3.12445	-4.14007	0.136496	1.0886	1.17069	-3.67504	2.52026	1.4535	5.36389	-1.2979	4.25427	0.673853	1.62793	-3.21239	1.34288	0.354203	-0.79469	1.42488	1.64001	-2.39795	3.85893	-3.19638	-1.52771	5.09706	-1.13315	5.40616	-3.08665	-1.8058
42-MG-BA	2.80859	-0.318501	3.83301	3.17938	6.06355	0.913744	4.02664	-2.04236	0.440882	3.74983	3.45904	5.73242	8.49518	1.23528	1.62538	0.273217	2.36718	-1.60085	1.08789	2.89416	-1.66101	-1.50205	-3.24432	2.91682	2.01507	1.74023	1.26218	4.19481	-2.95929	0.871005	-0.408385	1.58347	2.96698	1.88578	7.05445	2.17936	13.7272	1.55595	0.42273	0.0280862	-1.18416	-0.402578	2.85424
5637	3.11025	0.135145	-4.80506	-1.58872	-1.86672	3.45664	7.18801	6.78366	-1.6591	2.40299	1.09768	3.96835	7.55998	-0.769178	-2.32455	-1.56645	-3.01594	0.755031	1.63876	3.3383	4.97746	4.1348	7.31685	4.90797	0.966767	8.00132	-2.96335	4.96216	5.1093	-0.263702	-0.98464	-0.420183	0.299458	1.84454	4.61803	1.16167	10.6127	-5.14453	9.91918	-1.22737	11.1358	-3.01375	1.97374
59M	0.712922	2.10515	2.89152	4.39822	-0.725292	2.52313	5.23819	-0.755649	7.23062	4.32382	1.05552	3.097	4.48534	2.14405	-0.0694884	0.41875	0.311963	0.325741	1.09412	3.63945	-1.28803	2.56597	-0.721268	1.55001	0.419333	4.43094	1.2935	2.9926	-2.21829	-0.611616	2.73283	-0.00654925	2.4944	8.42191	5.84599	3.28399	7.6718	5.66564	6.55115	-2.54206	2.0592	-3.55963	0.0491812
639V	-4.1123	3.4494	-4.23583	-8.56321	0.448146	-1.02604	-0.918222	-0.18256	-4.23587	0.437798	-4.39447	3.22309	6.66953	-0.0181475	-0.930157	1.45995	0.0891125	0.202625	1.81219	0.947512	0.983851	-2.59555	-2.50773	5.79757	1.51591	3.58385	0.988612	2.06051	-4.80984	-0.839984	-3.05701	-3.68058	-1.21744	-2.52501	-3.62009	3.51502	0.603466	-6.93233	-0.984875	-3.38878	1.15205	1.07074	-2.39881
647V	-0.738668	2.27575	-3.24146	4.19205	-4.07737	1.77605	3.86683	2.54888	0.583911	1.80573	2.28454	1.62596	-3.02939	1.90354	2.7643	1.51729	-0.835653	1.92817	0.0101677	2.26425	5.5948	1.44236	2.08995	7.45471	1.50167	7.29982	-0.650655	3.84034	1.06373	-0.335721	-1.9073	-4.15162	0.749494	2.52541	0.977646	5.26918	5.09436	-4.19883	7.75045	-2.84162	6.49672	-1.76636	-1.01716
697	-3.29632	-6.32278	-5.87186	-10.9517	3.35691	-2.55382	-5.9507	-4.39345	-9.33005	-6.84771	-0.0939584	-5.84875	1.11545	-1.85918	-1.17193	2.45144	-3.12523	0.509465	-0.730598	-2.08219	1.99036	-1.19872	2.10477	-0.663268	-1.3066	-0.826569	1.92615	-1.19489	-1.36213	0.606312	-4.34667	-0.158401	-1.7509	-12.3758	-10.0196	-8.27956	-1.80165	-5.16614	0.143231	0.335009	4.45761	-1.74635	-1.54605
769-P	1.03076	2.61746	-1.48121	1.8054	-2.09898	1.20661	0.838353	5.2896	-2.04264	0.427405	-1.32087	4.00359	2.54613	-0.935941	-0.213395	-1.86511	-3.04469	2.4617	0.0619041	3.00303	0.086732	0.0789964	1.8509	3.19758	1.95102	4.02665	1.65524	2.35256	0.819124	-0.913488	0.663673	-3.5177	2.90625	2.54301	1.57336	1.88381	9.54705	-4.655	8.79131	-0.78828	7.12381	-2.00975	-0.960195
786-O	1.21016	1.32685	0.162179	2.3662	-0.842728	2.94881	2.12688	12.5074	-5.71055	2.2481	-0.0161653	7.67575	3.38706	1.95913	0.342855	-6.68658	-1.83097	3.85678	-0.519178	6.22582	0.210079	0.70406	4.38782	3.1885	-0.553511	1.3743	-0.0637522	0.269122	4.8831	-6.55423	1.23021	-1.01636	2.75226	1.49027	-1.67995	-2.73223	10.9027	-4.44512	8.3884	-2.2085	5.71604	1.95734	1.38428
8-MG-BA	-0.638348	-0.221684	3.96201	1.59114	-3.79374	2.53254	6.24084	-6.05224	8.16617	3.17697	4.83299	1.92861	2.5479	10.1617	7.31047	7.70946	0.547763	-2.14378	0.878334	1.59802	-5.8887	0.109354	2.12396	-1.37162	-0.118576	-2.05919	7.14164	1.41002	-0.308439	-0.570662	1.46029	2.1022	2.10512	9.20792	3.33133	3.0834	4.49197	8.94487	2.17076	2.4642	0.0542489	2.20739	1.20788
8305C	2.32067	-0.721763	0.854992	3.91579	-1.89496	0.903951	7.40378	-0.597087	3.7393	3.8995	7.70672	1.9363	11.8593	-1.0899	-3.82331	1.69248	2.21495	-1.60644	-0.233566	-0.703367	-1.07589	2.26318	2.62344	3.65023	2.06617	7.26183	-2.77785	3.31616	0.703656	1.12434	-0.364426	-2.82686	1.67927	7.06179	6.74338	2.81356	13.2749	6.73885	3.37419	-2.6481	2.13062	-2.23168	2.08377
8505C	5.39293	1.57906	-2.87428	-1.16898	-2.8234	1.33	6.11803	8.86185	-2.53531	6.05837	-2.46413	4.01889	11.1514	2.58175	-1.85384	-2.65662	0.282404	0.321065	-1.08099	0.323309	2.51201	1.58046	1.06583	2.36868	0.0310516	5.45225	-1.86674	2.01474	-1.50877	-1.72815	-0.869633	-4.26118	0.919095	2.85204	4.71357	2.4902	4.11598	-6.64319	2.79353	-0.300934	2.54043	1.95487	-0.498405
A-1207	1.79556	2.91299	2.49859	2.62854	-7.35382	1.71016	7.33833	4.68092	1.77018	4.90668	1.45162	6.12832	8.22602	3.6243	1.15981	-3.45113	0.545587	-1.2715	0.287642	1.93712	-1.7268	-1.37291	-4.19801	1.39552	-0.894186	2.98482	0.171969	0.167108	-0.950282	-4.27315	-1.32338	-1.44487	1.32775	4.08447	0.475818	-1.7175	9.47821	-0.170108	-0.0479033	-1.12653	-1.79634	1.74014	-0.587155
A-172	6.60169	3.34904	4.19043	8.65152	0.919433	2.77609	3.61896	-0.479253	-3.52602	6.47089	3.42289	5.35996	5.75213	1.25559	3.25422	-1.32819	2.07239	-3.47257	-0.653259	1.29457	-1.80584	-2.14271	-5.38333	1.42962	-0.0599682	1.50851	1.53034	1.81912	-1.83468	0.157841	-1.63133	-3.11923	0.225776	6.14682	4.47914	0.180441	16.595	5.56618	3.22266	-1.37921	-0.423655	0.524976	3.21311
A-204	-0.808793	-0.335048	1.4904	-0.646411	6.57776	-2.27075	-2.26582	-6.07667	1.41072	-3.05356	-3.91726	1.72876	-0.162222	3.8183	2.19594	3.58511	-1.883	-1.61143	1.59696	1.19793	-5.92524	-1.29118	-3.3068	3.31006	1.71753	0.514588	2.50384	1.05474	-4.97864	-2.65284	-1.53969	0.0313794	1.46163	0.259785	-1.52677	2.15855	-4.15096	-1.00885	-0.231816	-2.36036	-0.550356	-2.31924	-0.575696
A-253	-0.559095	2.67041	-0.426488	1.30179	1.96679	-1.75273	2.42386	-0.635146	-0.978202	3.52276	-2.06166	0.939419	0.0156321	1.38338	0.393736	3.85754	-0.250389	0.970343	3.13406	1.21365	-0.577386	2.35903	0.137804	4.21611	1.51588	3.8664	2.50792	3.57839	-4.7864	-1.65515	-0.422326	1.42036	-0.507539	3.75748	1.84928	7.95186	-0.910646	-3.8234	0.108538	-2.80021	0.189327	-1.42684	1.73189
A-375	-1.56466	2.36494	-1.07267	-7.20949	0.259609	-4.20274	1.56402	3.33778	3.48798	-1.44303	-1.99654	4.07845	10.0811	-1.10862	-1.65988	0.202848	-2.71538	0.537727	-0.105168	0.276173	-2.76293	-2.1278	-2.00544	1.262	0.326441	0.82506	-1.75203	0.150094	-3.12592	-0.868728	-2.27572	1.74536	2.80223	-0.165108	-1.05865	3.45431	1.86983	-2.84507	-4.85286	-1.07533	-0.207907	2.59566	1.33484
A-427	-1.72941	1.22831	-2.86513	-3.52578	2.48897	1.49242	-2.98613	0.799001	-3.45524	-0.681875	-2.81298	4.4937	0.212566	-2.45684	-2.38189	-1.48911	-1.30822	0.525124	-1.07903	3.59466	0.564568	-0.396287	-1.19825	4.94429	2.34946	4.25319	-2.56956	2.02613	1.3539	-1.28546	-1.45394	-6.51622	0.779666	-2.23128	-0.739463	1.86629	-2.33779	-6.11488	2.33484	-4.41593	2.74985	0.933506	3.01836
A-431	2.8042	4.48069	-4.64413	0.112671	-3.6311	0.756634	3.60991	13.188	-3.77617	2.85087	-3.43224	3.27395	-1.24306	3.0038	-0.115978	-2.87426	-3.88438	2.3076	-0.337128	2.76526	3.54657	2.04908	-1.68151	5.98138	0.499259	3.41415	1.17885	2.30762	1.86329	-3.52812	-1.01759	-5.33661	0.216368	-0.935433	-0.371299	0.989084	-1.02146	-7.91496	4.03862	-0.63062	5.25974	-0.366199	1.43637
A-498	3.22944	-0.453124	2.57703	9.86611	-0.943654	1.78758	3.30264	-3.72636	4.46923	4.0407	0.822578	3.44066	-3.10008	-0.139968	1.56615	0.352079	0.177231	0.89089	1.26962	3.47262	-1.8981	1.00923	-0.521444	2.2585	1.05619	3.42131	1.07811	2.39578	-0.511509	-0.653866	3.35376	1.59318	1.5832	9.82462	4.50667	6.38245	6.46932	2.98645	4.2383	-3.59571	0.0296761	-1.21878	-0.452776
A-549	0.643467	0.898796	0.472167	-1.76002	0.618344	0.965971	1.73912	10.4715	2.32576	2.7588	-1.21969	7.35356	-0.671113	-2.4012	-4.51665	-9.82302	-4.0102	1.42154	-0.807246	4.42082	-1.39828	-1.39805	0.00102147	2.33178	1.06614	1.05305	-3.50943	1.15537	1.7146	-5.47041	0.587344	0.99062	0.889272	2.5644	-1.37031	3.10837	5.82377	-8.00538	1.03026	-4.31586	-0.822175	3.02912	1.86771
A-673	-0.470572	-1.176	-1.75713	-3.58463	6.14491	-1.47379	-2.77196	-9.52403	-5.92052	-1.95143	0.113544	-0.21385	0.576002	-1.00654	-1.52036	1.82475	1.24717	-3.48402	0.358234	-0.567355	-3.54894	-0.696561	-2.76072	-1.4213	-1.28779	-3.12057	-0.759458	0.403868	-3.82799	0.436616	-5.4519	-2.07481	0.802719	-0.873924	-3.83872	-3.30413	-3.61954	1.43922	-5.59218	-1.62041	-3.37824	-2.62973	0.737264
A-704	2.07624	-1.40165	4.42011	6.67922	-1.55427	0.241168	-3.73435	1.63312	2.76733	-4.44297	-4.05924	-4.01695	-2.97033	1.37493	3.63864	-0.0339754	0.512212	-4.39016	-6.31301	-1.27375	-5.73107	0.786738	0.218076	-1.0756	6.90966	2.98971	1.66297	-1.98421	8.3762	0.484258	3.20099	-3.27371	1.96342	4.36191	1.37173	4.9923	-2.32036	-1.77529	-0.0898282	3.64033	-2.70048	2.76354	0.831509
A101D	0.698653	1.13289	2.55517	1.42148	-1.79047	1.04533	5.65506	0.0247904	6.51033	1.92044	0.216152	6.68574	8.2306	-0.712988	-0.658937	-0.0769472	-0.651501	1.60285	2.26859	4.05605	0.647602	2.43725	4.70749	3.55279	1.79107	3.4126	-0.474895	3.71754	-0.691208	-1.55761	0.697047	2.88653	3.88523	5.51662	3.52169	5.52301	5.4372	-1.27815	1.29727	-1.6927	2.81179	3.44701	0.139465
A2058	0.274446	-0.535368	-0.431656	-2.7776	0.93087	-2.36425	2.12733	4.37036	0.558961	-0.317667	-1.86236	4.46452	7.7364	-1.45764	-2.56419	-0.820871	-4.37256	0.228608	2.50823	1.7748	-1.417	0.38741	2.01339	4.0892	0.300892	1.14453	-0.983295	-0.00583844	-0.586813	-1.80909	-2.29164	-0.146075	2.05409	1.89366	-1.23567	1.50494	2.65842	-4.38589	-2.03423	-2.10994	1.67447	0.940583	2.60431
A2780	-5.65298	-3.34057	-6.17075	-12.4101	6.97648	-4.30807	-6.93869	-5.7995	-7.6378	-0.844057	-2.30542	2.39296	-0.501432	-0.242681	1.04743	2.72671	-0.318997	2.79387	4.12722	0.803327	-1.94407	-3.41532	-1.88612	2.90992	-0.858538	-2.21042	2.42501	1.01103	-5.35285	-1.28462	-2.0385	0.255553	1.90935	-6.82952	-8.28672	-1.95755	-2.08544	-2.98279	-3.62612	-3.03658	-1.66365	-2.15487	-1.37804
A3/Kawakami	-1.38331	-2.42498	-0.167204	-1.23562	-2.02881	-1.85402	-2.63953	-6.95166	3.1365	-7.75024	0.249436	-3.84691	-4.14381	-5.71302	1.8532	0.878573	4.82195	5.78216	0.731134	-0.336264	-0.0978391	-1.3418	0.147889	-2.89414	4.43306	0.307051	3.00663	0.324264	-0.496449	3.61154	4.33052	1.54324	0.227798	-9.08944	-5.84501	1.24259	-4.46802	3.70866	-1.45037	1.40422	0.65272	-3.35669	-2.16343
A4/Fukuda	-1.91456	-1.64046	-3.31067	-6.78519	1.01078	-3.18826	-6.07274	-7.76662	-1.20919	-7.59471	-2.33802	-3.98862	-2.60068	1.34502	4.26384	5.13518	-1.98268	4.69593	-1.86898	0.200871	2.5044	0.460158	0.0874302	-0.50209	1.92413	0.243511	5.12238	0.138184	-2.38089	1.14321	-0.369074	3.13824	-1.23797	-11.2278	-7.07625	0.492242	-7.61186	-3.42843	-1.45375	1.25506	1.89251	-0.963532	-4.06273
ABC-1	2.87233	4.01008	-0.577026	9.36212	0.0131824	-1.89438	-0.350378	8.7072	-0.799317	0.704021	-1.62678	2.08497	-5.02523	-2.50377	-4.05115	-2.9477	-1.0718	4.05918	0.883744	-0.619998	6.15144	-2.5406	-1.45503	2.5032	0.555228	-0.240289	-4.91017	-0.141771	-2.30947	-3.81623	-1.65072	-2.01966	1.87755	-2.89043	-2.49508	-0.568781	-4.17245	-9.90644	-3.82931	-1.30486	-3.2314	7.17629	-3.37756
ACC-MESO-1	2.66282	0.153116	0.486685	3.93808	-0.945067	-3.00076	-2.03837	7.83599	-0.984626	-0.35213	-6.5026	4.28231	0.0888215	6.05911	1.51584	-1.1451	-4.24954	1.38194	-4.41898	4.52993	-5.92057	0.387288	-3.50631	3.44705	8.75156	8.39525	-1.43235	3.15984	4.05944	-1.59763	1.50929	-7.94804	3.80864	1.26431	1.25103	4.53932	1.04831	-9.60197	2.65866	1.14315	0.221695	1.62201	1.26559
ACHN	-2.32628	4.6804	0.505972	2.48125	-7.2668	2.19946	3.14453	5.00998	1.49495	4.17777	-0.566576	3.98417	-0.0369806	3.9899	3.48842	-3.86844	-1.02024	-1.89195	-0.0910522	1.82827	-5.51472	1.0168	-2.7269	2.67691	-1.34553	0.716651	1.96021	-1.25757	1.15728	-3.32772	1.77359	0.215009	2.15504	7.41146	0.452135	-1.17033	3.46049	0.222857	3.30307	-1.33684	-0.66912	-0.00700966	1.32779
AF22	2.90326	-2.43076	1.87485	-7.33882	6.73558	0.965978	-1.84792	6.06113	-9.46908	2.85042	3.91688	2.95565	2.09693	-2.36241	-5.32711	-5.86717	0.603089	-0.114723	-2.5488	-1.98365	-4.47757	-4.45178	-3.34902	-8.02154	-3.625	-9.24474	-6.79754	-3.40499	-2.68653	-1.25611	-3.45612	-1.09704	0.30753	-1.77218	-4.59559	-12.3976	6.75248	-0.965485	-4.69318	1.30027	-8.43938	2.08292	3.73396
AGS	2.23852	1.5874	-0.973563	2.88956	2.36878	1.80211	0.490416	7.69046	-1.37716	1.75157	1.86732	1.89046	-5.28462	5.62889	0.844028	0.677781	-0.204142	0.471186	0.160151	-3.782	3.33249	-0.673659	-0.441307	1.36411	-0.859344	0.146474	-0.946573	0.536568	0.0057549	-0.137212	-2.02793	-0.00373858	-0.578281	-1.07064	1.63293	-0.0196519	2.83243	-6.26564	0.96238	-0.793675	0.03542	-1.43253	0.322592
ALL-SIL	-1.98325	-4.61788	-5.80418	-11.26	2.05427	-5.54019	-8.27044	-5.78216	-8.7694	-5.41099	0.38782	-5.64254	-1.99688	-0.157838	1.92714	3.79659	0.0247481	1.57464	-4.04564	-1.91454	3.09736	-1.42776	2.07972	-1.77067	3.04259	-1.34409	4.30514	-0.108369	2.00514	3.07569	-4.19396	-1.40876	-2.7321	-12.8295	-7.93715	-4.04643	-6.10063	-3.12456	-2.87303	2.47972	2.59751	-3.19157	-0.853729
AM-38	1.52854	-0.610287	-1.41515	-5.27581	-0.994387	-0.0640856	1.87922	5.65293	0.0514751	-0.528574	-2.73863	7.36974	12.0299	-2.7787	-2.52988	-2.88665	-3.42599	0.956965	1.45821	2.67794	-1.92535	-2.78596	-2.59974	3.15137	0.545781	4.23457	-0.0734759	2.34543	-0.279901	-2.13647	-1.44981	-2.75113	0.204852	-0.298203	-0.646633	-1.71239	5.02742	-4.74107	-0.544901	-2.78099	3.82767	0.155012	-0.535573
AML-193	-2.83225	-1.96214	-3.31555	-7.32623	-2.50691	-2.62312	-6.21304	-7.37912	-1.62429	-3.32402	-2.93804	-8.4735	-1.45992	-2.22625	-0.879105	5.21895	1.21864	1.1287	0.178385	-4.95227	1.46933	0.463882	2.45773	-0.615811	3.47092	3.38241	6.34272	1.14147	1.78831	0.206273	-1.42717	2.05355	-1.81667	-9.01201	-5.706	-1.31034	-8.40586	-1.98042	-2.94724	-0.256483	3.71384	-3.89595	-2.68209
AMO1	-4.25992	-2.65643	-6.16359	-9.42941	-2.63737	-3.78691	-5.51493	-6.43759	1.65562	-8.73485	-0.41842	-3.33071	-0.848396	-6.62119	-2.12536	0.0919585	-0.304423	7.05629	-3.38137	2.1447	2.68305	1.1379	1.95153	0.1347	3.07993	0.927664	-0.326553	1.64726	0.212999	0.881105	-0.641519	-0.477345	-0.843507	-9.95338	-7.14234	-0.218123	-7.69372	-2.9929	-0.141771	-1.61724	5.20828	0.671199	-4.1829
AN3-CA	-2.91842	-1.45787	0.171868	-0.675165	9.35796	-3.79493	-3.4653	-6.44169	-5.74781	-0.127067	-1.36289	0.94153	-1.18804	-2.12419	-2.91169	1.53015	-0.819327	-0.504736	-0.670103	-0.12632	-2.01777	-2.68358	-4.496	0.265797	-2.04845	-0.639727	-1.48848	0.682397	-5.03907	0.277265	-5.43279	-3.42946	0.053995	-1.46181	-2.32474	-4.04244	1.07771	-1.09486	-4.11463	-3.05301	-1.89847	-3.19306	-2.20114
ASC diff	1.07978	-1.3007	18.2691	11.3263	0.578201	2.92338	6.14788	4.27358	9.73981	4.45611	1.56429	0.411182	-4.36086	1.68267	1.57893	-0.649346	4.59203	-1.10858	1.15547	-1.35225	-6.92575	1.84953	-2.09769	-4.76684	-3.13855	-5.77615	1.44691	-2.77382	-3.25992	-1.58886	4.94884	3.67578	1.43621	10.6427	4.23658	3.05711	2.64058	14.7072	0.207506	0.383847	-5.03465	3.30568	1.41164
ASC52telo	2.26715	-0.393501	13.456	10.032	-2.77024	2.40521	4.90087	6.68659	9.74819	2.91025	1.95965	1.04049	-0.988463	3.19291	3.26507	-1.56762	2.31925	-2.32867	0.626807	-1.35245	-8.22533	1.99785	-3.36643	-4.39633	-1.76142	-4.58611	3.20995	-1.7837	-0.943173	-1.61546	6.10194	3.55276	1.30144	7.83468	2.47671	3.45886	2.28882	13.8138	0.559599	1.7274	-4.3954	2.56342	1.91984
AsPC-1	2.53528	4.24168	3.29242	8.84696	-4.35975	2.45324	2.57758	5.51315	11.1884	2.61268	2.69498	-4.69428	-2.41639	3.92974	2.82219	3.09408	-0.030871	-2.38885	1.20472	-4.5055	-0.452319	5.13998	-2.09754	-1.89873	0.935245	2.98561	-0.0425593	0.385862	4.09033	1.99742	4.07992	-1.87471	-1.82589	5.00018	7.30263	6.5832	-1.46716	7.64554	1.9083	4.20254	-0.8867	1.52557	-0.19388
AU565	-1.57952	-0.774245	-1.83898	4.75569	0.346833	0.62263	-0.902934	-2.18063	-0.025279	0.602689	-1.39987	-0.459586	-9.28696	-2.10286	-1.19859	2.12078	-1.34762	4.57936	1.71746	1.27016	7.06975	0.277315	-1.52664	3.37803	0.258738	0.839422	-0.700516	1.23393	-2.27721	1.31961	-1.10106	1.12529	-0.76286	-3.45757	-2.50158	3.42018	-6.43011	-3.28063	-3.15368	-1.50593	0.847116	-0.488816	-6.84208
B-CPAP	2.01789	-3.77344	3.8419	8.55598	-3.48282	2.69584	7.67042	-13.3916	13.1769	1.69601	4.29221	-5.81608	3.29026	0.389597	3.18855	5.47549	6.85796	-6.62473	3.02896	-4.26034	-1.88209	2.43587	5.6081	-3.69056	-0.649118	0.623402	1.21206	-0.756208	-0.76022	6.97749	4.62519	1.15783	0.337908	10.3337	5.40061	6.50494	7.34975	20.0649	4.60366	3.18886	-0.31349	-4.67035	0.345524
BC-3C	0.707502	3.47355	-1.69694	-1.38299	-1.65528	0.704645	3.67963	-0.487509	0.947675	3.08156	0.228997	5.87986	-1.48037	-0.725767	-1.86307	0.922543	-3.2434	1.87316	2.7757	3.87651	-0.015556	0.907428	-1.58813	6.37234	-0.566945	5.27555	1.62513	5.71475	-4.13262	-2.79777	-0.26968	-0.14815	-0.206646	4.23165	1.61625	4.27227	-1.29447	-5.97185	1.57819	-5.07238	2.25752	-2.02925	1.17591
BCP-1	-0.453244	-3.06027	-2.33072	-7.6767	-0.507418	-3.86213	-7.70236	-1.77684	-3.23644	-5.42854	-3.39797	-4.15234	-4.16009	-5.68252	-0.776753	-3.48565	-0.837556	4.04641	-3.85745	0.342543	1.33182	-2.31961	-0.418872	-5.06376	3.77355	-0.392118	-0.984048	-1.20196	-0.142286	1.44748	1.02613	-0.828331	-0.807665	-10.492	-8.43258	-2.654	-8.05714	-7.99239	-4.12926	-0.228643	-0.223413	-0.286814	-2.41665
BDCM	-2.71254	-3.59511	-0.0840613	-6.92045	-1.41857	-0.392498	-5.22808	-1.08806	-2.91643	-7.44532	-0.793615	-3.60727	-3.25817	2.19867	4.29182	1.5667	-1.75116	-0.0176038	-3.77741	1.50523	2.68765	1.9546	4.6747	-1.52327	-1.39033	-0.848915	7.05373	-0.654275	2.11406	0.535391	0.953834	0.00558736	1.8196	-7.79701	-9.25314	-3.42457	-8.12361	-3.4169	6.0118	1.92125	9.15286	-1.20336	-2.8869
BEN	-0.325601	-0.992491	0.750171	3.1968	-0.510106	1.26413	-0.256637	-10.7322	8.88592	-0.418553	-0.606198	-0.408283	-3.73398	-5.13944	-1.45309	2.98922	1.73648	0.743245	2.24679	0.778559	1.47226	-2.25667	-1.51082	-1.48069	-0.0435971	-0.945772	-3.22282	0.738687	1.43722	4.77357	2.79421	1.51018	-1.98922	3.70321	3.46567	0.682814	-2.30939	6.08644	-3.37467	-3.46016	-1.40561	-0.131983	-1.8055
BeWo	-0.385689	-0.866491	-2.94408	6.3695	0.530995	1.6057	-1.78915	4.20997	-3.91369	1.51928	-0.902196	1.68437	-3.73715	-1.44261	-1.69635	-3.27238	-2.05078	3.86577	2.34056	1.88158	2.87297	-0.380718	1.61924	1.88553	-1.87145	-3.81426	-1.38485	-2.92111	-0.998345	-0.296607	0.516849	1.85308	-1.43446	-0.605167	0.0970298	-3.62411	1.70192	-2.37876	0.279963	-0.592155	0.386929	-2.18135	-2.39834
BFTC-905	-2.86081	5.08022	-2.46633	-2.6245	-2.62866	-1.19783	3.30247	9.06376	7.23311	-1.92573	-0.444456	-0.853079	5.26219	5.24323	2.0264	4.40079	1.03015	-1.17048	5.07845	1.03106	2.58977	5.83493	5.86533	5.26753	0.120617	1.74381	1.57024	0.480892	1.3744	0.514284	0.916507	3.63287	-1.43414	0.556852	0.731488	6.63624	-4.63774	1.36928	2.77993	1.55752	3.51391	3.39879	1.49908
BFTC-909	-2.83445	-1.77025	0.628634	8.482	0.862889	0.528897	3.05943	-6.03572	3.14402	3.42547	0.978253	0.272214	7.93239	-2.04563	0.141862	1.05168	1.4764	-0.841674	3.11656	1.532	-1.69982	3.13171	4.02012	4.85502	-0.216788	-0.559673	0.412631	2.45701	1.14733	-0.106186	1.02467	1.77523	0.719939	7.29311	4.61329	3.22626	7.56031	13.4557	4.95055	-0.133258	3.34534	-1.23786	2.06053
BHT-101	-3.18229	-1.11595	1.06829	1.30953	-4.1198	2.20917	5.62273	-1.7869	13.1876	-2.57023	-0.508331	-0.396164	1.83364	6.67615	3.69784	3.88968	1.21152	-1.82571	3.88474	2.00296	-2.71188	4.36766	4.01417	2.43564	-0.481334	-0.550341	2.34222	0.160497	-0.592373	2.19513	8.5177	2.2241	0.905112	5.29519	0.844861	10.0321	1.96153	12.9451	6.67077	2.33434	7.07636	-2.54804	0.977367
BHY	-0.337057	0.870413	1.74321	9.84076	-3.49834	3.77964	7.03607	-2.45536	4.96794	1.23154	3.7312	-1.37557	2.64158	10.2101	7.96332	8.96143	5.17702	-6.49207	3.48775	-3.06125	2.21785	6.06758	6.94741	1.34741	-1.82911	-1.13392	7.59827	1.22726	0.882327	0.397001	1.25096	4.36296	-1.50409	5.94412	3.83974	5.53041	3.08768	13.3817	6.07553	4.1214	3.24201	-2.14944	2.52722
BICR 16	1.04174	2.49139	3.5538	7.95003	0.13464	-0.444013	5.60269	1.12798	5.90077	3.47283	0.840943	2.98918	-0.19661	-2.95249	-1.34286	0.984024	0.750136	1.8686	0.189663	2.10965	1.39394	4.31142	2.45187	4.65139	0.591314	6.05084	0.38518	2.93258	0.395083	-1.17094	5.02219	1.23693	-1.20464	6.48927	7.31635	9.16583	6.40249	4.16611	4.53925	-1.97003	0.438348	0.178251	0.701298
BICR 18	-0.0922938	4.31677	0.557421	4.10874	-0.127521	3.24967	2.23879	-0.671819	2.36271	4.55073	4.02708	1.56365	1.1086	-3.11098	-2.32093	-0.936021	0.0555581	-2.77689	4.03726	0.2926	-0.349976	0.0288948	-0.13951	-0.0994055	-1.6121	-2.37891	-0.501612	-0.213199	-5.07054	2.30804	1.42481	2.44983	0.380621	3.36635	6.94308	2.20236	3.86255	3.45922	0.819041	-2.2511	-2.23771	-1.82181	0.220309
BICR 22	3.0639	3.34665	3.66715	11.5371	-3.52065	2.74381	4.98546	1.62254	8.32408	4.55846	1.36221	-1.11772	-5.0184	9.70826	8.96106	8.65608	2.71403	-0.727864	3.05821	0.783386	7.35867	7.07566	3.58086	1.90484	-0.00524134	3.79723	7.13254	1.83261	5.81581	-1.42444	5.70752	0.887152	-0.469609	6.45917	10.724	10.2652	2.06471	12.1016	7.82585	2.79533	1.80178	-1.84452	0.952977
BICR 31	3.06532	4.09809	3.61065	12.6798	-2.92895	3.18201	6.58574	-6.63541	7.12201	5.21213	2.93752	-1.71021	-3.38379	-1.4213	4.10445	2.77108	5.36056	-2.39986	4.15603	0.121173	3.83209	5.55342	2.87614	5.43004	1.76035	5.74758	2.48433	2.33924	-0.382571	1.74536	2.73641	1.23719	-0.306913	10.1002	10.0102	10.9345	5.5125	8.03907	6.6092	0.757944	2.55161	-1.27805	1.94128
BICR 56	5.73375	3.731	5.80692	12.5551	-3.07926	6.28082	5.63009	7.83039	10.597	4.11318	4.76587	-0.568425	-4.83559	4.1292	7.72849	1.43654	2.90119	0.493921	2.77931	0.238951	8.14195	5.98257	5.47114	-1.05135	-1.97741	1.46741	4.49725	-0.86452	8.81401	0.187342	8.152	1.86377	0.323755	7.07828	10.5565	7.80504	7.40948	14.7474	9.57759	4.56784	1.54033	1.24643	1.72317
BICR 6	3.45603	2.82755	3.96822	9.51266	0.658219	3.28052	5.5629	-0.36419	2.62085	2.30307	-0.524469	-0.488961	-3.20128	0.123377	3.15316	3.04891	1.04048	-0.964103	1.66077	-0.103387	5.81285	4.98655	5.85098	3.89627	0.853115	4.96295	1.34688	1.23719	3.82559	2.48309	1.70225	-0.323611	0.0913771	6.33942	10.1221	7.97425	4.72763	3.75897	7.5598	-0.158557	2.74368	-2.64072	-0.295717
BJ [Human fibroblast]	3.33547	2.99923	7.19714	9.65666	0.313602	2.77982	5.86024	11.6947	-1.62318	4.66674	2.10973	7.98668	9.45158	3.83083	1.53585	-6.66164	0.843424	0.0186315	0.896503	2.32791	-1.85727	0.27878	-2.04926	0.665347	-1.00961	0.366011	1.4641	-0.138397	1.45049	-4.22204	1.38498	0.199876	0.913333	5.47196	7.24298	1.18512	13.2071	1.24038	0.199935	0.10832	-4.77953	6.66692	1.34519
BJ hTERT+ SV40 Large T+	0.987489	2.24859	1.00674	1.10283	-0.973363	-0.374007	3.80694	8.66207	-3.748	5.16324	-1.85794	8.87639	4.78265	15.6539	8.93153	1.24298	-0.480799	1.54659	-1.10078	2.23464	-1.71498	0.499112	-1.22032	0.958809	0.855514	2.14298	6.49424	0.78629	0.57908	-3.61152	-1.59646	3.5247	1.96178	1.25269	1.56764	-0.753776	5.71964	-7.33997	2.99304	-2.70787	-0.377368	0.49458	-0.778794
BJ hTERT+ SV40 Large T+ RasG12V	-0.39129	1.04881	2.36183	4.35492	-3.08129	-0.295746	3.81725	9.40143	-0.750031	5.21841	0.859741	7.53741	2.01745	15.9549	9.53955	1.56423	0.0192127	1.16343	-3.8871	2.18053	-2.94635	1.53425	0.272291	0.127915	0.618804	-0.483716	8.3295	0.0892065	2.54229	-6.20486	0.809635	3.10138	2.15949	3.92919	0.345496	-1.34731	2.23567	-1.28863	3.09927	-1.50514	-1.82107	3.1193	-0.465258
BJ1-hTERT	2.5415	1.27067	7.05534	13.0633	-6.03744	2.90767	7.71252	8.01144	6.51817	6.01467	3.25152	2.87681	1.2956	6.05256	5.45826	-1.65662	1.73816	-1.64222	-1.29345	0.23778	-3.6721	5.40508	4.27354	-2.72489	-1.23096	-1.40851	4.42608	-1.73089	4.80445	-3.43593	3.01184	4.70167	1.44605	8.76459	5.44205	1.48536	3.71717	8.79099	5.94484	0.145242	-2.41995	6.38166	1.35622
BL-41	-6.58336	-2.39657	-7.27123	-17.7501	0.153413	-4.19074	-7.55766	-0.296764	-8.05353	-8.20851	-0.4816	-2.51134	0.240875	-5.01755	-2.60506	-1.23254	-2.59836	6.43183	-2.23603	0.793892	5.53376	-1.92823	2.53224	0.45438	-0.732099	0.631767	-0.0871561	-0.453942	0.294528	0.411446	-4.07796	0.549511	-0.885588	-14.8538	-9.55334	-6.9503	-6.29268	-10.2684	-1.32741	-0.990597	5.93515	-0.825962	-5.72424
BL-70	-4.99563	-3.13065	-7.67192	-15.6352	0.367566	-3.86407	-8.84153	-1.9056	-9.76494	-9.65257	-1.36914	-4.2727	-0.428307	-4.28421	-0.694999	-0.643432	-3.06224	3.85002	-3.84285	0.200629	4.8345	-1.6694	1.9926	-1.2986	-0.677332	1.452	0.880087	-1.26315	0.723609	2.19896	-4.35912	-0.315892	-0.861248	-15.3741	-10.4427	-6.35409	-7.87315	-11.3025	-1.3755	-0.690056	5.3079	-2.07895	-4.3788
BT-12	-4.47833	-0.266628	-4.24183	-5.03382	0.464125	-3.26404	-3.81918	-1.99333	0.362703	-2.14714	-5.43251	5.07988	-2.21872	-4.06708	-5.67046	0.31339	-2.7171	3.37	1.30872	0.400187	0.259532	-2.88377	-1.77458	3.87082	2.94221	1.54437	-5.86496	0.117913	-2.74821	0.828811	-2.52764	-4.56768	2.81197	-3.81947	-7.14219	1.0497	-5.50536	-7.38062	-3.86076	-4.8391	-2.08157	1.50795	-3.98782
BT-20	4.91254	3.86381	-2.81311	7.45641	-0.496999	-0.942757	2.19636	3.18452	-3.44899	2.77975	0.294739	1.67108	-7.6295	1.47015	1.76491	0.626265	-0.527716	-0.533692	2.58511	-1.27574	4.82373	-2.51794	-1.7187	0.215547	0.822485	1.31117	1.94152	-0.559265	-1.98569	-0.0693212	-1.07803	1.24949	-0.530338	-0.313895	3.50575	3.05245	-1.30631	-4.94779	-2.0289	-3.15568	-1.46418	-1.06233	-3.42411
BT-474	1.91957	-1.9692	-2.35108	1.68289	1.87319	-2.16061	-3.49547	-2.21772	-4.8964	-1.74065	-1.62111	-0.674994	-9.87491	-5.11327	-2.61466	-0.951798	0.273821	2.15844	0.34698	-0.822529	2.94854	-4.60085	-4.42511	-2.15592	-0.740273	-0.580717	-3.17158	-0.690595	-1.81346	3.79725	-2.99402	-0.0373532	-0.885956	-3.22803	-3.44178	-2.76312	-3.71717	-5.73461	-4.39601	-2.09604	-3.40778	-1.45074	-0.518367
BT-483	2.82467	-1.05075	0.21819	8.14546	2.44876	1.30954	-1.57236	-8.75711	-0.997747	1.67759	0.463506	-1.41739	-9.02443	-3.29788	-0.737197	2.53061	5.50016	-2.2452	3.12461	-1.15531	1.05837	-3.45373	-5.06599	-0.935551	-1.67686	-1.7791	-2.63857	0.160471	-5.91691	9.61205	-1.74652	-0.292061	0.298169	1.91615	2.57939	0.38483	1.39993	5.56259	-2.79187	-0.651201	-2.28142	-3.76277	-0.677459
BT-549	2.11933	2.76797	1.80869	2.24469	2.56654	-0.511818	0.359411	6.69918	-3.95422	4.8477	-1.57853	6.83696	3.24682	-0.688307	-3.32556	-2.28889	0.348656	2.52184	-0.113264	2.85842	-0.956146	3.3637	2.10849	3.36779	2.01677	0.853362	-4.09762	3.16963	-0.79702	-3.15371	0.23172	-0.179735	2.76234	1.60036	2.47824	2.03145	4.79474	-4.56698	3.02794	0.289727	0.207444	3.17116	2.09149
BV-173	-5.36996	-6.09642	-5.84218	-8.25213	1.74081	-4.57504	-7.72234	-2.95812	-4.48124	-7.41574	0.53208	-7.91527	-1.76023	-2.66811	2.46471	0.897275	0.798787	0.738864	-0.7067	-3.33915	4.69286	3.25271	3.7981	0.037835	0.740339	-2.55307	5.04445	-1.52542	1.34428	2.28428	-2.97507	0.430514	-4.52564	-9.4398	-6.98076	-4.16482	-8.23137	2.02078	0.585451	1.30126	6.91568	-2.83232	-4.19911
BxPC-3	1.38588	2.58375	-2.18228	4.10984	-4.25527	0.338662	6.31278	0.217551	7.05363	3.02024	-1.62242	1.14226	0.304202	3.86199	2.95182	6.52249	0.464911	-0.481626	1.8697	0.764441	4.78082	4.18373	3.37518	6.14847	2.3917	9.1126	3.11206	5.39798	-1.67749	0.338244	-0.548632	0.00251457	0.494917	3.91669	5.40619	7.77813	-0.654699	-3.62662	4.94618	-1.15923	6.36679	-1.60148	-1.96922
C2BBe1	0.468143	2.87211	-1.02047	1.95963	-2.16422	2.78227	0.38655	9.45851	-1.01486	2.49848	-1.75711	4.80869	-1.1682	-2.01424	-3.52192	-5.52093	-1.51847	4.22507	2.22194	1.13556	2.36308	-0.912877	0.772711	3.98608	-1.51726	0.578949	-5.21974	-1.04644	-0.954125	-2.65212	-3.86868	0.825021	0.362292	0.963996	-0.496682	-4.38003	-2.43633	-9.47911	-0.332385	-2.97722	-0.723614	3.09381	-1.88384
C32 [Human melanoma]	4.05962	4.31117	2.80966	4.80386	1.8516	1.22356	4.41152	7.94957	4.79141	3.53994	0.269423	3.07974	3.69	1.53299	0.830882	-0.835738	-1.70804	-0.400533	-1.41484	-0.241254	-1.64768	1.66664	1.63435	0.405331	-1.02362	-1.62522	1.56584	1.75828	0.424978	-4.01214	3.73414	3.03821	2.3209	7.01713	5.70624	1.14198	3.51392	2.76306	-0.473676	-0.243469	-3.91372	7.74779	2.36137
C8166	-2.90774	0.196884	-3.31737	-11.4324	0.119005	2.69176	-6.13525	1.16337	-3.75	-7.90147	0.316486	0.308214	-0.189251	-7.55373	-1.29514	-2.97653	-3.74223	1.43349	-2.96748	3.77849	1.90563	1.07243	5.32969	0.287046	-1.95083	-1.61258	-1.91814	-0.50793	2.86451	-0.394238	-2.67902	-0.278875	1.96998	-12.5652	-6.92925	-6.29306	-3.05853	-3.85326	4.77508	3.66389	7.45522	0.72786	-2.06516
CA46	-5.1913	-4.95217	-2.4267	-9.45182	-0.16551	-2.77373	-7.52716	-2.83524	-3.22086	-8.48471	1.30673	-10.0619	-2.41158	-4.46696	0.17102	-2.99579	-0.421323	0.229242	-3.5146	-2.58805	1.36063	1.42903	2.72131	-7.26171	-3.15508	-3.30137	1.11202	-4.95587	3.18429	1.6893	-2.5342	1.17474	-3.75967	-10.1821	-7.23578	-7.21271	-6.85676	2.11442	-1.63737	3.32283	2.09825	-1.47835	-2.39903
Caco-2	0.775198	1.75352	-1.08759	4.60043	-2.66044	2.88034	0.810416	3.67458	1.0206	2.21257	-2.99552	3.02192	0.0187166	1.36473	-1.2459	-1.48836	-0.901169	4.24131	2.1513	1.20438	3.5384	-0.0443217	0.975631	5.23742	0.581152	3.98679	-4.26392	0.288358	0.333318	-0.485399	-2.77337	0.446924	0.365055	3.40049	1.91998	-0.320865	-1.62106	-8.34101	1.72064	-2.38408	0.539509	1.17066	-2.89225
CADO-ES1	-1.44034	-4.92761	-1.70834	-6.0618	2.1488	-0.91298	-2.96887	-11.5736	-0.233769	-1.32402	2.22556	-4.15961	1.60484	-6.2599	-5.29619	-0.21543	2.96599	-3.20839	3.27617	-0.544052	-0.423882	-3.78257	-2.36856	-1.31498	-3.35331	-3.63452	-6.62686	-0.82037	-3.99383	5.04517	-1.71602	-0.0755082	-3.21249	0.155893	-0.479756	-4.56139	-1.04941	5.02057	-5.87502	-1.04833	-3.21098	-2.53116	1.72165
Caki-1	0.746012	-0.0368578	3.69036	6.78087	-4.31134	0.0431821	1.99733	1.27596	8.34073	-0.276776	-3.13435	2.24882	-3.98878	-0.651293	0.768966	-0.764323	-0.626835	2.01368	-3.18851	4.08541	-3.31083	4.24466	4.32201	2.19959	5.7892	7.48642	1.51782	0.899265	5.26605	-0.722932	7.06759	-1.63584	3.63047	6.9547	1.01129	6.07711	1.52963	-0.0987726	5.06842	-3.57505	0.20757	-0.706105	-1.38951
Caki-2	0.671256	0.196626	-3.66532	3.64282	-1.53108	3.22212	3.01499	-3.86906	3.44843	2.61885	0.456275	2.98022	-0.233179	1.14884	-1.75738	1.08106	-1.24333	-3.2645	0.625998	1.43698	-2.64612	0.690639	-1.07365	2.02986	1.58062	0.497692	-1.20253	2.36128	-0.58683	0.583715	-1.68217	-1.62952	1.68766	8.23482	5.79243	-1.65227	-0.276528	1.543	4.03978	-1.96281	-0.701736	-2.96338	2.70956
CAL-120	0.0568368	1.01558	-0.124484	2.96852	-4.51007	-0.421702	2.89258	5.81576	4.46906	1.37418	-1.52624	1.48353	1.01208	-2.26051	-3.46072	-5.31641	1.00199	-0.377607	0.171677	-0.521208	-2.61699	2.53429	-4.10187	1.62559	3.34986	1.41244	-3.75691	0.693502	-1.7555	-0.646555	2.96032	-5.25283	-0.232505	6.4237	-0.715788	4.58399	-2.12661	-0.934842	-1.01976	0.0230895	-1.55704	1.43095	-1.55274
CAL-12T	1.22328	2.17499	-3.62021	4.38188	-5.92326	1.27206	5.11281	5.20783	1.8551	1.76354	-0.959711	2.79875	2.88662	1.31284	-2.67299	-0.71202	-3.33029	-1.98064	1.49083	0.593049	3.00943	1.96378	0.029792	4.74754	-0.378322	6.88109	-2.69661	2.80279	-0.587595	-1.8423	-2.6001	-1.22889	0.629775	0.400433	1.00095	4.56576	1.47422	-5.99897	4.11589	-1.85674	5.75253	-1.48054	-0.246251
CAL-148	0.0458201	-4.2023	-4.96847	1.83963	3.69932	-2.14928	-4.35163	-10.8399	-7.67331	-1.85232	-1.91462	-4.2375	-10.6172	-8.23402	-5.06331	3.11356	0.923494	1.67175	1.34266	-2.39964	3.91774	-3.40106	-3.74912	0.70405	-0.707606	2.874	-6.38503	0.501434	-3.70622	5.14706	-4.75652	-2.62162	-1.2369	-2.69254	-2.18934	-3.84412	-4.5539	-1.53533	-2.06582	-3.28345	0.657907	-4.45758	-1.78638
CAL-27	0.958532	4.28081	2.61494	6.59933	-3.5723	2.88658	3.85176	5.39886	2.85079	3.2295	2.14265	0.504016	-10.0131	12.8366	13.5112	6.95802	-0.249666	-0.488866	-0.161952	0.797764	2.82036	7.89309	7.44665	-1.02347	0.306267	-0.329829	13.6103	-1.06489	3.0544	-2.38611	5.31456	5.10283	-0.879876	4.77623	-0.608143	8.93448	-6.25366	-0.0837214	9.55913	2.5899	1.77655	1.74816	1.17043
CAL-29	6.11412	6.62486	1.75343	11.7835	1.09862	3.34404	5.61895	7.39346	0.146811	3.8024	1.52409	2.44231	-3.315	3.44093	3.89048	1.40415	0.854396	0.0260188	-0.608028	0.554719	4.79887	2.91681	3.19095	3.19058	1.03515	3.39273	2.55959	3.15338	-0.299623	0.469727	-3.71563	1.32959	0.482505	3.50024	9.10473	2.36998	5.39514	-2.87646	5.86681	1.07465	1.97537	1.92872	1.47256
CAL-33	0.638645	1.70606	0.91263	10.6679	-3.44137	2.17848	2.89848	-4.71372	3.75421	2.64189	1.19588	-2.72631	-9.20767	3.87601	7.7868	6.12533	1.72017	-1.40714	4.70475	-0.945921	3.789	5.2646	6.46642	2.3664	-0.978809	2.64577	8.76236	-0.301111	1.12078	1.39235	3.21559	3.24387	0.6283	4.8383	1.95693	8.83734	-3.73156	8.99348	7.29581	-0.135137	2.95632	-3.90399	-0.533989
CAL-51	-0.601115	0.776543	0.192472	2.9023	5.17329	2.93715	-2.36968	-4.74884	-6.56348	2.34978	0.793835	-2.69699	-4.07507	-1.73396	-4.41851	-1.40823	1.11722	-4.46966	1.15294	-2.46272	-5.48224	1.9269	-1.82529	-4.45378	-2.12387	-6.06419	-7.27719	-2.59348	-2.11679	-0.84039	-4.09409	-1.80076	-0.95959	2.87227	-2.22226	-6.44181	-3.51738	1.4286	-1.99092	0.690428	-5.51566	-2.2112	1.39102
CAL-54	1.20583	0.807218	3.79374	8.11485	-4.75538	6.42754	6.42423	-5.89451	7.30048	3.29288	-1.67675	-1.64429	-1.04187	0.91695	2.70529	0.601703	4.85638	-7.26093	2.68075	-0.756928	-4.32448	1.38129	0.338689	-1.44302	-2.14948	0.717656	-0.174275	-1.14911	-1.856	5.84861	5.41328	-0.493591	-0.048098	12.3092	5.67417	2.01629	5.03298	13.2466	7.32645	3.35845	2.73864	-4.50001	3.60928
CAL-62	-1.24798	1.52385	-3.57195	-2.39766	-0.617609	-2.2062	1.04586	-0.446789	-1.75396	0.106391	-1.32804	1.34199	9.06546	-2.50707	-3.64545	-2.23901	1.28732	-1.74074	-1.33089	-0.0970952	-0.214424	-1.65931	-2.46832	3.18115	-2.00033	3.35599	-3.77288	0.815541	-1.85429	-0.649971	-3.65978	-5.31295	-1.23592	-0.404283	-2.99183	2.22944	2.4704	2.75426	-2.84316	-1.57369	1.6666	-2.82273	-1.25105
CAL-78	3.3369	2.47261	5.7155	7.18503	1.36311	2.52622	3.6529	8.11507	1.04743	5.21142	6.81013	5.2389	3.77347	3.34723	2.56774	-3.85663	0.0637341	-3.5596	-2.44477	0.566067	-3.76418	-0.550113	0.250288	-1.99841	0.110289	-4.64945	0.918323	-1.96839	2.64643	-3.27174	2.50663	1.90284	0.484203	7.42158	7.73347	-0.456306	11.2711	5.33463	-0.192438	2.86052	-6.61787	5.95795	4.17091
CAL-85-1	3.9755	5.36531	-3.04307	10.0959	-3.41064	2.99569	4.46758	6.18851	4.12605	2.64928	-0.573047	2.9843	-3.41139	2.14036	-0.392976	1.83497	-2.97188	-0.33739	-0.330998	2.98501	3.00841	6.43852	4.5684	5.72711	4.83226	6.59063	-2.14066	3.67298	4.99501	-1.06725	0.0819004	-2.47047	1.50212	6.87441	6.49341	6.21859	0.348178	-3.43934	7.1714	-0.94958	4.65204	2.98208	0.805867
Calu-1	1.68187	-0.697119	1.59697	4.44639	-3.6164	1.72325	5.99276	7.75018	-1.12911	8.13239	1.69362	3.97162	3.92191	5.67173	1.28963	-4.69901	-0.830481	-4.34121	-2.78031	-0.439636	-4.33112	0.474297	-3.39375	-2.04427	0.223332	0.183549	0.208333	-0.895496	0.333816	-3.85333	-1.22647	-0.803019	-0.26844	6.95005	5.858	0.968074	4.19354	-0.218068	0.0610292	0.369776	-2.9979	-0.685207	2.58549
Calu-3	-1.54278	3.35712	0.262113	0.528584	-2.90259	0.0185753	1.91923	5.52226	5.85479	-0.366175	-2.71886	1.36626	-4.13731	4.0573	1.57338	2.68173	-3.68108	0.945636	-0.321405	0.634699	1.78769	1.75201	5.23354	2.27292	3.44008	2.87484	-1.56616	2.87786	4.50169	-0.386754	1.32916	-2.73455	1.41469	4.25118	-0.542818	2.52426	-6.20379	-4.82864	3.00681	-0.0929739	-0.00815837	3.62224	-0.842227
Calu-6	2.24837	2.27417	0.609171	2.02344	4.82024	-0.642429	0.5233	-1.00763	4.64557	-0.44688	-2.59163	-0.122837	2.73266	-3.81172	-2.04793	1.56909	-1.96174	-2.31984	-1.7121	-2.1138	-1.44554	0.116538	-0.459786	1.89386	1.8412	1.8621	-3.5473	3.48978	-2.65927	1.83453	-4.29041	-1.3395	0.775603	1.83931	0.0631604	2.66794	-2.50122	-0.946532	-3.73282	0.472998	-1.58694	1.76397	0.280074
CAMA-1	0.300511	-1.87782	0.0117875	3.1205	2.40236	-1.06932	-5.20186	-4.12855	-5.67554	0.107167	-3.20124	-1.72759	-7.36893	-5.49448	-3.74834	0.0818292	0.505458	0.0489852	1.09921	-1.15751	3.55721	-4.13804	-2.86314	-0.274209	-0.0538067	-0.222421	-6.03216	1.18562	-4.10866	1.92144	-6.1732	-2.18222	0.0627754	-3.59471	-0.662069	-1.47295	-1.44785	-3.13419	-2.46576	-0.335525	-1.57454	-2.27131	-2.93239
Caov-3	-0.225626	2.55901	1.25501	3.87935	-1.01674	0.592135	3.74226	1.55717	3.32961	3.22803	-0.00240382	2.11483	-4.52281	7.64842	3.415	3.45049	-0.728333	-2.79482	-1.45868	1.72722	-1.61101	1.99615	0.455884	1.85579	2.34097	2.29815	1.51014	1.75601	-0.527924	-2.00642	0.565736	-0.555334	-1.59396	5.94917	5.64791	1.73654	0.793233	0.59776	0.786546	-1.38267	-6.0223	1.82435	2.1074
Caov-4	1.36441	-1.7881	4.68817	4.55357	0.334075	3.05227	4.47174	-12.8947	1.64663	1.03551	2.54731	-3.55682	-6.10582	5.34964	3.41217	4.84966	4.0107	-3.50869	2.09627	-3.82756	-1.00778	-2.07354	-3.98093	-5.20588	-1.46037	-3.66924	0.276736	-1.08198	-4.59248	5.68625	0.0250384	2.21128	-0.63755	5.71051	2.98867	0.199791	1.51832	5.69762	-2.34256	0.19198	-5.05917	-4.60457	0.64748
Capan-1	-3.53853	3.43365	-1.68685	1.41939	-4.36692	3.05228	1.71435	-2.84055	7.54839	-1.2163	-1.85494	-4.24438	-1.41181	0.305913	0.881338	4.19171	0.34021	-4.61563	-0.0737012	-0.958301	2.50433	3.92496	3.41992	2.59309	1.08478	5.27457	-2.75515	2.45733	4.17449	3.6367	0.661267	-2.27756	-2.08604	3.07039	2.3815	7.02851	-6.38903	1.22167	4.05473	1.13267	3.54492	0.222831	0.952412
Capan-2	2.0035	3.17544	-0.930864	7.68283	-4.49307	1.18742	3.94036	1.86048	4.35517	1.33825	-0.849722	-1.87833	-3.1525	5.04584	4.65129	2.98911	-0.892968	-3.60476	-2.39913	-1.80919	0.573275	3.74056	1.13146	0.593412	1.90997	5.76335	2.17422	2.27707	3.3154	-1.97218	-0.574329	-2.45377	-2.29219	4.75661	2.37479	3.30339	-4.44967	-0.84916	3.30235	0.331738	0.69287	1.633	3.09015
CAS-1	2.38515	0.78308	7.81374	6.38135	2.16042	4.06391	5.67892	-3.71555	2.14681	6.13613	2.36043	5.17041	7.54348	-0.266671	2.96783	-0.590531	1.70775	-3.93283	1.52059	-1.36644	-4.39352	-0.911725	1.40046	-5.53756	-0.0288816	-4.46207	2.75016	-1.1972	-2.79935	-0.322885	1.59488	3.25282	1.90184	9.52207	7.44448	-0.581949	12.5038	10.7295	2.50495	1.24659	-2.26261	-0.704885	3.69139
CCF-STTG1	2.09662	0.8374	5.0639	7.21263	8.01967	1.13502	2.24323	-4.6289	-1.94146	4.9398	4.39544	5.65078	5.4247	0.365668	4.94678	0.257182	2.61435	-1.20953	2.38294	2.02409	-2.52107	-1.42137	-0.807488	4.47992	2.99263	0.937108	6.75762	3.43524	-2.37534	0.178655	-2.015	2.41853	0.331605	4.9603	9.8888	4.77017	8.70741	-0.0316919	2.28962	-2.97267	-0.170954	-1.46811	4.75366
CCK-81	-7.15607	2.37326	-6.15695	-6.24713	-0.919015	-4.14435	-4.93903	1.42768	-2.98023	-4.02937	-3.86726	-2.29545	-6.89912	-4.7073	-4.36936	-0.707759	-2.62844	4.06441	1.30612	-1.65999	1.13118	-0.736903	-1.95184	2.95652	-0.00189909	1.5141	-2.77847	-1.06638	0.424718	0.107235	0.07918	-0.0336981	-1.25469	-5.88066	-7.26498	-2.93142	-13.0254	-8.45238	-5.60066	-2.91508	0.967594	0.207569	-2.70832
CFPAC-1	3.4596	3.19077	2.20552	8.6587	-5.7201	4.90819	5.54645	7.15074	9.30431	3.72442	0.593626	-3.5346	3.33075	7.66792	8.48428	1.15382	1.83787	-5.0226	-2.92449	-2.24001	1.13971	6.28108	5.54514	-3.68416	2.62113	0.589132	2.60064	0.793228	8.58639	0.745317	3.31996	0.366585	-0.445647	6.25367	8.06586	5.1158	1.14691	7.60414	5.75254	5.80004	-3.07874	0.838161	4.55329
CH-157MN	-0.493927	0.255263	3.27173	-2.45156	-1.73681	1.4255	3.48511	11.041	6.31174	3.31327	-2.161	7.28339	12.3311	5.74212	0.984537	-1.08348	-1.16456	1.69507	-2.32705	3.60806	-1.19362	2.56505	4.73463	2.38509	1.23645	1.57584	2.81395	1.34417	1.58428	-4.3791	1.65639	-0.0412738	3.15932	1.36823	-0.613332	3.97331	3.58474	-3.81071	2.37064	-0.744015	3.53433	3.37101	0.190061
ChaGo-K-1	1.2948	-0.120055	-1.59448	5.99372	-0.584566	-1.24242	-1.21778	-5.62816	-1.612	0.264374	1.7203	-3.74169	-7.8337	-2.44149	-0.18673	1.35337	4.02745	-1.5116	3.25902	-2.14108	1.28348	1.41163	-2.56015	-0.741038	0.94718	0.617684	-2.55829	-1.47113	-4.53984	2.25871	-3.29389	0.820563	-1.83851	-0.902446	0.00590416	3.6262	-5.43121	0.251623	-4.007	-0.897323	-3.01267	1.94981	-1.07705
CHP-126	1.57777	-6.73121	-0.137893	-9.4683	3.60155	-2.44764	-3.55435	-6.8635	-6.25696	-1.45442	-1.32868	-1.10503	0.882764	-6.23711	-5.43896	-1.27469	-0.450355	-1.28482	0.508151	-0.752178	-1.31353	-5.36826	-4.80149	-4.60624	-4.28993	-7.97097	-6.99876	-4.00823	-5.01406	1.7881	-2.99003	-1.05626	-0.754559	-5.82684	-3.69566	-10.7916	1.91648	1.94601	-6.49418	0.730911	-4.5416	-1.10913	1.03982
CHP-212	-1.071	-1.62292	5.34578	-3.01153	3.83866	0.242343	1.63222	3.92268	-1.6516	1.55697	1.89208	1.29371	4.82917	-1.05054	-0.345989	-3.13812	-0.99269	-2.06328	2.64831	0.71363	-6.45013	-3.69091	-4.05732	-4.01927	-4.59986	-8.98106	-1.59144	-3.48649	-6.57043	0.173465	-3.10231	1.2401	0.318969	-1.58114	0.0829322	-5.17464	7.06211	3.11621	-2.65418	1.57702	-3.21036	1.82632	3.70742
Ci-1	-6.07082	-1.99355	-6.18242	-14.0093	-2.01824	-3.97204	-6.14477	-1.03331	-5.60318	-9.2294	-1.56615	-2.84661	-0.315766	-1.02441	1.75952	1.29954	-2.89844	6.39076	-3.53605	0.77856	5.74956	0.157317	4.57485	0.0968906	1.58573	1.67229	3.95705	-0.273359	1.95233	0.944389	-2.2261	-0.349848	1.63852	-12.954	-9.3959	-3.33295	-8.40322	-10.6872	1.45359	-0.824343	8.21693	-2.7258	-4.14494
CJM [Human melanoma]	1.02071	3.61745	-3.64807	3.17532	-5.84542	-0.111257	4.83049	8.88999	9.42098	0.859263	2.1722	2.2275	5.74538	0.782127	0.963835	-4.02791	-0.326158	-0.138908	4.76056	4.23682	3.84832	4.0462	7.89115	1.88197	-2.8889	2.15791	-1.61092	1.27837	6.05146	-2.57894	3.59882	2.24457	0.625936	-0.982398	8.51928	6.25937	3.69828	6.64211	5.13203	3.41199	2.23024	0.401294	3.43533
CL-11	-0.51608	4.09606	-5.36141	2.90413	-1.75628	-1.35003	3.73839	2.85217	7.4609	1.06403	-2.84437	-1.85382	5.04148	0.34292	-1.63127	1.52594	0.367036	-1.05994	4.61513	0.10096	1.78429	0.542917	-1.98044	8.06617	-1.48388	6.80771	-4.31637	2.50597	-0.109535	3.14407	-2.65794	-1.19766	-0.877354	3.8646	5.81702	2.13535	-1.3425	1.09486	-2.78688	-1.47437	2.9579	1.20327	3.57413
CL-14	-0.0278555	3.15727	0.824708	10.8906	-0.270004	1.38862	4.40034	0.0114096	7.44727	1.66341	0.849461	-2.52599	-5.02229	0.0611689	-1.04326	2.25819	1.53125	2.91432	3.34179	-2.45978	3.12831	0.866982	1.01345	3.82318	0.000773825	2.63965	-4.98737	0.549093	0.0427045	2.72304	0.596821	-1.17346	-0.465836	3.34643	3.86718	3.15035	-1.60906	2.12262	0.687658	-1.59159	0.00201529	-1.00358	-0.940029
CL-34	-4.72406	-0.634576	-5.06158	0.956383	-2.92887	-3.77144	-1.2168	-0.943904	5.38998	-2.39309	-2.18005	-6.09994	-4.04778	-0.49566	-1.01139	3.29333	-1.41563	0.551997	3.4562	-3.01427	1.92177	1.02266	-0.862496	4.1617	-0.697583	3.47245	-1.03931	0.47501	-0.301314	2.37834	0.400693	-1.4317	-3.06269	-0.50513	0.945389	0.656235	-11.6486	-2.23805	-3.49095	-1.05646	3.24094	-1.78707	-2.15078
CL-40	-0.742743	3.58175	-2.13134	7.00519	-4.49247	0.948124	4.51173	2.17703	10.6579	1.62694	-1.90016	-1.48512	-4.56118	1.63953	0.468336	3.38633	-1.4743	4.60056	3.16896	-0.148471	3.64168	1.60851	-1.27651	3.38723	2.71162	6.99482	-1.21653	3.29872	1.83599	1.41837	3.59045	-0.615252	-0.0992077	1.83021	3.59856	4.36778	-4.9917	-1.75948	2.70406	-0.959605	2.18665	0.533108	-1.36999
CMK	-3.42873	-3.24408	-3.51455	-6.83215	-0.635793	-2.15134	-6.34882	-4.90977	-2.46618	-1.86144	-0.487049	-7.3544	0.0956578	-2.62941	-3.20305	3.78864	2.44801	1.03225	-2.09309	-1.72536	1.83628	0.299544	1.75095	0.507476	-0.0510065	-0.932684	1.98305	1.29743	0.606759	2.60545	-2.55437	1.08737	-0.130044	-6.35577	-5.50179	-3.76749	-7.25297	-0.431196	-1.87071	0.334137	5.11756	-3.37429	-3.48059
CML-T1	-0.804471	-2.63449	-4.30975	-9.04712	-0.180063	-3.12213	-5.54587	-6.17964	-0.163906	-5.15859	2.18648	-10.0577	1.29712	-1.62991	1.69955	2.13472	3.01848	-2.37065	0.138975	-1.24494	0.418193	-0.0223101	1.02264	-2.22208	0.0694039	-5.14236	2.36416	-2.88709	2.81582	4.45123	-0.747856	1.2029	-5.71173	-8.60271	-1.89302	-5.12461	-3.44151	5.66652	-3.48493	4.60914	1.05319	-2.3826	2.32543
COLO 201	1.99424	3.10985	-5.83914	2.37995	-5.22571	0.0138733	2.08556	0.912057	3.26364	0.961627	0.973042	-3.04937	1.35333	5.13018	1.73787	6.02532	-1.41677	-0.261988	-2.49105	-2.22878	3.87229	-1.15847	-1.68679	1.71183	1.97367	4.46801	1.3372	2.52384	1.20386	0.73202	-0.530255	-0.600474	-0.553087	1.32462	4.86186	2.59465	-0.33879	-2.91624	-1.28016	0.869013	1.79986	-3.36098	1.92668
COLO 320	-4.58376	-4.84945	-2.47087	-8.6817	3.96873	-3.35278	-4.97263	-9.08617	-4.28481	-5.80285	-1.30068	-4.86279	-4.12303	-7.0051	-7.61612	-2.00451	-1.94198	3.07854	2.50218	-2.67768	-0.0410845	-3.43859	-4.82234	1.0871	-4.34677	-3.52302	-5.92255	-3.6868	-2.80312	1.10915	-2.04512	-0.483032	-1.19927	-3.22828	-10.1728	-6.69517	-5.20502	-1.32194	-7.66025	-4.46054	-0.852857	-3.68987	-0.98959
COLO 668	-4.0971	0.0319476	-1.04032	-6.71485	-1.232	2.35317	-2.44235	1.62747	-2.6375	-3.75051	-0.83453	-3.49971	-2.94907	-0.0238033	-0.0600832	-1.41655	-2.30801	-1.98741	0.732493	-2.37985	-1.83693	-1.33692	-0.722164	-5.01588	-1.83955	-7.45533	-2.52332	-4.65055	1.47535	1.13776	0.91112	2.29563	-3.77504	-0.861832	-4.58697	-6.10984	-5.11689	-3.02882	-3.05582	0.742175	-2.82321	4.04578	-1.05652
COLO 678	3.42754	1.01254	-0.867982	10.7945	-0.14562	0.44367	2.48144	-3.85368	-0.80037	0.217397	1.3472	-3.43379	-7.05374	1.72853	2.29102	1.55799	2.43246	-3.4192	0.737919	-5.13749	-0.55653	-2.90748	-0.0881004	-1.67378	-1.5079	-0.788902	-1.77132	-0.816493	-4.87309	4.44867	-4.59138	0.370062	-0.626242	1.41743	3.68093	-0.607534	-0.982691	3.37227	-0.180717	2.94044	-1.50965	-3.87478	2.79308
COLO 679	2.29211	4.20111	1.66715	1.83808	2.12196	-1.94435	1.92051	-0.0546501	4.43966	-0.450215	-3.37563	5.62214	5.10715	-2.06393	-4.40007	1.2637	-3.14705	1.61958	2.83705	0.856008	-1.21529	-1.61454	-2.80794	2.04497	-1.20904	1.19339	-2.47569	1.66955	-1.33634	-0.363597	-0.321432	1.10739	2.67513	6.59821	-0.30791	0.658061	0.490635	-1.09503	-3.76584	-2.1431	-0.367916	3.57466	1.7227
COLO 680N	0.700966	2.63155	5.31215	14.8821	-0.424543	4.29192	5.34924	-4.72432	6.71199	2.4992	-0.223759	-2.58148	-2.11024	3.15556	4.26045	1.48638	4.20671	-5.51518	1.71454	-1.15394	-1.18784	5.68008	3.29604	-0.848501	-0.301597	-0.593147	2.67146	-1.7408	-0.545488	1.3335	2.91091	3.09616	-0.836262	7.17894	5.21952	6.87702	0.058326	13.056	5.1131	3.73354	-0.147762	-1.85648	0.547519
COLO 684	0.517952	-3.39876	-3.57157	-6.59678	4.03209	-1.19732	-4.37898	-8.86366	-5.07964	-2.72206	-3.17233	-0.938214	-0.15082	-7.07713	-5.75393	0.116145	1.26782	-0.882211	1.32489	-0.382058	2.00301	-2.74558	-3.42341	0.79504	-3.16097	-3.38279	-8.48433	-1.60733	-1.286	3.68216	-4.70235	-2.50057	-2.24487	0.108292	1.94239	-8.25784	-0.725029	1.18658	-6.03093	-3.23844	-3.93698	-0.424325	1.10646
COLO 741	-3.06715	0.115986	2.61566	0.903525	0.827006	-0.493821	-0.48613	-2.76563	0.659592	1.32839	-2.65621	0.783144	0.513739	-1.67453	-4.07502	2.4965	-1.9292	0.352401	0.496171	-1.77422	-1.44039	-0.845294	-1.46723	0.897251	-0.949528	0.639349	-1.58917	-0.601944	1.01314	-0.880657	1.90951	0.0387953	2.33492	4.31925	-0.590795	-1.8313	-1.54503	2.97664	-1.83377	-1.5944	1.09113	2.07667	-1.19319
COLO 783	2.36933	-1.16763	6.99195	3.5976	1.64816	1.33078	4.96058	1.55526	4.00638	2.83679	-0.0925688	2.10094	1.08847	6.95616	3.08662	3.14215	-1.6036	-1.9346	0.947273	0.211965	-3.01457	0.310203	1.1947	-0.260527	-3.67874	-4.42539	2.41862	-0.803424	-1.21543	-1.56956	2.9923	2.18272	1.50786	10.4244	2.14538	-3.20197	3.37881	4.74303	-0.289158	-0.970341	-2.47181	3.68563	4.19391
COLO 792	-0.628061	0.000421374	-0.293333	3.74468	0.810895	-0.986479	4.3835	-7.41419	2.88013	4.6242	0.964615	1.92904	0.115134	-1.80465	-1.99743	5.03059	1.85179	1.90201	2.92359	-0.513383	1.7529	0.043156	-3.47492	4.96108	-0.614046	6.62488	-1.3489	5.50342	-0.997707	1.97933	-1.1926	-2.25761	2.60399	9.64616	5.41055	1.36368	1.77344	1.81475	2.28541	-6.13201	4.3452	-1.91346	0.951485
COLO 800	3.31204	1.37117	0.0929973	4.25985	0.357681	-1.68675	5.41532	0.828257	2.95496	2.62746	0.938611	4.34215	5.30345	1.36826	-1.21216	2.30131	-2.22276	-1.01977	-0.194389	1.52857	-0.676794	0.681585	-0.262651	2.42736	-0.987618	3.37531	0.2193	3.05145	0.437306	-2.81145	-0.609948	-0.990448	3.65511	7.81563	4.88485	1.62571	4.4702	1.33035	-0.273413	-3.02468	-0.859478	5.18325	2.97907
COLO 829	5.16602	4.50213	4.85743	7.15233	-1.03099	1.20514	5.38803	-1.05361	10.475	3.25642	1.02532	3.72891	3.27231	-0.0287036	-0.308678	4.26721	0.0426832	-2.0638	2.20055	0.415572	-1.61033	-0.219098	0.222322	-0.437886	-3.3446	0.695369	1.82969	2.25749	-1.39255	1.00137	4.52977	0.986985	3.34174	8.89807	6.56287	2.36451	5.28744	8.68037	0.426381	1.16062	-1.09767	4.46435	2.58104
COR-L105	2.01945	4.20053	-1.66873	2.40986	-4.08456	-0.276065	4.96151	0.805993	7.97756	0.740615	-0.857042	1.18889	-0.758245	0.276013	2.36628	2.23153	2.31172	-3.56561	1.66918	-0.691933	1.87894	2.0027	-1.8973	3.8653	2.4103	5.58558	-0.574236	2.81858	-0.145401	1.97633	0.379641	-1.4841	-0.480321	7.63001	4.48339	6.96318	-3.70767	-1.4005	0.86917	-1.81335	0.610877	0.0628183	-1.79822
COR-L23	-4.86716	3.43367	-3.46109	-8.66984	-7.9502	-1.99086	2.41545	7.63709	6.78694	-4.60377	-5.49862	-1.00774	9.73472	0.621157	-1.7128	1.36706	-4.3145	2.61408	1.84963	-1.40587	1.81604	3.77668	1.13388	5.12241	0.456405	4.62674	-0.989223	-0.529922	1.81613	-0.232798	1.72169	-0.91906	0.616032	-1.43696	-5.75682	3.07563	-4.38151	-1.27391	0.599868	-0.72673	6.60101	2.16448	-5.94852
COR-L24	1.46505	-4.68742	-1.35898	-4.75098	3.79271	0.928381	-1.30424	-6.10588	-8.68147	-0.0647599	2.55851	-2.09432	-0.591349	-2.74739	-3.84768	-2.45683	2.12752	-2.87968	1.40364	-1.949	-1.9485	-4.58796	-3.84461	-5.60149	-3.92885	-9.16476	-6.32157	-4.78574	-0.599194	-0.316181	-2.79943	0.54047	-3.95626	-0.340104	0.379663	-9.83345	4.02221	6.08301	-7.14408	2.08073	-8.08231	-0.242941	1.73204
COR-L279	0.303852	-3.57714	-1.30586	-7.59517	3.02755	2.74801	-2.60436	-3.00035	-3.78607	-1.70027	0.621898	-1.48458	1.86726	-2.66845	-4.20366	-4.13347	-0.401186	-0.931449	1.79129	-1.1398	-3.01077	-4.9517	-2.85967	-3.39286	-6.27274	-7.45216	-5.7052	-4.46383	0.436796	1.12482	0.440305	0.325751	-3.54039	0.160482	-2.12577	-10.3374	1.30517	1.59729	-3.97448	-0.418055	-2.8972	1.69494	0.40184
COR-L311	-2.83672	-6.00832	-4.23177	-10.5779	1.93808	-0.363032	-4.30957	-4.19526	-8.49256	-2.96622	0.641967	-2.13726	-2.23045	-5.61222	-4.93388	-3.00625	-0.681062	0.821314	1.90348	-0.402672	0.4782	-5.89895	-4.23001	-2.00363	-1.76306	-6.30478	-5.45279	-4.84676	-0.446495	-1.25298	-1.62485	-0.29869	-2.5189	-5.7675	-6.96018	-9.87879	-2.15661	-1.86736	-7.46288	-1.03699	-2.75417	0.0168357	-1.70663
COR-L47	0.300309	-3.0066	-4.73255	-7.37224	3.17837	-1.66875	-3.49677	-5.32225	-7.83683	-3.60872	-0.246821	-1.33945	-2.00476	-3.90257	-2.58299	0.699438	0.254349	1.23229	-1.29964	-0.8108	0.268635	-3.68261	-1.69432	0.565019	-1.71752	-2.55358	-4.66333	-1.04743	-0.443827	0.83996	-3.85781	-2.38627	-4.02111	-3.2878	-2.52221	-8.27844	-2.13525	-2.44149	-4.10397	-2.10936	-2.94158	2.24024	-0.468632
COR-L88	-0.918403	-1.39638	-3.12436	-10.0077	4.01162	-0.472799	-3.96996	-0.05287	-10.437	-2.82733	0.963838	-0.242815	-3.75023	-1.4297	-3.60727	-5.4827	-0.233842	-1.19667	-3.64278	-2.437	-0.464617	-5.01573	-2.18718	-7.56942	-2.1696	-7.07952	-5.18872	-5.17035	0.5003	-1.17893	-1.0727	0.934784	-3.71919	-3.88498	-3.9834	-9.08823	-1.62485	-4.31932	-5.52707	1.02893	-5.58586	2.64996	-0.452161
COR-L95	0.0511742	-1.11873	-3.0082	-2.34377	2.71529	1.04479	-1.88332	-7.57545	-3.60923	0.717465	-0.552716	-4.69888	-4.12004	-3.64211	-1.1523	0.94916	5.18411	-0.227381	0.496737	-2.40421	0.396031	-1.56374	-0.220686	-2.72995	1.24498	-2.68928	-3.85575	-2.1508	0.574812	2.72209	2.12341	1.74975	-3.91296	2.42139	1.15866	-1.8964	-0.669348	2.97153	-0.096899	0.256875	-1.00082	1.97584	-1.34487
COV318	1.98365	1.75081	5.47147	4.05077	5.89664	3.82317	0.201575	-4.03215	-2.7664	0.162215	0.240936	-0.335756	-3.60101	7.20324	3.07291	1.44011	1.75004	-1.71266	-0.962948	-0.487106	-2.72667	0.99185	-0.487361	-2.93402	-0.0595589	-1.17128	0.709365	0.429436	-3.11847	0.546766	0.169508	0.168764	1.11058	2.49072	-0.26354	-0.482998	1.51042	-1.01549	1.59079	1.68266	-5.66121	-1.75123	-0.0165966
COV362	2.2062	3.6262	-0.817982	2.11196	-1.9841	0.467128	5.29136	-2.60487	6.09008	1.29289	-0.628835	-1.25581	2.98576	5.40078	3.57082	5.52009	0.911926	-2.20448	2.05424	0.725679	-4.05229	2.26137	-3.87438	3.23808	1.45214	4.58073	1.52955	3.14085	-3.97039	3.29493	-1.82638	0.375809	0.530876	7.2886	4.08872	4.79614	1.6818	1.30579	3.81309	0.746777	-1.03168	-0.557487	0.854641
COV434	-2.22683	-1.38874	-0.0113344	-4.85943	3.54732	-1.43079	-5.42897	-0.238137	-7.94143	-3.71458	0.00866445	2.30034	-2.87798	-1.91058	-0.863531	-1.3847	-2.37591	2.47017	1.32236	0.106993	0.086349	-2.0131	-1.35319	1.86149	-0.394098	-1.381	-0.901167	-0.915891	-1.37111	-1.37984	-2.61663	-5.13036	0.390166	-4.63407	-4.48878	-7.1849	-1.56241	-3.76943	-2.2705	-3.44113	-3.18425	-0.235258	-1.14536
COV644	3.31364	5.22974	5.90522	11.7657	-0.601344	4.48174	1.62373	10.3446	3.56286	3.77434	3.49162	1.85799	-5.4807	8.82251	2.06988	-0.881863	-1.55152	-2.45559	-2.50902	-3.31339	-0.492908	1.79883	-1.0458	-2.061	0.880139	-0.658059	-0.189806	-2.41973	5.82345	-2.29559	4.20002	-1.70603	-0.676703	2.19627	3.66757	1.33823	1.13211	-0.464489	1.16337	3.74483	-4.24973	8.74409	1.83762
CW-2	-3.58034	0.824877	-5.06955	-1.25461	-0.146106	-2.71753	0.0903339	-4.33577	1.93743	-3.40493	-1.62107	-3.48541	-6.17469	4.67678	-0.905253	9.22438	-0.948284	3.16727	3.76801	-1.8472	3.93744	0.379749	-0.123579	6.12361	1.47778	6.95221	-0.316937	3.36748	-2.72262	2.47882	-0.606973	-0.472581	-1.52515	-0.83552	-1.05231	1.64567	-10.4628	-7.1368	-1.66098	-4.22252	4.46319	-1.6967	-4.3201
D283 Med	-0.956921	-6.52684	-3.56171	-12.1187	4.83499	-2.58464	-5.19786	-5.25917	-4.32354	-3.09889	-4.62383	-0.543458	-0.441032	-5.96886	-7.65544	-4.53721	-1.49621	0.598027	2.48692	-0.796466	-0.888527	-2.96077	-3.85397	-1.34315	-3.65521	-5.29457	-7.03292	-3.04886	-6.59269	0.217829	-2.96943	-0.624278	-0.960903	-3.90732	-4.52218	-8.42048	-4.83176	-1.81323	-5.81804	-0.800101	-1.3699	-4.92604	-0.641321
D341 Med	0.198024	-6.448	1.59966	-7.92731	4.06799	-0.125779	-3.96532	-4.64848	2.96845	-4.76945	-2.55206	-0.690542	-0.167212	-8.00918	-5.88905	-3.95538	0.198646	1.11756	3.79509	1.28529	-0.547361	-4.66119	-4.61632	-3.80207	-5.37446	-7.34664	-7.67257	-2.93363	-5.6411	2.91671	2.30111	-0.344399	-0.753365	-4.48539	-3.20314	-7.09749	0.946855	5.58618	-7.21391	0.979537	-3.95634	-4.93072	-0.783021
DAN-G	0.16524	1.81112	-3.03409	-6.4893	-5.70985	-1.60628	3.33723	5.99478	4.93393	0.425126	-2.79399	-0.542477	8.53833	1.73988	-2.19606	1.46859	-1.32002	-2.16341	3.45177	1.79672	0.506184	0.895303	-0.975902	5.1187	-0.0095309	7.54878	-0.0293007	5.1164	-1.3892	-2.35127	-0.44301	-2.2857	-0.0214929	1.41392	0.958455	3.57183	-1.24374	-4.12589	-0.44729	-1.24859	7.55782	-3.15486	-0.623338
Daoy	2.6529	2.973	2.63296	-3.98186	1.33948	3.01327	0.661073	8.11317	-6.00936	3.81252	6.35699	8.81265	7.84373	3.50883	3.08661	-5.46867	-3.28601	-1.1978	-0.702853	2.08423	-3.2358	-1.96115	2.57756	-2.17174	-2.50586	-2.72455	3.01381	-0.842836	-0.226673	-2.24132	1.10408	3.30724	0.151291	-1.79782	-0.524946	-5.35257	16.388	-3.91149	2.23248	2.34202	-0.0592305	2.66155	3.01025
Daudi	-5.85934	-4.67564	-4.77648	-11.031	-0.412949	-3.21543	-5.87051	-1.10267	-7.21223	-9.13634	-0.225924	-5.24002	-1.65176	1.53982	2.03686	1.60393	-1.77437	1.65621	-4.63295	-0.724463	2.78645	-0.0696423	2.40049	-3.08318	-1.91144	-2.16804	4.28717	-3.17715	1.32675	-0.0299342	-1.93855	1.07197	-0.505329	-10.1903	-9.65847	-8.10134	-7.22338	-3.79186	-1.65801	1.21637	3.50345	-1.50001	-4.65856
DB	-3.78398	-3.90068	-3.49335	-12.8917	0.512146	-1.80494	-6.56803	1.94944	-8.60748	-6.73332	-1.32915	-2.76369	-2.83889	-5.50864	-3.48065	-4.1377	-1.46622	2.58295	-5.20041	0.440616	0.610923	-2.45727	1.39721	-3.37023	-1.78158	-2.38181	-1.47985	-3.62148	1.87476	0.454118	-0.835504	0.198249	-0.576884	-12.058	-11.2965	-8.64266	-8.48311	-8.11526	-2.49471	0.685791	1.48738	-0.325175	-4.73292
DBTRG-05MG	5.7969	3.22084	6.41526	10.184	-1.02668	1.41258	7.51814	-2.40265	6.31471	3.8829	2.79835	2.73713	3.12844	0.774849	0.283289	-1.42382	0.606553	-1.10954	-0.138976	1.81579	-6.53418	-2.0986	-5.42782	-1.00679	3.67935	1.78607	1.0139	1.82676	-1.37953	-0.794844	3.11158	-1.61246	0.782899	11.8393	4.16351	1.34328	8.3484	6.14798	-1.31196	-2.53575	-5.12947	-0.824796	1.90906
DEL	1.49715	-2.74136	-0.983015	0.604662	-1.29168	-0.878589	-2.67412	1.24942	1.39463	2.18358	0.478249	-2.60306	3.28099	0.387926	4.89666	-0.596423	7.66988	1.75458	-0.959292	0.903861	2.34132	3.98432	7.28953	-0.798467	7.31546	1.92288	5.62851	0.235935	6.04637	1.51347	1.82848	2.73528	-2.12217	-3.29329	1.23884	8.78811	-1.74568	7.42556	2.31338	1.86385	2.53279	0.376203	0.784868
Detroit 562	-1.02737	7.11478	-0.557576	-1.10493	-2.03676	-1.05198	2.06515	11.056	2.4682	0.807851	-3.0873	5.59361	0.0201337	2.1043	1.6433	-2.16326	-5.97368	2.90285	0.776151	3.63538	2.11668	2.62569	2.96501	5.04846	2.05692	5.23767	2.58593	1.10006	1.57754	-3.16579	0.606804	-0.124181	0.248686	-0.735035	-2.5006	6.93904	-0.814336	-11.7526	3.75602	-2.58599	5.51202	1.87588	-0.226227
DK-MG	3.45925	2.23989	10.1201	10.7019	2.6244	3.86218	3.90018	2.72488	2.71866	3.9572	5.12558	5.21106	6.66197	1.88694	1.90301	-3.01649	3.51401	-3.9107	1.87362	1.02229	-5.97349	-1.14525	-3.15382	-4.4144	-1.54968	-4.60631	1.32382	-0.0515577	-2.0875	-2.6336	3.14367	1.65008	1.83437	6.59705	4.58142	-1.42753	16.1605	10.8299	0.177966	2.31251	-5.1536	5.48405	3.76266
DM-3	5.52169	3.32344	13.0114	14.2896	-1.99043	4.44784	8.11869	3.76083	9.50568	6.03857	3.54509	4.38994	6.81476	1.61124	0.617886	-2.30142	4.67585	-2.24344	3.01911	1.77152	-2.89723	0.0473863	-5.44765	0.53223	-0.306183	3.72187	0.261313	0.927736	0.245366	2.20732	6.3853	-2.51438	1.97526	11.4027	10.1063	3.14623	12.0091	7.84089	2.82734	1.55283	-3.03253	4.49437	2.60945
DMS 114	-4.12654	-3.52633	-2.28108	-5.8818	6.89651	0.561475	-4.5692	-6.95778	-7.19347	2.61632	1.91795	2.35959	-1.41733	-4.50489	-4.18207	-4.00111	2.14538	0.028152	2.43712	-0.0986196	-1.66567	-4.14427	-3.34317	-4.71401	-2.2213	-5.21473	-6.24455	-2.45495	-4.74564	-1.33134	-2.71466	-1.49559	1.51386	-1.64294	-5.4361	-7.33129	1.5563	0.649731	-4.14364	-3.00389	-4.96904	-5.05155	0.262107
DMS 153	1.35064	-1.3942	-0.73658	-4.96599	2.93767	1.74143	-3.47907	-0.0918269	-6.51803	-0.237248	3.85518	-0.845555	-3.48238	1.34957	-0.375974	-3.23744	0.329011	-2.28359	-2.95129	-1.67187	-1.69186	-4.14441	-1.26652	-7.37906	-1.29147	-9.38379	-2.12103	-5.0938	0.872575	-2.33376	0.511115	2.31575	-1.74558	0.267519	-0.954463	-7.27056	-0.130422	-1.12796	-3.58666	1.90667	-5.5122	1.99222	2.06213
DMS 273	-5.9499	-0.827185	-0.840872	-15.6627	2.64482	-3.1925	-1.44749	-1.60009	-3.0369	-3.89746	-3.58789	1.45906	-0.194171	-4.64014	-4.9033	-3.19505	-3.29826	4.75003	3.97941	1.8748	-3.40458	-3.94859	-2.83852	1.81821	-4.02342	-4.01876	-6.07674	-2.34717	-6.07632	0.983269	0.796729	0.953604	-1.3976	-1.60264	-8.7645	-8.50661	-1.03435	-4.92609	-6.74806	-5.65294	0.337683	-0.0215472	-2.67728
DMS 454	-3.37106	-2.80077	0.411972	-2.07891	0.316575	-1.36639	-3.05812	-4.96532	-2.00624	-0.333249	-2.76813	0.302058	-6.52	-0.503849	-1.18711	-1.03039	-0.401593	2.44218	-1.88836	-0.130537	-0.281756	-3.41643	-1.9234	-4.23442	-1.90784	-3.86325	-2.44959	-3.23462	-0.472883	-0.83373	2.00923	2.87357	-2.61674	2.61572	-2.04228	-5.43414	-5.84655	-2.88935	-5.50903	-2.383	-4.07926	3.22399	-2.27578
DMS 53	-3.76738	-0.80337	1.21668	-2.96019	0.238062	0.531797	-0.866901	-0.35756	2.44144	-1.49734	-0.290127	1.29245	-2.92123	-1.6864	-0.588132	-4.16586	-0.21904	1.7004	-0.702029	-1.75784	0.794475	-3.87944	0.918761	-4.35397	-0.16293	-5.4762	-1.30249	-4.18083	0.38741	-1.80712	3.92507	4.10169	-2.32909	0.777588	-2.0029	-3.42228	-2.75742	-3.1702	-4.84495	-0.24463	-2.14611	4.61117	-1.27773
DMS 79	1.57019	-3.38967	-2.09954	-6.50077	5.27505	3.00457	-2.26273	-3.5609	-8.56222	1.86343	4.32006	0.673884	-2.20316	0.216078	-0.616771	-2.72118	0.528199	-3.29925	-1.79026	-0.628185	-1.14016	-5.21017	-0.888657	-6.56234	-2.35723	-8.30078	-3.07309	-3.92085	-0.821464	-0.0121703	-1.85	0.325555	-3.62159	-2.17795	-0.556816	-10.4983	4.52535	1.39989	-2.02929	1.47235	-6.44705	0.912227	1.98495
DND-41	0.898414	-2.58805	-5.10001	-7.12103	0.408301	-3.36011	-7.58837	-3.53341	-6.43571	-5.2817	1.81278	-6.37506	-2.18194	0.583984	2.65507	3.13791	1.77842	1.73506	-3.6007	-1.52411	1.31629	-0.521061	2.21966	1.17184	2.62478	-0.0798807	5.27075	-0.486118	4.3293	3.02575	-2.61766	-2.59554	-3.97738	-8.60644	-6.60055	-4.6907	-4.29963	0.0139407	-1.08916	1.14947	1.0546	-1.59183	1.17785
DoHH2	-5.11314	-4.66681	-5.1993	-11.2899	-0.119893	-1.42402	-6.26389	-4.47504	-6.59225	-7.66061	1.88526	-8.25037	-0.996401	-5.35888	-2.57242	0.603909	0.533463	-0.269865	-2.96372	-3.01497	3.98505	-0.766909	1.56066	-1.52238	-1.02919	0.127944	-1.3879	-2.17681	1.00291	3.66585	-4.34313	0.627043	-0.842836	-11.1842	-8.99153	-6.73791	-5.68436	-2.70805	0.167814	0.156164	3.85161	-2.77066	-2.87447
DU145	-1.22068	1.95664	-1.82725	-5.00242	-2.17462	3.51443	4.38787	8.97061	-1.40572	4.66722	-4.381	6.09478	5.24501	5.2881	0.876593	-4.1073	-0.914621	-0.954372	0.0440204	4.14745	-3.86979	4.22603	1.33442	4.47904	0.11633	2.77797	-0.633272	-0.288939	2.60951	-4.67323	1.14466	1.09105	0.493253	5.14039	-0.489681	0.721279	-0.222152	-7.76432	4.47502	-1.36389	1.30524	2.0472	3.06162
DU4475	1.3606	2.39072	-4.77087	-2.9765	0.872468	-0.896596	-4.13843	-1.12946	-3.36497	-3.02936	1.98328	-1.45526	0.634622	-2.52783	-2.01898	1.9957	-1.93059	0.273512	-0.315694	1.94781	1.0388	-3.57288	-3.44519	1.60896	-2.62983	-1.66188	-2.6421	1.00568	-0.875043	2.36153	-4.80298	-2.00931	-0.876046	-2.53187	0.709367	-1.24611	1.235	-1.0226	-4.77291	-2.75062	-1.60144	0.550138	3.645
DV-90	-5.36896	-1.65337	-2.85566	-3.78579	1.50004	-0.214611	-2.77871	-1.19135	3.16264	-2.81876	-4.52857	-1.17158	-3.04996	-0.92868	-1.03632	4.33828	-1.54377	2.10107	4.31701	0.973698	3.50592	-1.79105	-0.513599	6.32469	1.27518	2.71167	0.453604	2.24125	-1.24389	-0.27778	0.782788	-2.20421	-2.91106	-0.586054	-4.35522	1.71812	-6.63545	-4.22965	-3.03499	-3.38475	4.4362	0.28193	-2.58518
EB1	-3.99256	-3.58291	-2.61264	-7.09599	-1.89278	-2.62735	-5.85354	-0.86221	-1.80787	-7.74887	1.21599	-5.58295	-2.34641	4.44886	6.60013	1.7231	-1.43894	2.26309	-4.19946	-0.481023	1.87994	2.89077	4.94055	-4.68395	-0.654897	-2.29796	6.07703	-4.51847	4.67552	0.995989	0.205449	1.02548	1.18503	-8.46108	-7.3309	-5.22673	-7.07072	-1.10138	3.31842	3.99354	4.26425	-0.242957	-3.71385
EBC-1	-0.411577	3.6314	-6.55483	-5.09861	-3.19927	0.238535	1.20284	6.56052	-0.385557	0.69807	-2.19993	3.67219	5.66535	0.0692694	0.11538	-1.46676	-3.80546	-1.0544	-1.8173	0.418426	1.96326	0.590837	1.35217	2.01908	1.89303	4.78257	-0.09571	3.8252	-0.540247	-0.499915	-1.89876	-1.11036	-0.586319	-3.40535	1.2306	4.26997	-1.52281	-11.3866	1.41631	-0.134957	5.37108	-1.7652	-1.44124
EC-GI-10	-0.0578989	2.67202	0.635155	7.56105	-3.80352	3.75764	5.53366	-1.88426	13.0075	1.08628	2.41944	-0.423167	1.25598	1.443	1.76415	0.321891	2.69097	-3.03353	5.34409	2.27587	2.51103	5.33295	5.29835	-0.44238	-3.34867	0.256934	1.11239	-0.312186	6.0998	2.26235	6.3479	3.40646	-1.37229	1.61513	8.73674	10.8211	4.40928	14.4349	5.6029	3.61354	0.394924	0.0456189	4.46135
ECC10	-2.1869	-4.48022	-1.73652	-5.80039	4.35663	1.07194	-3.96152	-9.64787	-4.45985	-1.29117	1.90242	-3.41006	-0.680862	-5.12794	-5.05954	0.773829	3.8177	-4.57477	1.62094	-3.99886	-0.470966	-1.9535	-2.81128	-0.184722	-2.69504	-4.98566	-6.76038	-3.36247	-4.60074	3.47582	-4.14378	-0.578407	-2.028	1.18507	1.34701	-5.81544	3.72805	7.72599	-5.94329	0.802311	-2.58858	-0.407999	1.82659
ECC12	2.65697	-0.350889	1.4276	-3.8496	4.2055	0.0360594	-5.03482	-5.2979	-3.74918	-0.499741	-3.11196	-1.50271	-3.10536	-4.77303	-4.81653	-0.7424	1.10858	-0.690999	-0.598747	-2.09869	0.706965	-2.07489	-3.87843	-5.49431	-2.26966	-5.16017	-6.51349	-2.06606	-3.28081	2.20552	-2.7401	-1.09724	-0.981304	-0.164484	-1.57177	-8.54161	-1.98142	-0.533937	-4.64513	0.85381	-3.18162	0.895475	-2.4787
EFE-184	-2.52481	1.1453	-0.45057	-2.13389	-6.88906	1.95041	4.78743	1.80334	8.88224	0.701288	-2.87792	-1.56682	-0.770878	4.5705	3.8597	-1.39436	-1.5447	0.0224348	1.3517	2.59536	-2.49792	5.52779	4.12723	2.96102	-0.206068	4.56039	0.0513229	-0.964218	4.27057	0.38888	5.21536	1.36208	1.00913	7.10396	2.03002	7.2743	0.282885	1.64347	8.37304	2.21416	4.07571	-3.36321	1.50893
EFM-19	0.721003	-2.17139	-1.16379	1.15337	2.21606	-1.09662	-3.10816	-4.98108	-5.13455	0.95939	-0.759112	-2.16498	-8.17119	-5.80666	-4.9269	0.630102	2.54435	0.0368887	2.97083	-0.447416	3.14631	-2.40375	-2.38782	0.968132	-0.805348	-2.18636	-4.91044	-0.407398	-3.8032	4.35378	-6.09379	0.50942	0.91803	-1.79241	-3.45793	-0.190402	-1.49139	0.254035	-4.80003	-2.03452	-1.6009	-3.53789	-2.39256
EFM-192A	1.61843	1.5561	-0.776681	7.07505	2.86602	-3.17966	-1.2636	-4.21969	-0.708743	0.5613	-3.44687	-1.24875	-9.29747	-2.51005	0.888769	2.67094	-0.153413	1.3117	1.39214	0.610805	4.75439	-2.14116	-3.42307	3.39106	1.01841	2.32244	-1.00734	0.743363	-4.03377	3.10919	-6.376	-1.7559	-0.102932	0.842245	1.238	2.57879	-5.28799	-4.10217	-2.63798	-2.54691	-0.152853	-0.164883	-3.44663
EFO-21	3.85434	1.81034	7.09154	4.68452	1.67246	5.69161	4.23413	2.62066	5.06396	2.73689	1.28591	1.37879	-0.920222	4.25309	2.01745	-2.88694	-1.44112	-1.91996	0.225713	0.978488	-4.90258	3.20208	-0.879992	-1.5599	-1.82218	-0.730594	1.61939	-1.42318	0.259543	0.872402	4.61289	-1.24661	0.446235	4.54727	2.55345	5.04652	5.16158	2.88	4.14187	1.99501	-1.70274	-1.0392	2.41187
EFO-27	0.954058	1.56821	-0.206516	4.96878	-2.16977	0.548685	4.7688	-1.56132	-3.63384	6.3426	-1.44839	-1.88952	-0.980983	2.39374	0.279074	0.552248	-0.926647	-5.71081	0.908799	-0.930901	-3.87119	0.552907	-2.5688	0.586869	-3.11642	-1.73408	0.903434	0.0975406	1.07277	0.149743	1.68535	1.06941	0.100324	9.96822	5.80746	-1.08101	5.45645	4.33629	-0.894375	-0.609123	-2.96299	-7.02457	2.09277
EHEB	-0.707526	-2.43668	0.931469	-2.52467	-3.38275	3.30689	-2.36855	-4.39533	4.35706	-7.10402	0.784014	-3.4607	-0.557413	6.855	10.0481	6.39712	0.691963	-2.9237	-0.875165	0.676983	1.28308	3.26775	7.84301	-2.54334	-0.139833	-1.35224	9.24263	-0.0339334	2.91399	4.6814	-0.121697	1.73565	3.673	-3.49135	-2.69602	-0.601922	-6.58605	2.84892	8.74627	4.98586	10.3446	-2.42466	-3.00496
EJM	-1.73952	-2.08101	-2.36877	-2.69621	-2.03844	0.16802	-4.39062	-5.86398	1.25854	-3.40788	-1.54742	-3.01921	-5.73841	-4.28291	-1.34107	0.0423537	4.53107	5.02321	-3.23611	0.684466	1.27062	0.832578	2.24244	-3.78762	3.86465	-0.314123	1.14384	-0.202879	0.78124	-1.0123	1.87054	0.789694	-0.118078	-6.65837	-4.16033	-1.04226	-8.32066	-1.65479	2.34955	0.837137	2.41757	0.989505	-3.21521
EKVX	6.49123	-0.577569	7.16642	9.19415	2.83114	4.25411	1.7247	2.78583	5.01569	2.07662	2.14111	3.22333	-2.79174	-1.95822	-2.73833	-7.23896	-0.746724	-5.26444	1.5024	0.322208	-2.32262	-0.803453	-0.00894802	0.455067	1.94906	-1.10989	-3.34106	1.3892	1.98889	-1.08988	1.38239	0.591582	0.180595	6.6721	3.00087	2.60126	10.3954	2.54845	2.28112	-1.04972	-5.93871	3.94075	5.84708
EM-2	-3.64697	-5.197	-5.23257	-9.40076	-2.30505	-4.38405	-5.84859	-5.30009	-4.23474	-3.41539	-1.32827	-5.31467	-4.60537	-3.53535	-2.14321	3.32913	2.10174	2.94067	-0.877668	-4.02942	3.77953	-0.178954	2.75376	-0.83978	1.00495	-0.276971	3.92137	-0.493375	-0.658807	-1.01094	1.09238	1.99933	-0.684835	-10.3604	-8.16731	-2.8367	-11.0223	-0.983213	-2.6392	-0.702168	4.70882	-2.45594	-4.26653
EN	-3.75687	1.39716	-0.550216	-3.79217	5.04956	-2.40443	-2.33296	-9.77485	-1.55	2.12574	0.152795	1.05163	1.08257	-6.14172	-6.52688	-2.19571	3.14345	-0.71912	1.67421	0.876744	0.571205	-2.47575	-7.65503	0.161763	-0.552728	-2.21626	-8.95572	0.852385	-5.59083	3.55644	-3.79336	-1.97066	0.738738	2.85837	2.39501	-0.429645	2.36657	3.83149	-5.70318	-2.20645	-3.67395	-4.02934	-0.0650065
EoL-1	-3.72717	-5.75133	-5.39993	-9.18208	-1.81727	-4.71526	-6.6647	-8.96832	-2.36743	-5.22512	1.29793	-7.90287	-3.38606	-4.65335	0.615566	4.58278	1.32301	0.314462	-0.0993991	-3.15765	3.76144	0.694788	4.60631	-1.55217	1.83602	-0.0862474	4.05957	-0.0344912	1.22146	1.50967	0.736945	1.89553	-1.57788	-10.3259	-4.75128	-1.0678	-9.34624	-0.826428	-0.881121	1.18697	4.75412	-4.66056	-3.24442
EPLC-272H	-0.740095	5.21466	-2.49749	-1.22007	-2.32693	1.78578	3.5222	9.40986	-0.663707	0.761553	-0.733451	4.65573	4.34849	-1.02514	-1.31899	-2.58633	-2.05334	0.729849	1.45762	4.76131	4.10448	4.78882	6.26545	4.62472	2.59058	4.6437	1.38088	2.02511	6.03884	-3.0085	-0.309551	0.112804	0.234236	-0.227302	4.98533	5.06469	6.64573	-4.53839	6.48112	-0.0413292	5.42869	-1.18357	0.846505
ES-2	-2.13344	0.55315	-3.6888	-4.36198	-3.58423	-3.81695	2.42975	0.738945	6.48615	0.751241	-2.07723	3.37348	10.901	-4.17875	-4.55154	0.153336	-1.60508	2.32816	-0.772141	3.25322	-0.30577	2.91666	-0.470174	6.47622	2.49918	9.99182	-3.87016	3.09457	1.83617	-0.741075	-0.917936	-3.97989	1.95245	1.7319	-3.28044	2.25686	1.28182	-1.70938	0.619518	-5.0237	5.86882	-0.958781	-0.727243
ESS-1	1.59163	0.943352	2.24206	2.20622	-2.43899	6.4075	5.56011	7.75326	-4.24035	6.83125	3.00874	3.85105	4.3078	14.571	7.69823	1.62423	-2.65962	-2.60355	-1.80969	0.510229	-2.7164	5.4193	8.32729	-0.9571	-1.56462	-0.323321	6.42956	-3.35359	3.86921	-4.58218	0.471867	1.73646	1.32491	4.60343	3.33956	-2.34289	5.96917	-1.18526	8.10788	1.40794	0.969895	4.09401	2.11475
EW-8	-5.62755	-3.38176	-2.63383	-11.2478	5.45607	-3.35459	-4.85113	-7.957	-8.55469	-2.36445	-1.24008	1.25773	-0.257774	-1.77531	-4.00709	-0.623475	-2.3903	0.682217	-0.238892	0.303873	-2.65672	-4.3829	-4.52899	-0.753672	-1.34756	-2.12445	-2.42065	-1.19081	-5.0066	-0.0115551	-3.71332	-0.118718	1.45883	-4.20773	-7.01323	-4.81134	-3.00851	-4.27091	-6.93086	-3.62118	-3.94579	-4.46765	-2.37144
EWS-502	-3.2752	-4.50749	-2.94656	-11.6269	5.96042	-2.48963	-4.94372	-5.76958	-11.7481	-1.69257	-1.48075	1.69071	0.812441	-4.05399	-6.64395	-3.11765	-1.09098	3.23865	0.380685	1.33119	-1.97614	-6.03055	-3.16781	-2.43847	-2.38569	-3.77732	-5.62492	-1.35442	-3.51912	0.0393107	-2.46594	-0.256169	0.990892	-5.60124	-8.64241	-8.00704	-0.113381	-5.21702	-7.00576	-2.70667	-3.78513	-2.78391	0.0671916
F-36P	-1.85453	-4.74924	-2.60918	-3.42675	-0.304097	-2.80711	-4.87467	-7.86257	1.48825	-1.68736	-1.58639	-5.87167	-4.35642	0.034078	0.598128	4.31016	1.61949	3.28182	-0.195487	0.0994207	1.05925	1.68614	4.34013	-0.11846	0.831397	0.164454	4.71422	1.62376	2.28399	-0.640227	2.12208	0.521042	0.171268	-2.34453	-5.37114	-0.0573966	-7.51439	1.51605	1.12583	-0.941335	3.45472	-3.80695	-2.36982
FaDu	-1.64598	3.75693	-1.98227	-1.61132	-0.0232022	-0.855983	-2.70581	1.08308	-4.23161	-0.823758	-2.58916	0.69392	-8.10329	4.73513	4.68858	2.43147	-3.33523	-0.388166	-1.23639	0.0143735	1.68688	-1.4386	1.65321	-1.50125	-0.152094	-2.22484	6.92329	-0.395408	-2.82722	-2.06624	-1.21463	0.400159	0.127886	-5.08993	-2.39819	2.18649	-8.86928	-6.52154	0.434778	-0.453865	-1.07605	-0.242207	-1.72588
fHDF/TERT166	5.25402	2.56375	10.5316	13.695	0.220344	3.99531	7.47934	5.93226	2.01094	6.2162	5.29747	5.88585	3.05746	2.85409	2.84316	-5.81136	3.05533	-1.6462	1.35125	1.88537	-3.93232	0.111507	-6.57377	-1.76111	-2.87862	-0.635993	1.76128	0.503567	-1.54018	-2.33352	2.67247	-0.278739	1.64244	7.60332	7.28086	-0.527328	12.2599	6.07454	2.53443	0.244757	-4.80438	2.96359	2.60975
FTC-133	2.14692	0.178615	3.90477	5.34383	3.06419	0.904911	5.11093	-10.6898	3.74502	3.84221	-1.69476	4.51953	1.53191	-1.32847	-1.18624	3.54558	1.13713	1.30645	1.7041	2.77551	-2.43319	-0.18451	-0.80685	6.59803	4.3825	8.09074	-1.76472	6.25144	-3.1926	0.941119	-0.21594	-3.21136	2.74135	8.70818	5.68665	4.94629	7.89059	0.421126	3.23617	-5.24269	-1.92847	-2.74067	0.606445
FTC-238	0.0382379	1.67309	-1.36626	-2.4529	0.20511	1.47408	3.19174	-0.435023	-0.525914	2.71825	1.643	7.59087	9.67291	-2.38895	-3.65071	-4.28361	0.570227	2.51321	1.59901	2.14633	-1.05107	-2.73701	-0.821712	5.94411	1.65346	3.64429	-2.77428	2.95905	-3.4373	-0.0215775	-1.64314	-1.37145	3.91725	2.40342	0.268284	2.38763	11.2017	-2.23921	-1.31361	-4.60603	-2.84903	-2.46747	1.67448
FU-OV-1	1.04565	-1.32795	0.839818	-4.80917	3.69735	2.66099	-0.18446	0.644828	-3.58822	1.27845	-0.659746	2.82432	-0.640692	-4.03668	-4.12884	-5.47274	-0.0357201	2.93545	1.68563	0.945909	-2.22334	-0.650037	-0.899733	-0.296344	0.503998	-3.14937	-5.79493	-2.31497	-3.75688	-0.0867367	-0.247997	1.43848	-0.772638	1.51297	-2.79602	-1.1292	2.86033	-3.0597	1.8669	1.39858	-0.644018	0.0236744	-1.76367
Fu97	-0.160405	0.0455483	-0.288453	3.42336	3.92758	-0.117538	-2.07993	-3.08872	-1.14587	1.14763	-4.2444	2.43332	-5.23867	-3.55572	-3.41479	1.17906	0.537412	3.89649	-1.19322	2.93466	-0.323167	1.43673	-0.636678	2.07397	-0.254327	0.328989	-2.32592	0.303349	-2.66528	-3.23255	-2.18699	-1.3994	0.721359	2.28612	-4.98897	-5.43188	-3.33229	-2.09687	-0.284555	-4.39826	-1.83396	0.0778273	-4.89758
G-292 clone A141B1	1.67568	2.76805	1.68994	-3.61708	4.34231	2.32965	1.91666	4.07757	-1.8561	4.21954	-2.73024	6.55296	9.48924	-4.23694	-2.0219	-3.37865	-0.319496	1.25177	1.76656	0.86086	-1.27794	1.15802	-2.59945	1.26978	0.550123	-1.9567	-2.97178	2.26249	-1.89187	-1.34801	-3.15007	1.51554	3.41422	-0.146504	2.89734	0.536276	10.9001	-2.43384	-0.67908	-0.789401	-1.67265	2.36191	2.60192
G-361	-3.34522	0.82148	3.00849	-4.05938	1.56252	1.04278	0.189144	7.98865	0.845454	3.70937	-1.16605	6.61209	2.19595	0.0326935	-4.45642	-2.40611	-4.26274	2.10605	1.98246	0.686627	-1.4241	-1.32003	2.12189	1.15291	-1.88202	-4.25288	-1.78588	-0.890877	-0.906037	-4.30999	2.91516	4.75999	2.54263	4.46049	-3.41829	-2.4292	2.29816	0.546916	-0.442213	-2.07372	-0.104621	3.5706	0.807408
G-401	-2.55157	-0.542515	-1.78859	-7.50101	5.33534	-1.58773	-6.87439	-0.0894798	-6.29267	1.53721	-4.28873	4.34379	2.46138	-4.96491	-5.56471	-5.29597	0.795833	1.56089	0.897971	-0.905922	-2.60689	-4.36151	-5.80024	-0.061893	-1.47773	-4.267	-5.86352	-1.99194	-5.76071	-3.07418	-4.12652	1.49466	1.79152	-3.92577	-6.35764	-7.78597	-0.99856	-5.57134	-5.24787	-2.3163	-4.09293	0.477693	-3.47077
G-402	-0.569829	0.457441	1.14795	-1.13052	4.50256	0.115736	-2.7444	-0.309445	-4.24034	-3.37352	-1.23328	5.49285	1.77031	-3.61228	-5.03625	-2.85978	-2.95358	-1.25951	-0.619508	2.57575	-1.8759	-3.30584	-7.60012	3.83946	-0.411076	0.0289798	-5.00055	1.58607	-4.6376	-0.980722	-1.46328	-2.56483	1.14143	-4.16084	-3.86062	-0.935446	4.37504	0.18471	-3.02731	-1.42929	-2.43678	-2.14405	0.277241
GA-10	-6.33599	-4.07231	-6.55467	-16.6459	0.751191	-4.1511	-8.12588	0.799282	-8.68983	-9.38629	0.54925	-4.40157	-0.0604007	-4.24879	-2.1215	-2.02962	-3.3478	4.03015	-3.28022	0.107854	4.01019	-1.67298	3.34365	-2.31162	-1.44142	-1.34351	0.566404	-2.33556	1.04506	-0.0835055	-3.45925	0.832528	-0.926547	-14.9896	-12.4764	-6.74434	-7.51723	-10.5398	-1.65408	-0.00390014	5.54794	-0.757487	-3.95091
GaMG	-0.532434	5.16272	1.05399	1.31409	-3.68156	5.1806	5.21144	9.62194	3.47417	7.07496	-0.173849	10.0982	7.29888	6.54643	4.58405	-1.57301	-2.43633	0.252738	-2.04704	3.35423	-1.4578	1.83146	6.85649	1.0649	0.137022	0.998183	3.09456	1.18751	1.52341	-5.0253	2.26983	1.35134	2.26292	6.8031	3.57451	1.25661	5.40821	1.04402	7.66179	-2.22617	0.41921	2.55767	1.46532
GB-1	1.28857	1.40681	-0.0894383	-3.72952	3.16315	-0.354954	4.15635	0.8156	-4.86866	2.05496	1.37798	4.3678	6.07138	1.09786	0.919393	-3.46464	-1.63371	0.225603	0.149774	2.06803	-0.748717	-3.5713	-2.87985	1.15949	1.05956	-0.156916	-0.811477	2.84972	-2.54706	-4.66082	-4.5595	-0.0209775	0.763732	0.613992	1.48701	-1.98566	7.07443	-5.98532	0.977213	-0.926044	-0.100446	-1.91603	0.496991
GCIY	-3.73545	3.87816	4.35916	1.70206	0.499352	5.93125	3.95533	5.61496	-2.62541	8.36933	3.60256	0.75948	1.84141	3.01516	2.59808	-5.08469	4.12107	-5.29725	6.70213	-2.84635	-1.90583	-2.82603	0.29102	-4.09649	-8.1594	-14.0244	0.160109	-8.0153	-4.65418	-1.73422	2.55501	8.20049	-1.16666	4.43961	-0.906534	-7.09698	1.59757	6.59343	-1.07773	3.33042	-1.45694	0.0205078	1.04819
GCT	-0.640933	-0.789383	-1.97402	-3.92605	0.536432	-0.315241	2.19311	2.40376	2.36871	1.27626	-0.510653	7.84483	12.1312	0.7304	0.843606	0.603575	-3.12472	1.41806	-3.54508	2.4861	3.07587	1.79129	8.24645	1.65065	2.55421	4.44797	0.834789	2.72846	1.87546	-2.71805	-1.84031	-3.94189	2.19369	-1.4252	5.38976	2.29422	6.74419	-3.01401	3.94818	0.374589	8.40908	-1.93635	1.26591
GDM-1	-0.75745	-7.09186	-1.42769	-3.57068	0.716912	-2.25728	-5.71452	-7.77884	-6.52687	-3.52014	1.20146	-9.70364	-2.63493	2.74067	1.61592	4.67193	0.991554	-4.47511	-1.46205	-6.8582	0.988557	0.834261	0.488653	-5.01064	-0.602735	-1.84472	6.08117	-1.23748	-1.09092	2.21359	-2.49524	0.182831	-2.07974	-5.79268	-5.40003	-4.52522	-5.57991	3.2271	-3.67799	2.13661	2.15574	-6.81462	-1.31443
GI-1	3.02653	-1.42669	1.1258	1.8509	6.73835	1.11437	0.777745	-5.69647	-3.66859	3.30946	-2.43858	6.1746	6.69497	-4.81548	-4.47129	-0.639116	2.37962	-0.111812	0.925575	0.687711	-2.30451	-2.62911	-2.84709	2.41353	1.29835	-1.01301	-4.58971	2.08164	-5.00372	0.658732	-3.47139	-1.17463	3.35214	0.219703	3.14958	-0.98534	10.7479	3.78265	-1.17892	-1.41511	-4.77174	-2.33987	3.38761
GMS-10	3.50611	3.19292	5.33292	6.41129	-0.789145	5.84825	6.5245	0.919347	0.274501	8.43892	4.16021	3.32699	4.51258	12.635	8.14336	4.06176	1.86822	-5.46739	0.373999	-1.40187	-1.509	1.68608	2.54639	-3.06497	-0.17034	-2.21626	5.20144	0.219478	-0.780577	-1.30095	-2.45354	2.62093	-0.111102	7.95583	8.51636	0.367437	11.3177	5.21763	6.63443	3.27751	-1.99945	1.56936	1.71725
GOS-3	5.09649	3.76532	6.78387	10.0787	0.308139	2.14052	3.46926	-5.23977	0.573667	4.57536	3.39788	2.68878	-1.46102	1.06256	3.04858	1.35678	4.06342	-3.48339	-1.60502	-1.75241	-3.45838	-2.56224	-4.99737	-4.52751	0.439902	-4.52032	2.18058	-0.131769	-4.64696	2.09547	0.771479	1.67824	1.25628	7.0589	5.54198	0.235939	5.7917	6.87163	-0.920179	-0.380176	-5.9643	0.848559	2.3009
GP2d	-4.17929	-0.536636	-4.12534	-1.6574	2.21919	-1.50755	-3.17904	0.0198724	-3.90769	-0.582837	-3.95422	-2.34721	-6.17376	-3.83859	-3.30428	-1.42669	-1.72086	1.68419	5.25138	-2.48043	0.960282	-2.66036	-3.66231	2.2665	-0.619502	0.353035	-3.75452	-0.483811	-2.69793	1.15969	-1.29943	-0.619142	-2.30347	-2.33166	-5.13084	-3.84019	-10.4482	-6.87739	-4.67154	-4.18631	0.738826	-4.06139	-1.01443
Granta-519	-3.23641	-4.80836	-1.95271	-6.40218	-2.33982	1.23969	-5.16249	-4.41068	-1.75633	-7.80536	1.23727	-6.68089	-2.8165	-1.99836	5.34389	-0.205122	-0.589621	0.652491	-3.06532	0.381097	1.706	3.18381	7.93546	-4.92993	-2.48533	-2.98947	6.5438	-1.94487	2.78921	0.338236	-1.13861	0.488531	1.08757	-8.01462	-6.89647	-4.10373	-6.41041	0.943713	7.77494	4.67251	7.94995	0.887728	-2.83139
GSS	-3.93895	-1.6351	-3.24341	-6.12075	-2.19782	-1.43562	-2.98313	2.94757	0.00579276	-3.26812	0.810729	0.63148	-3.07594	-6.79593	-4.60273	-5.46738	-1.19125	1.57877	1.31167	1.8089	-0.559471	-5.09138	-3.04028	0.398064	-3.1881	-3.05413	-6.20795	-2.83049	-0.303131	-1.18708	1.11727	-0.934597	0.827887	-1.37566	-2.24672	-2.71716	0.135209	-0.876723	-3.43926	-1.93449	-1.48407	1.63479	4.43887
GSU	-0.583948	-0.118099	-3.07561	2.84666	-0.674872	-1.62562	-1.40224	3.18772	4.75426	-0.654177	-2.99403	-3.84361	-4.69952	-2.34157	-2.14052	1.18748	-1.80351	1.37021	0.849155	-2.51856	2.21297	0.0905848	-2.8948	1.80063	1.1049	3.75907	-2.44366	0.0698908	0.295048	2.67334	2.05885	-1.60923	-2.00103	-1.24986	0.70532	1.15999	-8.41773	-2.48076	-4.34924	1.40916	1.54316	-1.32936	-1.50526
H4	-0.399135	-2.77023	1.25793	7.18888	3.12232	0.954355	4.49293	-10.1198	5.19496	2.80964	4.80523	3.73287	0.912426	2.50474	4.78442	2.91197	1.55786	-2.06464	3.55175	2.28842	-3.93235	-1.46927	-0.470258	2.89983	-0.448004	-0.891405	5.16218	1.48344	-4.26922	0.808211	5.25705	4.45012	0.646761	6.08554	5.27515	8.9861	5.61085	8.58259	0.512901	-4.55118	-3.18653	-2.24815	4.57732
HaCaT	1.65972	3.75	-1.93413	3.84895	-0.110588	-0.417117	2.83911	4.13321	-1.65687	2.43895	1.57355	2.88672	-3.70656	3.20247	0.811645	1.3519	-1.94737	0.60251	1.07841	-0.443518	4.13665	0.0323323	0.844014	2.73411	-1.4893	0.188801	1.19695	1.29856	-3.52895	-4.30444	-3.12318	1.60162	-0.588917	0.718707	1.48927	2.37994	-1.91948	-4.58987	1.47142	-0.642069	2.22835	-1.21643	2.1298
HAP1	-6.19765	-0.75622	-1.86738	-13.1712	3.41261	-2.10866	-3.99865	7.88988	-9.75397	0.789951	-0.745182	3.74959	-1.41507	-0.582669	-5.05151	-7.51406	-3.56901	4.762	0.0732994	3.01455	0.301891	-4.44812	-3.08534	-1.28613	-4.14126	-6.42871	-4.84395	-3.35486	-2.3884	-5.21897	-2.41411	0.68555	1.82441	-7.19381	-9.8953	-8.90879	-1.9321	-9.04692	-5.36171	-3.82713	-3.45953	2.22924	-1.42822
HARA [Human squamous cell lung carcinoma]	-1.42296	3.38578	-1.81299	-7.17038	3.45887	-3.6274	-2.35695	5.48203	-4.34292	-1.46605	-4.56181	7.79589	0.043444	0.617865	-4.83761	-2.9791	-4.51257	0.720182	0.352396	2.54547	-1.91113	-3.59737	-2.41676	3.90235	-0.831838	-0.347994	-1.69125	-0.190391	-3.8072	-4.34045	-2.87565	-1.08806	0.342572	-4.75128	-6.81283	-3.80805	-6.29755	-14.8441	-5.72322	-3.90241	-2.30329	1.66351	0.64194
HBEC3-KT	-0.99636	2.31341	1.23174	0.188315	-7.05904	-0.343814	7.00025	14.9804	2.41758	0.455055	-0.772099	3.90703	2.65834	-0.284838	-4.44922	-3.92772	-0.307743	3.03896	-0.941491	1.5246	0.676653	2.89256	0.303409	4.89859	-0.197959	3.83085	-0.453039	1.73154	-2.68199	-3.72455	1.02929	-1.67317	1.91396	-0.328348	-2.27539	0.61532	4.0733	-0.768104	1.6139	-3.5635	3.11758	-0.68119	-1.23731
HBF/TERT88	-0.137006	2.46893	2.58965	-1.50098	-2.07958	0.285147	2.3222	24.7804	-4.40084	4.06113	1.1953	8.69974	5.03623	6.54133	2.09801	-12.3378	-3.01754	2.72909	-4.70827	2.7452	-3.9411	1.82061	1.72221	-4.04332	-2.94681	-4.0225	1.66599	-3.49737	4.25784	-9.29514	1.95294	3.21003	1.7665	-3.08642	-3.20392	-6.61126	2.95534	-6.03327	0.645158	0.320125	-3.46496	6.1895	-0.282526
HCC-56	-2.12021	-0.92874	-2.65483	0.225501	-3.36187	0.162273	1.02714	-1.02001	3.7225	-1.79429	-1.34036	-5.81758	-5.36478	-1.50453	-1.50706	2.24131	-0.897516	1.88386	4.10383	-3.06358	3.53135	-0.232894	-1.49105	0.485438	-0.819635	1.25254	-2.20613	-0.37247	0.485713	5.1784	2.29657	-0.0963237	-1.50694	-1.68931	0.0504462	0.219546	-5.39143	-1.88167	-2.60043	0.694163	2.78159	-3.63791	-1.47895
HCC1143	-0.233424	3.03122	-0.802758	1.64167	1.76684	5.68101	4.55673	2.29834	-3.12758	3.34009	3.91873	1.09477	2.9497	7.12098	4.16614	2.256	-1.23342	-5.13274	3.35928	-0.882594	1.76439	3.60119	4.75286	0.202403	-1.64915	-4.0915	2.62691	-0.443349	1.93269	-0.576287	-0.992943	4.39489	-0.77618	2.99123	5.1944	2.17274	5.41397	1.76553	6.71747	3.81721	2.77831	0.434196	3.32568
HCC1171	2.28777	1.40322	1.82206	4.76395	-4.68103	4.35975	7.65528	0.103584	1.51253	6.47837	4.61306	-1.31496	4.68477	3.07922	3.03859	1.56983	5.125	-7.86181	0.376769	-0.126609	-1.89466	0.18592	-0.0117707	-0.93746	-0.542925	1.69824	1.20647	1.04446	0.816711	2.24088	-0.850627	-0.459892	-1.22643	9.2365	7.94414	2.44899	11.656	8.64056	4.29829	1.65084	-0.480773	-4.26951	4.31004
HCC1187	4.02948	0.899198	2.54577	3.01837	5.84081	5.29722	-0.617184	-5.55227	-5.31861	2.15165	3.87859	-0.548453	-6.32815	2.03966	3.0836	3.17587	1.69835	-3.60603	2.54747	-0.779667	2.49788	-1.14003	5.65592	-2.96349	-2.93615	-4.63612	1.05838	-0.647943	-0.837647	2.96024	0.0834244	3.8458	-2.52435	0.962341	2.99865	-3.0652	5.03869	2.37135	7.04295	3.64436	3.34755	-1.87231	3.32118
HCC1195	-0.779514	0.274123	-1.68941	4.28627	1.32523	0.235123	3.43057	-5.85344	8.00905	0.424578	1.49324	2.1888	-1.67583	-2.32086	-4.32259	4.76025	4.47492	1.86211	1.93195	2.84325	6.13207	1.42939	0.66754	5.81958	2.41744	6.52159	-3.80594	3.86961	-0.802317	3.1377	0.286444	-0.650048	0.828938	3.74562	4.60104	8.16215	0.955301	-0.153765	0.137643	-4.00371	-0.901438	-0.489169	-2.43566
HCC1359	-0.476463	-0.0833543	-2.88041	-4.89333	-3.64312	-1.2616	2.32067	5.99585	1.42372	3.71927	-2.31818	8.00086	13.8425	-0.674471	-3.66992	-3.44464	-0.905605	-0.619683	1.07154	3.5436	2.02418	2.86718	6.01919	4.66566	0.785169	5.55902	-2.38664	3.44478	2.07611	-4.33606	0.0438558	-1.4752	1.34967	1.57461	5.7061	3.08377	3.57772	-1.26043	4.30888	1.25635	4.60228	-0.312347	1.0748
HCC1395	0.244937	-0.416639	-0.84442	2.84618	2.12668	-0.672212	1.00963	-5.3276	-1.47552	3.23457	-0.152339	3.08849	2.42471	0.429338	1.30388	2.2254	-1.02891	-2.56976	2.09414	1.21592	-0.68033	1.95817	-0.375603	3.06598	-0.283311	2.04045	2.21052	1.72911	-1.02176	0.990474	-0.198683	5.60842	-0.191829	3.46666	5.80829	2.46181	6.99763	2.52299	1.63171	-0.901854	-0.359413	-4.05029	1.78605
HCC1419	1.43962	-0.452349	0.0278179	7.18885	3.4544	1.78437	-2.92655	-0.778642	0.0950326	0.907807	-3.09837	-0.553894	-9.9001	-3.9202	-1.94175	0.345059	1.20507	1.1075	-0.529097	-1.9326	4.65405	-2.94349	-3.41094	-0.788835	-1.98436	-0.634358	-3.72306	-1.30479	-0.864767	2.26697	-1.9765	0.455188	-0.0759412	-0.311089	-0.338952	-2.16345	-5.80528	-2.17235	-2.72001	0.144505	-3.2197	1.39648	-2.43173
HCC1428	1.83479	1.3239	-0.903234	4.22146	1.01841	-0.772834	-0.731197	-2.57251	-3.93257	2.78678	-2.38769	-1.07949	-6.52613	-2.99216	-1.21717	1.58678	2.71051	0.714084	0.718551	-0.929317	1.77851	-3.54516	-3.73337	0.543192	-0.259258	0.129438	-3.77837	0.12956	-5.19847	3.24664	-5.48366	-1.91253	-0.297755	-0.29996	1.96796	-0.787572	-0.719139	-2.28675	-3.82205	-3.10336	-1.21731	-1.21735	-2.63691
HCC1438	-0.463144	1.23792	-0.626071	-1.22918	-1.92901	3.43953	3.19141	5.3899	2.94304	3.00934	-1.17294	3.77181	0.270635	11.412	6.35289	4.10201	-0.375408	0.243512	-0.694172	-0.105426	-1.72344	0.920734	-0.297213	2.62731	0.472073	2.49018	4.95357	1.9026	-3.08333	-2.81802	3.2673	-0.903653	1.74758	4.56489	0.82089	3.69637	-3.98035	-0.80433	5.88738	-1.74737	2.42631	-1.18311	0.25913
HCC15	2.41777	0.410381	-2.16005	3.04203	1.66666	-2.44109	0.729099	6.13783	2.24129	3.01911	-1.76619	3.94872	-1.17339	4.59021	0.534539	-2.4033	-3.16351	0.249999	-3.00263	2.22723	0.290185	1.22635	0.896662	0.372721	0.545641	0.0622917	-1.86559	0.147397	2.73872	-4.98851	-1.00092	1.43605	-0.913103	1.41667	2.72655	1.1959	-5.24117	-6.42431	-1.96266	-2.03772	-2.83469	4.42202	4.00517
HCC1500	3.18245	-2.44149	0.576223	5.65415	2.80671	-1.5464	-3.38316	-1.35894	0.132715	-1.36249	-1.9937	-1.6502	-8.67141	-2.45929	-1.05911	2.36557	2.86435	-0.480302	-3.67076	-2.50378	-0.584247	-1.40766	-1.23187	-4.76219	1.41331	0.468648	-2.44895	0.466882	-0.280008	3.91507	-3.35392	-1.87279	0.849644	-0.872096	-1.93854	0.6985	-2.67323	-0.765059	-3.87397	1.06904	-3.0728	0.564863	-0.66939
HCC1569	-0.540643	1.78803	1.85411	1.3837	5.31644	0.852074	-0.595617	-4.97661	-4.77162	1.36367	-2.93206	1.54022	-3.00527	0.419837	-1.53522	3.06308	0.710008	2.19655	3.88253	0.132535	1.25597	0.133611	1.579	4.19971	-0.185753	2.16377	-0.776277	1.23933	-4.52291	-1.03336	-1.53158	1.42713	1.11577	0.917023	0.207876	1.67375	2.10642	0.825496	1.03036	-4.30726	1.40629	0.112303	-2.82896
HCC1588	-0.382075	2.00606	-3.92671	5.23117	-5.40842	-2.10956	1.09079	4.90946	11.4848	-2.13001	-0.901839	-4.10784	-3.88252	-1.37112	0.818694	0.496082	-1.26928	3.28164	3.90509	-1.45867	3.87441	0.960751	-0.877108	1.64727	0.32277	4.54107	-0.35557	1.78749	2.91476	3.54361	5.267	-2.11899	-2.34784	-0.986991	4.64653	4.67846	-7.43235	0.231472	-0.355176	3.26423	2.36139	1.28118	0.250964
HCC1599	-1.25064	-1.99922	-1.6858	-4.93488	2.04075	-0.0919018	-3.0091	3.53718	-6.12476	-1.7412	-1.92188	-1.73902	-4.2329	-4.26055	-3.75639	-2.60712	-1.88644	0.880215	1.19164	-1.10036	3.70541	-2.2646	0.383851	-0.305514	-0.788031	-2.42804	-5.79573	-1.43902	2.70037	-0.17057	-0.133455	-1.6825	-1.64718	-3.49725	-0.497801	-1.96154	-0.329046	-3.09508	-1.66613	2.55422	-0.112119	0.821951	1.94502
HCC1806	-0.282268	-0.64615	1.1095	10.5115	0.925096	1.92918	2.58114	-10.3675	3.42361	2.64792	-1.52282	-4.70764	-6.60068	3.03093	3.27287	4.88825	1.74783	-5.99668	-0.218355	-3.33026	-1.47468	4.54416	2.99812	-0.665024	0.510301	-0.826338	2.78183	-1.3798	-3.40606	1.07041	-1.54496	-1.75343	-2.46036	7.58841	5.85153	2.71058	-3.84979	8.67205	5.22256	1.72981	2.05824	-3.11768	-1.20602
HCC1833	-2.83794	0.40835	-1.20269	-3.31968	0.574433	-1.84252	-1.35534	-4.5332	5.20713	-2.78149	-0.420071	-1.77884	-2.16386	-5.20945	-3.34051	0.775577	0.303521	3.08921	0.14006	0.162518	2.3263	-2.14342	0.313449	0.934633	2.15596	0.0841169	-5.77109	0.272788	1.50069	2.03759	0.491885	-0.267006	-0.254287	-0.536796	1.68715	-0.390599	-2.82661	-2.06648	-2.8677	-2.32103	-0.481837	1.31161	-0.403244
HCC1937	1.34493	3.07327	-1.25446	8.22314	-2.35211	1.32601	3.30711	-4.56532	-0.214054	0.899117	-3.49071	-0.0195302	-6.40707	6.17505	3.79411	6.77156	-1.99525	-2.27559	-0.460624	-2.60419	3.48538	1.81783	1.63061	1.38321	1.37344	4.40021	3.66554	1.4438	-1.66725	0.172568	-4.18599	-1.226	-1.46072	3.5967	4.20203	3.39316	-6.24278	-6.02373	2.88063	-0.039775	3.34521	0.94955	-3.32423
HCC1954	2.58409	4.26556	1.45427	8.06162	1.70164	1.45424	2.69728	9.59128	-0.557203	6.12574	-0.541478	-0.608482	-9.01895	6.78117	5.97934	1.51096	0.932816	0.641575	0.562552	-0.206448	4.24486	-0.1485	2.51308	1.20776	1.49961	-1.07125	6.14973	-2.35996	1.53349	-2.08632	5.95645	5.07522	-1.29648	3.92033	0.968667	3.54137	-3.91266	-4.20263	0.265718	-0.996132	-2.78965	2.99678	-1.35538
HCC202	2.74193	0.135423	-0.50763	6.1297	4.02519	-1.82427	-2.75699	-6.26403	-0.692726	-0.531214	-2.17987	-0.344324	-9.71804	-0.0544793	1.95174	5.37081	1.96351	-0.233127	0.312103	-2.27225	3.94407	-2.37203	-2.99547	-0.189236	-0.333024	1.08849	-1.25501	0.372635	-3.53991	4.40387	-4.29342	-2.42597	0.100507	-2.23674	-0.512779	3.56617	-3.65547	-1.70021	-1.9238	-1.11389	0.000159447	-3.41031	-1.41247
HCC2108	-1.5806	0.479442	-1.55213	-0.889544	-3.69506	0.359207	3.88558	0.324227	2.53182	1.76299	-1.00982	4.4939	5.92931	0.286881	-0.843032	3.33993	-1.57876	-2.35369	-1.17518	1.8272	-2.05201	2.51096	2.58322	6.94367	1.60075	3.87036	0.023208	2.96352	-2.06186	-0.230847	-2.7946	-2.78357	4.43487	3.91592	1.54682	5.61715	2.98568	3.01647	4.51611	-1.70264	2.24893	0.0202034	1.42687
HCC2157	-2.1991	-3.54153	-1.68808	-1.22777	2.46622	-1.99048	-2.83025	-7.82348	-4.15243	-0.852305	-4.48106	-2.47297	-6.62238	-3.73406	-5.02559	0.857552	2.85478	2.38944	4.70752	-1.54134	5.25631	-2.4743	-2.52669	2.6096	-1.45437	1.32407	-3.42325	0.365713	-4.60981	1.31088	-1.30948	-0.50639	-0.489595	-0.0758291	-3.19058	-0.6239	-3.50567	-0.873927	-2.88086	-0.284154	0.945322	-2.23748	-4.51309
HCC2218	0.437251	-0.731135	-1.09169	2.46833	0.350206	-1.36362	-0.198086	-2.24513	4.31528	-2.93488	-2.81504	-1.15055	-8.70111	-3.99596	-4.32768	3.46795	-0.799902	3.51317	4.09492	0.579751	3.65577	-1.15768	-2.53875	2.29336	0.308094	1.90951	-4.22587	1.03212	-5.56805	3.85296	2.85898	0.964431	0.959542	-1.41926	-2.81049	4.04762	-4.03524	-2.51013	-2.3995	-0.204806	-0.0451427	-0.00327233	-3.60796
HCC2279	1.86027	0.831629	4.83191	6.87922	-3.56323	4.37661	6.92864	-0.943665	4.6496	5.71069	4.62922	1.98442	-0.00297604	3.21749	2.80255	2.25399	1.95026	-0.271606	2.43019	0.757766	-0.149804	0.261029	0.158008	0.841919	0.99401	3.57365	2.59461	0.77108	-0.421789	0.150919	4.25563	0.509605	1.55923	7.51997	6.30687	5.55266	5.3999	1.93456	7.20426	-2.5867	5.20462	0.0532294	-1.40674
HCC2429	-4.19311	-6.03905	-3.1277	-10.3811	3.699	-2.80554	-5.24724	-3.16082	-9.51855	-7.94448	-5.67657	0.663822	-8.35412	-0.646197	1.13554	-0.978377	-6.41574	4.73531	1.81045	0.712833	-0.485875	-2.69967	0.369114	0.0447295	-0.377788	-0.329599	3.69724	-1.51696	-4.38031	-0.494413	-0.0511348	-5.14	-0.739498	-8.97315	-10.632	-3.52441	-7.74273	-9.91536	-0.957889	-3.49524	1.00672	-4.47764	-1.21669
HCC2450	2.54003	-2.18046	1.40842	5.04329	2.24939	1.58709	1.98077	-4.41424	-4.8516	5.09077	-0.952984	5.19631	-0.760815	1.82688	-2.13967	-0.158962	2.40773	-1.65198	2.44281	-0.0604379	-1.39656	-0.494372	-3.30597	0.208051	-1.77508	2.74974	-2.50207	2.42541	-3.57155	-0.180291	0.828443	-0.716548	1.49727	3.55007	2.41316	2.38135	9.03306	-1.93973	0.685563	0.0144671	-0.241398	-3.6547	1.30851
HCC2814	-0.582546	4.32004	-3.68294	-1.5259	3.49623	-0.478295	-0.53863	1.51628	-3.15387	1.45462	2.10073	7.5173	-3.76482	-6.37779	-7.51357	-4.40562	-3.18287	2.86758	3.35343	2.94472	2.16574	-0.439957	-1.1257	3.99288	-0.595721	1.57751	-3.18779	1.6633	-1.95861	-3.18313	0.420191	-0.0223221	-0.266482	-0.382383	1.00525	0.69793	4.13469	-6.77749	-1.86176	-5.13696	-0.0997831	0.780614	2.25257
HCC2935	3.7707	1.24836	0.635825	10.7637	-0.704215	1.66355	4.42108	-0.888282	2.26339	3.6484	1.6166	-3.20905	-8.3321	3.70592	5.70732	4.80341	3.15177	-4.25767	0.871781	-4.36163	3.84578	0.479953	0.874932	-0.836289	-0.146092	1.18733	4.22186	-0.809488	0.152109	0.288101	2.19722	1.68502	-2.67377	4.65108	6.10896	3.28429	-2.09252	2.04895	0.273864	1.35653	-2.44504	0.296903	1.39044
HCC33	-1.62834	-4.59904	-3.23974	-10.5736	4.41502	-0.110311	-5.15717	-0.290354	-11.6495	-2.33267	1.76243	-1.3958	-2.0176	-3.58186	-4.73102	-6.30833	-0.639719	0.367372	-0.151927	-1.87157	-2.62939	-4.97738	-3.26849	-6.7874	-3.90034	-10.6868	-6.21834	-6.31537	-0.548729	-0.858866	-2.08487	1.08308	-3.65521	-5.20677	-7.38225	-11.8437	-0.588044	0.206635	-6.45519	0.107748	-8.38371	0.824382	2.11634
HCC364	4.35472	2.29378	-1.86048	1.2769	0.168528	0.041465	4.04634	9.05807	-1.22192	6.26215	-2.59014	4.15203	7.10303	1.09722	-2.07588	-2.42223	0.569726	-0.608291	-0.672081	3.26867	-1.31042	-1.48323	-3.83062	5.51881	1.48475	5.66028	-0.918447	3.36326	0.645355	-1.30334	-2.21427	-1.78923	1.44634	4.16728	4.20606	2.75678	4.6332	-5.30437	-0.656836	-3.7321	-0.48752	0.0135369	0.74815
HCC366	1.72936	3.70673	-1.77727	1.16916	-1.10714	6.02629	5.25774	1.97458	0.89922	1.27156	0.627998	2.64545	3.4003	10.9357	5.00065	4.18707	-0.918617	-2.6629	1.92217	1.65655	0.0464842	4.28311	6.36953	3.53291	0.628697	5.34731	2.23725	1.87677	3.36283	1.68193	-1.02639	-1.64605	0.227223	1.83764	5.65578	4.18829	3.15455	-1.84906	11.202	0.632501	8.60506	-3.65878	3.02445
HCC38	4.20853	3.65186	5.37498	6.85733	4.44676	5.17654	3.34069	2.55382	-2.50526	6.22757	2.0903	3.17211	-1.13422	0.0162508	2.04564	-3.47738	1.90455	-4.61751	1.13862	-0.165556	0.574156	-2.47428	0.0371459	-2.0075	-1.75766	-3.66555	-0.369307	-0.824704	1.00668	0.228002	-3.02615	1.14859	-0.630553	4.73653	8.1109	-3.43988	10.9799	1.77036	3.32334	3.34895	-3.41211	1.87098	6.56039
HCC4006	0.843368	3.30086	3.47933	7.50718	1.64305	2.37812	6.79315	2.74067	5.41827	4.01166	1.83602	-1.0455	-1.6868	11.0697	7.06554	4.25691	2.82004	-2.09591	2.33337	1.44545	0.882414	0.740941	0.995516	2.41575	1.54706	2.31997	3.02844	-1.27523	-0.649027	0.918298	3.37154	1.46689	-1.87467	7.82992	6.15787	6.18991	5.42912	0.250923	2.99402	-0.419493	-1.85113	1.95216	-0.366455
HCC44	-3.46898	5.86671	1.22665	-5.25726	-2.7829	2.18029	5.72808	14.3635	7.36956	0.833472	-0.158526	7.28058	10.8084	1.0754	1.41633	-4.60414	-4.33098	0.662055	6.02591	4.36469	2.7593	5.59606	9.75212	3.22681	-3.24236	1.26968	0.857747	0.409464	4.37543	-4.55202	3.90179	6.23588	-0.850142	-0.976905	1.4571	8.77161	7.03922	-1.11768	4.64117	3.30451	6.62694	9.18288	2.14242
HCC461	3.05123	-0.638954	-2.01281	-0.841287	-2.41096	1.26416	4.13244	12.1644	-0.543776	4.3288	0.565532	5.30845	8.66627	3.35925	-1.78124	-3.79488	-2.18925	-1.23489	-2.04492	2.61632	-1.75825	-1.13966	0.25876	2.94424	0.751498	3.36286	0.427859	2.6427	2.40943	-3.04008	-1.81	-0.827117	1.05422	1.80329	4.63666	1.62587	5.53202	-5.94964	-0.536652	-0.680613	-2.14148	-1.62366	1.81598
HCC515	-0.0580228	0.921226	3.09534	4.26856	1.77106	0.217406	0.572258	5.67293	3.47276	-0.705346	-0.879478	1.51878	-1.971	-0.587222	-1.4934	-6.31139	-1.3154	-1.07587	-2.39238	1.76334	-3.34624	0.605657	0.440748	1.32852	1.77931	1.18851	-1.08759	0.125643	1.36818	-0.872511	0.868811	1.42114	1.41503	1.63085	-3.18252	6.2532	0.156947	-1.39215	-1.4568	-0.840874	-6.13641	3.49197	3.17936
HCC70	3.52039	2.74681	-0.00734571	9.73948	2.51047	2.11068	1.58483	4.09822	-0.163082	5.48415	1.01391	-0.555152	-10.3248	8.25725	5.88531	3.44286	-0.453904	-1.20409	0.00143891	-0.672695	3.93354	1.4009	2.28371	0.535243	1.76255	0.764134	5.49178	1.19746	1.07532	-2.99679	2.10599	1.94469	-1.36772	3.83681	3.36342	4.40408	-3.48642	-1.93488	0.716356	-1.22538	-1.47589	2.49339	1.60984
HCC78	0.74662	2.4289	-1.48821	4.96315	-4.86391	3.40862	1.52112	0.292056	1.86165	-2.60807	-2.78172	-2.81011	-2.74768	4.74303	5.78948	5.83515	0.432343	1.82481	0.318505	-1.89767	6.16615	6.98295	3.74871	4.03072	4.92194	7.44877	5.17683	1.53784	6.89498	3.11839	1.84139	-1.31859	-1.49992	1.76162	4.39594	7.76873	-6.18984	-2.9543	7.08156	-0.272955	5.13373	1.4335	-0.938349
HCC827	-0.753869	2.06706	-2.79145	-3.37247	-4.10152	5.39566	5.33951	7.38025	0.325594	1.48633	-1.73656	2.97698	2.70911	0.521786	-0.459528	-4.41439	-0.791353	2.5716	1.522	1.96682	0.929802	2.96328	3.04288	3.94705	-0.0991966	3.62994	-1.43627	0.809218	1.1056	0.548809	3.32001	1.83	1.22911	1.42294	0.480693	3.49181	3.25969	-6.23855	6.2332	-0.561567	6.41349	-2.32991	-2.18718
HCC827 GR5	1.53546	2.6837	-3.31882	7.05301	-2.32937	-0.599351	1.29812	3.30008	5.21795	0.171981	-3.61819	-3.53076	-3.1504	0.308455	0.870363	1.14559	-2.0615	0.263951	-1.12633	-1.48658	-0.430929	3.15241	-1.43025	1.13997	0.55929	2.47318	-0.0299434	-0.422012	2.76438	1.9976	2.25592	-2.36802	-0.00552947	2.62526	0.587688	4.74447	-8.35468	2.2734	0.423144	0.146375	0.221189	-3.4594	-2.00372
HCC95	-3.94567	4.48414	-4.17805	-3.26248	-1.05301	-2.95165	0.70939	-0.0422747	0.343837	0.916559	1.57469	5.05376	-3.62559	-3.61614	-4.90863	-1.59432	-1.47556	0.527544	1.87074	2.53141	-1.60167	-0.575836	-0.32569	5.98801	-1.06291	2.27341	-0.357055	1.64648	-3.70117	-5.04158	-1.14391	-1.74446	-0.933764	0.890282	-2.32982	0.317093	-3.14447	-4.89793	-2.04208	-7.36182	0.82481	3.10897	2.41854
HCT 116	-5.94316	6.09863	-6.4105	-13.28	-1.57964	-1.65998	-0.705525	15.8237	-1.65761	0.217738	-4.7179	7.1509	8.48309	-1.71332	-4.74792	-6.09318	-5.47219	2.73313	4.50465	4.18067	0.821063	-1.37456	-2.32899	6.95012	-2.41873	-0.107268	-5.03637	-0.154182	0.714413	-4.15706	-0.514016	-2.17746	0.287532	-6.23092	-3.88027	-2.62479	-2.29481	-10.053	-4.03729	-3.19547	1.22556	2.38967	0.391218
HCT 15	-4.91115	4.32757	-5.12656	-5.46948	-0.178905	-2.99648	-3.2028	12.3282	-4.0229	-1.17308	-3.01763	3.17539	-2.62309	0.853202	-2.43185	-2.99552	-4.86681	6.00418	1.18127	2.11292	3.19565	-2.51116	-2.8452	6.30349	-2.10137	0.631403	-2.04879	-0.253303	-0.418486	-3.35461	-2.10787	-3.97119	-1.26451	-5.77115	-7.25454	-0.553933	-10.4963	-13.5037	-4.36872	-3.97049	0.307613	2.66312	0.316586
HD-MY-Z	0.662385	0.0345251	1.27161	-0.898864	0.383765	-2.04772	0.771548	6.36946	5.58785	2.56284	-2.86957	2.65257	10.9217	1.86218	-0.869677	-1.53614	-1.19079	0.0496459	-0.804345	1.92119	-4.39845	0.886107	-1.81792	3.38502	-0.59167	1.09263	-1.90433	2.16836	-0.998366	-0.0772439	0.359839	-4.53568	1.49569	2.80026	0.0718911	0.426163	3.9458	5.52628	-1.62199	-2.0794	-1.30727	2.35534	0.605065
HDLM-2	0.0692502	-4.35552	-1.82488	-4.25023	-1.23741	0.709838	-2.98936	-1.72772	-1.29441	-2.22366	0.034992	-3.02566	-1.11677	2.75934	6.3071	-0.0880608	0.154232	0.225392	0.180468	2.68576	-1.09635	1.54516	2.37381	-0.00230925	3.32591	-1.00603	5.65464	-1.13247	3.2483	1.08496	-1.29666	1.14828	-0.188936	-3.90873	-2.90578	1.56839	-2.45409	1.48562	4.67859	2.37601	5.70169	-1.15743	-1.70354
HDQ-P1	0.9452	-0.357022	3.11798	12.4487	-1.12001	1.8629	4.768	-4.93073	5.5647	1.72202	1.57402	-5.18168	-7.28542	12.1446	7.39936	8.86966	1.80353	-7.32188	-2.07498	-1.8872	-1.11152	3.79411	2.61482	0.574641	0.580635	3.09985	5.71014	-0.155618	0.727835	2.82031	0.325995	-0.979522	-2.45415	9.87602	5.11309	2.98336	0.213253	9.91993	4.6953	3.49041	0.0646344	-0.485449	1.95783
HEC-1-A	-1.39851	5.56436	-3.43983	-1.55727	-3.22076	0.487723	2.16769	6.72114	-0.877691	0.192334	-2.87317	0.56603	0.357928	0.234342	-2.06669	-0.238869	-5.24143	-0.0840989	-1.12431	-0.623306	0.671948	0.322548	-4.36633	3.10707	0.465081	2.67781	-2.94982	-0.490956	0.501677	-2.47537	-2.93937	-3.81582	-1.03324	1.38949	-0.565019	-2.48158	-8.06095	-5.77798	-0.0678911	-2.31098	-1.4437	1.31464	-4.49883
HEC-1-B	-3.16381	3.91858	-1.76485	-0.845696	0.119635	1.13859	0.920618	-3.33279	-1.61999	1.63895	-3.26295	-2.68084	-1.03842	-4.39758	-4.82286	2.19356	0.617726	-2.77117	0.83675	-2.93247	-2.68704	0.298915	-5.29533	0.940134	-1.10998	-0.541715	-8.02357	0.436584	-3.22523	1.92506	-3.65745	-2.0532	-2.09597	2.6482	1.40669	-1.51767	-5.25227	0.796124	-2.67566	-0.0545367	-1.3145	0.372525	-4.17141
HEC-108	-2.63978	-0.523824	-1.17177	6.8887	-2.42799	2.49269	2.9914	-8.97187	0.185527	1.66026	0.378163	-0.879579	-1.87884	0.602528	-0.811663	2.0874	4.10308	-4.72457	0.508677	-4.01857	-1.6183	0.963669	0.279932	-0.562799	-3.49439	-3.95357	-4.18726	-1.82631	0.612465	1.07129	-1.18971	-0.380909	-1.63275	4.02191	2.89705	-1.72843	0.615552	8.61957	0.112968	2.78369	-0.183045	-4.62598	-1.13604
HEC-151	-5.10643	1.51726	-3.87816	-2.56373	-2.20338	0.277577	0.326732	3.58628	-0.798041	-2.87185	-6.27396	4.52676	2.51719	-1.27554	-3.91879	-1.6002	-1.56101	2.67869	1.67085	1.34163	-0.262027	2.2289	2.59901	5.84403	0.888752	3.46128	-5.34368	2.04665	-0.101499	-1.08871	-1.15298	-2.57537	0.157595	-3.38354	-2.73088	1.14685	-0.914514	-7.68439	4.67097	-0.313261	5.6085	-0.103424	-4.31278
HEC-251	-0.671901	4.5662	-2.12974	-0.281611	0.618268	1.5324	0.0521467	1.7779	1.97205	1.67773	-1.44801	1.03036	-0.189206	0.114703	-3.39766	-2.39878	-1.26742	0.842811	1.48856	2.29566	-0.780223	-0.764482	-1.08465	0.672322	-3.87907	-1.73297	-4.69572	-0.702166	-0.150473	-1.30762	-0.843992	0.31234	0.549605	0.752402	-2.11276	0.161873	2.02475	-1.72774	-0.760591	2.49102	-3.20012	2.32517	-0.45627
HEC-265	-1.89108	0.378101	-7.26466	-1.1514	-2.69151	2.59234	1.94278	6.26761	-4.24905	-1.42783	-0.490337	4.54271	3.93522	-1.34823	-5.24043	-3.78941	-2.56883	1.1357	2.72473	3.6945	2.22146	3.08426	1.72805	7.22077	-2.39468	1.82497	-7.37817	2.19703	5.06487	-4.9641	-4.07632	-2.77278	-0.368845	-1.87252	0.715262	0.386408	2.13574	-4.87592	5.08106	1.03982	6.05008	-3.62569	1.73565
HEC-50B	-3.11208	2.20831	-4.64487	-5.13031	-2.28544	-1.26503	2.55581	5.93484	1.10073	0.529241	-5.92187	5.69754	11.5019	-4.13048	-4.89012	-5.49602	-3.8034	0.641869	2.42978	5.72941	-2.10783	1.79593	0.286154	5.48215	-0.780097	4.09439	-3.98725	1.47591	0.612108	-3.01641	-2.01446	-1.17993	2.57042	0.606963	0.432044	0.682423	4.08629	-2.41854	0.41967	0.256669	3.62485	0.0827754	-0.670832
HEC-59	0.288808	3.72751	-0.279608	0.438242	4.97821	-1.40564	1.47245	0.431907	-7.28439	0.990116	-2.43446	1.11632	-3.34227	2.11498	-2.234	2.14419	-2.36805	0.155729	2.00125	0.890191	2.38382	-4.502	-2.19475	-1.48494	-1.80555	-1.81197	-2.58865	-1.37642	-2.78696	-1.10878	-1.30302	0.325051	0.908965	-0.129916	-1.69935	-3.04245	-1.93415	-6.10172	-3.71824	-1.98399	-1.67344	-2.73288	-2.17127
HEC-6	-1.89152	1.76275	-3.82626	-0.458075	-0.191321	1.18455	1.46687	0.487057	-5.72725	1.56445	0.742926	3.33114	1.84566	1.16011	0.264754	-1.55696	-0.592034	-0.0449528	2.27197	1.03772	3.09203	0.565686	-0.546418	3.12789	-2.57294	0.268123	-2.92543	0.288961	-0.529097	1.48136	-4.0609	-3.44637	0.454546	-1.75387	2.18178	-3.34597	7.34912	-0.913872	3.39863	-1.1672	5.69716	-7.3979	1.26302
HEK TE	2.11103	2.61584	3.02344	7.05043	-3.53501	6.36068	4.73615	1.76991	-5.55003	4.91263	4.42857	4.97084	4.55974	3.93452	0.16352	-3.96382	0.48704	-1.8245	-1.29179	2.18228	-3.98513	3.78929	1.60559	0.0639386	0.0416781	1.3476	-3.28393	-0.0155042	1.70578	-1.27951	-1.871	-1.59739	1.1829	6.86771	3.08872	-2.21071	16.915	0.628248	7.01925	1.15883	-2.1042	-0.801298	3.26447
HEK293	-1.52245	-2.87357	-2.53364	-9.87129	3.01816	-2.81279	-2.87603	-4.88102	-6.65616	-4.32751	-4.98413	-0.594381	-1.90762	-5.73828	-7.92518	-0.581845	-2.32978	3.86242	4.19798	-0.074101	2.16368	-5.86052	-3.50731	-0.668419	0.0707126	-3.24657	-7.6249	-3.67942	-2.06051	2.03309	-2.59283	-3.82026	-0.749347	-4.42923	-6.59984	-5.94378	-2.66504	-8.75581	-6.58451	-4.39638	-0.223052	-0.90295	-1.522
HEL	-4.32682	-2.22822	-3.99783	-9.20107	-1.84522	-2.57816	-6.29518	-1.59945	-1.95279	-3.71894	-2.15683	-5.03946	0.285289	-0.952367	-0.723007	-0.493313	0.738488	1.71206	-0.132931	1.21939	0.614952	-1.3287	1.83603	0.350582	1.2801	-0.444595	2.62639	-0.660803	1.20136	-0.828662	-0.954319	1.18643	-0.575555	-7.7949	-7.91209	-3.4455	-6.81333	-2.43902	-3.67401	0.764486	3.96494	-3.71025	-3.01311
HEL 92.1.7	-5.24866	-0.670331	-3.11803	-10.9653	-0.775532	-2.86706	-6.74469	7.1604	-4.48323	-3.36977	-2.27969	-2.4406	0.120698	1.21109	-0.787536	-3.31439	-1.21274	2.37212	-1.4231	0.846536	-1.07999	-1.75781	2.32737	0.244038	0.199968	-2.93183	3.1522	-2.45191	1.77344	-3.97108	-0.164176	2.19602	-0.671283	-8.866	-10.4642	-5.4662	-6.86646	-4.89811	-3.93781	0.428591	3.01987	0.143797	-2.92741
HeLa	1.0038	0.0260513	1.0583	-1.38835	7.44416	0.991089	-0.183397	-0.55937	-1.71446	-0.391764	3.70688	1.25458	-3.18531	-1.04718	-4.1007	-2.26821	-3.56247	-0.198449	0.488235	-0.438277	-0.683263	-0.354967	-1.56661	0.526012	0.678699	-0.25921	-3.94897	0.549239	-5.14957	-2.75862	-4.60692	1.06219	-0.610615	-1.41069	-1.10352	4.10895	4.77528	-5.76137	-2.55331	-1.49818	-1.59116	-0.186822	0.939739
Hep 3B2.1-7	0.649118	-0.5533	0.686352	3.61123	3.98723	2.3308	-0.836201	-1.17836	-2.00374	2.28917	-0.083816	1.47597	-1.54659	-4.37944	-4.42971	0.490758	0.993339	1.48493	0.667748	0.755247	0.977658	-0.632173	-0.315181	2.05754	-2.87084	0.334599	-8.42146	0.955818	-2.78424	0.858586	-2.18613	-0.606853	1.74159	0.977971	0.908765	-0.699056	4.36332	-4.79185	3.2658	-0.351546	2.93429	-3.76371	-3.08619
Hep-G2	-2.1127	-4.62392	1.74054	2.00321	1.35222	-0.362733	-1.67931	1.30848	0.495933	-0.987927	-6.12234	2.27628	-5.35938	-4.01925	-3.56158	0.191572	-2.26504	3.6168	-1.83542	0.475042	-0.721293	1.33592	-0.0685335	1.98552	-0.988514	2.08431	-4.48457	0.238585	-1.88992	-0.985357	0.55399	-1.17156	-0.485177	2.83399	-3.8798	-3.35919	-4.90606	-3.53736	-0.401471	-3.08154	-0.067092	-3.34469	-2.03675
HEY A8	0.0208357	0.85867	1.66494	-6.3884	-5.51219	-0.707157	1.69645	17.2095	3.01926	-0.144014	-4.92595	4.37999	8.93926	1.24425	-2.09698	-6.84964	-6.08445	2.55528	-3.71918	3.65849	-4.46395	5.61344	-0.227245	-0.217139	0.935464	4.99806	-0.341586	-1.15806	4.56025	-5.48757	4.00331	-4.32348	2.64072	0.867158	-6.18309	1.15182	1.70696	-5.75367	1.42921	1.3175	2.02755	5.06701	-0.270414
HGC-27	-4.94105	-4.60085	-1.90177	-9.72903	7.66968	-2.99372	-6.10253	-6.33447	-7.79711	-3.67865	-4.9076	3.48509	-2.37706	-5.02739	-5.88949	-1.08217	-2.28375	2.95589	2.68917	1.62568	-3.21538	-3.99031	-4.83929	3.73347	-1.57771	-1.93744	-2.19739	1.86034	-7.75204	-1.51966	-5.04529	-1.07661	2.80147	-6.67241	-10.2921	-3.16608	-2.34015	-8.13434	-7.54125	-4.262	-0.472885	-1.44456	-0.890903
HH [Human lymphoma]	-3.26132	-4.64468	-4.17094	-12.8154	-0.41926	0.0633602	-6.47596	-1.82835	-6.2004	-8.09017	-1.73055	-3.79413	0.998304	-5.008	-1.14825	-1.15325	-4.88683	3.35443	-4.48832	2.48759	1.86421	-0.243961	2.77561	-2.39284	-1.2083	0.14643	1.14563	-0.371642	1.7962	0.948124	-4.33005	-1.2385	0.87956	-13.1652	-9.11976	-4.19049	-7.57719	-7.38475	1.73852	0.802943	7.24361	-0.538379	-3.63347
HHSteC	-0.218965	0.357553	13.4134	11.5981	-5.1199	2.90828	5.63676	2.13947	15.5716	2.54101	-0.0814925	1.25093	-1.26372	2.2453	5.28983	-0.426354	6.06639	2.58443	6.5107	2.99042	-5.84912	1.06413	-0.390758	-2.03753	-1.08166	-1.55931	3.75151	-2.3645	0.771574	-0.123415	10.691	4.0376	3.05922	8.42411	5.15705	4.68558	4.29165	14.55	3.88144	0.13428	-3.43583	0.832919	-0.532505
HL-60	-3.14814	-3.53643	-6.62105	-13.6264	-2.80616	-6.6308	-7.75053	-0.820986	-4.27788	-6.30232	-2.07673	-7.08275	-1.97268	-4.68951	-3.56001	2.32512	-3.95864	5.45407	-1.66683	-0.72593	1.93893	0.365557	3.52973	-1.27123	1.31734	1.75683	3.2411	0.703693	1.57273	-0.574616	2.60997	0.968823	0.237633	-16.3429	-10.4084	-0.77568	-9.36205	-9.43282	-2.90914	-0.103902	5.74601	-0.99975	-4.57486
HLF	1.31915	-0.737897	-0.880899	0.942894	-3.97763	0.498468	1.2837	9.09704	-2.35792	4.21137	-0.625182	7.32976	6.4409	1.72857	-0.490982	-5.99941	-1.01055	2.13043	-3.44167	2.19394	-0.0524277	0.587892	-0.808358	1.9828	2.16619	3.7599	-2.31864	1.98527	-0.351521	-4.53508	-1.02896	-3.24445	3.53483	1.95361	1.60058	2.10139	6.65227	-5.2737	2.73895	-0.652686	-0.106699	-0.713094	0.0557458
HLF-a	3.11604	1.38097	11.6431	13.4722	-1.58977	4.48878	7.03776	-2.32294	7.85925	8.13236	2.63755	4.17656	5.65815	1.22114	3.68326	0.600244	6.07919	-2.11045	2.98951	2.04836	-2.21416	0.912009	-3.71043	0.601514	1.12964	3.02828	2.03728	2.43019	-1.65269	2.01463	2.80809	0.506272	2.00204	10.0678	11.6235	6.24589	8.98305	6.62146	2.97521	0.0667519	-1.53366	0.306026	0.622004
HMC-1	-2.10643	-0.312551	-3.75669	-5.1245	-3.34211	-2.24358	-1.74638	-2.73992	-0.54386	2.9124	1.80879	-0.58647	-0.110171	-1.46004	1.47561	2.06651	1.98607	0.970156	-2.86631	0.223027	4.57536	-0.0759321	1.75085	-0.832443	0.209657	-1.79415	5.38427	2.7979	2.10467	0.203256	-0.815819	2.75561	3.26228	-3.99857	2.93515	-1.23948	-3.3956	-0.0318644	-1.26457	1.65151	0.0931668	0.562227	-1.95466
HMC-1-8	-3.0835	5.03193	-3.45713	-8.44612	-1.80553	-2.1509	-1.14504	3.53222	-0.48778	-2.58493	-1.63617	2.84393	3.53539	-8.03656	-4.82902	-2.78864	-1.63565	3.58885	-0.901118	1.4824	1.04712	-0.525671	-3.27285	1.89618	1.74011	0.210115	-3.27734	0.36071	0.344102	-0.97588	1.98329	-2.09066	1.96508	-3.89431	-4.76509	5.48366	-1.64321	-1.47421	-2.45457	-2.72192	0.139155	-0.940055	-1.86988
HMCB	0.335295	0.0982481	-0.777021	-4.7641	5.36504	0.631916	-1.78189	1.95969	-4.39917	1.98948	2.32236	2.89454	3.25435	-2.69851	-3.04995	-0.146036	-1.93477	0.535652	2.37003	1.68858	-1.53534	-2.32516	-0.455575	0.544856	-1.68316	-2.59105	-2.83671	1.09523	-0.984916	-1.97151	-0.604943	-0.475988	-1.2903	0.0339989	0.220179	-2.46206	4.77739	-1.13841	0.79902	-2.66038	-1.98661	2.50116	3.20967
HMEL	-0.993426	3.68833	7.49755	9.19858	-4.03486	4.74133	9.50214	1.42067	6.32742	2.28559	2.79229	0.782234	5.14821	9.51607	0.774415	4.96099	4.16035	-5.67207	5.00006	-2.85682	-1.55792	3.18236	0.717782	0.820729	-4.51649	-6.37475	-1.09675	-1.35406	-5.50104	-0.316849	2.13501	5.39048	-0.419835	7.17495	4.04049	2.78401	5.32242	16.0685	0.32179	2.87605	-2.07083	-0.625534	2.75398
HNT-34	-2.07107	-4.37023	-3.71956	-5.70139	-1.49976	-4.03667	-6.59303	-2.64282	-1.66748	-4.67154	1.14166	-5.20304	-1.52786	0.195557	1.46961	2.48967	1.48278	-1.35341	-1.38095	-2.80413	2.15107	1.72354	1.53348	-2.87863	0.630596	0.509055	5.42115	0.336824	2.18246	3.39834	-1.52996	0.971606	-0.624346	-6.81441	-6.41569	-1.17568	-6.99218	-0.536459	-3.1568	1.39687	3.03606	-5.04208	-1.68922
HOP-62	2.44486	1.26655	3.02099	4.28117	-0.307058	3.1392	4.13782	3.21916	-0.791489	5.23195	0.351444	6.49506	5.70989	1.47162	0.214561	-4.30238	-0.606982	-3.13919	-2.281	3.52862	-5.21699	0.394824	2.34375	1.51933	2.61914	2.85124	1.81479	0.426634	1.42909	-4.25213	1.80003	1.63767	1.85726	5.10065	2.36151	2.29425	8.63685	0.371987	3.09817	-2.36427	-1.74062	-1.8377	4.02712
HOP-92	2.80349	-1.15963	4.27677	7.92074	-3.24235	2.03833	7.49198	-5.85266	8.59314	3.50285	-2.30615	0.66769	2.14128	0.283896	0.102061	3.74155	2.5717	-1.99242	1.58285	1.24952	-4.38957	1.18275	-3.14829	4.95991	1.59114	6.57819	-1.5967	4.70303	-4.01814	0.678172	0.705632	-1.59657	1.52909	12.2512	8.08351	7.36671	3.20573	8.60827	3.76469	-1.32301	0.835148	-3.86933	-0.491978
HOS	-4.17217	2.44767	-1.26692	-8.8628	1.88164	0.241021	0.284942	3.11008	-7.03795	1.59635	-2.19087	5.21542	10.4946	-2.84059	-3.93714	-6.69218	-3.20184	1.15107	4.38505	3.40416	-0.956042	-3.3666	-3.71619	2.59065	-1.37861	-2.55246	-5.15619	-0.00476774	-4.10822	-0.497783	-5.29005	0.815131	2.18248	-4.25512	-1.49177	-4.16734	7.50536	-6.24516	-3.92276	-0.321406	-1.3218	-1.23517	0.765022
HPAC	1.90452	0.179382	3.29524	4.46277	-3.07894	3.99243	1.89609	3.93797	5.08185	1.56825	-1.1555	-6.08361	-3.96615	1.76924	0.639622	0.352394	2.35202	-5.72029	-0.298614	-5.39525	0.731419	1.94495	3.74798	-6.28802	-1.44036	-4.71561	-1.28169	-2.99628	3.00351	1.48567	0.368209	2.24553	-2.40916	1.45285	4.58732	2.59069	-6.38305	7.01292	0.0988428	5.43057	-3.08554	-0.391457	3.96944
HPAF-II	2.18335	7.73398	-1.54385	6.38383	-3.66023	1.4361	4.23655	6.61984	10.2479	1.15383	-0.578552	-2.53287	0.391349	3.64385	3.11156	3.39822	-1.64993	-0.576858	1.1247	-1.34101	4.3236	4.3516	-0.191249	2.16993	3.07193	6.76525	-0.600496	2.2233	4.60043	2.00325	2.78415	-1.7504	-0.941188	2.53828	6.16744	7.27515	-2.33841	-0.0989591	2.40844	2.83387	1.63434	1.76149	2.51979
HPB-ALL	0.171771	-4.95285	-5.04876	-7.13621	0.0975424	-2.49197	-6.5409	-4.2676	-6.96541	-4.77167	0.966581	-8.64577	-0.845123	-1.1318	0.0918584	1.00797	-0.512164	0.948321	-5.59883	-3.37445	1.34744	-1.63899	3.48133	-3.10608	-1.41306	-1.91805	4.00612	-2.43769	3.33539	2.27	-2.9945	-2.15901	-2.03124	-7.49418	-6.23393	-6.45454	-5.96112	-0.0664053	0.390873	1.49811	1.6106	-0.854962	-0.299893
Hs 172.T	5.47736	1.34736	18.1054	14.7192	0.805798	3.97534	3.43091	14.4815	5.18695	4.04887	4.14482	5.06202	-0.000451549	6.11252	5.67117	-7.34693	0.177884	-4.14938	-3.02273	-0.143216	-6.89328	0.723117	-2.83372	-8.81744	-1.70258	-6.00542	5.66366	-5.33302	6.52159	-4.92549	5.34721	0.436939	0.652277	9.86836	5.96269	-0.137674	7.44755	6.53897	0.813939	5.16849	-7.79807	6.64064	3.76967
Hs 229.T	4.48573	2.4727	7.912	8.02998	2.45525	1.16964	3.80931	6.03312	-0.164225	5.03283	-0.349385	5.84815	11.3941	1.2751	0.716074	-2.77461	1.63099	-2.5222	-1.97122	2.80421	-2.7437	-0.586199	-3.41659	1.93477	4.12651	5.7499	-0.292098	1.78696	0.539426	-2.0572	-0.944092	-4.5298	2.24234	6.2689	8.67585	2.82028	11.5936	-1.71512	1.10193	1.01736	-1.48844	5.66411	3.3293
Hs 255.T	3.88048	1.48665	15.9188	17.9011	-0.184601	5.24181	7.64051	-5.98184	8.38324	5.85226	9.29066	-0.0997395	1.9397	2.05607	5.87525	-0.031292	8.016	-5.69109	5.21724	-0.966698	-3.55805	0.840636	-3.93204	-3.69969	-2.60787	-1.02983	3.55077	-1.53062	-0.958296	5.07157	5.02454	3.38817	0.613011	12.674	12.0921	4.98865	15.6122	16.6695	1.96827	2.39246	-4.58295	-0.753802	2.52886
Hs 274.T	4.68206	1.50275	10.7738	15.2117	-0.226318	3.87	6.89369	-0.365108	2.6976	7.48124	4.16662	4.11947	5.83043	4.92234	4.53071	-1.73817	4.8498	-3.92499	1.46825	0.343249	-1.9036	0.526284	-3.28432	-1.69758	-0.427857	0.291572	1.37584	0.493837	0.242832	-0.320971	2.64394	0.585941	0.513145	11.8386	11.375	3.69537	13.1963	9.0319	2.85315	1.33741	-5.86658	2.79028	3.56226
Hs 281.T	4.96598	2.9367	9.60649	13.6345	-1.69132	3.85619	7.30072	-0.726259	4.15207	6.27629	7.32903	6.96508	9.43659	3.76773	2.13142	-0.623267	4.0154	-2.5554	1.94456	1.82833	-2.58119	0.636427	-5.05193	1.32999	-0.50708	3.18625	0.394718	2.22539	-0.784027	0.465722	1.41365	-1.28766	2.20449	10.6048	10.4509	1.54498	17.186	7.89507	2.21262	0.66858	-2.95557	2.31478	3.02704
Hs 294T	2.33971	0.313478	7.17936	6.98231	-1.23341	1.29056	6.23725	-7.96256	8.36299	1.23062	3.77914	3.386	6.47171	1.16387	0.0500076	4.44078	2.07447	-3.31254	2.91307	0.720885	-2.75828	-0.0806877	0.0836252	1.85711	0.501941	1.94448	-1.11254	2.48728	-3.12138	1.16987	-0.276254	2.05536	3.14388	8.78842	5.06907	4.56763	8.95868	8.13467	0.502298	-1.18461	-0.112621	3.09337	3.09078
Hs 343.T	4.78825	2.61026	9.40993	12.198	0.478765	2.34573	6.61597	1.5352	2.72545	6.73287	4.82773	6.07699	8.70732	1.8889	1.89492	-2.55243	2.66266	-2.56955	1.58833	1.97436	-2.7917	1.22517	-3.64217	2.12814	0.468572	2.6596	-0.147109	2.63798	0.0733317	-1.78805	1.18776	0.606238	1.62769	9.63406	10.3796	5.24629	14.7068	5.2961	0.905949	-0.561555	-3.78872	4.54944	3.34977
Hs 578T	2.48783	1.3189	5.40447	14.2779	0.861709	3.64704	5.97219	0.741285	2.31011	3.88971	5.85689	3.85721	8.18916	-0.715019	-0.343682	-0.875109	3.74706	-1.44162	3.10801	1.12783	-0.179506	2.18321	0.269056	5.85459	-1.607	0.365415	-0.551564	2.86729	1.05896	0.629278	2.12489	0.963056	1.50432	5.96974	8.5514	3.57971	15.6752	13.9943	4.4504	-0.078472	-1.13878	1.77023	3.63309
Hs 600.T	4.24514	1.66537	13.3932	15.9901	1.1032	4.6638	7.30134	-0.109859	5.27511	6.81731	4.6978	4.74715	7.08662	2.4731	2.23161	-0.948065	4.38537	-3.78647	1.5786	0.210971	-2.62229	2.6077	-1.84931	-0.93446	0.207819	1.78703	-0.511342	0.699893	0.0810373	0.108828	2.52271	0.63575	1.89459	11.7894	11.6279	4.96671	13.8533	9.48684	3.16121	0.72271	-3.90511	3.93404	3.60791
Hs 606.T	5.00436	-0.0360816	11.5807	15.4708	-0.652635	4.18598	7.37928	-4.25977	7.54828	5.51075	9.01896	2.92912	5.20765	1.05877	2.41989	-0.745916	5.52719	-4.04159	2.00884	1.32405	-3.86561	1.46183	-0.132927	-1.29692	-2.27576	0.470032	1.03476	1.11679	0.184769	2.02031	4.79348	1.44485	1.77987	9.9728	10.8881	4.38641	15.9229	13.692	3.49213	0.000952691	-4.15562	-0.195198	4.05075
Hs 611.T	-2.63631	-3.64351	-2.78495	-6.81893	-2.25644	0.0805691	-5.10011	-0.611943	-4.28324	-7.15511	1.41257	-2.62522	-0.383018	1.1975	4.90153	2.27555	-0.727723	1.23083	-3.97951	-0.058032	3.07615	1.36991	5.66423	-1.88452	0.645632	-0.26117	7.05147	-1.09629	3.1645	2.70723	-2.35539	1.73021	1.41962	-9.6871	-8.69471	-4.32545	-6.54257	-5.59521	5.0805	2.31045	8.57655	-0.761708	-2.68984
Hs 616.T	5.41321	1.29603	13.3632	16.9264	-0.852175	4.57758	7.3815	-0.840483	7.03759	5.54237	6.42502	2.94418	5.34935	2.1923	2.03807	-1.29234	5.27715	-3.61434	2.98993	0.317842	-3.05959	0.767162	-3.39281	-1.44148	-0.0789997	1.65372	-0.0417971	0.728743	-0.736955	1.95251	4.73667	1.47326	2.20176	11.1318	10.4343	5.40728	16.8086	11.3616	2.68374	2.07382	-5.49959	3.16398	3.89227
Hs 618.T	2.58644	0.821514	10.7427	11.5042	1.83541	2.67089	6.07476	-1.63342	3.8526	6.79771	2.29477	5.92924	9.08993	1.10543	2.80525	-0.901879	3.78998	-1.91912	2.3008	2.26333	-2.5075	-1.21135	-4.4591	1.84042	0.562936	3.21625	2.29385	2.26361	-2.48235	-0.28227	1.1027	-0.928434	2.28221	8.99128	9.83749	5.05815	10.0556	3.70319	1.79954	-0.869112	-1.23062	0.732011	1.41265
Hs 675.T	2.67718	1.21663	12.1791	16.7684	-0.725091	2.54925	6.77928	-4.75857	8.05721	6.01695	2.87184	2.13829	2.24407	2.67491	5.33869	2.1466	5.6521	-3.1928	3.38326	0.956621	-3.62244	1.75298	-2.202	-0.514214	1.21803	2.48783	4.31136	1.02154	-0.668345	1.41599	3.12092	1.14697	0.161596	12.1414	11.0693	7.94516	7.21278	8.96948	3.39839	0.229144	-2.58852	0.213145	1.33403
Hs 683	2.63178	2.98326	7.08568	8.57089	1.38926	4.31135	5.97447	-3.58922	3.77834	6.00516	4.6078	6.56817	6.57864	0.953681	3.95332	2.52563	2.01581	-4.5848	-0.0578083	0.765316	-3.25521	-1.00424	2.97367	-0.661121	1.37687	-0.451647	4.55566	0.953087	-1.80862	-0.519649	-0.869149	1.58097	1.7356	8.38169	7.96609	2.41404	10.9638	3.82581	4.24481	-1.0574	0.0874304	1.36144	2.62968
Hs 688(A).T	6.56363	1.21069	13.6088	17.651	1.70015	4.4105	7.06723	-3.01375	4.87222	6.74323	8.06863	1.98412	5.22799	0.632676	1.56232	-0.803427	6.06931	-4.18587	3.20234	0.347363	-3.03662	0.524039	-6.86273	-1.14957	-1.28413	1.35719	0.0861414	1.46343	-0.556947	3.13236	3.88033	0.213454	1.9796	10.8889	12.0793	3.67074	16.6469	13.3146	1.3448	0.535925	-5.25165	1.45164	3.50266
Hs 695T	5.51914	2.40174	1.78027	8.18452	1.9669	-1.62913	5.82943	-6.88802	3.71817	2.78704	3.44229	1.75775	5.29729	-1.35928	1.16143	3.78216	3.27968	-5.00089	1.36096	-2.0781	-3.61448	0.822125	-1.79765	1.8015	0.594541	3.105	-0.779673	2.64157	-4.42795	2.06048	-2.84365	0.343158	-0.149282	8.09266	8.27592	3.91533	8.94407	7.28799	-1.21846	-2.25294	-3.45376	1.65697	3.6568
Hs 698.T	4.59543	2.09803	10.1311	13.5377	-3.4989	4.93866	7.11954	0.452303	5.24573	5.35248	7.20323	4.42281	6.74537	3.46675	3.89491	-2.10192	5.63863	-3.94194	2.25461	0.0871665	-2.16023	0.893428	-3.32625	-2.07376	-0.581973	-0.867823	0.845872	0.131705	-0.579086	1.13979	2.0821	1.12901	0.526494	10.617	10.3248	4.61427	15.4276	11.1834	1.98828	2.16993	-5.31947	3.06293	3.43531
Hs 706.T	4.33895	0.70195	8.63314	13.5346	2.70323	1.88021	5.28785	-2.1371	-1.33081	6.46771	9.66687	3.48758	4.96425	3.34753	3.39423	-1.5641	2.53204	-1.90849	-0.794701	1.55954	-3.34702	-1.36651	-3.37996	-0.499759	0.367834	0.301786	1.94862	0.731414	-1.58175	-3.17917	1.95212	0.862727	1.24067	9.69822	10.2764	-0.215023	18.0902	9.26736	0.956997	0.433865	-4.7413	-0.55036	2.92015
Hs 729.T	1.45611	0.292768	3.39567	6.71699	-0.786739	3.99953	5.2813	-3.80299	1.10269	4.37718	6.22169	3.68595	8.23255	4.33267	5.01881	1.31119	4.42278	-4.38115	-0.218034	-2.01623	-1.07748	1.59903	1.44669	-3.00614	-0.799157	0.135048	0.44058	-0.16648	1.46999	0.372471	-1.86495	1.76519	1.08749	6.18905	9.83184	4.14706	13.3943	8.11505	4.23539	3.28181	-3.3958	1.24447	0.812766
Hs 737.T	4.8753	2.43732	12.7993	16.6204	-2.926	5.26839	8.07767	-2.23783	8.93402	6.67655	7.93474	4.10154	6.13935	1.90311	2.85657	-0.377167	5.55678	-3.77868	4.71264	0.707049	-3.58011	0.576691	-5.23728	-1.75652	-2.49621	0.668895	0.705833	0.759006	-1.44078	2.51978	4.81594	2.40513	3.16209	13.499	11.9572	3.23002	16.6315	14.2213	1.82536	1.69101	-4.23784	1.57685	4.56193
Hs 739.T	6.11518	0.054201	12.5877	17.3518	-0.82082	5.37023	7.5857	-4.29737	4.97743	5.51244	10.7067	3.00278	5.56004	2.09409	2.25605	-1.70535	5.31736	-4.40639	3.1558	0.611068	-4.16722	0.0182527	-4.09658	-1.89932	-2.9624	-0.891976	0.164962	0.59642	-1.393	2.86405	3.91348	1.1621	2.17624	11.0092	10.5577	1.79423	18.2251	13.5612	2.25356	1.00838	-4.36506	-1.6087	4.45185
Hs 742.T	5.78516	2.20303	12.5074	18.3512	-2.59046	4.81871	8.3908	-0.587269	9.24405	4.15331	9.5303	3.21597	5.62875	0.206572	-0.26583	-1.41266	5.91733	-1.84848	3.32531	1.86279	-1.92528	2.51834	1.54622	2.40047	-1.35921	3.42165	-1.56198	2.32819	3.00031	1.8445	6.45389	-0.0708983	2.14539	10.3099	10.6417	5.73291	18.2768	15.1997	4.34476	-0.304876	-3.4162	4.29991	3.4137
Hs 746.T	2.72305	-0.0527932	4.95264	3.99938	-2.43679	3.63533	2.86305	10.671	0.891395	4.9632	1.80306	5.22625	8.94869	3.86805	2.00414	-4.73222	-0.23517	-1.2537	-3.41932	-1.88947	-1.62738	-0.518053	2.56792	-3.99555	-1.02735	-2.89606	3.98083	-1.88177	2.34041	-3.92409	2.10894	1.11665	-0.230863	5.79167	5.48635	0.475303	9.06443	4.8812	1.93594	1.89742	-3.49353	1.64401	2.158
Hs 751.T	3.88291	1.45533	8.89266	14.0356	-0.415063	4.35044	7.12408	-0.0206999	2.56926	7.55457	3.42309	4.82544	8.71097	3.91945	3.94913	-2.68487	5.08378	-4.08663	2.63437	0.913992	-2.43069	0.334576	-3.47304	0.178786	-1.27065	0.331074	0.897516	1.3646	-1.02585	-0.0416388	1.6675	1.60916	1.00558	10.6979	11.6702	3.07086	15.2236	8.56518	2.73792	1.65219	-4.5385	2.60378	4.36599
Hs 766T	3.04491	0.70937	2.39209	1.52418	-5.08429	-0.451032	4.42648	2.46476	5.69468	0.492869	1.21939	1.1114	3.6581	6.15931	3.99214	3.3852	-1.0422	-2.26496	1.4801	0.213427	-0.827715	2.92909	0.318829	0.0485505	1.99023	4.77789	2.62811	2.0265	-1.08591	-1.57931	1.07742	-0.648458	2.009	4.65675	3.17836	7.11655	0.260951	-1.86258	0.965859	1.92143	1.8945	0.790007	0.302399
Hs 819.T	4.90089	0.112731	13.0015	16.7492	0.946772	5.30423	7.5236	-2.96317	7.71138	6.10557	7.99816	4.25975	5.41983	0.660699	0.805948	-1.35012	5.68746	-3.3407	3.89833	0.759192	-3.53884	1.69574	-4.36208	-1.10886	-2.55152	1.4324	-1.4604	2.28881	-0.122926	3.6045	4.5966	0.958502	2.00813	11.1051	10.4291	4.8726	15.6993	13.4498	2.11714	0.441475	-4.47058	1.46769	4.2712
Hs 821.T	4.83082	2.62237	11.687	15.1366	1.75663	3.99234	6.61664	0.669914	7.56109	5.80068	5.82842	4.74553	5.74867	2.03707	3.44618	-1.87912	3.65546	-2.36693	2.16211	1.6408	-2.8346	0.769635	-2.15571	0.279571	0.312461	0.759599	0.76545	1.62022	-0.0511697	-0.872916	4.02794	0.637061	2.16084	11.4536	13.1698	4.64945	14.8576	11.2546	3.21207	1.10101	-4.49895	3.57696	4.68143
Hs 822.T	4.84247	1.67915	13.7261	17.8274	-0.758446	4.11263	8.46931	-2.577	8.36561	5.16291	8.32611	2.61992	4.62315	4.94345	3.09997	2.23942	6.42737	-3.60108	4.03183	-0.293843	-3.13546	2.12149	-4.17684	-2.03439	-1.65252	1.86026	0.24	0.957812	0.709853	3.05281	6.10014	1.65928	2.40427	11.7451	12.0374	5.56142	16.7218	15.6031	2.70686	1.99077	-5.09166	2.40997	3.23351
Hs 834.T	4.34159	2.20811	11.2738	15.4174	-1.16745	5.22387	8.12627	-0.859752	6.26015	6.03652	3.78432	4.53427	6.74524	2.81755	2.24541	-0.966329	5.52383	-3.41604	3.31835	0.461777	-1.27336	0.631954	-3.76365	-0.415077	-0.610619	2.18159	-1.05298	1.70659	-0.718127	1.71948	2.88104	0.224782	1.40927	11.2192	10.9203	4.10942	14.5651	9.66823	2.40086	0.840846	-4.26835	3.40171	2.73526
Hs 839.T	4.71453	1.42002	10.6405	12.9251	3.18763	4.37615	5.88561	-1.67251	2.93758	7.42663	3.8118	5.20365	7.97059	1.18377	2.02289	-1.02411	3.94831	-4.12727	2.26729	0.675059	-3.80648	2.09629	-5.40401	-0.402689	-0.706679	2.09015	-0.0947222	2.23701	-1.21675	0.798164	0.216676	-0.130923	2.40748	11.1085	11.0722	4.35573	12.1702	7.69582	1.51139	0.00233653	-4.1921	2.57097	4.66667
Hs 840.T	2.85202	1.55644	9.5069	11.1679	-1.28633	3.57148	7.13896	1.03925	5.50968	7.6786	3.64717	6.66762	11.1674	1.57723	1.88294	-1.64686	3.49142	-2.17407	3.3599	2.21107	-2.34046	-0.165292	-4.03674	2.50175	0.220377	2.77203	1.07696	2.34597	-1.50497	-0.624631	1.45848	-0.64979	1.99385	9.8151	10.7495	4.15231	11.3216	4.61232	2.46065	0.0955093	-0.969945	1.53685	1.02219
Hs 852.T	1.21463	3.20449	5.28156	5.0365	5.47203	-0.747632	4.24729	-3.0085	3.64676	1.35596	-1.22943	3.26066	2.60986	3.40778	4.50592	4.88253	1.21163	2.01819	-0.128711	0.78584	-3.23912	-1.01116	-2.62057	-0.133034	4.05397	2.50186	4.44078	4.13945	-2.51391	-1.57763	2.05178	1.61307	2.30054	6.88393	4.46249	2.85635	4.43968	2.17481	1.15792	-3.17265	-2.87228	4.51213	-0.0713487
Hs 863.T	4.61652	1.23245	11.6631	14.7565	2.96095	2.54427	4.92962	3.95973	4.8828	4.85809	3.58719	5.56159	7.29605	3.12341	2.11735	-1.88167	2.99632	-1.99177	0.273671	2.22119	-2.1885	1.30809	-3.49086	-0.536552	1.3144	3.45418	-0.168765	2.45238	2.19331	0.0166883	2.83692	-2.8383	3.12859	8.48176	8.43772	3.8195	14.7869	6.78651	1.50167	1.2983	-4.91995	5.57371	4.8244
Hs 870.T	5.80797	2.53288	9.24508	10.9429	2.32515	1.56207	3.34562	5.49562	2.5167	4.45471	0.972237	5.72322	9.56044	1.59661	2.7587	-3.42368	1.23803	-2.7265	-1.72785	1.54011	-2.85522	1.96188	-3.26601	0.124958	3.43842	4.24147	0.366239	1.56584	3.27269	-1.2666	1.13995	-2.05614	3.07668	7.96793	9.98736	3.37832	12.7871	2.31037	1.2157	1.47621	-5.44339	6.20251	4.75612
Hs 888.T	3.38286	4.03211	9.24178	11.7217	-1.81919	4.9987	7.10649	-0.731133	7.94085	7.84492	2.46567	2.7253	10.4174	0.664675	2.33292	0.47382	6.79075	-5.0507	1.81353	-0.440752	-2.95956	2.23705	-2.76722	0.442718	0.46708	0.318499	1.3203	0.485425	-2.14002	1.28287	2.26728	1.23116	1.2786	11.989	12.9117	5.21989	9.83584	10.1313	2.77826	1.68642	-3.15669	4.66959	1.45757
Hs 895.T	5.65763	2.24587	13.2159	12.3762	-0.887697	2.00196	4.3878	6.91119	6.21269	3.48299	0.408249	3.409	7.16862	0.875176	1.20813	-3.94878	1.83403	-2.3784	-1.5847	1.68466	-4.92387	0.711962	-5.07985	-0.98595	3.18696	5.13445	0.608108	-0.122272	3.67824	0.583622	5.01629	-4.48115	2.55162	8.59656	8.86939	4.86606	11.2319	3.77873	1.07539	3.05567	-4.14148	6.40712	2.61829
Hs 934.T	3.72354	1.66188	7.84461	11.8227	0.285429	3.45236	5.40532	0.29299	2.45146	7.81288	2.63194	4.69604	8.41137	2.12776	2.97151	-1.50626	3.50253	-4.28988	0.696236	0.927265	-3.45489	2.28043	-3.87068	-0.539107	0.0389023	1.46132	0.483712	1.61434	0.242987	-0.182666	0.451705	-0.141659	1.70574	11.6852	12.084	3.98977	11.6527	7.573	1.87922	0.696399	-4.08251	3.50587	5.00524
Hs 936.T	0.873415	0.0432422	2.83477	3.2881	0.582685	1.35712	1.65821	0.312328	1.01553	3.75454	-0.655755	2.59223	-0.501607	-0.69153	-0.902956	-1.00009	-1.85823	2.29621	0.483124	-0.650756	-1.11286	-0.284327	-0.0977652	-0.256762	-0.603756	-0.816082	-0.245525	0.496705	2.72197	-1.05159	0.349228	0.881168	2.03237	9.09791	-0.184143	-0.960433	0.599545	1.69974	0.442875	-4.40561	-1.48551	2.51729	2.32731
Hs 939.T	3.83443	1.64438	4.53573	6.72768	1.10497	1.2865	6.72462	0.378156	4.29388	4.66378	1.8233	7.39362	9.23807	6.09498	1.54415	3.47242	-1.83399	-1.28226	3.02756	1.74963	-2.93504	-0.201169	-1.09107	2.77004	-0.505162	2.65051	1.38625	3.94809	-2.38102	-1.8797	0.0773345	1.11059	2.95846	9.26502	7.90063	2.60362	9.67452	1.31929	-0.00301659	-1.25025	-0.359791	2.26017	4.3637
Hs 940.T	4.48517	1.53516	11.5748	15.2292	-0.0153381	4.30987	6.88112	-2.44764	6.01457	5.87519	4.28511	4.53377	7.85297	3.68976	3.69446	-0.52813	5.53207	-3.94572	3.55261	1.13947	-2.63889	-0.129994	-3.6106	-0.624352	-0.619118	1.82538	0.94664	1.55045	-1.45827	2.41213	3.42944	1.33178	2.23659	10.2765	11.4759	3.79357	16.6004	10.8436	3.12337	2.21291	-4.20912	1.67781	3.84921
Hs 944.T	0.0425878	0.981612	-0.70162	-3.13987	-3.27323	1.35849	6.02699	4.29285	5.34584	3.8344	-1.6919	6.85604	9.18281	3.50753	1.43637	1.84423	-2.08984	0.673782	-0.432566	2.96218	-1.42336	2.4799	4.2373	3.49832	2.94166	4.36745	1.42454	3.21663	-0.477114	-3.44617	0.973529	1.56231	2.66348	6.94148	3.88993	2.75214	4.95119	-3.31041	2.88587	-1.31701	1.8939	4.59689	0.64909
HSC-2	0.625557	2.78344	1.97304	6.57019	-1.65824	1.90469	3.9351	1.02257	4.7718	-2.21616	3.56317	1.89598	-1.257	1.01822	-1.40738	1.07419	-2.13773	-2.50443	1.36089	0.265159	-0.941379	3.37274	4.329	2.61936	-0.0700683	2.65345	2.21525	2.24932	-1.61935	-2.97071	2.03677	-0.0412651	-0.638295	2.19743	2.31584	4.70655	2.84203	3.3817	2.78114	1.3289	1.32815	2.70131	1.93832
HSC-3	0.0474832	5.41071	-2.2696	-4.89264	-5.29298	0.00303738	2.41081	19.5288	0.813423	0.00676583	-1.98648	6.47616	6.93278	2.29474	-0.768825	-7.23141	-4.88031	3.45557	-1.1019	2.87456	1.92884	4.93893	4.7649	3.52986	1.00844	4.05751	1.25899	1.30793	4.90662	-6.16652	0.708676	-0.0346906	1.38201	-3.69056	-0.696767	4.87831	2.47403	-10.5057	3.65502	0.572453	4.54966	1.07908	0.727438
HSC-4	1.25891	2.75078	7.13778	15.1592	1.8519	1.80836	3.75478	-7.97809	0.672197	0.490232	2.14126	-6.2875	-9.67763	9.50753	8.00857	7.95629	4.46338	-6.29118	1.04655	-2.83583	-3.96104	4.17285	1.21027	-4.00235	0.88816	-3.03864	7.2242	-0.854936	-4.3543	0.702203	-0.592667	3.71016	-2.21392	6.13022	3.42046	5.91068	0.0239625	9.48056	3.73342	4.60301	-2.75917	-2.634	2.66111
HSkMC	1.64562	-1.78872	17.5727	11.5108	-2.04921	3.55333	7.045	-0.616107	12.3219	3.98573	0.67759	-0.195801	-0.897895	1.86903	3.22203	0.499598	6.79024	-2.09701	3.75615	0.0242939	-7.77532	0.640277	-3.47299	-4.59473	-1.33634	-3.76261	2.81897	-2.10707	-2.39188	1.58762	9.16346	7.91174	1.86642	10.4802	3.51921	5.01028	4.87319	16.5199	0.931347	2.48958	-3.70321	-0.180754	1.83177
HT	-5.74735	-2.81688	-4.9262	-12.2987	0.949808	-2.27706	-7.38826	-2.08127	-6.69875	-7.29708	-0.954679	-3.43835	-1.91659	-2.1402	-0.449921	-0.567948	-0.601359	4.366	-4.81262	0.840703	4.34183	-2.51933	1.75783	-1.03124	0.767698	-1.38733	2.58102	-2.37639	3.08425	1.37617	-2.67186	0.150607	1.54288	-13.6162	-8.55969	-4.49449	-6.71051	-7.83214	-0.735358	-0.0144912	3.94866	-1.97913	-4.95643
HT-1080	-0.772239	3.7025	-1.59529	-4.43191	-2.39002	-0.0843528	5.05496	9.50512	0.241102	1.0888	-1.0167	8.36403	13.4124	-2.90978	-2.39424	-4.4337	-4.12236	2.51178	0.682951	2.97051	-1.12774	-2.07258	-1.39079	3.28544	-0.225245	3.82154	-0.408113	1.69661	-0.779695	-4.32707	0.607554	-1.29668	2.12794	-2.52753	1.32918	1.04729	10.9922	-3.60269	0.490037	-1.46689	3.36789	-0.111127	-0.321439
HT-1197	4.75201	-0.774118	-2.2658	13.3973	-5.37747	0.441254	6.39141	6.63506	3.12919	2.01281	1.31859	2.54326	0.0717833	7.91938	0.02727	1.32206	-0.784287	2.16073	1.74938	2.50573	2.59204	0.854149	-2.42827	3.47367	-0.231717	5.02073	-0.525202	2.73467	0.434506	-0.698153	1.69629	0.898081	-0.47842	2.38349	3.68543	1.53779	6.3846	-3.33233	2.83843	-1.25874	1.36398	-0.639948	-2.64127
HT-1376	1.34137	-1.46509	-0.502062	12.0217	-2.60771	-0.545497	2.62862	2.6665	-0.422421	0.482628	-0.172432	-0.518933	-7.68259	4.52437	4.17708	3.17856	-0.818647	0.260947	0.241566	-2.80243	3.45081	3.11414	3.86296	0.0516073	-0.184974	1.20491	1.08911	-0.222281	-4.25844	-2.12822	-1.34644	1.37217	-1.21681	2.00065	1.82678	2.5522	-4.82384	-0.166364	3.08401	0.750307	1.86631	0.937845	-2.76439
HT-144	1.29992	3.56731	3.28888	2.38595	1.16637	-1.86577	4.33121	2.77456	3.11017	2.35023	0.450198	6.1915	9.05279	-0.151977	-1.15714	2.61402	-0.639058	0.366053	1.47904	1.25712	-2.88032	-1.27083	-1.10249	2.53674	-1.64158	1.59853	0.456662	3.18282	-2.54993	-1.29227	0.343422	1.40914	3.40541	4.47584	3.99328	4.74133	7.72374	1.21007	-1.46647	-0.125843	-0.624224	4.33186	2.87679
HT-29	-0.705404	1.20119	-5.86451	-3.92777	0.0174017	-0.739907	-2.78204	1.23381	2.61498	-1.78283	-0.216574	-3.60832	-3.66569	-3.1306	-2.94146	2.23208	-2.96	0.709925	-0.782019	-2.06039	3.80997	-1.15174	-0.0310834	2.31857	0.577614	4.76593	-2.39223	1.18855	1.42429	1.45663	-1.07794	-3.84183	0.094616	-4.74891	-1.99351	1.35495	-9.53803	-6.24257	-4.34498	0.204205	2.12176	-2.05548	-3.99406
HT-55	-1.83508	1.12598	-2.17815	4.78179	-3.32342	-2.67041	0.637297	3.55789	3.42873	-1.24606	-2.87223	-3.67759	-5.96439	-3.12165	-3.51013	-0.390502	-3.73778	3.96414	1.26835	-0.273046	2.29891	0.462105	-2.03735	2.65667	-0.786104	3.27405	-4.31258	-0.186679	2.68026	0.821419	0.42739	-0.974142	-1.63514	0.327973	0.109003	1.48326	-8.13131	-4.20549	-3.79997	-1.40335	0.25783	0.298304	-1.33855
HT115	-5.12216	3.93538	-5.80559	-0.847657	-0.477182	-1.72646	-2.85393	8.44575	3.631	-2.24241	-2.99527	-2.62592	-3.28511	-1.10945	-1.11758	1.06879	-3.61464	5.24464	1.53324	-1.64008	2.44882	2.46836	1.63669	6.87312	3.60641	5.07419	-0.791302	0.865757	2.56206	-0.296609	1.46196	-3.28708	-1.57385	-2.29297	-2.20481	3.11954	-13.0022	-7.21075	-0.24871	-1.49716	2.46808	1.46395	-4.06602
hTCEpi	1.86186	2.46988	6.82207	8.81685	-5.10602	-0.860103	4.89973	12.8606	12.4516	-1.95463	-0.704538	0.797806	-6.86866	-3.23206	-2.87472	-5.82827	2.84948	2.75716	3.52865	1.20014	0.0412171	1.17638	-1.32245	-0.837126	-2.50001	-0.682757	-2.66909	-1.57589	-1.6358	-1.70145	8.40665	3.07492	1.62324	1.39847	3.45516	3.60228	0.595691	10.1096	0.193633	0.941538	-2.89709	2.1419	1.81944
hTEC/SVTERT24-B	-0.738202	2.22858	0.50375	-1.87936	-4.54341	2.25192	4.14919	11.2742	1.90765	6.40658	3.8267	11.1271	9.9848	4.72527	3.7776	-4.9868	0.114038	2.08424	-1.00924	2.05796	-0.296551	2.38059	3.34401	0.957666	-1.29046	-0.139865	2.55616	1.81979	2.17226	-4.64802	-1.56666	2.40865	1.91239	1.76913	2.97202	-1.82826	8.93145	-1.29424	2.70116	-0.0673986	-0.631274	2.56671	-0.393694
hTERT-HME1	-1.00818	2.98667	1.47495	-0.56169	-8.17948	-2.53927	3.90447	19.9836	5.66311	0.737369	-0.91989	4.08983	5.55139	-1.2634	-0.941236	-11.045	-2.51328	4.78088	0.0475958	1.67849	-0.934099	2.08997	1.86681	-0.71734	-3.21684	-0.930731	-0.546963	-1.8502	4.46858	-5.59637	5.21806	1.79857	2.46177	-1.23894	-0.425889	-0.380532	2.41087	2.55987	1.91704	1.89002	-0.954163	4.65549	1.48605
hTERT-RPE1	4.6183	1.53828	8.37728	11.4885	-4.38996	2.73323	7.3753	6.14554	7.404	5.86825	9.13945	-0.0470318	0.887106	2.23674	1.79318	-4.91046	4.18846	-5.61179	-3.0193	-2.46268	-7.23122	-0.0792321	-2.24909	-6.27953	-2.61696	-3.44135	0.693201	-2.20421	0.144185	0.50264	3.85297	1.6425	0.630712	9.42751	5.28127	1.28329	10.3723	15.6922	0.0543747	2.53249	-7.88105	-0.242468	3.22543
HuCC-T1	1.78321	5.19072	2.40175	0.42376	-4.51146	-1.27261	1.09334	20.1378	4.4791	-3.95236	-3.12019	0.571126	0.941241	4.95572	0.0790977	-4.42015	-7.04541	2.16023	-6.04233	1.35869	-3.1849	4.87461	1.9578	2.51498	6.62058	7.17971	0.0380619	0.0775495	11.9176	-7.27077	3.15585	-5.41382	2.34119	0.688718	-1.00036	4.7433	-4.10005	-12.0749	3.36525	0.680613	0.232697	11.44	0.151627
HuG1-N	-2.27122	2.99409	-7.15245	-0.642577	-0.624771	-0.472968	-0.646084	1.53431	2.38776	1.60001	-1.05698	0.913459	-3.54845	-1.7998	-0.230451	1.70754	-1.7055	1.42142	3.27135	-0.516045	5.94939	0.175192	1.3773	4.68114	0.715312	4.20389	-3.14431	2.1301	0.608268	2.4544	-2.09585	-1.22745	0.0865418	-4.91425	1.15286	2.69447	-8.44105	-6.66467	-1.98209	-0.361942	2.54583	0.483771	-3.04665
HuH-1	-1.51042	-0.477081	2.48263	0.115908	1.58061	1.04395	0.152765	-0.539366	5.55798	-0.814462	-4.92271	6.22794	-2.6992	-1.56726	-1.08844	-1.53291	-2.70179	3.67252	-1.6525	3.57138	2.01226	1.3967	0.677063	2.32003	2.1779	2.10414	-2.94438	1.84478	0.852379	-1.23312	1.60052	2.42569	0.465935	0.967189	0.71131	5.5366	-2.77915	-5.64629	1.60191	-1.87058	0.558453	-0.101987	-2.43512
HuH-28	4.17816	2.2579	3.62898	11.3998	-2.60785	1.67873	6.11001	-1.93259	-0.126549	7.34754	7.2443	3.61234	2.93908	1.00554	-0.686443	1.17253	2.53712	-1.66438	-0.645803	-0.252118	-1.12812	1.66734	-1.79266	2.77605	1.58946	4.56597	-1.00753	3.51707	-1.66562	-0.424694	1.52987	1.66351	1.04559	9.64066	9.42888	4.96227	14.5789	4.27959	3.05792	-1.37952	-1.84105	1.21453	1.59538
HuH-6	1.23823	-1.94798	-1.22727	4.30865	1.93906	0.779791	-1.27663	-0.850922	-1.47266	0.149074	-3.74365	2.53284	-1.50325	-5.06848	-8.11333	-2.76207	-2.15922	4.03233	0.940314	2.47262	-0.480136	-1.40253	-2.12343	2.09023	-1.14052	-0.0100468	-8.05259	0.256176	-1.30711	-2.34083	-2.45326	1.26387	2.11622	3.74897	0.360588	-5.66743	-1.53934	-5.79019	-1.29522	-2.5008	-2.94959	-0.0487096	-2.13898
Huh-7	3.4459	-0.98327	3.58148	4.89342	4.72455	1.36054	0.0798775	-0.811989	1.81234	1.35246	-2.70545	2.31595	-1.2904	-5.10111	-4.45791	-0.405737	1.55837	2.91889	-1.27834	2.52592	0.756857	0.623332	0.289271	1.54751	-0.16999	0.479552	-8.35303	-0.137118	-2.08899	-1.10102	-1.84615	-0.170738	0.126113	3.4632	1.29852	-2.84263	1.19873	-3.17556	0.591293	-1.65753	-2.45443	2.10274	-2.75679
HuNS1	-3.63777	-3.67752	-3.85562	-12.9127	-2.01737	-1.05154	-5.17046	-2.80467	-5.76639	-9.44581	-1.88535	-0.541359	-1.96512	1.34573	5.28168	0.975221	-2.63467	4.67826	-3.87334	3.25069	3.79708	0.0258656	6.51639	-1.29371	-0.0379328	-0.914873	5.73729	0.251854	1.07585	-0.489746	0.0553028	-0.591841	3.04601	-12.0477	-11.4712	-4.49486	-7.90978	-10.237	6.0746	3.055	9.56039	-1.54267	-4.52633
HuP-T3	-0.566974	1.7229	0.70217	0.568007	-3.7621	1.46259	3.26052	3.29923	2.05297	1.06747	-6.6445	1.08644	2.8193	2.21716	-0.566998	1.50801	-2.77217	-1.91486	2.58401	0.750883	2.67581	2.94729	2.02152	3.94193	1.47136	3.99071	-4.46189	2.24634	1.01657	0.229907	-0.586755	-2.34081	-0.319303	2.56636	2.04064	4.71706	-1.99288	-2.9314	2.98673	-0.770391	5.67912	-0.847667	-2.38831
HuP-T4	1.55909	1.42877	0.208061	5.64064	-5.37965	-0.320161	1.83346	4.66175	6.76195	0.115988	-4.62921	-2.20729	-6.77673	2.60586	4.20016	2.37699	-2.78087	0.851967	-3.09408	-0.835327	5.31741	2.84123	0.527051	-1.09935	3.58672	4.95101	1.54979	0.417415	5.53442	0.14715	0.380775	-3.0853	-0.997128	3.71256	2.10784	4.12081	-8.81741	-3.83276	1.83417	1.73437	2.97852	2.70174	-2.36909
HuT 102	2.92909	-1.23842	3.07444	-1.78822	-0.697195	3.19932	-2.18608	1.73835	1.95852	-4.27008	2.52124	-2.08545	0.356908	2.83191	8.16913	0.29404	2.6602	-2.38763	-2.54281	1.53669	0.273159	2.59141	6.92991	-2.51624	2.06517	-2.18033	7.19097	-0.0803261	4.01893	4.71069	-0.133728	0.509327	-1.38644	-6.38366	-0.488157	-1.82538	-2.50858	6.14293	5.25228	5.49611	6.07152	2.78758	0.708179
HuT 78	-3.08792	-3.65579	-3.24096	-11.9164	0.353551	-4.43173	-6.20245	-0.928243	-3.8691	-7.68452	1.50205	-3.5201	0.925289	-1.09319	2.38974	1.82803	-2.2807	0.22317	-1.73996	0.854052	1.40515	-1.19681	4.12463	-0.107157	-0.377282	0.0733044	5.74391	-1.06676	1.59607	1.0051	-1.84232	0.894998	-1.62674	-12.0718	-6.41481	-3.52067	-5.59969	-6.6804	-0.814706	2.16981	8.51794	-1.45232	-3.70933
HuTu 80	-1.39845	-1.46764	-1.49181	-5.52587	5.64886	0.8706	-5.03828	-2.97056	-7.00764	-0.0960523	1.98256	2.51153	0.512184	-5.45361	-6.01704	-2.46586	0.0319035	-0.156344	2.33796	-0.313135	-0.578637	-3.37673	-2.74913	1.11515	-1.25091	-3.98203	-7.49313	-1.54202	-3.16842	0.407381	-5.28999	-6.11679	0.32928	-4.37187	-3.2877	-3.14507	3.87949	-1.42145	-2.69452	-1.81993	-1.80488	-2.27721	3.51508
HUVEC/TERT2	3.06784	-0.613258	5.5775	2.81002	-0.829104	0.142702	3.26354	9.69571	3.11756	3.57114	3.25613	2.16691	1.05277	1.93845	0.104421	-5.69235	1.6662	0.816981	-3.16966	-0.307232	-2.73986	1.70586	-2.21249	-2.91071	0.963934	1.66799	1.35004	0.187059	-0.783103	-4.80179	3.62629	-4.30472	1.95792	5.42374	1.61591	-1.14865	7.81482	2.26921	1.04106	-0.471823	-1.60625	-2.74425	0.826049
IA-LM	-0.647057	-0.0940933	0.422248	-0.724072	-1.13205	2.37469	4.55721	3.27411	6.90814	1.08667	2.1455	-1.0192	7.04263	0.0195635	-2.9336	-0.448501	2.4102	-1.43481	-0.433048	-2.83433	-0.270021	1.23012	-0.236044	-2.03945	0.578042	-0.424314	-0.314515	0.530276	-1.9416	0.417957	2.7207	-0.708066	0.300087	2.09719	3.79378	4.99526	6.46831	9.29567	1.28028	2.80219	0.977307	-0.70092	-1.07082
IGR-1	-1.93991	-2.64924	2.09426	1.78756	1.44975	-0.665662	2.06361	-3.20525	2.74424	2.65257	-0.612436	3.35956	5.32034	-3.25906	-3.46592	-0.248122	-2.60217	0.316089	1.07538	-0.12125	-1.31263	-0.71644	0.25716	1.52469	-1.36511	-0.024103	-2.7152	1.22534	-1.82013	-2.2869	0.235226	0.79459	3.69073	6.54744	-1.08747	-0.760116	2.81716	3.74998	-2.16057	-1.5469	-0.216943	0.884	0.926121
IGR-37	-3.25106	-0.750429	1.11347	-3.31652	2.37275	-1.40654	0.762759	3.01866	-0.786013	3.31241	-1.7685	5.29581	2.23695	-2.65535	-3.49147	-0.273447	-4.72575	3.15772	1.24035	1.65455	-0.739393	-1.94335	0.663682	0.533998	-1.4812	0.115436	0.223975	1.01418	0.234527	-5.21352	0.373558	1.52534	2.18239	6.34628	-1.30587	-2.07521	-1.06366	-2.91557	-2.22234	-5.59416	-0.622185	3.21595	0.0603602
IGR-39	4.57628	1.35165	2.33876	8.39736	-1.93185	-0.0444581	5.83119	-5.52957	1.24751	4.58035	-1.2974	1.67948	5.17842	5.90733	5.01363	6.90758	-0.112703	-3.27599	0.719472	-2.54153	-1.82679	-0.84124	-3.30264	-0.206577	1.76586	2.59458	5.47044	3.5454	-1.98911	-0.305268	-0.353927	0.266346	0.63286	11.0389	8.00661	5.12623	8.01345	5.15689	0.382369	-0.487541	-4.61755	-2.12844	2.95797
IGROV-1	1.06023	0.650446	-4.72958	-1.94503	1.89971	2.00183	2.42921	-1.58317	-2.60485	3.13128	-3.07085	0.696898	0.840632	-3.30459	-5.23542	-0.717564	0.109935	2.19961	3.70452	2.15152	0.0908962	-1.62544	-2.89315	4.28505	-0.862642	0.330497	-5.29973	1.91556	-2.54199	1.227	-1.14575	0.408175	0.973054	1.86918	2.79582	-0.728226	-0.959073	-2.98482	0.230963	-0.369266	0.493774	-4.32873	-2.16845
IM95	-4.20358	0.547758	-4.32885	1.98501	-0.942598	-1.37235	-3.21222	-0.29182	2.91455	-2.65699	-4.29857	-2.01864	-5.95716	-0.102747	-1.07126	4.48976	-2.88793	1.5852	3.09084	0.0991443	3.29343	1.93177	0.362559	4.95368	2.00202	3.7517	-0.423988	0.883179	1.09957	-0.53352	-0.216647	-0.651985	-2.20934	-1.49866	-1.91694	1.93536	-10.3263	-4.72337	-2.60144	-1.69535	3.54304	0.498141	-4.1951
IMR-32	-0.505269	-5.33454	0.48583	-13.6407	6.48074	-1.43313	-3.93573	-2.19725	-9.4054	-2.20608	-2.5646	0.797525	1.1749	-6.85366	-7.17377	-3.85492	-3.15747	1.51097	0.495363	-0.109179	-2.33143	-5.78691	-3.89743	-3.45077	-4.2895	-8.62511	-7.62934	-4.63489	-3.7898	0.0859224	-3.10645	-1.32112	0.885846	-6.91253	-6.61938	-12.412	2.13085	-2.53767	-7.35085	0.736358	-3.54077	-1.39604	-0.343475
INA-6	-2.41644	-3.17841	-2.96079	-3.29804	-1.40718	-4.55496	-7.62782	-0.96022	1.43044	-8.84941	-0.556052	-4.29089	-3.42381	-3.08463	2.11697	-1.91455	0.395394	5.56436	-4.53119	0.0987693	1.94367	2.89585	3.58445	-2.34208	4.17175	-1.00327	3.40724	-0.756171	4.6736	-0.608209	0.742873	0.127315	-2.3238	-10.4994	-6.46845	-0.304377	-8.15578	1.50646	-1.49553	1.92751	1.62149	2.41101	-2.45955
IOMM-Lee	-0.662416	0.559112	-2.88624	-11.3882	-2.31259	-1.06084	-0.254966	8.16687	-3.13358	-1.05641	-7.01475	6.62109	12.2525	-0.279682	-1.06952	-4.90121	-4.23058	1.9637	0.283038	4.04653	-0.937167	0.843005	-2.73354	5.49528	1.27092	4.14118	-0.328878	1.02611	-1.40351	-3.35131	-3.19611	-5.75446	1.15879	-3.33071	-3.80534	0.906877	1.45511	-7.53428	-2.65408	-3.53551	2.88482	0.860881	-1.856
IPC-298	-0.938001	-0.230314	3.48588	-1.45597	1.19761	-2.01441	2.37193	2.82689	2.81421	1.7395	-2.4014	2.36869	3.7684	2.87508	-2.02606	0.465638	-3.3781	0.404534	-0.85932	1.62343	-2.14328	-0.0736456	-3.02931	2.60746	-2.11628	0.888447	0.56267	0.768536	0.111572	-4.37931	0.624419	-1.43682	2.38667	8.55889	-1.039	-2.66524	-1.11797	-0.290712	-3.22484	-2.48673	-1.46995	4.19205	0.815546
Ishikawa (Heraklio) 02 ER-	-2.56018	-0.425887	0.497283	0.505903	4.9615	2.00062	-0.864448	-11.0108	-3.12597	2.27872	-3.23906	2.61438	-4.4165	-5.55977	-9.89826	-1.22115	0.152935	0.693672	1.49892	1.47793	-1.39189	-5.78455	-5.12215	1.91215	-1.06302	-1.31902	-12.4575	0.270246	-6.33801	-1.78995	-2.99202	-2.21109	0.132613	1.77266	-1.63036	-2.60706	-0.555944	-3.21299	-5.6195	-2.20363	-6.36184	-1.44815	1.04649
IST-Mes1	3.00779	-0.478248	4.56791	5.06527	-4.45176	4.28588	4.01349	0.658308	-3.4679	6.08056	-2.07906	4.74595	5.04435	4.24044	3.51118	-1.6757	-0.556219	-1.33223	1.46337	1.28332	-0.569262	-1.6912	-1.00238	0.0516832	-2.85144	1.59896	2.628	2.31754	-1.72903	-1.32289	0.103564	-0.219002	2.04212	5.14315	6.44896	-1.12342	8.07339	-1.88568	7.07631	0.0537758	4.80009	-3.43393	-0.0722337
IST-Mes2	0.020325	0.572064	2.43549	2.57496	-1.05312	1.32776	2.47078	3.8041	-4.83941	2.23699	-2.37032	7.02466	2.30887	2.09922	3.24213	-4.33994	-2.7554	1.21148	1.20029	2.68796	-0.199406	-0.600534	1.07308	0.0924752	-0.707024	0.257952	4.82238	2.28693	2.30975	-2.16803	-0.206069	0.360483	2.23486	0.359655	2.5772	0.166234	5.14723	-6.28892	5.42239	-0.766019	3.96145	0.770377	-0.322175
J82	3.43829	4.26372	0.266406	3.32558	1.63515	3.59526	5.61014	4.02397	-0.615298	3.42583	-2.86285	7.7043	4.43762	4.22562	1.74097	-1.842	-1.36496	0.694937	-0.837841	2.3916	2.54982	-0.0350321	-1.64724	4.79205	0.0482167	5.84206	0.327467	3.32389	-0.770634	0.859584	-1.96891	-0.935444	1.27837	2.52579	2.66736	2.38879	6.05794	-8.28164	5.09902	-1.80641	5.62559	-0.65209	-0.767165
JeKo-1	-4.58317	-4.75501	-7.67852	-11.0907	0.983178	-5.27786	-5.43521	-12.5419	-7.07592	-7.05049	2.19576	-9.06724	-1.92368	-5.55672	-1.48124	4.16384	2.65068	1.11292	-2.14903	-1.29823	3.95886	0.272243	1.07377	0.219261	0.384189	4.27406	-0.179058	-0.0536823	-1.22078	3.52143	-4.91999	0.634941	-0.0808993	-8.63625	-6.90311	-4.34851	-2.89146	-2.89618	-0.0579359	-1.89778	6.27284	-5.22587	-4.06137
JH-EsoAd1	1.66635	4.22566	0.426701	7.32462	-4.91468	1.94055	3.6032	8.80341	2.84712	5.54041	-0.294364	-1.66962	-0.713163	5.86831	2.74526	-1.31992	-0.736514	-1.41964	-3.86596	0.181114	-1.21825	1.28737	-0.869126	1.13595	0.657451	1.42237	0.424133	1.67635	4.5226	-2.72086	0.950049	-1.07284	0.611075	4.61844	2.58561	4.86819	-2.35096	0.268916	1.61187	1.97853	-1.37653	2.68603	1.29865
JHH-1	2.3602	2.82942	2.8977	9.80573	2.22102	1.44591	2.38499	-4.92049	2.38116	2.07552	0.0788308	-0.902764	-7.28624	-1.07466	-1.94092	0.907668	0.980642	0.226154	0.331526	-1.25283	0.136053	-0.357295	-3.96883	0.851451	1.03286	-0.162337	-4.00495	-0.594971	-1.69688	1.86813	3.42351	1.23868	-0.510307	5.02651	3.36344	3.17484	-0.575133	5.15875	-1.71582	-1.38245	-2.48758	-0.716535	-1.68504
JHH-2	6.60565	0.935556	4.97926	9.83811	-0.380942	4.34	3.83261	-1.05719	2.74064	4.70471	8.42119	4.38942	2.32311	-2.51309	-0.53448	0.817255	4.05862	-2.97839	-0.0692805	-0.671619	1.35645	2.08676	4.09012	4.75183	1.62761	5.77589	-1.85271	4.23036	0.640788	1.22294	2.33139	-0.0758794	2.91848	8.62642	9.81185	7.10271	18.3841	8.42168	8.20136	-0.255223	0.717992	-4.07791	0.697011
JHH-4	-0.882729	-0.575399	-1.53067	-0.815741	-4.92753	0.304159	1.15093	-2.4352	1.42144	3.07693	1.84307	-1.01768	2.31878	-0.984822	-0.102258	1.30292	1.3411	-3.93611	-3.12494	-2.46899	-3.13122	0.872273	0.399022	-0.18003	3.02153	2.89702	-1.56307	1.17229	-1.49273	2.37223	-1.91915	-0.576723	0.529539	6.07716	2.75602	4.16796	5.13948	1.43356	0.535113	3.5196	-0.376897	-4.62457	-0.264003
JHH-5	-2.91187	-1.2066	-0.909402	-1.68088	1.10286	0.148273	-1.98873	0.323681	2.64759	-0.291995	-4.904	2.0991	-5.61123	-4.54258	-3.22122	0.520462	-2.47743	2.99754	1.56275	0.0623925	-0.341585	-0.269255	0.392685	1.47613	-1.05156	-1.04368	-2.70107	0.170081	-2.81791	0.37309	0.399552	1.35983	-0.871881	-0.659771	-2.72293	-0.801548	-8.64547	-7.61699	-1.46287	-2.22646	0.845898	-1.43164	-3.60985
JHH-6	0.755182	0.339327	0.939845	4.13419	-5.23345	0.713813	3.05416	-0.319911	4.1302	2.6267	1.59561	2.18183	4.07827	-1.72893	0.643873	-2.81493	-0.921751	-4.64253	-0.965523	1.08577	0.199508	2.05407	-1.25662	0.80661	-1.3993	2.61287	0.123033	0.610035	0.757269	1.99033	0.720686	1.67905	-0.154872	6.56237	7.84097	6.24697	8.47182	5.29968	3.01708	2.45008	1.95656	-3.18649	0.868424
JHH-7	-1.12105	-2.89699	-1.35926	-2.77018	4.16712	-0.960069	-3.19978	-2.00305	-3.18223	0.063986	-4.08074	0.710823	-3.9715	-1.24896	-0.63495	1.60079	-2.42422	4.3165	1.86081	1.96858	1.90676	-1.56788	-0.852102	0.244783	-0.851759	-1.53396	-2.06732	-1.23468	-4.37911	-0.48504	-1.4664	-1.05166	-1.52965	-1.3785	-2.90099	-4.61959	-4.86571	-6.10504	-0.346483	-0.811951	-0.335566	-0.925748	-3.02284
JHOC-5	1.01046	1.51185	-1.92451	0.681824	-4.97437	3.51198	3.32599	7.45788	1.39701	3.55435	-0.246736	1.65348	2.6474	0.567415	0.3296	-4.08714	-1.37311	0.72562	-2.16335	2.83631	-0.639986	3.61343	5.6405	2.67534	0.086326	4.45321	-0.843946	2.18641	6.14838	-0.581356	2.61373	-1.09173	0.757806	3.76736	3.66319	0.444237	2.44966	0.92914	11.8001	0.809711	6.99208	0.176978	0.170008
JHOM-1	2.42272	-0.703717	6.88161	7.02803	1.83816	6.15109	7.21218	-1.67077	6.15142	6.94781	4.02298	1.81984	-1.56581	5.709	2.23705	0.332877	2.14337	-1.68931	0.0659722	-0.882785	-4.54956	1.97555	1.05835	-2.88814	-1.49432	-4.44065	2.97351	-0.196862	-1.99904	1.09851	6.82019	5.10658	1.41294	9.86755	4.52675	3.95986	6.88133	9.61523	5.78219	0.878009	-1.98614	-2.15123	2.12802
JHOM-2B	0.650482	1.6021	-1.44258	6.19436	-2.19442	2.72152	3.04784	2.92887	2.93149	3.10336	2.93564	-6.36537	-3.17357	4.6673	1.51824	3.24978	2.32279	-3.47215	2.41793	-4.75374	2.93818	1.41874	-2.63871	-1.39829	-1.36178	0.185869	-1.53304	-1.05641	1.00734	2.06468	0.486485	-1.07616	-3.85242	4.08929	6.83691	-0.545405	-2.60446	3.90104	-1.16103	3.55673	-0.892705	-0.0397756	0.329724
JHOS-2	4.10087	3.67051	7.64206	11.6429	-2.49755	1.60642	2.78771	11.239	2.38903	0.804717	-1.23364	-2.79017	-6.62703	4.43067	2.90415	-3.84199	-1.20396	-1.96137	-4.29932	-0.414914	-4.06719	1.89561	-1.10308	-5.28107	1.08738	-0.91022	0.762459	-4.56186	4.94648	-1.46986	2.12836	-2.23838	-2.54769	5.98817	2.48826	1.00182	1.72931	0.83958	3.1636	4.55342	-4.79117	6.40711	1.57734
JHOS-4	0.755719	3.34466	-0.165056	5.10745	1.66228	2.02029	2.46989	-3.11751	3.44983	1.70421	-1.52225	-0.551147	-6.11269	4.22011	3.33032	2.39277	0.988069	-0.215472	0.941601	0.539463	2.07482	2.08536	0.772463	1.43313	1.66176	0.073483	-0.848448	0.0594644	-1.07743	1.94822	-3.62935	-0.81713	-0.275862	3.41146	0.845294	2.879	-1.81201	-0.820307	2.78121	0.0567313	-1.44232	-0.656732	0.44063
JHUEM-1	1.73926	0.845357	0.55713	5.15032	-2.13789	3.28476	0.820378	-0.35645	2.21831	1.35261	-3.58613	0.69945	-6.00804	-1.97293	-3.37472	0.268544	1.63276	1.13161	2.83047	1.05575	2.6487	-0.953247	-2.4032	0.525485	2.1784	0.401843	-4.44047	-0.482378	0.192592	2.59781	0.638937	0.133612	0.0342172	3.00858	1.13592	1.94165	-5.16507	0.23615	-1.37351	-0.518624	-3.80541	0.494234	-1.11274
JHUEM-2	-1.69812	0.873056	2.58044	-1.81388	8.46165	-3.18905	-2.03962	-0.252057	-8.43795	2.31156	0.859212	2.0662	1.62908	-0.861113	-0.848358	-1.56793	3.39157	1.20554	1.08483	0.33695	-0.783532	-2.68934	-5.24306	2.61184	-0.256589	-2.02211	-0.48241	0.074333	-6.38881	-2.11819	-0.877497	-0.312395	0.400602	1.80859	0.814299	-2.73684	6.6141	2.48337	-4.01319	-2.02773	-1.26607	-4.15834	2.64396
JHUEM-3	2.99768	3.91585	1.73872	10.6066	-3.75348	5.87057	8.85256	1.07334	5.5945	6.56903	4.53023	-3.08569	4.77028	2.81511	2.83984	1.252	3.87571	-7.97737	2.369	-0.981777	-2.23501	4.35731	4.43877	-1.54546	-0.752181	-2.34238	0.444329	-0.15074	1.11004	1.04529	0.94504	1.5174	-2.88379	11.5026	10.5878	1.97844	9.28102	13.011	6.89373	5.14838	-0.584286	0.994324	3.42365
JHUEM-7	2.92356	3.08929	-1.63992	3.5853	-2.44288	7.30968	5.44293	2.76916	-0.527156	5.29658	-0.108504	1.73996	-0.761308	6.04848	2.57687	0.694228	0.99521	1.32144	1.7343	0.583474	3.61558	2.99772	5.99653	0.200075	0.686295	0.909013	-0.258587	-0.246345	6.03925	0.806776	4.15497	1.01303	0.75692	3.91136	7.18353	3.08969	3.68695	1.17351	10.0896	2.31552	2.87888	-0.623435	1.46597
JIMT-1	0.174664	1.76473	-2.76099	9.70543	-2.86107	-0.0358864	4.86847	-3.05956	1.76406	3.89242	-1.08471	0.093575	-1.31043	0.891561	2.76011	2.83972	-0.545166	-0.399601	3.08115	2.03954	1.5131	2.4112	-1.95434	6.83967	-0.739188	6.852	1.52505	4.02424	-1.97117	1.70492	-1.14543	-1.16935	0.0892687	6.06993	1.87785	4.78385	1.38202	2.86272	4.86547	-3.65571	6.49572	-3.8406	-2.40614
JJN-3	-2.27274	-4.30229	-2.01595	-5.52804	-1.99976	-1.48577	-5.26263	-2.11761	-0.717582	-7.59428	-0.512442	-5.93572	-2.04023	-5.38657	-0.110909	-0.237246	2.28264	3.89771	-1.4467	-2.13993	0.395424	1.59655	3.86504	-2.47085	2.18786	-4.47946	3.64344	-2.29357	-0.237559	-0.354182	0.181001	0.413461	-0.901124	-6.50538	-6.62347	-1.70786	-10.8723	-0.343442	1.2684	0.724397	4.73605	0.961224	-2.20914
JK-1	-1.4823	-2.19583	-3.25959	-3.34966	-2.95021	-1.94827	-6.62282	-1.34062	1.78565	-0.652706	-1.19437	-7.18544	-3.80613	-1.80236	0.0593922	0.991411	1.91062	4.55787	-3.57967	-1.58228	3.90215	2.38488	3.33251	-5.16705	1.25102	-3.02202	3.61317	-0.935569	3.92196	-0.0170316	2.73539	1.48005	-0.746959	-5.83541	-2.25609	-1.22031	-7.34775	2.90902	1.10358	3.54682	1.18042	-1.19382	-2.99015
JL-1	2.57184	0.38579	1.45869	9.8521	-3.09776	3.79298	7.36468	-7.15208	-1.68303	6.5315	2.73078	3.00808	1.94437	-1.21845	1.05267	1.51344	5.4059	-0.50309	4.77361	1.62333	0.444755	1.07504	1.0018	2.8359	-1.21249	5.1027	1.24326	3.50779	-2.36452	1.86602	2.89312	1.68108	2.01239	8.73244	8.31942	5.86308	9.17193	5.67092	10.3097	-2.56238	6.0882	-4.20781	0.665913
JM-1	-3.00356	-3.33707	-4.38392	-14.0402	1.39106	-3.10375	-8.45388	1.99032	-12.0912	-6.49225	1.68576	-6.67403	-1.79901	-2.89847	-1.32261	-2.2424	-1.84082	3.0595	-5.32746	-2.09591	2.77562	-1.5796	2.01256	-6.57705	-1.41793	-3.56842	0.782018	-4.87759	2.22202	-0.384392	-0.660925	0.250682	-1.93314	-14.1977	-10.3964	-9.42046	-6.48176	-7.51128	-2.21951	2.98503	0.948329	0.627385	-2.78121
JMSU-1	-2.21322	2.99794	-6.54302	-5.68447	-0.163099	1.47981	2.68114	5.5883	-3.32756	4.17424	-0.406498	3.80267	6.57507	-0.908188	-1.13845	-2.27961	0.126035	2.64773	1.05805	1.06953	0.62945	2.86519	2.67869	3.65987	-0.233147	2.64135	-2.57618	4.01408	-3.41038	-2.47609	-4.74287	-1.91558	0.406201	-1.09185	1.57293	0.031398	0.285815	-3.30371	7.07575	-0.78258	8.25668	-1.77725	-1.9728
Jurkat	-4.05168	-3.94951	-4.53478	-9.51439	0.939442	-4.45709	-7.32866	-4.42298	-6.58232	-4.01549	0.546627	-6.67735	-1.75277	-1.80591	-0.852717	-0.840623	-0.284215	0.0500556	-1.8948	-2.14778	-0.743114	-2.01547	-0.852518	-3.72121	-1.49357	-3.77169	0.972377	-3.82753	2.5942	0.37624	-1.65462	-0.844627	-4.87579	-7.43823	-8.42508	-8.60472	-4.59489	-0.594293	-3.49219	-0.149919	1.76288	-1.75704	-0.617376
JURL-MK1	-5.01706	-0.708249	-5.16253	-7.76461	0.349034	-3.56041	-3.77782	-1.4351	1.32225	-2.1921	-0.584703	-5.79007	1.00281	-2.91689	0.342598	1.75538	2.16893	1.4922	0.304914	-0.437606	1.56542	0.609278	4.08702	2.08643	-0.148092	-2.48271	3.43613	-0.200698	2.25872	0.237875	1.37478	0.93207	-2.74846	-4.46741	-3.94415	-1.20503	-6.61745	5.90686	-1.15113	1.74035	1.96466	-3.99275	-2.7495
JVM-2	-0.186568	-2.48368	1.42999	-0.554776	-2.22061	2.98804	-1.81329	-2.78989	4.8686	-5.88222	0.395905	-3.9918	-1.54945	2.54789	8.63935	3.02837	2.46789	-0.318762	-1.61828	1.71728	2.38663	3.8291	7.43585	-2.42169	-0.51971	-0.0401232	8.11553	-0.450747	4.03372	4.78506	2.44695	1.73238	3.40342	-2.88327	-2.87007	0.908566	-6.10081	4.66083	10.4306	5.04603	9.24635	-2.30226	-2.03416
JVM-3	-2.50389	-4.11376	-0.609842	-3.75135	-3.29048	0.981052	-2.05479	-4.26717	4.93288	-7.94125	1.65203	-4.86393	-2.97449	3.70581	7.23585	2.98979	2.28242	1.24069	-1.97969	3.60744	2.4953	3.65338	6.75572	-3.68264	-1.09122	-1.93435	5.31114	-0.872512	3.16514	2.54844	1.98411	1.98879	2.19704	-6.75202	-4.49539	0.298531	-6.91493	2.80003	9.34694	6.2938	9.86394	-1.70629	-2.5332
K-562	-3.72027	0.278659	-5.86428	-7.87033	0.927821	-1.88151	-8.52881	1.09469	-2.80696	0.00554783	-3.78362	-0.652583	-1.40392	-5.33741	-3.48731	-1.53352	0.686926	5.48422	-2.56264	2.66508	0.942221	-1.43751	1.18273	2.117	0.670917	-2.08705	1.51538	-0.0984534	1.28251	-2.86737	0.589406	0.269617	0.186864	-7.09849	-8.3395	-1.25929	-7.51148	-5.14144	-1.40433	-1.35836	1.13502	-2.62709	-3.54753
K029AX	1.03455	2.07337	3.83497	4.50257	0.400168	-0.0921664	4.37011	-0.92518	5.09161	4.01576	-1.88338	5.59244	1.15157	-0.172495	-3.37561	1.14993	-1.75261	1.3351	2.50387	1.33498	-0.332702	-1.97728	-1.17772	0.163473	-1.02604	0.43454	-0.757533	1.13561	-0.0695531	-0.0832725	4.09382	1.97842	3.79672	8.26343	0.954778	0.0257495	0.778465	0.0905796	-3.11696	-3.50053	-0.211344	1.92205	-0.401415
KALS-1	4.8629	4.86112	6.14069	6.47284	1.86993	3.79174	7.08597	0.200578	-3.07921	5.09921	7.24591	3.55531	4.42539	11.2853	6.34503	3.50192	0.7478	-3.25093	-0.545643	0.512512	-2.72949	0.746678	0.430067	-2.82008	-1.60199	-2.26943	4.06299	0.473075	-1.37481	-2.24367	0.347136	1.15843	0.116015	6.81583	7.97727	-1.99191	17.5174	5.33274	5.42033	3.12789	-3.61406	1.20657	2.59742
Karpas-299	0.124714	-3.20106	-3.17769	-1.03588	-1.65178	-1.70268	-3.3378	-3.17718	0.11691	3.82931	-2.19901	-2.38803	-0.563275	2.82654	6.86759	2.03953	6.71464	3.93382	-2.40093	1.6622	0.663964	2.90829	3.56379	-1.63447	9.67401	3.21474	8.0674	0.959828	6.70747	-0.71016	3.40237	3.51845	-2.09529	-3.75664	0.585308	8.45879	-5.76078	5.77542	2.29955	0.311627	1.55577	-2.60344	-0.803385
Karpas-422	-3.88842	-3.16073	-2.56078	-10.0875	-1.582	-2.43924	-5.4105	-2.60605	-1.4989	-8.91615	-0.842254	-5.36727	-2.31423	8.05046	3.90121	4.7027	-0.660742	0.732927	-5.07973	0.215217	2.99273	-1.15912	3.06855	-3.24528	0.0917979	-2.4786	5.37446	-3.07022	1.3676	3.75095	-0.242761	-0.103306	1.31622	-10.7745	-8.51599	-2.84989	-8.24849	-3.10343	-1.03709	1.24525	2.31928	-1.69342	-3.92613
Karpas-620	-2.748	-3.47335	-3.31125	-7.73176	-2.06289	-4.50402	-5.95226	-1.94452	-2.37531	-8.73713	1.28916	-3.83605	-0.0531408	-4.91306	-1.14624	1.5931	-1.56147	4.07188	-3.02249	-0.846808	2.20702	0.680342	1.21992	-4.24977	-0.943941	-1.28805	2.61723	-1.18161	-0.501153	1.33059	-1.70603	1.89046	-1.64947	-11.3157	-7.95643	-5.55257	-7.01703	-4.00531	-3.90364	3.69908	2.60625	3.39769	-2.09446
Karpas-707	-0.119904	-2.42024	-1.30186	-1.5176	-2.02584	-1.15303	-3.95171	-0.0278927	-2.13175	-2.19258	-1.48114	-2.68761	-2.24063	-0.347966	2.71668	0.563603	4.11743	5.21462	-3.34554	0.718465	2.59149	2.09007	2.54855	-4.15723	3.61986	-2.21599	5.27823	-0.476539	2.6935	-2.82325	-0.248914	-0.227534	1.58736	-5.60214	-1.75163	-2.2334	-6.73153	0.763761	2.39337	1.90174	-0.033401	3.51126	-3.12848
Kasumi-1	-3.60246	-5.55854	-1.23659	-11.1324	0.0999319	-2.91338	-5.66448	1.44203	-6.02069	-4.23749	-1.87643	-7.32436	-2.1816	-1.61016	-3.5859	0.128303	-0.753655	2.02285	-0.757627	-4.46972	0.267634	0.3828	1.9046	-3.8912	-2.16889	-4.78417	1.53098	-3.95381	1.58622	-0.337013	2.67748	1.35688	-1.69821	-9.90577	-11.493	-4.60721	-7.7746	-3.23777	-5.04178	1.40716	1.26179	0.614794	-1.62734
Kasumi-2	-5.21206	-6.42479	-3.03653	-9.8161	0.284178	-2.08357	-5.44147	-3.22968	-6.93694	-5.5359	3.70989	-6.32031	-0.552575	0.705496	1.22249	2.7022	-0.963494	-2.20257	-1.90884	-4.16909	0.331699	-0.305932	2.07761	-6.3303	-1.30509	-2.91748	4.44502	-3.10589	-2.21916	2.95489	-2.64794	1.65159	-2.65781	-10.35	-6.81419	-7.42115	-3.04801	-0.779939	0.440822	2.96305	3.64054	-0.344948	-2.05882
Kasumi-6	-1.47848	-5.10782	-0.802661	-5.27258	-1.48105	-3.02855	-6.9776	-7.36462	-3.10953	-4.1579	0.486491	-8.04219	-4.57542	-0.199639	0.649792	4.43618	1.5938	-0.784514	-2.36562	-4.74298	1.97439	0.0533269	2.96679	-3.89659	0.180159	-1.31341	6.30222	-0.188887	0.64471	2.90369	0.734133	2.14505	0.0632396	-6.97532	-8.86091	-1.2463	-9.05639	1.55595	-2.38822	1.17272	2.9166	-3.935	-1.31656
KATO III	-1.63969	2.61337	-4.82367	0.310892	-1.91022	-1.09674	-1.17806	6.28792	1.13789	1.41239	-2.30326	1.03345	-1.14357	-0.768351	0.421416	0.166369	-1.67553	3.13104	2.09852	-0.0543172	4.95695	-0.422031	-1.22225	5.35542	1.51436	4.36996	1.5119	1.20318	2.29527	-0.171051	0.599051	0.315499	-1.53998	-1.62572	0.584452	3.28791	-6.20245	-9.15588	-1.78196	-2.51195	1.56825	0.142805	-2.72805
KCL-22	-3.82944	-3.92675	-5.32633	-5.80675	3.60712	-6.02217	-6.10032	-4.54364	-3.88815	-3.81476	-0.435811	-3.96453	-2.22096	0.846699	1.26387	3.63469	-0.0284195	1.84306	2.34973	-0.559515	0.521125	-0.12189	1.61053	4.43221	1.18349	0.835917	5.00141	3.05033	1.78959	-0.130919	-0.377501	0.451134	-1.61124	-4.31801	-6.54409	-0.244908	-9.19255	-0.139661	-2.12539	-3.02373	4.82924	-0.0155511	-1.86261
KD [Human abdomen rhabdoid tumor]	-4.30902	-3.6958	0.0653149	-0.324591	4.67621	-1.69045	-2.58261	-8.43675	-1.85161	0.843398	-2.67121	2.12859	-1.79626	1.19528	2.80201	2.17033	0.899233	0.299247	1.28717	0.434859	-4.03236	-2.4045	-5.01538	0.202054	-1.18693	-2.15902	4.38988	3.40393	-6.71279	0.311455	0.243926	-2.01189	1.60541	0.72843	-2.92403	2.65585	-1.98036	1.69638	-1.09025	-2.65061	-3.43498	-4.60281	-1.84711
KE-37	-3.73544	-6.23972	-4.25358	-8.83235	0.678946	-3.11037	-6.87532	-2.68	-7.16204	-5.4038	0.694923	-8.6376	-0.396902	-0.285546	1.1345	-0.633766	-0.816442	-2.03945	-3.62073	-2.38997	-0.82461	-0.948444	0.197701	-4.71972	-2.17256	-4.85987	3.96091	-3.00191	4.37312	0.513022	-2.62061	0.20058	-5.12054	-10.0271	-8.33851	-8.17689	-6.68851	-0.253929	-4.26927	2.77	2.49214	-2.28352	0.0143674
KE-39	-2.17444	1.73343	-1.23597	3.22625	1.74617	-1.8447	-4.06735	2.74241	3.0181	1.10261	-0.144545	-1.85064	-6.44284	-1.52896	-1.00816	0.328141	0.694472	0.0093814	-1.93708	-4.93954	0.625147	2.40797	0.20174	1.11338	0.721009	2.47557	-0.58846	-1.39787	0.139433	2.90283	1.03346	0.592877	-1.80353	-1.20632	-1.01355	4.56958	-7.41956	-2.41573	-2.34512	0.481366	1.24898	0.0760866	-1.09587
KE-97	-4.53384	-2.14058	-3.77859	-11.7678	-3.35221	-1.92543	-5.30234	3.45287	-3.97692	-9.0101	-2.75965	-1.92603	-2.24382	2.50312	3.68429	0.462269	-4.12573	2.98431	-5.06514	3.01889	1.14303	1.89768	5.05291	-1.43057	-1.27355	-0.902093	5.56554	-1.94494	3.53108	-2.88302	-0.127149	-0.238213	2.415	-10.1692	-10.847	-4.58072	-10.2719	-8.25022	3.92805	2.06716	8.07132	2.57146	-5.06073
Kelly	-0.143715	-3.90665	-1.06199	-9.8097	6.54882	-1.75847	-4.49489	-4.65878	-6.49897	-3.09584	-2.91824	1.17795	3.86051	-7.18674	-8.16531	-1.80999	-1.57583	2.01325	2.57485	0.715826	-1.13022	-4.619	-5.02945	-1.23166	-2.16018	-7.04364	-8.51958	-2.32271	-4.16319	2.49587	-4.77838	1.75936	-0.123113	-7.27852	-4.85511	-10.2277	1.2916	-2.79535	-7.30277	-0.320751	-1.94676	0.824246	-0.610037
KG-1	-2.48738	-5.26146	-4.1539	-9.26644	-0.60354	-2.44458	-7.67253	-3.05191	-5.5691	-5.98052	-0.761174	-6.57783	-2.27599	-1.45625	0.118145	1.19613	0.255655	1.10626	-1.41163	-3.02011	1.37081	-0.819081	2.95569	-1.69092	1.62019	-2.54846	4.96465	-0.995544	1.36544	1.11176	-0.125075	2.22026	-0.648487	-10.0721	-10.463	-3.80275	-8.10594	-3.35217	-2.93527	-0.228542	3.86429	-5.18124	-1.74293
KG-1-C	5.36149	0.651054	7.42013	8.88958	-0.886782	1.82283	6.07095	2.53442	6.27626	4.57935	2.87253	2.57356	4.57727	4.00962	6.05121	2.00409	3.10164	-5.1818	-0.281797	-2.04756	-3.92463	-0.433781	-0.5762	-3.99665	0.194227	-1.92554	5.07528	-1.127	-1.00958	1.51889	4.23464	-0.037726	1.33878	7.8236	7.19661	3.01671	6.60803	8.88734	0.921574	1.77659	-1.49467	1.66741	2.6978
KHM-1B	-1.71607	-5.7603	-5.01392	-4.60488	-0.333829	-4.91471	-6.8078	-5.67777	-2.30754	-8.04068	-1.71657	-3.39857	-3.16926	-5.58874	-1.20035	2.55851	-0.910722	6.74957	-2.21698	1.48004	4.41396	-0.604684	0.424739	-1.2365	1.28015	-0.289798	2.1119	1.7712	0.320781	1.62695	-1.3758	-0.454294	-0.260945	-12.987	-5.91684	-1.87495	-7.60914	-4.24041	-1.83628	1.86023	3.36047	0.461927	-3.73339
Ki-JK	-1.56529	-2.70781	-4.73177	-10.6439	-1.42876	-2.20544	-3.91352	2.06297	-3.9452	-1.10438	-2.44204	0.92537	3.45622	2.43103	3.1775	0.933415	2.31778	8.63483	0.678537	3.50948	2.29105	0.735724	3.33009	0.218539	10.0027	2.69635	5.04035	1.02955	3.40182	-1.98329	2.59927	2.4461	0.118071	-8.71608	-4.06934	6.91439	-5.93627	-6.13819	0.854098	0.485101	4.61551	-0.455741	-2.77528
KLE	3.57864	-0.311631	0.520207	-0.804394	2.98138	2.29955	4.41843	-8.83176	-0.0202868	1.45142	0.151023	1.44076	-0.82946	0.736511	-0.264005	2.25801	0.378925	-1.7825	2.98128	3.67026	0.0241025	0.892455	-1.0733	4.1932	1.10538	8.15516	-2.78788	5.56304	-5.57469	3.10406	-1.9501	-0.621723	2.40356	4.96899	2.24086	2.5205	3.96894	-4.2389	4.50436	-2.28303	1.54227	-5.39944	1.24975
KM-H2	-3.54266	-2.85543	-3.13739	-6.95186	-0.24949	2.012	-2.93622	-0.77662	-1.18118	-5.32457	-2.34841	-2.42397	-0.443622	-1.75844	2.41565	0.358433	-0.382489	3.10174	-1.66904	1.62287	0.289343	2.68784	5.90045	-0.828419	-2.2334	-2.94592	2.01509	-1.49143	2.51287	-1.35906	-1.42552	1.73565	1.88301	-5.98086	-6.54207	-3.06046	-4.22543	-1.39126	7.22404	0.17023	9.14138	0.180157	-3.48992
KM12	-4.54801	-0.973305	-4.97011	-2.92547	-1.13295	-5.99023	-5.59033	6.67928	4.76058	-6.13694	-3.30965	-4.03781	-1.59831	-2.71261	-2.83385	-2.27608	-3.83742	0.975162	-1.36067	-2.41478	-1.11564	0.710793	0.483801	-1.38798	1.80244	0.586172	-3.73817	-1.74697	8.02973	0.987026	0.434481	-3.87876	-1.89521	-5.0471	-1.62009	1.14838	-11.3143	-4.90526	-6.46364	2.93912	-2.93793	4.58954	0.302406
KMBC-2	1.73769	2.40768	-0.191451	7.68872	-0.537197	3.6788	3.64636	2.01788	4.66914	2.88992	5.11375	-0.813842	-8.76147	4.54616	5.02283	0.313675	0.604604	-3.31542	1.14062	-2.47825	3.58703	2.41248	4.70577	-3.30537	-2.53566	-1.75294	-0.260882	-0.225165	0.448054	-0.0975659	-1.75663	2.35434	-1.06496	2.71129	6.96474	1.19741	-2.16964	1.6787	4.56007	4.29174	0.658123	0.825311	1.77397
KMM-1	-0.353659	-4.27444	-4.71667	-10.4295	-0.160288	-1.26402	-6.73284	-3.44644	-4.05952	-5.42795	-4.63283	-0.579749	-1.01226	-6.42761	-2.55861	-2.08571	0.88193	4.42587	0.6143	0.683053	2.17409	-1.98427	1.16773	-0.940798	1.66722	-2.09828	-2.33701	-0.923532	-0.886808	1.82944	-2.50865	-0.721782	1.26643	-9.80269	-8.28972	-5.80242	-7.31083	-5.72081	0.30978	0.24068	1.41751	-1.30195	-2.24096
KMRC-1	3.7378	-0.875269	4.3174	6.75416	-1.74271	-0.935748	1.71572	8.21005	4.46373	-1.28801	-2.23958	6.77456	1.77389	2.23077	1.06129	-2.46492	-4.5328	4.5962	-7.60349	6.16369	-2.33782	3.83586	7.25832	3.11493	7.26082	8.5204	2.1562	2.90939	9.99687	-5.42807	5.4306	-2.72054	4.89325	4.59506	0.711086	5.60399	6.53814	-4.2826	7.59854	-2.2112	0.576388	4.68684	1.0247
KMRC-2	1.53854	-0.0433031	3.35953	8.42653	-2.52112	-0.623774	1.10809	5.79642	0.699442	-2.79685	1.66652	2.90322	-0.856854	0.0701516	-0.21341	-1.06041	-1.87816	2.36874	-4.26715	1.95174	-3.65955	2.05131	0.203578	3.74884	5.58702	4.67341	1.24544	1.50367	4.26471	-3.88233	4.18435	-1.81533	3.63041	3.32187	-2.05038	4.96882	10.0481	-1.07531	4.16207	-1.60128	0.519441	1.30528	-0.159908
KMRC-20	0.529833	2.96939	3.03834	10.4586	-0.362283	2.89054	3.69571	-1.6864	0.357643	4.2261	-2.87193	3.4603	-5.36637	0.324828	3.15093	-1.36155	1.89129	0.784228	-1.63418	1.83725	-2.01092	0.528791	-1.15382	-0.455326	-0.460765	-0.443602	4.4101	0.260624	-1.39306	-3.33263	1.5592	2.14836	2.59106	10.0912	2.29987	1.43787	-0.111408	1.606	4.75532	-2.99277	0.55745	-0.038671	-0.389695
KMRC-3	4.22364	1.7278	7.96089	15.0001	-2.95696	5.07328	5.87731	-1.33201	3.29067	4.53136	8.25647	-0.813778	1.20099	13.5484	7.87761	6.43833	6.38944	-6.64298	-0.0803683	-1.73246	-3.79727	0.9785	0.189874	0.20411	-0.268774	-0.367819	6.41123	-0.602449	0.263491	0.413326	3.09018	0.88113	0.174839	11.7287	8.43195	3.04273	13.4179	12.9877	6.22394	1.52646	-1.66888	-1.00766	2.05489
KMS-11	1.08756	-2.10274	-1.56722	-7.15107	-1.95963	0.854893	-3.39789	1.056	-4.05146	-4.32286	0.212999	-4.48334	-2.52859	-2.20669	-1.00642	-1.96637	0.546099	3.49182	1.08699	0.252419	1.1367	-1.3865	0.981552	-3.83947	-0.446003	-6.035	-0.197643	-2.00765	0.0511585	-1.96478	-1.06483	2.84827	-0.566748	-7.01895	-4.84194	-5.17805	-4.21252	-1.93377	-0.14736	-1.64394	3.1332	2.24649	-0.523301
KMS-12-BM	-3.73821	-5.78169	-6.00557	-10.5702	0.0363529	-2.2908	-7.84604	-6.62392	-6.30884	-7.4458	-1.10496	-4.78712	-4.59133	-7.88254	-4.17396	-0.489669	-1.37599	2.7404	-4.02196	0.154983	2.5275	0.302751	0.226726	-2.13578	1.42567	1.25466	-1.08038	0.0146706	-0.733773	2.11063	-3.4104	-2.49463	-0.545078	-11.7339	-8.92603	-4.84302	-7.39404	-4.99574	-1.42745	0.327615	4.09874	-2.74637	-2.94647
KMS-18	-0.132049	-3.73787	-0.487483	0.0295298	-2.26013	-2.06683	-4.50309	-1.10595	1.9327	-7.48719	1.8465	-8.12254	-4.88845	-2.67002	1.41279	-0.487463	1.88974	1.88773	-5.37045	-1.23329	1.57597	1.33134	1.24838	-4.33854	0.547989	-4.2968	1.78488	-2.18635	3.4353	0.763207	1.33808	-0.737921	-2.15332	-6.29443	-5.12715	-1.93459	-5.96195	5.81749	1.82908	4.15848	1.33417	4.55064	-1.97909
KMS-20	-1.31984	-5.83264	-5.3099	-8.15771	-0.919921	0.889645	-4.41862	-6.02523	-0.599715	-6.64106	2.36681	-3.07273	-1.19813	0.838785	3.72919	2.37761	0.0282233	3.27718	-0.319422	1.67244	1.98368	0.589626	3.38568	-3.05632	-0.110712	-2.26835	3.39211	-0.798198	1.04215	1.8701	0.281651	2.27291	-0.982187	-9.41997	-4.36818	-3.78773	-3.42603	2.40763	3.85387	1.77458	5.29615	-0.370349	-0.432424
KMS-21-BM	-1.89885	-4.46195	-2.38535	-6.03312	-2.04795	-1.18838	-3.48818	-5.38227	4.62672	-9.45007	-0.3099	0.0764202	-1.06192	-6.60124	-2.52251	1.97468	-0.440348	6.35166	0.19195	2.49702	1.6835	-0.314856	2.33964	-1.41771	1.18804	-0.913433	-0.8493	1.96549	-1.84132	1.13904	-0.661114	0.712994	1.27048	-8.97807	-5.98767	0.423904	-5.80103	-0.143849	1.31239	1.09843	5.51669	1.39384	-3.07112
KMS-26	-0.437545	-4.42022	-2.19014	-5.3655	-1.63096	-1.70939	-4.53603	-0.513358	-0.0791712	-4.80665	2.20977	-3.06518	-3.40009	-3.87032	0.634576	-3.01344	0.967175	7.36752	-3.69587	2.54319	2.93697	0.338616	2.3463	-7.20382	2.54106	-5.27639	0.68368	-2.02204	3.38534	-0.396663	0.971468	0.403543	1.09015	-8.53056	-6.61285	-3.53801	-5.58513	-1.18798	1.49888	1.79799	2.94873	2.04821	0.169499
KMS-27	-1.66738	-3.96912	-4.30381	-7.54356	-2.1438	-4.05162	-4.62676	-6.99269	1.908	-10.4328	-0.216289	-0.292026	-1.31988	-2.71767	0.30019	1.42437	-0.92725	7.52032	-3.16276	2.31355	2.93777	1.17707	1.71196	-1.84466	2.73752	0.439105	1.67534	1.25552	0.483462	0.329788	-0.111882	-0.360899	0.342297	-11.6962	-5.83101	-0.00645927	-7.12625	-1.36326	1.84482	1.27581	5.30987	1.75426	-3.87293
KMS-28BM	-1.90406	-4.98397	-4.02704	-7.63897	-2.18132	-4.3385	-4.67395	-6.65843	-0.217995	-6.87734	-1.02669	-4.32366	-4.74791	-5.39154	-1.91482	-0.495415	-0.192495	7.29966	1.12496	1.84526	1.93081	-1.20811	0.470204	-1.8191	1.3962	-2.61797	-0.149958	0.830122	-0.776544	-0.701807	0.946095	-0.964989	-1.62452	-9.02238	-8.53311	-2.0141	-6.47805	-2.104	-1.77123	-1.38027	0.88474	2.19911	-2.04872
KMS-34	-2.49636	-2.7164	-2.86667	-8.12985	-1.261	-4.48703	-5.06069	-1.70055	0.336599	-9.17648	-3.23875	-3.74103	-2.86614	-3.79734	-0.561939	-0.0195047	-0.632962	7.09405	-1.11484	1.86844	0.978523	-0.0953771	0.343498	-1.86027	3.45055	-2.44241	1.7359	-0.597169	1.03805	-2.13538	0.988998	1.88413	-0.0496843	-9.40576	-9.68718	-2.37373	-8.75514	-5.58581	-2.79553	1.05437	0.534369	2.05847	-3.52993
KNS-42	0.445712	3.11366	4.13201	1.09801	2.7165	0.606952	1.10802	-1.71454	-3.23486	4.06125	3.3037	1.41449	-3.00687	1.01072	2.25658	-1.43339	2.20355	-0.562427	-1.4078	-1.35526	-2.03968	-4.06777	-2.49101	-5.48296	2.67129	-5.43273	1.40333	-2.25874	-3.98572	-0.463447	0.11654	-0.440426	-0.029357	0.93169	2.29145	2.4813	2.05502	1.50059	-1.04367	-0.743706	-4.90849	0.269004	0.971519
KNS-60	2.26626	2.13746	6.83626	7.92117	-4.27974	3.40318	5.83972	-3.77978	-1.03655	4.46106	6.6602	1.83885	4.01186	1.55618	3.88247	0.223524	4.50203	-5.54396	0.0764375	-2.13623	-4.94359	0.392805	-3.18073	0.706133	1.36785	-0.320936	2.78377	-0.249375	-2.58327	0.402344	2.10208	0.82107	-0.976786	9.29336	3.73164	3.28893	16.1243	9.74983	3.00826	-0.356182	-2.87506	0.184043	2.54446
KNS-62	0.543978	4.14496	0.11051	-0.504191	-1.94655	-1.63828	4.73153	7.19485	8.15431	1.07739	-1.15559	7.47686	2.69599	1.21697	-2.02421	-2.54937	-3.98408	2.52813	4.33734	4.72363	-0.677285	1.28034	3.68157	5.43784	-1.4681	3.31353	-1.34737	2.14357	-0.371799	-5.81572	4.03744	1.73511	1.31769	2.31452	0.159409	4.9939	-0.763894	-3.42942	-0.406008	-1.33796	0.193433	7.43482	1.88263
KNS-81	4.63648	3.18517	8.21699	8.70645	-2.37592	4.84943	5.83786	1.48216	-1.6966	6.76022	8.18337	2.62707	2.98297	2.8829	1.38143	-3.05727	3.68286	-3.82216	2.17818	0.452669	-6.87922	-3.23039	-5.41873	-3.72156	-0.952462	-3.98236	1.41789	-2.48859	-3.85796	-1.6525	2.16353	0.787786	0.34227	7.25444	3.19235	-2.20523	12.9248	5.00362	0.62552	0.929236	-3.82456	2.36142	2.00269
KO52	-2.47454	-5.1368	-3.50322	-9.62293	-3.36149	-3.88802	-5.20778	-3.68964	-2.30484	-7.80887	-0.0625625	-8.9167	-0.416501	-1.45317	-0.39588	1.42305	-1.54598	-1.69704	-1.01114	-2.73697	-1.08594	0.149923	1.85748	-2.94396	-2.30013	-2.17322	4.89592	-1.12744	0.4794	0.330955	-0.130457	3.97029	-2.36928	-7.68276	-9.09095	-4.09481	-7.67223	0.242873	-3.37542	2.2846	4.14023	-2.85377	-2.00879
KOPN-8	-4.44921	-5.03651	-7.57263	-7.09554	-0.057904	-6.0738	-5.48111	-10.0586	-5.05402	-4.4814	1.93827	-7.69587	-0.442586	-1.70726	0.730008	7.95603	2.12548	0.662005	-2.69121	-1.92075	4.77762	-0.00295467	1.88921	1.81191	-0.261398	4.53439	4.76932	3.01058	-1.59859	4.52837	-4.27225	-1.3032	-1.00564	-9.54655	-5.03539	-3.1061	-5.74263	-1.96451	1.42795	-1.85327	6.33285	-3.86005	-2.76858
KP-2	3.43017	2.74873	1.00736	9.78628	-2.86738	-2.82884	0.986766	4.2259	1.20474	-1.06429	-2.541	-2.63642	-7.41842	2.5972	2.69801	1.50905	-4.45204	-3.20402	-4.16249	-2.31405	-0.801168	-0.363173	-2.06363	-1.35689	4.28509	3.20623	1.44409	0.536225	2.83329	-1.12162	0.178689	-4.01059	-0.607128	3.1284	1.43678	1.05068	-6.26825	-1.57274	-2.75486	0.0892951	-5.63517	0.488087	0.145611
KP-3	-0.458463	3.3907	0.651504	9.14352	-4.54826	-0.765323	2.43063	0.212047	9.53114	0.393827	-3.98763	-3.15587	-3.01549	3.09247	4.95365	1.88198	-0.119814	-2.4877	-1.34101	-1.8428	-2.92844	3.07229	-1.6443	0.269524	1.65593	2.71008	1.68091	0.196	2.15031	1.20064	2.53456	-3.9123	0.303283	3.43961	1.84158	5.40726	-11.3283	1.23353	1.61642	1.40139	0.531329	-1.25646	-1.83332
KP-4	-3.08589	2.45338	-4.35503	-8.45829	-1.40841	0.59734	-1.27577	1.49084	-1.08882	2.66245	2.46887	2.48262	4.26109	-3.17758	-2.94822	-3.16297	-2.17468	-2.35386	-3.27924	0.261763	-3.2838	-2.76352	-1.77584	-0.96909	-0.660063	-1.5376	-0.73293	-1.0765	-3.53812	-0.564933	-1.67875	-2.0379	0.262006	-1.6151	-0.463933	1.23771	1.33297	2.26581	-2.24886	-0.895896	-2.13696	-0.810053	1.29472
KP-MRT-RY	-0.893037	-2.36494	3.00532	-0.285091	8.39888	-0.838061	-3.27522	-3.82351	-5.63768	-0.448892	-1.04097	3.76403	0.60568	-1.91792	-1.98423	-2.95457	0.620504	1.43021	-0.0700694	0.80294	-2.15462	-2.70148	-7.23211	-0.811964	-3.91633	-2.89322	-2.19997	0.347966	-7.52227	0.227175	-1.20405	-1.45233	2.76708	-2.707	-1.50931	-3.63211	5.53205	2.70889	-2.49944	0.432581	-3.82603	-2.74776	-2.88592
KP-N-RT-BM-1	1.7733	-7.06139	0.516225	-9.32016	6.47766	0.767886	-3.08792	-7.15419	-7.24438	-0.379567	1.02821	-2.72435	3.39638	-3.96284	-4.4322	-2.24163	1.56717	-2.87042	1.90433	-1.50367	-2.65997	-7.44288	-3.94183	-4.98692	-6.53819	-11.3847	-6.24777	-5.38653	-3.78614	1.69261	-3.50294	0.115972	-1.96889	-3.4558	-2.96116	-12.9593	3.20107	3.66464	-5.99437	0.954769	-3.6431	-2.30253	2.45407
KP-N-SI9s	2.03867	-2.27392	6.66118	2.28319	2.00115	1.81362	2.1115	-5.84491	2.88856	0.635397	0.575394	2.9811	5.39644	-3.81524	-1.36838	0.679984	0.899044	-1.59132	5.62378	1.07124	-7.04782	-2.00716	1.16774	2.22573	0.307113	1.36623	-1.45382	-0.264866	-5.01311	3.3234	1.64894	1.23021	2.09781	4.82315	2.09991	2.09164	10.7069	1.7247	1.14134	0.0960111	-1.55792	-2.62433	2.72015
KP-N-YN	0.564801	-4.60595	-0.756483	-10.3034	6.49862	-2.00654	-3.65211	-2.91158	-7.55852	-2.72213	-0.825565	-1.3227	3.86748	-4.68832	-5.41493	-1.96526	-0.506866	-1.61224	1.34336	0.196377	-3.73419	-5.9201	-3.35845	-3.57018	-4.29711	-9.45108	-6.99579	-4.56765	-3.12512	0.952311	-4.31986	0.1229	-1.34505	-3.91497	-4.79049	-12.1583	1.593	0.704964	-6.68141	1.02999	-4.38244	0.180182	1.1595
KPL-1	0.412634	0.588332	-4.07844	4.63251	2.87282	-2.60328	-0.597127	-5.39376	-0.888509	0.822361	-1.13882	-0.802648	-7.64358	-4.89216	-4.44891	3.58641	1.68212	0.322727	2.104	-0.89984	3.22538	-3.06591	-4.29875	3.18315	0.903553	1.11228	-5.90119	0.952442	-4.23925	5.72465	-6.07387	-0.803453	0.923674	-2.65122	-0.150686	3.88887	-2.05208	-2.47394	-3.97447	-2.88812	-0.645682	-4.00052	-1.54537
KS-1 [Human glioblastoma]	0.69635	4.67354	5.13184	4.02294	-0.580981	0.611891	3.57299	2.43899	-2.92656	3.19649	1.48382	5.11745	5.98253	-1.18629	-1.61156	-1.26858	1.98455	-2.54056	-0.651582	-0.985757	-4.654	-1.41144	-4.67745	1.75112	0.700292	0.969026	-2.486	0.755108	-6.16731	-0.746222	-1.87346	-4.4123	1.531	1.81095	3.7551	0.187399	9.27256	1.87038	-0.00461488	-0.0064782	-1.72221	0.527532	0.662833
KU-19-19	-1.44136	4.54266	-2.42475	2.56707	-1.05817	-1.69909	3.79463	-1.76447	-1.15977	4.82477	-1.56716	4.89056	10.0739	-1.43969	-3.20665	-1.10447	0.699911	-3.99311	2.64501	1.03365	-3.31834	-0.502128	-2.68532	1.35813	-2.62057	2.68917	-3.05126	3.02617	-3.93694	0.165139	-6.22288	-3.52697	1.10637	4.02789	5.18145	1.15086	5.23976	1.99946	-2.19165	-0.527741	-1.10383	-5.12947	0.621647
Ku812	-3.73416	-4.52547	-3.33481	-11.0265	-2.44387	-2.58329	-7.35691	-2.40791	-3.55126	-5.6034	-3.36879	-6.31328	-1.98575	-3.39499	-4.28946	0.578219	-0.258017	2.80961	-1.51442	-1.13279	1.41608	-1.65674	4.35822	-1.52756	1.81954	-1.35507	2.01925	0.174273	1.09415	-0.867223	1.26052	2.58078	-1.69834	-8.81426	-8.12898	-3.57215	-9.14004	-4.29189	-2.21955	2.38532	3.6526	-2.36692	-3.60435
Kuramochi	5.6497	-0.408826	5.14151	6.87562	2.17878	3.84309	3.34459	-4.10802	1.24193	2.29422	2.61398	-1.59631	-2.59884	5.84474	1.89934	2.99345	3.32585	-3.70589	1.5188	-2.65427	-3.94751	1.6685	-0.482626	-5.96658	-3.06268	-4.41858	0.324216	-0.863602	-3.82356	2.849	1.33027	2.58299	-0.102941	4.67376	2.45885	-0.266044	4.42668	8.9942	0.699935	4.2272	-3.89842	-2.13344	1.80497
KYM-1	-0.992034	-4.21436	-2.36669	-2.09867	4.29816	-3.79563	-2.75179	-4.40249	-1.97618	-1.75958	-3.41221	2.62433	0.982524	1.28847	0.340742	0.797279	0.57913	-1.71916	-3.75154	-0.704674	-0.124227	-1.82445	-1.35645	-0.172182	-0.881424	-1.01676	-0.976925	-0.711949	-4.57554	0.128785	-2.25726	-3.59778	1.23381	-3.70103	-4.55246	-2.18968	-3.83088	-2.25989	-3.08429	-0.917635	-1.68008	0.849047	-2.32003
KYO-1	-4.07897	-2.61861	-6.82757	-6.11064	0.896991	-7.40181	-5.66225	-11.2451	1.12478	-5.1344	-2.84477	-4.62644	-1.53459	-4.73897	-3.30713	5.81834	1.90795	3.66764	-1.43078	1.0368	2.30597	-0.670208	0.164039	6.25068	4.69883	4.34019	1.20824	2.47999	-3.66844	2.887	0.256434	-1.37673	-0.780663	-4.55672	-5.198	1.9029	-8.17903	-0.616621	-3.61915	-2.58315	3.01835	-7.68354	-6.13068
KYSE-140	0.706072	4.72769	-4.71468	-4.24731	2.60818	-0.795911	-0.562803	-0.46675	-3.45038	-0.483395	1.46354	3.82262	0.391621	-6.44759	-7.22455	-3.82764	-3.3767	1.16436	2.89638	1.8792	-0.336259	-0.0556115	-1.54265	2.56176	-0.802224	-0.524738	-6.3559	1.41497	-3.39705	-2.13114	-4.88803	-3.43081	-0.434023	-0.991905	2.52158	-1.45695	4.69282	-5.9947	-3.27183	-1.9227	-2.94528	0.340797	0.260821
KYSE-150	-1.14698	4.45595	-0.428172	2.57462	-3.09579	-2.51253	-1.3187	7.63716	5.45899	-3.33904	-3.07478	1.57004	-2.59724	-0.926409	1.96081	-0.0453837	-1.50833	0.340517	-0.210065	-2.11628	1.85554	2.82707	1.16276	4.57783	-0.0805193	2.7457	1.85203	-0.874686	0.304405	-1.10761	-1.4483	-2.5732	0.347748	-1.39678	-3.72093	5.34289	-4.66251	0.777057	1.76679	-0.0240221	3.88303	1.72785	-0.0300196
KYSE-180	-6.59404	7.99095	-5.17072	-11.4063	-0.513701	-2.31738	-2.543	13.5388	-2.689	-1.02566	-2.48783	8.09227	5.21947	-2.12716	-4.65514	-6.79034	-5.99689	4.31739	2.22426	3.44338	1.57923	-2.23482	1.57157	3.27891	-1.49976	0.125042	-1.68591	-0.257831	-1.30106	-6.9365	-3.39633	1.09674	-0.946485	-8.01877	-3.19373	2.55421	-2.84185	-13.4485	-2.77982	-2.32334	2.44568	1.59627	-0.222302
KYSE-270	-0.958393	4.24359	-0.335617	-3.04687	0.114352	0.418566	4.95839	-6.98227	-0.181736	0.979867	0.970644	0.485224	1.86941	-1.9757	-2.69672	1.51149	1.49615	-3.73687	6.58983	0.385407	-2.79474	-2.54601	-0.212938	6.08775	-1.01721	0.0262187	-1.77422	1.2871	-6.5019	1.4642	1.1257	1.66741	-2.88197	7.7882	3.56545	5.63783	4.61709	4.17081	-1.63462	-1.32601	-0.220567	-1.09463	0.129919
KYSE-30	6.97591	3.35535	4.95544	17.09	-3.10175	0.721576	1.74041	2.59211	9.4863	2.91007	1.7536	-5.78402	-8.89156	1.97748	6.3004	2.86353	5.38724	-5.89491	-1.86832	-6.52654	2.65903	3.03628	1.22923	-6.29787	0.870147	0.0157197	2.94951	-2.15438	0.593128	3.96428	4.2008	1.43417	-2.64135	4.489	7.07573	6.71938	-5.51874	11.6793	1.82362	7.10835	-1.54406	1.72412	0.434414
KYSE-410	0.651466	5.80698	-0.627091	-2.21448	0.164916	-1.75282	0.837842	16.954	-1.58645	1.10723	0.168533	6.38277	1.58269	0.92385	-0.133463	-5.53457	-3.40119	-0.869014	-2.72501	1.22059	0.61754	-2.38463	0.364335	1.45902	-0.262274	-0.118295	-0.726255	0.0273258	0.0956319	-4.87845	-1.4401	1.86407	-0.191555	-3.9094	-0.712413	0.949987	3.78154	-8.70992	-2.18665	0.847642	0.0672382	3.91734	1.14229
KYSE-450	-1.60277	4.27365	-4.84466	-7.47406	-2.08369	-6.4545	0.0325572	2.53419	4.67746	-5.43533	-0.990552	3.29141	-1.53454	5.18401	0.440488	0.46932	-4.56657	3.44537	6.99481	2.37522	1.06044	-3.13983	1.31025	1.79554	-3.28184	1.09846	-2.45454	0.375497	-1.88557	0.854614	1.78651	-0.76162	1.06123	-4.79473	-2.45932	1.876	-3.07293	-6.98506	-0.645213	-1.81452	0.548211	-2.55009	3.39287
KYSE-510	-4.38742	5.29969	-2.34089	-3.1902	-0.420465	-0.637869	-1.02386	6.56183	-1.30159	-0.395758	-1.14044	0.788415	-6.10803	0.251529	0.887482	1.10553	-2.19781	1.72274	-1.68794	0.961479	0.858639	4.51325	2.52368	4.30448	1.72113	1.08123	3.1525	0.504552	-1.5351	-2.61456	-0.351146	1.49194	-0.551697	-0.633719	-4.87351	5.1949	-10.2574	-6.02348	0.559965	-1.15673	2.13908	2.33846	-0.927273
KYSE-520	2.77503	-0.126796	2.54234	7.10075	2.13153	1.49322	4.38838	-2.43368	0.193952	4.29412	-0.0449993	1.67788	-1.01558	3.88935	1.84061	0.0693322	0.683869	-5.08307	-1.23011	0.452516	-2.80118	1.33974	-2.05845	-1.26412	-2.13123	-2.53926	3.16192	0.114701	-2.84871	-2.5517	-0.555428	2.84954	-1.95263	5.54255	7.04387	3.28254	1.41898	5.6498	-0.883226	1.05438	-3.1012	-2.05734	3.54691
KYSE-70	0.833547	1.09457	-0.0760897	1.10486	-1.72354	-0.171626	-0.0314231	-3.96204	4.02416	0.318129	2.17386	3.60236	-5.1884	-9.30621	-5.66446	-4.78183	-0.784617	2.71993	3.22392	2.99464	0.967412	-0.251382	-0.842275	-0.292642	-3.4538	-4.25358	-4.91546	1.90043	-2.76811	0.277095	2.61728	-1.06714	3.02915	0.190592	2.26921	0.108627	-1.58662	3.83018	-3.78345	-2.84905	-3.67037	1.94706	1.42151
L-1236	-1.90124	-1.69216	-3.04042	-6.40242	-1.21807	1.90646	-2.30476	-3.60577	-2.21183	-4.37201	0.235542	-1.94023	-2.79714	1.13511	4.47987	1.26557	0.496446	3.73911	3.37112	2.35936	0.0463844	-0.73809	2.92444	-1.21077	0.585355	-1.09704	1.00647	-0.429363	0.92815	3.93517	-0.807786	1.89779	1.42807	-5.97609	-3.94161	-0.439978	-5.11386	-3.00709	4.24496	1.35666	5.63093	-1.5592	-3.05428
L-363	0.472659	-1.2323	-2.1722	-4.82523	-0.892634	-1.52338	-9.18962	1.10835	-1.71889	-5.06184	1.0587	0.638697	-3.47817	-2.27576	1.3545	-1.44092	-0.287781	5.92659	-4.3227	-0.302068	2.85879	0.713493	1.70693	-7.91946	-0.545881	-3.53668	0.652006	-1.99607	4.0752	-0.170775	-0.358977	-0.213261	1.0362	-12.4099	-2.88365	-4.66032	-4.29246	-1.0899	0.585899	1.93937	-0.13754	3.54801	-2.44975
L-428	-0.669583	-2.48742	-4.38341	-12.077	-0.910863	-1.17822	-5.56533	-2.15863	-4.8827	-6.3493	-1.12743	-0.769471	-2.20855	-0.014108	3.29952	1.44371	-2.83018	3.94702	-1.16136	3.22491	2.75019	0.311709	3.04829	0.835186	1.48233	0.889925	3.58581	0.571544	3.15022	1.95524	-4.1147	-1.84144	0.982022	-9.81773	-8.11338	-2.83054	-8.47727	-9.15343	4.45942	0.581305	5.80461	-2.78416	-2.40186
L-540	-2.05379	-4.56448	-4.72923	-5.81068	-2.53486	1.21963	-4.01192	-0.525853	-1.68113	-4.09856	-0.41168	-3.8263	-0.249455	0.445504	5.06397	-1.15939	1.85675	3.43404	-2.03984	0.987874	1.03395	2.11083	4.25058	-0.647975	5.86053	-0.368996	4.87816	-0.731949	5.52879	3.77492	0.676459	0.0432871	-1.65174	-8.44375	-3.40123	1.26571	-5.44756	0.790693	3.35971	2.59808	7.0363	-1.83894	-1.69195
L3.3	-2.22976	-0.704813	-1.15284	0.801849	-0.0993122	-0.700867	0.328252	-5.82206	5.93469	-0.233201	-1.07315	-2.66561	-7.08953	-1.57385	-1.2047	3.12919	0.704971	-3.31934	-0.368598	-1.53915	-1.60311	3.04494	5.07904	-0.429224	0.679864	-0.232716	2.63414	-0.61509	-1.34992	0.315533	2.31931	4.1001	-2.28988	1.03883	-4.1658	7.1741	-12.2301	0.0269591	-1.32275	0.0492847	-2.16427	2.00655	2.65142
LAMA-84	-3.27427	-2.12672	-4.78354	-3.47898	-0.723653	-2.50949	-5.78092	-0.807406	2.49793	-0.227138	-1.71334	-4.83745	-1.15471	-0.529353	1.71871	1.75126	2.87598	0.58624	-1.66891	-0.389795	1.21613	1.62356	5.02631	0.375878	1.89943	-2.9955	4.74078	0.0594118	3.70017	0.0852452	2.71345	2.36628	-2.82493	-5.28787	-2.11418	1.92933	-7.98606	4.71562	-0.0978889	3.77618	3.16701	-3.38681	-1.92624
LC-1F	-1.27004	3.76381	-4.27526	-3.29814	-1.97469	-1.2891	-0.602872	-1.95194	2.72667	0.714023	2.78148	3.1886	-4.19523	-6.10187	-3.53005	-3.07478	-1.92004	2.98279	1.59837	2.46415	2.83842	-0.972872	-0.919913	1.35108	-1.33583	-2.68915	-1.8788	-0.182359	-2.69427	-1.11356	2.41112	1.7632	0.861601	-1.51028	1.09158	1.04456	-3.83953	0.451811	-3.797	-2.87573	-2.89598	1.60575	1.00678
LCLC-103H	-1.5559	2.87835	2.08529	5.82457	-6.96621	3.32479	8.04584	-1.10219	3.55038	6.03736	1.62027	3.36968	6.44204	2.17652	1.77795	-2.75434	1.61529	-1.11998	1.97663	1.32664	-0.30194	0.0536465	1.62576	2.89813	-1.88056	2.13812	0.653464	0.14049	1.37261	0.838538	2.04718	0.803521	1.27606	10.7385	4.15713	1.29056	9.92724	9.42116	7.15651	-0.0402499	3.66224	-3.47628	0.519587
LCLC-97TM1	-1.53337	2.27711	-3.53072	-0.300344	-6.76317	-0.41372	3.1832	4.3878	6.46278	-1.79617	-3.26052	-2.53223	0.0226756	5.41152	3.7645	4.42582	-1.50504	-0.648531	2.55901	1.73291	2.1946	5.31836	3.37664	2.08737	-2.5123	4.21872	1.8841	0.436943	1.78963	1.17158	3.80704	-0.141778	-2.7927	1.68104	1.32627	6.26627	-4.72361	4.3489	4.22862	2.09092	5.49014	-0.74317	0.461531
LHCN-M2	4.97491	1.88792	10.5859	5.57613	-1.24244	0.285732	5.1031	13.9956	0.147563	6.06649	-2.90949	8.45156	6.87664	3.09026	0.987118	-8.69716	-0.206283	-0.122122	-3.69822	2.86882	-6.35893	-0.125503	-5.60185	-3.68276	0.29681	-1.23597	0.38568	-1.40116	0.742556	-5.2378	2.62998	0.207092	3.62523	5.34983	3.38469	-5.02804	9.0519	-0.453063	-1.2138	0.519259	-6.55555	2.10195	1.66546
Li-7	-0.768433	4.84752	-0.000833932	3.31008	-0.671706	1.8289	2.34966	-0.561859	4.04143	5.26755	-3.81928	2.15045	-5.50869	-1.47068	1.62361	-0.855612	1.22626	0.818287	1.41381	0.117262	-0.960814	0.463835	-1.56781	0.330499	2.57699	-0.850883	-0.110059	0.91138	-1.31086	0.83815	0.578781	0.329673	0.419151	6.43976	3.49186	2.36367	-2.76615	-2.61489	2.43101	-2.32011	0.344731	1.68362	-0.840733
LK-2	-5.12473	-1.31825	-3.65889	-11.7901	3.7007	-3.45812	-5.56919	2.73297	-4.0153	-5.16484	-0.157354	1.75605	-4.95761	-5.34659	-6.73641	-6.03815	-5.57392	6.35081	-0.559585	3.14483	1.3297	-3.98338	-0.901049	-1.05034	-3.41282	-4.94156	-5.46464	-2.78624	1.84017	-4.25284	0.327661	-1.4309	-1.87907	-6.03244	-9.44366	-6.07836	-4.9464	-6.68016	-4.47565	-4.87446	-2.6051	0.876321	2.43432
LMSU	1.39566	0.85153	-0.712019	-0.686284	1.7088	1.94191	2.06495	5.19883	-3.29481	2.08824	2.63145	6.36561	7.60214	-0.161482	0.560503	-3.72252	-1.5372	0.812009	-1.13185	2.84447	-0.341181	2.60861	4.64814	4.36527	1.44154	1.77052	1.71415	2.63451	2.261	-3.46727	-1.25119	-0.925875	2.57755	-1.29987	4.34127	2.60218	10.5611	-2.16403	7.15081	0.178419	5.28665	-2.31357	2.30635
LN-18	-1.8433	-0.227267	-0.558818	-0.827652	4.06176	-0.0860682	2.79519	-4.6991	2.42336	2.76438	0.360214	4.3312	2.99609	-0.598166	1.96167	3.08838	2.16918	-0.809247	-1.62718	0.461965	-0.685194	-2.14693	0.189285	2.54464	2.42396	0.54486	3.53129	0.755819	-4.78623	1.90919	-3.50365	1.88451	-0.312282	-0.611706	3.06116	5.56046	-0.773573	-1.35522	0.100391	-4.3525	1.9746	-4.29592	-0.765526
LN-215	2.27762	-0.246485	5.83836	8.60812	0.597173	5.02892	5.0052	-8.93843	-3.51646	5.1128	3.93334	0.476132	-0.633399	10.7612	8.06579	4.12518	3.96869	-3.79021	-1.37335	-1.94901	-4.82883	-0.373204	-2.4776	-4.35005	0.0108292	-2.7464	7.51562	0.549565	-4.88243	-1.12171	0.30264	0.744506	-0.211719	10.8607	3.07386	1.67115	8.03036	7.36133	4.10395	-0.0473786	-3.70911	-3.22082	1.0544
LN-229	2.59757	2.9946	2.52406	4.11128	1.8762	-1.67586	3.74082	3.38566	-2.55842	3.03262	1.69135	5.32913	5.58497	0.66099	1.25873	0.269988	-0.180588	-2.84906	1.1953	1.47715	-5.26783	-2.36384	-2.7314	0.165294	0.657726	-1.22427	1.50935	1.79091	-4.64661	0.0047848	-2.7452	-0.0147693	-0.381919	3.9662	2.85138	0.963273	8.67306	1.66546	-2.22052	-1.37823	-4.5942	2.00999	4.07842
LN-235	3.24775	4.03568	9.60741	9.18583	5.50957	1.5025	4.16955	-2.64958	-1.51993	6.14627	0.830798	3.84389	0.914466	5.55389	2.46808	3.2964	1.93556	-0.571461	-2.3804	-0.390962	-5.15947	-1.27552	-3.20368	-1.25157	2.94258	-0.841279	3.28712	1.16398	-2.816	-2.73871	0.207317	1.48728	2.01743	7.71635	4.53361	2.72057	8.65319	5.12799	-1.28154	-2.01363	-7.8727	3.8741	1.70729
LN-308	3.2286	-0.90153	4.2065	1.53327	5.99807	1.76591	-0.715334	1.78543	-4.0037	1.19805	2.36401	4.12364	-1.91999	1.53605	2.40472	-2.56933	0.0527664	0.0663798	-2.25756	1.96748	-3.63616	-3.12075	-2.66797	-0.285083	1.68431	-2.79162	0.79223	1.46838	0.922667	-2.50072	-2.0214	-0.847101	1.97512	2.11279	1.7967	1.16099	6.49284	-3.26956	-0.927705	-3.30471	-4.10898	2.99558	3.72613
LN-319	1.62109	5.54261	1.46704	-2.65017	3.20463	0.6381	2.90665	-5.41537	-5.29347	5.24254	1.67055	3.08293	0.96359	3.22011	0.755592	-0.79213	1.40004	-2.78499	1.17948	-2.4367	-0.323634	-1.35385	-1.47294	-3.34401	-2.64749	-6.52537	-1.4125	-1.80343	-4.25482	0.727357	-6.17716	-0.35659	-1.12112	2.53864	0.350667	-3.31858	5.5283	2.15554	-1.01186	1.35252	-5.13965	0.0351086	1.36432
LN-340	5.12094	2.07639	4.94775	5.38871	5.43764	1.17277	2.07093	-4.01301	-1.4963	4.38538	-1.78153	5.28907	3.36517	0.0864917	0.610928	0.668354	0.494346	-0.354372	-1.20698	-0.156315	-3.8196	-3.61851	-1.98191	-2.1148	3.68572	-1.58934	1.95259	0.703166	-2.55207	-2.20714	-0.445236	0.180197	1.51267	6.48566	4.42232	1.6209	7.68408	3.73911	-1.20115	-3.05589	-4.61766	0.57212	2.77454
LN-382	-0.566039	-0.174601	5.83857	6.12704	3.73063	0.610323	2.76904	-5.11949	2.87207	4.05738	2.84677	3.87465	1.74707	8.16675	9.55547	7.02924	1.34735	-2.93533	-1.31594	-0.879071	-5.18558	0.260753	-2.84633	0.628136	2.63403	-1.61642	9.33743	1.72412	-2.32639	0.262009	0.0689521	2.29782	0.401879	7.42519	4.99269	4.7162	4.43966	4.63295	2.63982	-1.39583	-0.404895	-2.82506	1.45566
LN-428	1.77533	1.96121	3.54581	3.25719	1.35822	1.13397	5.51297	-7.60147	4.33657	0.956627	2.33282	1.35173	1.23431	0.546986	2.62257	2.81425	3.12712	-3.50225	0.637499	-1.45718	-3.32679	1.38838	2.34441	-1.03175	1.50311	-2.23365	1.56106	0.499172	-4.3263	2.36135	-0.31137	1.97951	0.179571	7.45014	3.62488	5.50396	5.42759	6.59076	1.57771	1.17157	-1.22524	-1.60704	1.50128
LN-443	2.76291	2.8907	4.4118	0.761373	4.78748	-0.102513	4.08459	1.22638	-2.40827	3.69005	-1.35241	7.35566	10.3638	-0.406116	0.128312	-1.58361	1.02811	-1.58332	0.420731	-0.18499	-2.90054	-2.07116	-5.08994	-1.08138	-0.869601	-0.891806	0.67153	1.67052	-1.46344	-1.63059	-2.40816	0.951027	0.911502	1.71878	5.21392	-0.339465	11.0222	3.36941	-1.87737	0.305556	-4.34352	0.136289	2.72942
LN-464	0.834927	0.42251	1.12939	-0.0570688	-0.204743	-1.27273	2.74759	3.12293	5.74302	2.72779	-2.63607	4.42166	4.19085	1.93522	-0.596842	0.82201	-3.91095	1.15277	-1.40156	-0.159202	-1.80443	0.431283	0.0108159	0.570839	-2.86444	1.29096	0.968507	2.02807	1.90992	-3.87179	2.03176	-0.656841	4.1689	8.57998	0.867784	2.09423	0.0674784	0.360099	-2.55974	-1.09505	-1.82482	5.301	0.315864
LNCaP clone FGC	-3.03467	-6.45899	-1.29243	-0.227142	1.81299	-1.69602	-2.80201	-10.2316	-0.538089	-6.0113	-4.6922	-3.26914	-8.44452	-5.62185	-3.38879	0.362647	-0.809384	2.52071	2.18277	-2.37802	-0.162636	-3.04265	-3.68644	-0.773825	-2.28627	-3.62245	-5.27877	-2.81319	-1.28413	3.77923	0.871845	-1.80715	-1.68002	-0.672349	-3.87536	-0.495616	-7.79029	3.41043	-4.39798	-3.41186	-2.56926	-2.6918	-2.96456
LOU-NH91	4.30154	0.161187	2.4609	8.54286	0.00267141	1.17615	4.68944	1.42172	-1.46272	3.81273	0.71543	4.46999	0.0944269	3.94289	3.31252	-0.107147	1.2038	-1.38739	1.4868	1.63639	-2.45129	0.0123428	-1.98088	2.29053	-0.537435	4.19568	1.22009	1.81924	-0.2481	-2.16326	0.507794	-0.409946	0.621684	4.48302	1.22551	4.68862	6.95408	3.53763	3.22922	-1.34129	2.88556	-2.94065	2.47628
Loucy	-1.11593	-3.9697	-1.75241	-8.58974	1.22302	-1.28947	-5.99457	-2.744	-6.26407	-2.5407	2.39568	-6.61016	0.851392	1.39	0.0850202	0.746705	-0.504549	-0.703586	-3.77953	-2.98709	1.16049	-1.02565	1.92337	-4.25693	-2.14977	-4.31179	3.53467	-1.39927	1.71722	0.502739	-1.93531	1.01233	-1.85554	-9.21265	-6.08086	-7.3907	-2.17258	1.29619	-2.75913	3.10761	1.37515	-3.12526	-1.58639
LoVo	-3.15488	2.25625	-5.51209	-3.62723	0.0743643	-2.26074	-0.0949897	4.31921	0.251087	-1.76375	-2.78219	-4.56801	-0.396259	0.778255	2.14126	-0.261832	-5.63295	-2.42237	4.48972	-1.11958	0.485949	0.222282	-0.90201	3.79035	-1.96656	3.24158	0.0287086	0.0734221	0.0830596	-0.515359	-3.33728	-1.81162	-3.31963	-0.143024	-0.936724	-0.610979	-7.70083	-4.68431	-3.91606	-1.94937	2.35291	1.7077	-0.115089
LOX-IMVI	0.326963	0.262997	-2.37543	-2.95894	-2.60466	-2.21497	-0.575139	7.31067	2.3508	0.392793	0.439945	2.48479	9.71455	0.578727	-0.571275	-2.10442	-2.42635	2.54536	-1.82949	0.767091	0.747356	1.17417	2.96429	2.01715	0.428434	2.68002	1.5267	0.699505	2.24771	-3.07902	1.19372	-2.14713	2.00649	-2.40365	-2.03075	1.82233	4.27473	1.87047	3.2044	0.554518	4.14727	-0.19752	-0.955377
LP-1	2.48868	-5.81752	2.61223	-0.0466662	-2.45435	-0.622948	-2.57235	-4.79107	6.66982	-5.45544	-0.390933	-6.5305	-5.6817	2.01816	4.35058	1.16451	3.38154	5.09686	0.373969	0.0270705	1.65879	0.957624	1.25841	-9.02609	-1.35739	-4.14426	2.73679	-2.79384	2.31946	2.17613	4.6566	0.868784	1.44911	-6.18879	-4.63216	-3.23019	-4.55488	7.57332	2.56957	3.32773	-0.482096	-1.80441	0.025099
LS1034	-2.9161	2.59093	-5.04288	1.98121	-2.80732	-3.27971	0.529436	-0.2316	6.58652	-4.59974	-3.15136	-3.62857	-0.988725	0.83296	1.70042	1.97298	-2.43308	2.37161	2.17211	-1.07928	3.32064	0.67661	0.7005	1.89994	0.91446	3.48513	-0.0865731	0.992725	2.25333	1.77426	-0.707047	-0.0772952	-2.61633	-1.75883	2.3744	2.36063	-7.06535	-4.39609	-2.15593	2.47702	2.51674	-0.49638	0.231266
LS123	4.07079	4.80294	-2.97526	4.0605	-4.4406	2.16045	5.44481	3.77421	1.72533	1.55889	-0.018981	-3.52748	0.750962	13.9154	7.70042	7.54055	-2.11043	-0.78904	0.134272	-0.861367	3.92423	3.63579	-1.03627	3.51534	0.685515	4.23577	1.6395	1.88871	3.63669	2.53904	-2.4528	-2.66139	-1.32435	2.86647	7.20687	4.10727	2.74385	-2.66402	6.40544	4.08009	4.73835	1.16686	2.71774
LS180	-6.70627	0.364325	-4.06967	0.0839918	-1.07934	-2.16261	-0.859881	1.68534	3.89452	-3.28731	-3.67484	-3.03564	-3.81352	-2.60314	-3.53618	1.61589	-2.96462	1.28807	2.77418	-1.03607	0.627242	0.843075	-1.01714	1.92044	-0.1106	1.76098	-2.19827	0.0879734	-0.912806	0.508098	0.692984	-2.99606	-3.00804	-1.36674	-0.793279	-0.533801	-7.99239	-2.94419	-5.27445	-1.81058	0.150187	-0.402941	-1.18188
LS411N	-5.20449	-0.117048	-6.1286	-3.71649	-1.1831	-2.96275	-2.9936	4.61039	1.76567	-2.98578	-1.74804	-4.21272	-3.84611	-2.49951	-3.66829	-0.307481	-3.96872	0.488015	1.85816	-1.48793	0.124053	0.443097	1.1437	2.48651	-1.38535	0.446185	-2.91894	-1.34525	1.07359	-0.0477267	0.150188	-0.237433	-3.82429	-1.55899	-3.54463	0.194768	-11.8338	-6.0983	-4.31837	-2.30157	1.443	2.10459	-0.806557
LS513	-2.21482	0.981097	-3.83454	1.05576	-3.65021	-2.47783	-1.75036	3.58502	3.89633	-4.43669	-2.67814	-4.33877	-4.58068	-2.37158	-1.21511	1.02806	-1.66079	1.64948	1.80376	-3.58661	2.19971	-1.24706	-2.04083	1.77987	1.15973	3.69267	-0.134384	0.636401	-0.12565	3.08237	1.983	-1.9948	-2.70292	-3.11111	-0.809221	0.998649	-10.686	-5.1778	-4.03479	1.86146	2.49525	0.532416	-1.73163
Lu-65	0.549489	2.57431	-5.43198	-3.91236	-0.352728	-1.91954	-3.29118	2.94766	3.68359	-1.17403	-4.80305	0.827967	0.822307	-3.94575	-1.59287	2.37473	-2.78243	2.63746	1.85683	0.280365	3.5668	1.99844	0.916977	2.77195	1.94778	4.0909	-0.316867	1.56104	1.60002	-0.509027	-0.00875383	-0.117589	0.123564	-4.00951	-2.78491	4.83662	-7.93068	-7.75716	-2.78345	-1.75865	0.878602	2.67397	-3.04642
Lu-99	-3.44898	4.22507	-4.05417	-9.65807	0.72412	-1.40116	0.288558	7.34283	-2.1922	0.469306	-3.43847	6.10017	9.69958	-2.22791	-3.2983	-4.38854	-3.20746	2.81789	-0.293332	3.3231	1.27383	-1.61428	-4.77312	1.72952	0.594927	2.78217	-3.78	0.47979	-0.858764	-1.77386	-2.483	-4.13887	1.94783	-2.65788	1.11984	0.0528767	2.61003	-7.82309	-0.824239	0.722597	4.63012	-0.466225	-1.5645
LUDLU-1	-0.070739	1.80848	-5.16486	2.15746	0.868704	-1.57209	1.12475	-3.09005	1.15942	1.58616	-1.76593	3.00423	-5.61436	-1.92873	-1.48488	0.117983	0.0343853	0.964736	2.5006	1.74801	2.81505	0.725324	0.473038	3.90598	1.25134	2.76433	1.59125	1.77126	-3.65061	-0.99025	0.0419851	4.13346	-0.139473	-0.738124	1.8119	5.90239	-9.35324	-4.81541	-2.63354	-3.69407	0.638534	0.894061	0.83556
LXF 289	-1.91712	-2.27374	1.2429	2.28897	-3.73384	3.62365	4.95646	0.134829	7.03206	2.6587	5.48523	0.147992	6.87738	-0.386408	3.13397	-4.53669	1.90174	-7.33776	4.91475	-0.220345	-1.83041	1.91457	5.10988	-1.96134	-5.94358	-3.86054	0.848873	-3.30039	2.39454	1.54056	1.91059	4.06911	-2.97593	6.11005	8.99768	3.26167	13.5611	17.3077	6.84099	3.30958	4.86408	-4.36349	5.31677
M-07e	-2.20872	-3.50701	-5.20688	-8.73634	0.282149	-3.43931	-8.44595	-2.24391	-2.85199	-4.17663	-1.76663	-4.32739	-3.04108	-4.36933	-1.58867	0.961273	0.404041	2.94152	-2.18768	-0.334545	1.59626	1.26974	3.67213	-0.175896	1.57153	-0.262197	1.88413	1.70337	2.67306	0.754833	0.820909	-0.562913	-0.176316	-8.62752	-7.88855	-2.26365	-10.2419	-3.39597	-1.43587	2.33016	3.81149	-3.21995	-3.20897
M059K	1.38087	3.7151	7.22129	5.48741	2.82546	2.6032	3.68594	5.53806	-1.78444	2.27926	2.67815	8.12395	8.66248	2.32009	1.49666	-4.14665	1.13262	-1.74742	-0.4457	1.78331	-1.20573	-0.0764308	-0.914148	2.40311	-0.604639	2.839	-1.20446	1.89442	-0.744878	-2.42753	-0.528876	-1.33131	1.29474	2.79176	4.36658	-0.0429308	14.2482	-1.22291	2.86712	-0.291692	-1.67755	2.49862	0.968935
Malme-3M	3.23062	1.2684	5.74538	6.39385	0.182664	1.55879	4.73756	-1.72745	3.13692	7.03893	1.81091	3.96981	3.53904	1.2147	0.0656709	2.76991	-1.67473	-4.01789	2.51395	-0.262845	-3.2364	0.251214	-2.74006	0.566906	-1.86879	-0.73584	0.284904	2.40553	-2.11801	-0.178959	0.24488	1.61561	2.48061	13.546	5.11268	0.144401	3.45747	6.55585	-1.41988	-0.00483257	-3.55606	3.88685	3.46874
MC116	-6.13581	-4.0124	-5.48964	-13.2981	0.384095	-3.3581	-8.48872	-1.51009	-6.21077	-8.69869	-0.51002	-5.60194	-1.4453	-3.42138	-0.911736	-0.539216	-3.96454	4.53799	-5.20243	0.014854	3.68966	-0.154842	3.53398	-1.70652	-0.414506	0.220205	2.05363	-1.31932	2.14296	-0.203593	-3.37258	0.359011	0.906424	-13.7524	-11.4003	-4.97863	-7.88307	-8.25862	1.80107	0.675344	6.78374	-0.42876	-3.9375
MCAS	-2.66844	4.37718	-5.13582	-3.09179	-6.01204	0.382367	2.3291	9.11532	4.08388	-1.26984	-3.04147	3.22915	4.0773	1.33313	-0.0249594	-1.92205	-5.093	2.32328	1.05938	1.29529	4.77631	4.92129	2.22478	3.87766	1.37137	6.11116	-2.22123	2.34202	6.12772	-1.22822	-0.84093	-1.6885	2.64869	-4.03168	2.30679	5.77999	-3.56528	-6.71131	6.10634	0.373416	3.72115	1.39092	-0.277002
MCF-7	-0.0740885	1.12024	-3.92754	3.83498	1.27134	-3.20082	-1.22486	-4.2437	0.982448	-0.605873	-1.85953	1.46441	-8.7641	-4.41286	-4.21157	2.32135	0.579881	3.17488	1.94737	1.49579	3.21987	-3.21153	-4.52358	3.1535	2.10202	1.70985	-5.40919	1.52616	-5.43283	4.78216	-2.51754	-0.71215	1.46802	-3.2648	-2.43853	4.42015	-4.12909	-5.15482	-4.1662	-3.90313	-1.73366	-0.861631	-3.33662
MDA-MB-134-VI	3.12319	-5.5585	0.917335	0.890403	4.39629	-1.90166	-5.08115	-6.2247	-2.5204	-2.16463	-3.49659	-3.94324	-7.76439	-2.99467	-1.73069	0.170542	0.331872	-2.02981	-2.3421	-1.71471	-1.68573	-4.56971	-4.29482	-7.03286	1.45624	-2.55356	-4.26921	-0.856153	-0.66679	5.25786	-2.98574	-1.7363	-0.182713	-0.650651	-1.54133	-2.30063	-3.72364	1.98025	-6.85964	2.62463	-6.20734	-1.24858	-0.0576482
MDA-MB-157	4.43783	-1.96804	4.91455	3.64056	7.68719	0.270138	-0.628896	-5.6755	-4.6058	2.30887	-0.712857	-0.494653	0.469308	3.20679	2.66116	0.768444	-1.21832	-3.48196	-0.00238589	1.15731	-4.30593	-1.50323	0.361622	-2.42935	4.06649	0.771838	-0.21761	0.242181	-0.750525	1.2226	-2.30576	0.596023	0.453166	1.11207	3.94128	0.946828	8.47411	0.170941	2.78696	1.91221	-1.74718	-4.62104	5.55599
MDA-MB-175-VII	4.42838	0.483044	1.53534	12.4024	1.30902	0.634577	2.25009	-6.50343	5.93667	4.93597	0.524764	-4.01172	-9.23647	-3.27037	-0.101259	4.1137	4.47993	-2.317	3.6369	-1.70542	2.96812	-1.97503	-3.5238	1.0197	1.24605	-0.254182	-0.401912	1.27121	-3.0046	5.07769	1.9409	2.82707	-0.252901	7.73452	4.16823	2.28552	-3.92507	5.52996	-1.19093	-0.160954	-3.21899	-2.00907	-1.33425
MDA-MB-231	3.42518	2.90689	-0.916317	3.42514	-2.4292	-0.170291	6.44586	5.64504	0.24121	6.32374	-1.30377	4.09498	8.63187	3.87675	1.32106	-0.454652	0.597803	-2.42026	-1.46023	0.971705	1.52796	1.49465	0.516394	4.23417	3.44039	4.66902	-0.123896	3.09663	1.17928	-1.98249	-2.63589	-0.246945	1.47943	5.7565	9.24934	5.29168	2.02417	-3.96111	2.10367	1.43143	3.09258	0.588975	1.18145
MDA-MB-361	1.71288	2.80687	-2.65426	2.39035	2.24631	-0.0188663	1.1422	-5.49446	1.15256	1.24396	-0.57082	0.692145	-0.951085	-3.71728	-2.3595	1.96077	-0.290015	-1.82675	5.43441	-0.988657	3.20869	-2.73151	-3.35897	2.20515	-0.829556	1.95442	-3.57729	1.10568	-4.13011	3.81194	-5.94014	0.211249	-0.626532	3.0922	4.89767	2.30821	1.81053	-2.49937	-3.22894	-2.41283	1.86043	-1.7622	-0.105694
MDA-MB-415	5.52181	-0.299174	1.43561	11.944	1.86656	-0.270444	1.34273	-7.31224	4.27473	-0.077871	-0.824096	-1.5125	-9.45418	2.83455	2.98205	5.65351	1.7483	-0.114109	1.64676	-1.95104	3.42988	0.665038	-2.2516	-3.17609	2.70643	4.26675	1.22186	3.54467	-0.704993	1.72795	-0.0789026	2.81949	2.19811	0.79767	2.47711	1.90008	-3.81663	0.936404	-1.32749	1.03968	-1.68494	-1.36582	-2.62648
MDA-MB-435S	2.90438	-1.41776	0.557419	1.56182	-5.71695	-1.73304	0.181114	-2.1734	4.0309	-2.78262	-3.47007	-1.76224	1.95997	1.17385	3.90337	0.558119	-1.1633	-3.93305	-3.86731	-2.3724	-5.3964	0.568109	-3.42756	-0.453752	3.1781	5.67394	4.37081	-1.3263	1.7539	1.4838	1.84321	-2.78069	-0.278173	6.26614	0.752481	3.72742	-0.0692903	1.97632	-1.82861	0.273803	-3.16501	-0.551746	1.16963
MDA-MB-436	-0.431111	0.759018	-1.19171	-4.19998	-3.06322	3.63567	2.93983	0.62778	3.29877	3.16816	-2.08375	4.4845	4.50987	0.592169	0.244572	-0.161616	-3.40212	0.706233	4.20966	3.47374	0.243263	1.78239	6.77317	2.33988	-0.431942	0.668112	1.71103	1.71425	0.842056	1.17854	2.83135	4.11361	1.21959	3.74526	3.28671	5.69681	2.19443	0.150061	4.72676	-3.165	2.33178	-2.21252	0.329433
MDA-MB-453	1.06051	1.08133	-2.70327	-0.727129	5.25094	-3.09719	-4.96326	-4.00039	-3.50455	-2.7925	-3.48319	-0.068307	-7.10312	-5.22426	-5.2224	2.27793	-0.643514	3.87886	0.0794737	-1.51373	5.91957	-3.81576	-4.16364	0.871405	1.92979	0.0665922	-3.4795	0.591784	-3.70285	2.4284	-8.05116	-1.99531	0.754757	-6.07384	-3.53195	1.09325	-4.99187	-6.9171	-6.03904	-2.11031	-0.318911	-1.49741	-3.13044
MDA-MB-468	2.48468	4.30559	-2.07366	5.642	-1.34691	2.72859	2.98238	2.88876	-1.10748	1.96552	-0.343904	-1.93249	-5.87817	3.45313	3.08652	2.39069	-1.14961	-0.529499	3.30113	0.513022	3.75546	0.757821	1.71433	1.69806	2.73949	2.47478	0.492437	-0.475197	2.12488	-2.02533	-1.12791	0.0616304	-0.629049	1.08595	2.63477	1.50497	-2.35034	-4.98136	2.25475	-0.018527	2.55291	2.10514	-1.51708
MDA-PCa-2b	-1.22384	-4.13802	1.06094	0.293032	2.96676	-1.69549	-1.3321	-1.61395	0.774261	-3.9544	-3.30077	-0.0830939	-7.71435	-5.54387	-4.71172	-1.19693	-1.20223	3.99883	2.40088	0.788371	2.20178	-4.21891	-3.71742	-1.40556	-2.52194	-4.89268	-5.1826	-1.45182	-1.7863	1.10552	0.953692	-0.235504	0.650737	-3.33743	-3.27261	-2.39739	-9.79488	-4.3784	-6.21618	-3.90164	-2.75131	0.582425	-2.78951
MDST8	3.48608	-1.64064	-0.757615	3.65727	1.27677	2.56046	5.6526	-8.91427	0.689916	3.51135	1.43532	4.08292	8.38591	-4.76663	-1.30762	3.99485	1.73955	-0.354134	0.16628	1.63447	1.50552	-0.449407	1.3703	6.72967	2.40098	8.7661	-1.06281	5.12706	-0.607011	1.05252	-1.86296	-3.1094	2.47944	6.16486	5.61016	0.210079	11.5841	1.0229	7.23218	-6.57995	5.50631	-5.49967	2.18342
ME-1 [Human leukemia]	-2.67811	-5.28066	-4.29094	-7.91155	-0.604549	-4.42319	-5.68842	-6.16094	-1.12734	-5.95161	-0.675287	-8.35188	-1.96717	-2.71854	-1.72319	4.58247	0.367466	2.45346	0.278329	-5.01567	3.00658	2.13565	1.55061	0.163041	0.639437	2.06597	2.7882	0.63286	-0.132541	5.30282	-0.543694	-0.044668	-0.0126029	-8.49036	-7.99224	-1.69637	-8.41035	-1.35965	-0.617933	-1.46387	7.42192	-4.48378	-2.98324
MEC-1	-5.15961	-4.38585	-3.86554	-9.09244	-2.46275	-4.18167	-4.97108	-2.92484	-1.72306	-7.61784	-1.45202	-3.61051	-2.2699	1.94887	4.01429	3.18064	-0.456757	3.05287	-2.15407	2.25468	1.82335	1.13003	5.54933	-0.973763	-0.303893	0.506699	5.20138	-0.517824	1.22282	-0.518127	-0.169393	0.529928	1.60347	-8.18952	-10.1764	-2.80761	-9.50721	-3.54327	4.27581	0.80259	7.17122	1.25753	-2.92426
MEG-01	-5.21462	-2.03268	-4.11671	-13.6813	-0.217084	-3.4136	-4.29137	0.762461	-1.17149	-3.19129	-4.63286	-0.647337	1.5337	-1.0033	-2.1615	2.05408	0.0533762	2.83721	-1.5962	-0.410275	1.54248	-2.10115	4.30049	0.591731	1.67615	-0.283195	0.902656	0.785073	-0.245614	-2.62978	1.74667	2.80485	0.326215	-8.36129	-8.36349	-0.933293	-8.26604	-5.53462	-1.73242	2.45997	5.10323	-2.80274	-4.51889
Mel Ho	-0.134924	1.19761	-0.219356	-1.37824	0.532482	-0.906514	1.21657	2.13051	1.21192	4.29098	-4.09899	5.48685	1.57146	-1.12868	-2.44542	0.679683	-4.36812	3.43392	1.15874	0.92753	-0.10921	-1.27732	-0.460861	2.49118	-0.785657	1.17614	-0.96343	3.36716	1.30348	-2.44958	0.202284	0.0405969	3.57292	6.28279	-1.29696	-2.51153	-1.70427	-3.68032	-1.52095	-3.55483	1.10841	0.984484	0.377359
Mel JuSo	-0.0596762	2.69288	-0.531475	-0.215849	0.403074	-2.61973	2.72697	3.90382	0.839636	1.10936	-2.46979	5.68657	7.01434	-1.26164	-3.29871	0.28567	-4.21924	3.25834	0.404223	2.16285	0.428016	0.323611	-1.64796	4.73719	1.45556	5.76486	-1.10978	4.70391	-0.196848	-3.28317	-0.755469	-0.899896	3.21692	3.98963	2.23198	2.19271	2.53186	-4.34016	-2.07071	-3.39582	0.738153	2.04044	1.18727
MES-SA	-4.25098	-3.21753	-0.521608	-1.64719	8.21941	-3.043	-4.17558	-6.65088	-3.3993	-1.02865	-4.02484	-0.145469	-4.83704	-2.37657	-1.41071	0.558618	-0.711632	2.59933	0.93982	1.39911	-0.906907	-1.3284	-4.25904	1.9415	-1.55958	-1.63437	0.710116	0.734274	-2.57018	-0.686566	1.10777	0.327978	1.21291	-3.72538	-5.66959	0.849754	-3.61946	-0.416633	-3.87792	-2.81238	-1.57289	-2.45101	-4.15049
MeWo	-1.14876	2.31142	0.85992	-1.8699	3.36637	-0.75733	1.12199	2.48313	0.72725	3.1754	-1.16627	3.61498	2.61416	-3.06554	-5.97257	-0.00363622	-3.97385	0.583939	1.40841	-0.00964359	-0.61321	-1.6857	0.344486	1.97837	-1.23588	-1.72117	-1.69189	1.35024	-2.43392	-2.88708	0.197242	1.9644	2.61807	4.3719	0.769979	0.886946	-0.319085	0.0944564	-3.98461	-1.42797	0.341577	1.3014	0.666063
MFE-280	1.24265	-1.31827	-1.22598	-3.49126	2.55264	2.16012	1.32183	-8.05829	-3.74429	2.96652	1.43079	-0.286042	-2.3271	-3.08389	-4.96576	0.342736	1.42115	-2.1949	0.666456	-0.5312	-0.878925	-3.03494	-2.86636	-3.84979	-2.43277	-3.90107	-4.54421	-1.34618	-5.4986	2.74148	-2.45727	-0.116141	-0.695128	1.93567	-0.327946	-3.68182	0.571043	2.91597	-4.40767	0.616396	-6.68016	-1.48174	1.02179
MFE-296	-4.04573	-0.499647	0.883034	-4.32006	7.31008	-1.58654	-3.76572	-10.4585	-6.58018	3.47424	-4.11824	1.44904	-3.2795	0.705396	0.426672	2.25652	0.44664	-0.225286	2.29664	0.0139687	-2.51265	-4.95816	-5.85192	2.11073	-0.694181	-0.744899	0.953027	1.11478	-7.73978	0.729468	-5.05061	-3.97414	0.134784	2.0233	-1.91843	-4.65084	-1.24187	-3.08231	-3.1109	-4.52321	-0.563896	-5.54747	-2.18105
MFE-319	3.16092	5.45188	0.3321	3.51768	2.53982	2.50113	2.71841	0.744369	-1.2486	4.8387	-0.00741786	3.44762	-0.996597	-8.99555	-9.92475	-2.95142	2.38737	2.02194	4.29187	1.30453	3.96086	-2.98594	-3.09436	4.67472	-1.11481	3.29929	-12.069	1.44249	-0.36259	-0.51203	-2.19729	-4.08176	1.91704	2.16031	4.63774	0.939553	4.49288	-2.32837	0.787851	-3.05652	-1.60676	1.28317	0.666603
MG-63	-0.50939	2.18321	1.0859	0.763103	2.80535	-0.165699	1.11535	1.06072	-4.25377	3.57066	-4.5629	5.43032	7.15789	0.799716	0.523816	-0.651415	-0.796323	-0.990696	1.48	1.66927	-2.19646	1.05396	-3.66759	5.21115	0.42508	3.26037	-1.63787	2.539	-3.11727	-1.4839	-3.62156	-1.91208	1.69737	1.69942	5.19024	3.67591	3.78103	-3.85422	-1.43715	-2.16047	2.38593	1.69513	-0.845252
MHH-CALL-2	-4.89247	-3.22959	-4.94066	-8.8673	1.40775	-3.9473	-5.44884	-3.71018	-7.6563	-5.74225	2.76287	-7.39415	-1.93985	-1.12156	1.85668	2.2846	0.527526	-1.95322	-2.25477	-5.4913	1.44224	0.228935	2.05622	-2.91941	-2.46753	-1.33351	5.36941	-3.44002	0.569672	1.66065	-3.94393	-0.478581	-2.75566	-9.86561	-7.70067	-7.35054	-5.24391	-1.265	-0.77484	2.49194	4.52223	0.338174	-1.89106
MHH-CALL-3	-3.26348	-5.78198	-4.37345	-6.25699	2.12659	-2.59036	-5.54035	-4.52592	-9.84485	-5.76352	2.32016	-9.33909	-1.94358	0.0155312	2.06923	2.44485	0.468489	-2.6441	-2.76837	-6.39438	1.79519	-0.255333	2.60888	-7.70401	-2.07385	-2.90026	4.12013	-3.75709	-0.426719	2.50444	-4.02936	0.734357	-3.01984	-11.0767	-6.14002	-7.91811	-4.30505	-0.962777	-0.223857	2.72148	3.47925	0.228952	-1.13888
MHH-CALL-4	-4.51836	-3.61111	-5.07602	-7.63659	0.581053	-4.17628	-6.71424	-5.21883	-7.30227	-3.9952	4.30616	-7.97941	-2.17024	1.45451	2.71851	3.90739	1.95441	-1.62211	-1.6518	-4.76342	2.92447	0.401939	2.86242	-4.21514	-0.622642	-2.34139	6.68852	-2.31002	-0.33996	3.86412	-3.10125	0.697942	-2.72557	-10.8629	-6.66595	-5.84496	-3.54816	0.353935	-1.01105	3.62089	4.36893	-2.0836	-3.32062
MHH-ES-1	-3.37811	-1.83374	-0.361505	0.287447	5.11	-3.41223	-1.72257	-10.5931	-2.53956	-2.05051	1.01588	-4.83311	-0.582036	8.90223	4.72708	6.81718	1.70204	-3.14515	0.645	-2.04708	-2.72931	-0.569744	-3.85649	-2.01099	-2.84246	-3.35834	3.26709	-1.81122	-2.58662	2.76929	-4.09673	1.24054	-2.96361	1.84046	-1.04207	-4.28243	-0.52381	8.81283	-2.95895	0.218792	-4.62009	-3.07242	-0.44045
MHH-NB-11	0.229552	-6.68897	0.356929	-4.1849	4.35913	-0.98306	-3.97104	-7.93442	-1.18501	-1.99567	-2.00189	-6.99078	3.3007	-6.50698	-4.5395	-0.995633	2.94951	-2.79011	0.827364	-2.49268	-1.89015	-4.41058	-3.00498	-3.9095	-5.01556	-9.33529	-7.6943	-4.37542	-2.31654	4.64024	-3.09832	-1.36208	-3.32389	-0.995192	-0.42632	-10.3313	2.17645	12.4781	-4.47501	2.66405	-3.41246	-3.16008	-0.465937
MIA PaCa-2	-2.66626	-0.565359	-4.49705	-6.71802	4.59831	-3.92856	-3.74548	-7.03012	-3.14538	-2.76586	-10.6911	0.105434	0.545149	-3.98856	-2.6241	3.61454	-2.80551	1.39729	0.434765	1.50747	0.836611	0.737753	-2.692	6.10892	3.87584	9.04853	-2.72531	4.39907	-3.09327	1.33956	-3.10642	-2.79865	0.721491	-1.3467	-2.88495	5.62131	-7.81094	-6.10488	-2.49185	-4.48151	1.94431	-7.06435	-3.70625
Mino	-4.59674	-1.54822	-6.25099	-12.9941	-0.0570021	-3.64689	-7.02498	-0.605225	-7.15405	-8.14767	0.790135	-3.97967	-1.99034	-3.69454	-1.01903	-0.770862	-2.44256	2.3047	-2.9847	0.580158	3.82593	1.29334	3.50309	0.61335	-2.06657	1.06484	1.48126	-1.11386	-0.087213	0.696782	-3.03578	-0.302046	1.40747	-11.9727	-9.36089	-5.05652	-5.95227	-8.26356	-0.164165	0.709724	5.96825	0.94083	-2.98599
MJ	-2.22326	-0.730532	-4.54014	-13.8006	-1.63643	-0.266123	-6.14852	-0.842412	-3.99491	-10.0787	0.146153	-0.509248	-1.12949	-0.729627	4.54131	1.46105	-3.72817	3.00677	-1.28933	3.70061	2.05518	-0.501634	7.26859	2.49316	3.64325	-0.0509061	5.06578	-0.127373	2.53469	-0.138298	-0.986169	-0.119965	0.612894	-10.9551	-8.85046	-3.58706	-6.6799	-6.43558	4.90166	1.02652	8.69707	-0.399977	-2.83
MKN1	2.1947	4.78182	1.53668	3.08811	-0.0256011	3.3006	3.08315	-0.999048	1.80732	5.55194	4.64426	-0.930672	1.34701	0.447133	3.32548	1.1291	1.12848	-3.8126	3.46263	0.780211	-0.98753	0.357176	1.12422	3.60299	-1.93222	1.10394	2.32561	1.47504	-1.71756	2.20059	-0.194474	0.0852193	-1.97974	7.78402	3.92001	7.48223	4.40411	4.70362	2.78387	0.0203792	0.75445	1.78524	2.96447
MKN45	-3.59749	2.24252	-3.81924	-4.6524	-1.289	0.0316118	1.45284	6.37591	2.75904	-1.51093	-1.47645	0.00904912	0.126604	-3.65944	-3.24224	-2.72431	-2.14297	0.0430121	3.27952	-1.91991	1.20743	-1.32962	-0.734612	2.24008	1.05298	1.05868	-2.46768	1.58294	-1.42341	2.58449	1.49283	-1.95928	-0.469165	-2.12598	-1.70603	1.37461	-6.13374	-7.01783	-4.48997	-1.17452	-1.14482	0.776988	-0.87308
MKN7	0.232616	2.94538	0.489352	3.56984	-5.0103	-0.0171239	4.75962	2.96109	0.971357	0.867833	1.65618	0.869965	-0.395752	9.99105	0.79448	3.9851	-1.45739	-0.685262	-0.875765	-1.38919	0.722094	2.85889	0.790963	4.9782	-0.336442	5.6651	0.656221	0.304484	1.87193	-0.896167	0.53881	-1.60698	-0.274884	5.18388	1.32861	1.82795	2.37789	-2.80875	2.98701	-1.66247	3.83984	-1.88157	-2.50182
MKN74	2.44539	2.84252	1.61493	7.21969	-3.37236	1.84667	1.80864	10.9895	3.97661	0.38514	1.4494	2.90603	0.767434	12.049	7.23247	1.18565	-0.919888	-0.0454378	0.705692	-1.80134	5.05781	-1.07983	4.02356	-3.81233	-3.11135	-1.50251	1.68234	-2.93754	5.85073	-1.64012	0.789547	-0.383502	2.32581	-2.1866	7.318	1.21987	4.66487	1.90779	5.76995	4.6611	0.638413	2.8496	1.24855
ML-1 [Human thyroid carcinoma]	3.94821	3.26901	7.64535	8.86277	5.7764	1.81683	7.12316	-7.56554	5.51579	2.29276	5.6063	1.00272	0.00486653	5.80424	2.43093	6.45403	2.40633	-2.03204	4.24732	-0.780348	-2.68989	1.60537	-0.760472	1.23006	-0.0965853	-2.37287	1.14832	2.14293	-5.79948	1.5358	3.18289	4.77069	0.305993	9.04251	7.47447	5.1916	9.66177	11.4108	0.278354	-0.84577	-5.25578	3.95747	1.80036
MM1.S	-1.86819	-3.78824	-3.88429	-6.18029	-3.28397	-3.03786	-4.63547	-1.82563	-2.28133	-6.68992	-1.35264	-1.98588	-1.02037	-5.16729	-1.03012	0.897295	0.274889	5.60613	-1.45271	1.54886	5.00593	-0.104786	1.6813	-3.66278	2.09228	-1.51202	2.66345	0.55475	1.49697	0.44087	-1.27105	2.1545	-0.994789	-9.19856	-4.61349	-5.81209	-8.72245	-5.35477	0.747773	0.428951	5.28432	2.22683	-2.5719
MOLM-13	-3.96412	-4.75002	-5.19077	-8.10067	-2.95856	-4.01227	-8.3396	-6.01587	-1.66644	-4.61869	-2.91053	-5.3861	-1.05632	-4.21947	-2.01189	3.11015	-2.04588	2.68993	-2.7116	-1.86579	2.55707	0.547319	4.11097	0.824716	2.15586	1.684	3.2245	0.731032	1.16852	-0.168213	0.561753	0.799568	0.0982682	-11.2226	-7.18809	0.539873	-12.022	-5.92546	-1.59892	-0.396712	4.2167	-1.16076	-4.44953
MOLM-16	-3.155	-5.15527	-5.38859	-8.91449	0.799929	-4.10539	-7.8152	-6.49378	-3.40661	-3.20953	-1.55503	-7.32188	-3.01143	-2.38585	-1.58721	2.38009	2.10939	3.62653	-1.51411	-1.52434	0.839588	-0.582156	1.19481	-1.81597	2.33019	1.24623	2.18723	0.691331	1.1963	-0.191572	1.88102	1.41292	-0.389576	-6.40177	-7.51886	-1.37584	-7.67367	-3.56675	-2.50286	0.930803	2.85781	-6.59921	-2.2456
MOLM-6	-1.87795	-6.0486	-4.22427	-7.25369	-2.64608	-3.98948	-5.64573	-7.35618	-0.389164	-4.45079	-0.470268	-9.84292	-3.43724	-4.98329	-2.71663	4.37006	2.99448	0.338531	1.60395	-4.34211	1.27428	1.7325	2.77031	2.60104	0.365126	-0.0200746	2.50426	1.16747	-0.769823	3.99521	0.44604	2.57233	-1.90588	-6.28854	-6.82776	-0.518371	-9.81448	2.97851	-2.18133	-0.217645	5.29839	-4.83437	-3.14926
MOLP-2	-1.54188	-5.60101	-1.38349	-1.53753	-4.53015	-1.60047	-2.06648	-10.5617	6.66704	-8.10502	1.51343	-7.0639	-1.23943	-4.32332	1.18363	3.65851	3.82652	2.09698	-1.20208	1.15903	2.14268	2.18754	1.65288	-1.03263	0.358101	0.265225	2.99622	-0.754455	-0.454322	4.94868	1.76392	0.0552333	0.760973	-5.64607	-2.86309	1.29758	-4.36726	9.11636	2.46697	4.08957	5.65478	-0.38727	-0.829035
MOLP-8	2.54685	-4.51293	-2.13046	0.224523	-1.33453	-2.91275	-2.8255	-8.16729	4.36349	-6.09636	0.555015	-4.60206	-4.66133	-3.70053	0.417239	1.42907	2.41292	5.14051	0.336873	2.53462	2.60691	-0.256792	-0.520462	-2.81156	1.28383	-1.48053	0.364489	1.31949	-0.978946	2.55095	-0.0909673	-2.28236	-1.18352	-7.58935	-4.3099	-0.963744	-4.44407	3.85276	-0.994741	-0.374519	-0.586659	-0.00016207	-1.8725
MOLT-13	-1.15249	-5.60871	-3.84123	-9.97475	1.63452	-2.0139	-8.05408	-3.26219	-10.3684	-6.24492	2.88097	-8.40819	0.173692	0.229917	2.76467	0.512808	-0.884475	-2.7411	-4.08228	-3.95629	1.03154	-3.52154	1.85836	-9.45756	-1.79933	-4.89062	5.60603	-3.45799	1.01626	2.46508	-1.35242	2.7002	-4.18943	-11.3396	-8.84498	-8.31665	-4.48972	-1.61739	-3.12214	4.71023	1.09082	-2.34138	1.13242
MOLT-16	-2.93479	-3.6476	-2.46145	-6.31645	-1.12686	-4.71169	-6.01159	-2.69752	-2.62895	-6.34513	1.32274	-10.3972	-1.40541	-1.24449	3.27964	1.92269	0.19094	-1.36024	-2.92656	-3.05949	1.05721	0.113373	0.563562	-4.81203	-3.10214	-3.14072	6.99408	-1.88082	4.50839	2.46292	1.27604	-0.264309	-4.03535	-10.2997	-7.15727	-5.47336	-6.74052	1.41803	-3.3658	2.79544	3.29676	-1.21713	-0.0630779
MOLT-3	-1.61138	-5.84078	-6.05139	-8.65049	2.24053	-3.64785	-8.37358	-4.63356	-5.24084	-6.11122	0.245002	-7.99196	-2.63493	-0.276614	1.04531	0.760893	0.717904	0.397321	-3.89556	-2.95365	0.933295	-0.721823	1.76111	-6.46191	0.210953	-4.66325	3.2925	-2.98828	4.59625	2.50037	-0.626654	-1.2081	-3.64286	-11.6733	-7.20957	-6.93618	-6.00443	2.69975	-2.59788	4.67474	0.0989511	-0.222682	-0.0943099
MOLT-4	-1.89555	-4.0498	-5.78472	-14.5673	2.17933	-4.56313	-9.05355	2.16531	-9.3415	-6.43808	-1.28012	-3.77051	-1.87742	-0.276568	0.116996	-0.854162	-2.32458	4.03742	-3.92074	-0.393976	0.91717	-2.15908	0.846451	-3.31807	1.08059	-2.68842	3.68583	-2.08368	2.29537	-0.651093	-1.0894	-1.20044	-1.77857	-13.0615	-11.6873	-8.39482	-6.5405	-8.06537	-2.73498	0.796208	2.48276	0.384101	-2.16952
MON	2.95386	-1.71047	-1.30072	-1.27501	3.61673	0.527205	-2.42595	0.772188	-2.80078	2.92195	1.12202	2.69239	4.03721	-4.90133	-4.63278	-4.43744	2.18876	0.455394	-1.46815	-0.777507	-1.37469	-0.0602633	-4.35153	-0.848257	-1.15197	-2.00893	-5.93617	1.76073	-4.53093	-0.797667	-0.601122	-3.17965	2.3858	-2.00554	-1.6358	-0.312539	3.29084	-0.168232	-3.17144	-0.896506	-1.53277	-5.15645	-1.3545
Mono-Mac-1	-1.74039	-2.49614	-1.3036	-2.96884	-2.65705	-2.39002	-6.07813	-6.28404	0.526078	-1.31481	-1.09838	-9.34893	-2.37239	-2.00383	-0.628351	4.66556	-0.125529	0.0842614	-3.25578	-4.81752	1.4732	2.56393	5.08587	-2.33384	-0.0579252	-0.40562	5.20099	-0.486501	1.0945	-1.13999	0.641624	2.52305	0.626237	-4.81741	-3.86397	-1.08082	-10.4855	0.9969	-0.360916	1.6612	2.15768	0.0896287	-2.60421
Mono-Mac-6	-3.24464	-2.65585	-5.32036	-7.36929	-2.38175	-3.12084	-7.39669	-3.79942	-0.382507	-0.919418	-0.570921	-5.83895	-0.525908	-1.61603	-0.249518	1.11393	-0.861876	2.89231	-0.00052689	-1.28154	2.06222	1.73566	6.94814	-0.689896	-1.14735	-2.30395	3.89994	-0.42562	1.1847	-2.07824	0.438079	3.53249	0.218116	-8.68099	-3.94386	-0.542793	-8.93441	-0.315173	-0.692227	1.5036	3.80518	-1.08712	-2.40538
MOR/CPR	0.0601556	2.68517	-4.95869	3.32815	0.978309	-3.24313	-3.34553	0.311801	3.73814	-1.8096	-3.18721	-1.2168	-6.61903	-6.46162	-3.85259	-2.25671	-2.00455	1.84751	1.29872	-1.0865	4.78252	1.41808	1.16244	3.62898	1.69039	2.08135	-5.29064	-0.343425	2.56245	-1.26474	0.459538	-0.00850801	-1.48916	0.141247	0.813809	3.87702	-8.73886	-2.03776	-4.7855	-3.12515	-3.57344	2.10976	1.13359
MPP 89	2.15513	3.40773	4.20131	4.225	-3.4055	0.736901	3.80461	5.21374	-2.21975	4.38716	0.375605	1.76099	3.66599	9.91386	3.54797	0.64517	0.23861	-4.31489	-1.77677	1.75453	-3.69175	1.44836	-2.19357	1.90466	3.37171	5.08749	1.60835	-0.321883	-1.80826	-0.684601	0.994114	2.432	-0.839899	6.19631	6.6276	3.42623	6.03224	-1.23237	2.28171	1.39268	-2.67079	0.696501	-0.374939
MSTO-211H	-3.62446	0.239728	-0.782665	-8.76136	-2.15201	-0.128329	0.773353	7.74511	0.657661	0.489272	-5.5463	3.69953	6.3676	1.40379	1.68037	-4.8013	-4.25423	-0.430228	2.49882	2.97563	-3.44193	2.94665	2.46457	0.993875	-2.96987	-1.66014	1.96773	-1.63775	1.60515	-2.81849	5.80419	-0.39564	0.508802	-0.00173897	-4.48616	1.84602	-1.4996	-1.66781	3.62368	-0.0608148	5.94704	-2.44887	-1.05526
MUTZ-3	1.19178	-3.4022	2.72204	-2.78857	-3.21492	0.522988	-4.54898	0.208561	-2.00947	1.18757	5.78973	-10.96	-2.90287	4.54006	2.64093	2.1787	3.38632	-5.03977	0.331593	-9.53598	2.2504	0.941744	3.99595	-7.0831	-3.92577	-6.70223	6.30268	-3.6089	1.69507	0.0667033	2.90748	3.84866	-1.3374	-4.71029	-1.80189	-4.45653	-4.63289	6.44727	-0.937141	5.61044	3.30579	-1.98756	0.167487
MUTZ-5	-3.0601	-3.50243	-4.54928	-7.26844	1.39255	-4.52387	-5.57971	-4.60652	-5.80702	-4.84337	4.9105	-8.19068	-3.37434	0.636315	3.67222	4.3701	1.78398	0.211309	-0.816564	-4.52086	2.00561	1.59475	2.30705	-2.2083	-0.790582	-1.97964	7.43508	-3.45718	-0.116363	3.35487	-2.35335	0.607158	-3.67514	-8.99913	-6.98217	-5.69812	-3.20741	2.44289	-0.368288	1.33077	3.27942	-1.0896	-2.9737
MV4-11	-2.79667	-4.78938	-6.56583	-8.44833	-0.878826	-5.11593	-6.8226	-12.4878	-2.78302	-5.04471	-4.2025	-6.40119	-0.237258	-7.81763	-3.37151	6.54479	1.42014	1.44714	-0.36306	-2.28686	3.8985	-0.470202	4.17215	2.53459	3.73766	4.72301	2.92814	2.87966	0.781866	2.81451	-1.1578	1.05454	1.0386	-10.0408	-4.82854	1.05736	-10.0776	-4.56405	-2.33849	-2.33518	4.99129	-4.45249	-4.31189
NALM-1	-4.86945	-5.3751	-4.21735	-6.86484	2.55572	-2.79552	-6.13662	-4.9847	-6.17472	-6.04594	3.46971	-8.86952	-2.31317	0.00759026	3.2191	2.43861	0.598236	-3.77336	-1.6692	-5.63704	2.41275	1.19339	2.95493	-4.3637	-2.39168	-3.52786	7.01301	-4.13353	0.137012	2.40202	-2.56934	0.435089	-4.26772	-9.2123	-7.55209	-6.92206	-4.24495	3.50603	-0.7508	3.27935	4.54448	-0.983049	-2.04768
NALM-19	-3.93554	-4.8407	-4.28544	-6.93489	3.44629	-4.56171	-6.88807	-5.25946	-8.02995	-5.86075	3.24244	-7.83905	-4.32274	-1.21317	0.360979	3.92452	0.0695396	-0.907614	-1.90378	-4.71685	3.33038	-0.982593	3.23732	-4.09792	-1.6368	0.67874	4.26408	-2.24983	-2.08693	1.86828	-4.23969	0.135508	-3.33074	-10.9807	-8.58938	-8.12828	-5.45866	-2.62684	0.277578	0.182873	4.56567	-2.05547	-1.8964
NALM-6	-4.68046	-7.07969	-4.59925	-8.90826	1.42086	-2.73037	-6.6234	-2.29041	-7.74993	-4.33355	3.69941	-8.40328	-1.97255	1.94381	1.54701	0.787283	-0.582838	-1.49812	-2.27041	-4.63409	1.56277	0.811845	3.00299	-4.21136	-2.90117	-5.28965	3.91541	-5.13714	1.58224	-0.225157	-4.10466	0.345013	-3.0262	-8.88047	-9.15296	-9.66404	-3.95599	1.68427	-1.2489	0.937579	2.39548	-0.376947	-0.98201
Namalwa	-5.67087	-4.06898	-4.46897	-12.0776	1.2157	-4.67603	-7.9826	-3.13141	-6.03493	-6.63272	-1.43721	-6.98699	-3.27559	1.20238	0.497465	3.47485	-1.50331	4.65414	-4.0358	-0.802583	3.51288	-0.721737	2.52209	-1.5959	0.719351	0.0762364	2.9845	-1.70389	2.11422	-0.671205	-1.71278	-0.781497	-0.183093	-10.9026	-11.1849	-7.34582	-7.76824	-5.09487	-0.437683	-1.03093	4.59952	-2.19991	-5.35093
NB1	1.93328	-2.44994	-0.634608	-10.5858	7.28591	-3.2488	-2.9787	-2.96721	-5.69298	-1.05448	-4.37489	-0.961792	2.94388	-5.05675	-2.92388	-0.48467	-1.72018	2.06506	1.8631	1.1164	-0.712275	-3.32057	-4.20384	0.37305	-1.85755	-4.03071	-3.26151	-0.350811	-1.41396	-0.0247778	-3.11385	-0.94091	-0.191355	-3.27581	-5.27539	-6.70885	2.74959	-2.8607	-5.01715	-2.63891	-2.52396	1.77023	1.05749
NB4	-3.96801	-1.6227	-6.47198	-12.4377	-0.53349	-4.31984	-7.99978	-2.31069	-4.3143	-5.17853	-2.93637	-6.03538	0.506999	-1.9265	-1.78737	4.04379	-2.78154	3.35261	-1.22556	-2.49782	3.45265	1.71763	4.07192	1.04678	1.31947	2.39021	2.77552	0.727917	2.19887	-0.756064	-1.83696	1.23834	0.661906	-14.4228	-8.98505	-0.175387	-9.22025	-6.06471	-1.66023	-0.969858	6.54655	-3.12641	-4.08435
NCC-StC-K140	3.99984	3.12393	8.30121	16.4946	2.46472	4.52152	3.78933	1.54949	4.98037	0.828832	4.15933	-2.40242	-4.60795	1.05709	0.664798	0.692974	4.83657	-2.09752	2.94825	-3.62102	1.26262	0.710534	1.71681	-5.06156	-0.895824	-3.19117	-0.729294	-3.40855	-5.12326	3.03754	2.80278	3.64565	0.110981	5.08743	7.30562	1.9516	5.52343	10.5065	1.53083	6.48628	-3.97964	1.70723	0.318929
NCI-H1048	-0.331691	-4.31797	-1.47524	-2.34872	4.15821	1.24724	-2.67328	-4.78569	-10.0202	2.00229	3.16802	-0.46395	-3.48733	0.343178	-1.73266	-1.12638	0.16271	-3.37329	1.22113	-0.861014	-1.26668	-3.79682	-1.28394	-4.11045	-3.04907	-7.83462	-1.79006	-2.91105	-2.07563	0.539986	-2.37737	-1.12267	-1.58252	-1.05863	0.422884	-7.18177	1.12575	-2.72856	-2.80337	-0.208323	-3.28792	-2.5814	3.0138
NCI-H1092	0.814594	-4.55541	-1.54278	-11.0591	3.86591	0.875699	-4.26512	-6.46167	-11.5834	-2.47665	-0.780047	-0.986823	-0.0635224	-4.68942	-3.94875	-3.47047	-0.468752	-1.01729	-0.426546	-0.490419	-1.86591	-5.94049	-2.22636	-6.7242	-3.94979	-7.14753	-6.20405	-4.14099	-1.70752	1.63652	-3.37383	0.0261041	-2.92311	-4.36068	-5.07375	-12.399	-0.647942	-4.02071	-6.67384	0.268724	-5.26424	0.109433	1.79494
NCI-H1105	1.066	-1.74688	-3.11176	-8.29425	6.10989	2.19042	-4.01055	-2.42124	-13.3232	-0.310767	3.70376	-1.54614	-1.73482	-0.846179	-2.11682	-3.32579	0.970942	-2.41981	-2.40507	-2.16988	-1.27614	-6.51052	-2.81286	-7.75533	-3.03769	-10.3965	-4.46461	-4.54062	0.865686	0.559376	-2.84929	0.764912	-2.70606	-3.9913	-2.66347	-12.3156	1.67203	-0.292248	-5.06333	2.05871	-7.50653	0.323916	3.53766
NCI-H1155	0.753983	0.336897	-2.36958	-12.2061	5.03031	-0.509492	-3.07631	-3.05506	-4.10765	-1.50791	-2.31709	2.2319	2.60644	-2.16353	-3.26593	-2.14549	-1.25061	-0.054001	-0.10371	2.21257	-0.619504	-7.63777	-2.17525	-0.992663	-1.40263	-4.96746	-4.29577	-1.23301	-1.65048	-2.15364	-2.62654	-1.82139	-0.457245	-4.94681	0.174117	-5.60215	-0.708495	-3.81532	-5.9919	-1.58384	-3.57645	0.168066	-0.0659146
NCI-H1184	-0.197284	-4.09281	-0.0925818	-11.425	7.08597	1.24782	-3.25995	-5.61423	-12.1381	-1.80841	1.32747	0.404633	-1.03415	-2.34208	-3.11957	-3.31051	0.687442	-1.4336	-0.749932	-1.49439	-1.95904	-6.67586	-2.01491	-8.08674	-4.1182	-10.4874	-5.66054	-5.23176	-1.93738	1.49274	-3.87294	0.29507	-1.24679	-5.42952	-4.55859	-12.8792	3.73214	-1.13986	-4.33702	1.48072	-6.2387	-1.15651	3.68753
NCI-H1299	-3.1342	0.724334	-4.95108	-8.15405	0.740073	0.0577827	-2.50949	4.38102	-3.90764	3.04453	-3.73229	5.17521	9.4304	-3.56425	-5.50027	-3.52508	0.0252515	-0.538436	-1.47398	0.578884	-1.60291	-2.81904	-1.91165	1.29587	1.36173	3.0265	-5.36198	1.68862	-3.10123	-2.02751	-2.57853	-5.11215	-0.177792	-3.14492	-1.1289	-1.16531	-0.451308	-5.63513	-0.5387	-0.462864	4.01192	-0.214599	-1.21103
NCI-H1341	-1.62623	0.101556	-0.534989	-7.2265	3.66952	-0.545365	-0.484076	1.69496	-7.89681	-1.08661	-0.488411	2.47073	-0.834776	-4.98668	-4.37669	-3.21809	-2.73932	-1.17502	3.21003	1.10676	-2.24364	-1.19814	-3.27929	1.31921	-2.67647	-7.52321	-3.89459	-2.28718	-5.4178	-0.441038	-2.1686	3.8337	-0.76571	-1.0801	-0.781902	-4.43335	-0.815442	-1.69764	-5.41642	-0.222302	-4.43609	0.986374	2.45665
NCI-H1355	3.21463	-0.216651	-0.201047	2.51113	3.89754	1.5909	2.58632	1.59818	3.00458	1.80452	2.07741	5.10218	-3.52327	1.73451	-2.92241	-3.27453	-0.463746	-1.67082	-0.765928	1.55792	-1.54854	1.60601	0.289102	2.79364	0.433469	1.05208	-4.54894	1.87435	-0.730041	-3.5666	-0.817873	-0.728487	-0.618672	1.97174	0.341277	4.97384	0.855635	-3.64877	1.88409	-1.47369	-2.72649	2.86858	4.35857
NCI-H1373	-1.4528	3.73945	-2.21327	-0.303669	-1.48894	1.93318	4.45513	5.7312	2.96152	3.54912	-0.720192	3.85362	9.81034	4.91671	1.28187	-0.0864857	-0.589131	-4.21762	0.477412	-0.11147	-0.876541	1.04826	1.11237	0.563965	-2.29344	-1.5956	0.305373	0.105722	-0.20983	1.98107	-1.22097	1.04364	0.914124	1.88498	5.57001	3.72859	3.68795	2.59863	-0.210523	1.21992	1.02457	-1.51986	3.36534
NCI-H1385	2.27969	5.09636	-0.110571	-0.752074	1.22895	0.971327	-1.76188	-1.24537	3.49326	0.387265	-0.268324	-0.739868	-2.89452	-4.85793	-1.23538	-2.58995	2.98397	-0.716276	-3.46421	-1.23812	2.41496	-2.06924	-3.15458	-6.82525	-0.0703287	-5.0475	-5.72351	-0.691633	3.833	1.81111	2.32317	1.70903	-1.86796	-2.15527	7.75958	-3.08786	1.21697	5.19102	-2.61417	1.15079	-6.5417	5.58637	2.33502
NCI-H1395	-3.15661	2.03746	3.02218	7.73502	0.592752	-3.27145	0.963137	-4.29141	13.2421	-2.30065	-4.45927	0.975224	-9.25427	-3.63667	-1.88263	1.08826	0.111411	4.12562	1.49657	0.0896794	2.3414	-0.721615	-1.5194	1.76782	1.28323	2.31794	-1.06972	2.10474	-0.468831	1.53246	4.40435	1.04441	-0.296606	1.45073	-2.09638	4.61281	-7.94564	-3.26166	-5.21661	-3.54627	-3.22326	6.16051	-3.73873
NCI-H1435	0.987192	3.49083	-3.7139	3.89074	-1.4401	-1.55192	0.210034	8.01315	2.20609	-0.749672	-4.93918	2.00237	-0.0272333	-2.51055	-0.321022	-1.39555	-1.56327	1.94776	1.24623	-0.775012	4.97836	0.82175	0.0331055	3.95025	2.12288	4.38163	-2.3116	1.60384	1.12059	-0.0924637	-0.841893	-1.06816	-1.61202	-0.206287	2.00472	2.75429	-4.27427	-6.68168	-2.87733	-2.20426	-1.555	0.283527	3.05732
NCI-H1436	1.91609	-2.76669	-2.25587	-7.65824	5.55134	0.432795	-4.96848	-2.18695	-9.16738	-1.8217	0.140519	-0.269483	-2.96595	-1.18284	-2.35026	-3.62559	-0.753025	-1.08104	-2.09407	-1.10531	-1.24265	-6.39618	-3.2676	-5.20624	-2.56576	-8.10821	-2.83917	-4.52702	1.48569	0.561314	-1.4197	-0.752222	-3.67662	-3.58716	-2.94367	-10.7785	-1.21903	-4.41222	-5.73597	0.0738536	-6.72036	0.731439	2.7908
NCI-H1437	-0.637723	2.70382	-1.85915	7.27074	3.3724	-3.38118	-2.69315	-3.85336	6.77583	-0.558661	-3.4418	-1.73597	-6.40637	-3.96854	-3.56845	1.68884	-1.48922	-1.2098	0.179713	2.02314	0.386208	2.297	1.50999	4.82187	2.60011	3.56034	-2.67317	1.28577	1.93285	-0.494114	0.078289	0.705988	-1.87829	2.38994	0.485765	6.53511	-8.18201	1.24314	-4.52977	-4.66635	-3.98951	3.10418	0.330183
NCI-H146	-0.525278	-3.31029	-3.01617	-12.0959	2.58013	-0.913384	-4.16174	-1.14252	-7.53564	-5.07797	-0.393714	0.0288987	-2.04757	-4.3854	-5.44655	-3.48847	-0.946653	1.5722	-0.763437	-0.580455	0.479416	-5.30156	-3.1593	-2.47628	-0.339379	-4.31047	-6.12381	-3.37689	1.74635	0.234508	-1.53363	-1.78506	-2.66258	-4.69459	-3.97981	-6.00151	-3.83571	-7.00585	-5.27478	-0.818331	-3.2532	0.899207	0.487594
NCI-H1563	3.40303	1.42376	7.77138	12.5598	-0.701494	1.00007	3.2387	-1.10054	3.93442	5.43241	4.24719	0.45615	-9.15848	-0.834229	-0.0305614	-0.968183	3.0483	-1.08169	0.328651	-0.644907	-3.92759	-0.270846	-1.40074	-2.79761	0.512201	-0.879725	0.828821	1.13654	-1.25859	0.691795	3.24087	1.51771	-0.0921382	7.84347	3.76625	3.79687	0.0515634	3.52797	0.933133	-3.8094	-3.93102	1.14241	0.204733
NCI-H1568	2.43845	2.13155	-1.9829	11.8867	0.430094	-1.07245	1.75294	5.4073	-2.61817	3.31544	0.0806418	0.474643	-7.70177	-0.496353	-0.96457	-4.4839	1.00488	0.00514073	1.67016	-0.520897	1.65263	-0.472111	0.429304	0.456326	2.29702	-0.0802499	-3.27893	-2.21303	-3.63107	-1.23334	2.28209	-0.066732	-2.40419	0.343264	2.52495	4.70959	0.412452	-0.998092	-0.90863	-1.51652	-2.82139	2.83345	1.98084
NCI-H157	-1.26073	-0.242503	-0.944419	-4.3814	0.898088	3.27586	1.04255	-0.57947	1.23617	4.19662	0.177875	4.72884	10.1098	-0.878818	-2.27766	-1.44867	2.43879	-2.53616	-1.72416	2.06301	0.178088	0.580198	6.31154	2.61669	1.00718	2.24877	0.720234	1.22854	-0.0694278	-2.5887	2.18951	1.23102	0.888595	0.795338	5.02705	6.72001	5.45461	1.34696	4.01915	-0.450577	4.7831	0.573329	1.95221
NCI-H1573	-0.898127	0.893315	-0.530504	7.20422	-1.56455	0.238904	0.844501	-4.70278	6.61852	1.28799	1.23309	-3.82861	-6.72096	1.6405	2.27714	-0.624057	-0.746048	-5.39009	-0.943511	-1.53635	-2.53555	-0.185983	-1.08321	-4.81937	-0.769133	-3.20083	0.766516	-0.897741	-0.37054	-0.22427	1.02146	1.57605	-3.04395	3.1311	3.64317	2.54186	-7.86077	8.26944	-4.07048	0.0319349	-6.54081	-1.08515	2.09962
NCI-H1581	-2.70858	-2.24666	-2.39524	-8.35469	4.60347	-3.2813	-6.97613	-9.38411	-6.01488	-5.09484	-5.15162	0.0692466	-1.59656	-4.381	-5.91535	0.108501	0.592078	-1.51727	1.90356	-0.682139	-3.18715	-3.95868	-3.09704	0.770752	1.50519	-1.1889	-7.27879	-0.991702	-4.89813	-1.11484	-3.4098	-2.82142	1.53527	-4.132	-7.29701	-4.9188	-5.17144	-5.30757	-5.53347	-4.6406	-3.56971	-3.08266	2.29251
NCI-H1618	2.09584	-2.71025	-1.11962	-6.6836	8.465	1.22303	-4.82711	-5.40089	-10.5263	-0.343896	0.138219	-3.36242	-4.89485	-1.99759	-0.977014	-3.90595	3.29415	-1.94536	-1.97889	-3.12841	1.33966	-6.11721	-2.16175	-8.73911	-1.79631	-8.94208	-3.73765	-4.09196	-0.445166	1.45669	-3.58975	-0.3016	-2.65088	-3.19772	-1.40166	-8.9543	-0.255301	-0.0583222	-2.70363	2.15917	-6.80632	-1.45739	2.19858
NCI-H1623	4.22977	1.13364	-0.466673	8.3408	3.99865	1.16341	2.60622	0.0764751	2.08225	0.0345539	-0.414376	2.48782	-6.92166	-2.12385	-0.0759127	-3.2605	0.272295	-3.29132	1.46827	-0.582262	1.88123	-1.35822	0.270983	-2.07272	-0.462539	-3.21024	-2.03803	0.796384	-0.889039	-1.03537	-2.45978	2.97835	-1.13665	0.528748	4.9154	2.14466	-3.59653	-2.63031	-3.33974	-2.55028	-3.93601	-0.767703	2.33019
NCI-H1648	-1.24323	4.8636	-1.732	2.11426	-4.66858	4.53625	4.6082	-0.655688	6.62875	-0.682733	-1.26848	1.09947	-0.315798	5.54419	3.12841	5.03868	-0.43575	-1.81864	2.58063	0.606825	5.19191	5.81683	5.91027	1.6761	-0.525886	1.6707	1.31212	0.918747	2.91794	1.91803	2.42474	3.6613	-0.0145477	3.72085	4.715	8.32766	-2.82927	2.69008	7.19858	2.22429	8.16883	-1.05969	1.31007
NCI-H1650	5.73221	1.71924	0.546808	11.4814	2.93918	2.22351	4.52791	0.72648	-1.04695	4.46127	-1.00783	5.38386	-4.90018	9.86182	4.31322	2.7372	-0.233084	-0.223548	2.96056	2.22425	0.318441	-0.853557	-0.473759	1.69293	-0.33907	1.0397	0.626124	1.3669	-3.68812	-0.147185	-1.35511	-0.354538	1.46689	4.87013	5.33559	3.38057	1.56561	-4.30682	2.34772	-1.41721	-2.28838	-1.41306	2.47126
NCI-H1651	0.633297	3.42144	4.99198	5.09498	3.26218	2.43386	0.484198	0.407938	-0.612812	3.66508	0.848308	2.36922	-3.90454	3.392	3.13686	-3.37862	3.10973	-2.22099	2.33955	2.70328	-3.32427	0.380948	-2.82963	0.370122	-1.7434	-2.25215	1.90709	-1.5461	-1.24308	-1.17622	1.93444	2.07812	-0.887131	3.63878	2.33561	0.689989	2.93775	-1.13087	1.42273	-2.17352	-3.57917	1.82561	-1.11744
NCI-H1666	2.6602	0.446107	4.04925	2.62027	-4.44074	-0.819425	4.75873	8.06942	5.43274	-0.455355	-0.542054	-0.810789	0.877858	1.26426	-0.577759	0.717885	-0.302774	-2.99459	2.34172	-1.06934	3.34812	4.64402	5.77571	0.458883	1.07188	3.48912	0.748771	-0.0687168	1.2657	-0.61615	5.86376	3.55421	-1.44548	2.3034	1.34915	8.22369	0.591065	1.55262	2.41325	2.64068	3.62032	0.797	4.46941
NCI-H1693	3.269	-1.0672	2.07035	3.2484	-1.15499	-1.38066	-2.90764	9.56979	-0.359865	-3.92224	-2.78888	2.22626	-1.88236	3.1528	1.71917	-5.10332	-3.37057	-0.866829	-6.63681	1.87521	-3.58711	-0.516425	-0.332826	-3.06596	5.19754	3.30688	-2.80144	-1.62901	4.30612	-2.89677	1.52742	-6.20343	1.23629	-1.38669	-0.2608	1.26354	-2.1433	-10.0318	0.339785	4.25083	-3.23472	3.63184	2.63135
NCI-H1694	0.966669	-2.01053	-1.45442	-11.2367	4.11179	0.300291	-3.68119	-3.09133	-8.95325	-0.44839	-2.09054	1.51864	1.51622	-3.12954	-3.99409	-4.17114	-1.33098	-1.3175	0.954601	0.406361	-2.12745	-4.79366	-2.87775	-3.22052	-3.40414	-9.00971	-6.13106	-4.34138	-3.90028	-0.40194	-4.76793	0.125415	-2.1452	-4.40252	-2.41744	-11.9438	2.90384	-1.53524	-6.97157	-0.85689	-5.43095	-1.26297	0.631814
NCI-H1703	-1.90802	1.67561	-3.93114	-6.05964	3.05485	0.529236	-4.11971	3.61802	-5.25711	1.40956	-2.27755	3.70161	1.76779	-2.21762	-2.93235	-5.15214	-2.28995	1.5069	0.813472	1.75881	-0.451628	-2.05376	-2.50002	3.17887	0.904668	0.880154	-0.793993	0.0265495	-3.60094	-4.03546	-0.531215	-4.14916	1.15309	-2.26051	-2.56297	2.04919	0.70108	-4.40599	3.30835	-3.03018	4.02733	-0.532506	0.771622
NCI-H1734	5.08017	3.35669	2.91721	4.29679	2.15869	3.01057	4.93665	1.85707	4.01854	6.41452	3.57301	1.61003	0.236927	1.93274	1.89945	-0.390669	4.51617	-2.57244	-0.178863	0.566582	1.37469	1.68895	2.06297	0.307051	0.285483	1.18193	-0.446283	1.56014	1.92356	-3.83663	0.814276	0.955038	-2.69354	6.31499	8.07213	4.76134	4.68774	2.36234	1.31097	2.37207	-2.16245	5.3756	2.82219
NCI-H1755	0.175186	3.74492	-0.776099	1.13918	0.361841	1.79208	2.37648	3.63378	4.65672	5.94876	-0.707717	5.88367	1.90668	-2.14686	-0.910312	-2.1637	-0.0400089	-0.790904	0.619936	2.65914	-1.91101	0.0764217	1.08505	2.09949	0.555528	0.690129	-0.274693	1.8348	-1.11195	-2.58344	0.566332	3.46822	-1.58379	2.96994	7.13973	3.44793	2.5577	0.158912	0.280857	-1.3831	-0.444138	-0.507208	1.31211
NCI-H1781	1.09203	1.36885	-0.804651	4.44145	1.76524	1.66911	0.263899	2.26091	0.772626	3.36363	-0.377978	-0.754113	-8.96573	2.98462	3.78715	3.29275	0.247949	2.05277	1.03088	-1.23013	5.16127	0.490709	-0.219741	1.96661	1.18946	-0.370621	1.16934	1.5065	0.0899037	-0.28517	-0.506651	0.640882	0.468406	-1.30746	0.951907	4.64238	-6.69661	-5.89149	1.52945	-0.87959	-2.67225	0.694959	-2.59785
NCI-H1792	-3.95837	1.09924	2.37667	-6.20471	1.50707	1.70848	3.66687	2.92189	4.36279	2.80282	-1.97686	5.26968	3.0398	-1.58191	-1.17106	-4.27787	-3.51088	-0.743344	4.38158	3.30421	-3.69955	1.03624	2.02288	3.37426	0.796566	0.310757	0.481112	2.80796	-0.810139	-2.34546	2.72287	3.10594	0.782914	4.24601	-2.37667	6.50661	2.25282	-2.60663	-0.758055	-2.64331	2.21471	0.662303	0.738248
NCI-H1793	2.28643	3.03429	4.22306	4.81717	-0.912892	5.23472	3.35395	1.43091	6.5302	5.88532	-0.583378	2.64188	-8.62817	-1.0963	-1.16314	-4.02004	1.58874	0.0584061	-0.950318	0.747088	-1.70454	0.746082	-3.02914	-0.365418	0.109955	-2.5767	-0.442384	0.767002	-1.50124	-2.32702	5.32117	3.27157	-1.05992	8.9429	3.06218	4.96669	-2.25203	2.52413	-1.82761	-1.93929	-7.76881	0.878418	2.17749
NCI-H1819	5.94475	-1.12683	3.82359	11.8275	2.4791	1.68022	-0.838452	-0.458297	-4.28447	1.94961	-0.004522	3.2892	-7.24856	-0.55075	-2.21711	-4.21284	2.55675	1.17677	0.372809	1.02161	-0.626457	-2.48815	-2.63321	-2.4719	0.377194	-0.896378	-3.35495	-0.214841	-2.02779	-0.0376079	-0.930515	-3.30714	1.47571	-1.13417	1.56804	-1.69432	1.52058	-6.91485	-2.24733	-2.16192	-7.80247	0.171977	1.00134
NCI-H1836	-0.928003	-4.93046	-3.08196	-8.1928	3.55746	0.341593	-5.49681	-7.91757	-10.2539	-3.00338	0.490848	-1.52804	-4.33149	-1.53411	-1.25574	-2.60254	1.8799	-0.349706	-1.84505	-2.88228	1.42417	-5.24262	-2.85275	-6.15335	-0.137895	-6.57187	-3.67528	-4.39072	-0.50612	1.66582	-3.4675	-0.911253	-2.68412	-4.40559	-2.56823	-7.29947	-1.28024	-1.9759	-4.71049	1.5084	-4.72146	-1.58404	-0.997714
NCI-H1838	1.16689	2.19321	-1.83603	1.91174	-2.03443	2.64568	2.11486	2.59163	3.14395	2.25096	-5.58021	0.768161	3.85329	0.100316	-0.4786	-1.09071	1.20844	-2.07408	0.608569	1.61982	0.771273	3.22174	-0.161754	3.63513	2.95955	4.73486	-2.97781	1.93831	2.31418	-0.920963	0.47176	-1.25416	-0.0660308	5.99933	4.61031	6.04284	-0.959286	-1.50529	2.72845	-1.06512	2.99455	1.42149	0.650432
NCI-H1869	0.353785	2.92535	-0.989936	3.34239	-0.810185	-2.53086	0.394396	9.99444	6.70676	-3.0152	-4.86226	1.77642	-6.93178	6.34489	2.84059	2.89357	-4.46963	5.80109	-1.75785	2.17425	1.91446	4.22364	3.00255	4.24482	7.73819	8.38734	1.42082	3.48016	8.83204	-5.15147	4.51275	-3.2545	0.347128	-0.197352	-0.220537	7.1381	-9.32115	-12.2539	1.42639	-2.09904	0.23624	7.26818	0.472367
NCI-H1876	2.04757	-1.63414	0.795224	-4.86035	5.82423	2.10562	-2.76344	-1.73337	-10.1393	-0.443853	3.65426	-4.56304	-3.30188	-0.845264	-0.175056	-4.17838	1.15244	-3.57786	-1.98057	-4.04971	-1.1362	-4.6947	-2.05566	-11.0441	-3.06241	-11.3786	-2.69993	-6.55401	-0.341335	1.64393	-0.915718	1.64776	-3.70442	-2.20318	-3.31325	-7.68059	0.0944213	3.64557	-3.3526	2.79639	-8.72655	-0.212879	3.20114
NCI-H1915	1.4216	2.39429	-0.196624	-5.7913	-1.46997	-1.5522	-2.73985	9.60955	2.64068	-4.81856	-5.32762	4.0067	10.3882	-2.10236	-2.34958	-4.92848	-5.06548	-1.01279	-4.94955	1.87755	-2.19916	0.82375	-0.926861	0.239147	4.56006	5.25655	-3.45967	0.131036	5.26291	-2.28726	-1.82453	-4.79325	0.530043	-1.86244	2.32828	2.94606	2.49852	-4.4887	-4.10735	2.59394	-0.976999	4.92801	0.85345
NCI-H1930	0.214874	-2.79986	-2.34803	-13.1091	3.7884	1.34796	-4.96164	-1.51023	-8.6244	-1.56254	1.35317	1.51235	1.8634	-3.55443	-5.13906	-5.10626	-1.46047	-1.11561	0.168775	1.1179	-1.74177	-7.27957	-1.88335	-3.81527	-3.10698	-8.05753	-7.45652	-5.09003	-1.99255	-0.97394	-1.32405	0.548593	-1.69238	-3.95598	-5.70375	-10.2252	0.0664613	-5.39045	-5.39099	-1.4728	-4.48443	-1.09292	2.79567
NCI-H1944	0.117908	0.542793	0.183115	-0.473932	1.6167	1.02965	-2.10578	5.53092	4.8606	-2.51445	-5.33495	3.4656	-3.91381	-1.11242	0.415641	-3.53619	-5.54393	1.28695	-2.65276	3.2725	-2.15557	1.01522	2.33347	0.820532	5.83559	4.48027	1.38237	0.162259	4.47928	-3.67407	3.46968	3.62725	-0.780192	0.563718	-2.24848	7.33511	-10.8317	-10.547	0.30819	-2.92163	-1.82258	3.97053	1.69512
NCI-H196	3.07645	-0.0940343	8.5	9.35418	8.76001	2.18361	2.36575	0.465616	-4.04527	7.21725	4.57932	5.29691	1.66842	6.17384	5.08924	-2.63668	1.7512	-2.34208	0.871891	1.05272	-4.17991	-0.251004	-3.14813	-1.75675	-0.317158	-3.22956	2.75338	1.57401	-1.67825	-0.951525	-1.78108	1.12528	-0.88004	4.19163	5.46373	-1.39668	12.0406	2.66983	0.054422	0.520418	-6.92678	-0.832414	3.19837
NCI-H1963	1.07738	-4.41489	-2.82262	-10.2845	5.13052	1.17544	-3.9231	-3.94939	-11.5914	-2.29277	0.157515	-0.146263	-1.59439	-3.67613	-4.57788	-4.1327	-0.349678	-0.1634	0.43412	-1.52503	-0.390275	-6.45555	-2.79709	-5.66676	-1.95107	-8.40393	-5.99147	-3.91828	-1.15015	1.25504	-3.08754	-0.72019	-2.35008	-5.97175	-5.6175	-11.5464	-0.93074	-3.08098	-5.48176	-1.05676	-5.42575	0.303885	2.46083
NCI-H1975	0.595282	0.936991	0.255525	1.82511	-1.86905	-0.0809093	4.14134	-0.292889	0.688761	3.41727	-2.82315	2.86823	-0.450786	3.74182	1.18619	1.56961	0.440797	-1.54831	-0.205926	-0.848303	-2.07661	0.463273	-1.78168	3.728	1.6174	5.67597	2.53134	2.44497	-3.50801	-0.999064	3.1434	3.41216	1.73611	6.53145	2.41297	7.28191	3.63256	-0.814064	0.493089	-2.03836	-1.62488	-3.9909	-1.24934
NCI-H2004RT	-1.47134	2.68609	3.99527	-1.00786	2.80047	-2.15491	-1.95783	1.88777	-3.57663	-3.92576	-0.24531	2.64078	3.11695	2.34158	0.322379	-1.1486	-4.52668	-1.78915	0.406382	0.420914	-3.90156	-2.69551	-5.3209	0.687514	0.383904	-2.59348	-2.08906	0.291959	-3.66601	-0.537148	-0.326093	-4.04333	1.15019	-2.04207	-1.82842	-0.264521	3.83152	-0.533859	-3.02954	0.336584	-1.9823	-3.50664	-0.339282
NCI-H2009	0.727972	3.96595	-0.833713	1.10454	-1.52421	0.896722	3.25207	8.13774	1.95566	3.59777	-3.97466	2.26907	1.94098	3.46916	0.648693	-0.501119	-1.26607	0.367405	-0.760805	1.66801	0.240952	0.611354	-1.13724	1.87247	2.50614	2.79751	-0.958499	2.13846	2.52463	-2.47086	1.23535	-1.35534	0.0134394	2.52157	1.74064	2.66755	-2.70676	-3.46904	1.64507	-1.93903	-0.778745	0.500182	-0.208582
NCI-H2023	3.04407	2.55905	1.72716	2.85713	3.1199	3.18395	1.7537	3.3666	5.42717	2.9844	-1.98132	5.45176	-5.07504	-1.52082	-0.113819	-3.92853	-1.41916	0.512443	-1.65287	2.83494	-2.16941	0.339451	1.17066	3.02314	1.94303	2.95215	-0.357743	2.81633	-0.168594	-4.27328	3.57656	2.78711	-0.441675	4.24525	0.726994	8.02554	-3.65768	-3.33258	3.86692	-3.34025	-2.76767	4.72227	2.04219
NCI-H2029	-0.273732	-3.08743	-1.06088	-2.96859	3.19056	-0.210115	-3.41224	-2.38413	-5.54995	-0.527189	1.01774	-1.9722	-5.17488	-0.144855	-0.11178	-1.31778	0.360368	-0.635883	-1.35492	-3.31727	2.29798	-2.55341	-1.50569	-7.88825	-1.74158	-6.7904	-1.01316	-4.68547	2.3617	0.97939	0.646662	1.00727	-2.25839	-2.83824	-0.931101	-4.9634	-1.98452	-2.61449	-4.73566	1.53966	-2.76823	1.62523	-2.4661
NCI-H2030	0.755538	-0.821015	-0.709167	1.91365	-0.126831	-0.828832	3.08037	-2.89047	2.43048	2.6632	0.825234	1.68485	2.1094	0.356741	-0.804533	0.43394	1.07252	-2.427	-2.21471	1.38588	-0.888731	0.963174	1.41201	5.09137	3.00569	4.3748	-0.866751	3.12775	1.07514	0.0044234	0.465667	-1.09605	2.40774	2.96702	3.50371	5.15772	3.19644	1.22584	1.48142	-3.21717	-1.39879	-0.516882	2.35711
NCI-H2052	4.61614	-1.17939	5.34987	5.6642	-3.92985	4.84666	7.37033	6.41142	-2.04201	6.44843	-0.577458	1.22998	8.46041	2.98697	1.15535	-5.56275	1.94777	-4.13062	-0.736854	0.852437	-4.14102	-0.433736	-2.83925	-1.65797	-2.60483	-1.03187	1.27121	-2.06866	1.06904	-1.6504	1.72393	1.9852	0.544778	7.49627	5.26349	-4.10419	7.2175	3.27856	3.96112	2.17122	0.308067	-0.83053	2.78613
NCI-H2066	0.815878	-2.83138	2.74696	-2.54489	5.00768	1.63623	-4.65808	-0.778992	-2.81043	2.1788	-0.123548	2.49911	-3.72818	-2.77527	-4.25655	-4.96281	1.62245	0.743819	0.174125	-0.869655	-1.02022	-2.66287	-2.07614	-7.85578	-4.25505	-9.39875	-5.2532	-4.49518	-1.50411	0.0687694	-0.368043	2.68697	-1.02809	-2.41577	-2.60945	-10.058	-2.96024	-0.458531	-6.00506	-0.286193	-7.36388	2.64966	-0.509894
NCI-H2073	3.53293	5.08392	1.13608	1.29108	2.51911	-1.2164	3.55665	0.63839	7.24761	2.46465	-1.28148	1.86202	1.54465	3.04841	0.162322	4.04265	-1.25297	-3.28544	-0.668618	0.132485	0.23052	1.19744	-2.34938	2.12188	-1.07675	5.88569	-2.46777	4.02199	-1.34662	2.10538	-0.773638	-0.872005	0.0386851	3.96592	7.39505	5.50376	-1.22175	-1.50717	-0.834814	-0.82493	-2.91774	3.02723	2.48698
NCI-H2077	-3.41137	-2.19989	-2.54717	-7.46658	2.41711	-0.900876	-5.56028	-4.09902	-5.05102	-2.70863	-2.13685	-1.48964	-1.77717	-4.77032	-7.53244	-1.09373	0.703374	0.315783	-0.220101	-0.575579	-2.78463	-2.49842	-2.34456	0.361507	-0.676487	-4.79872	-7.11159	-2.68632	-1.83293	-1.22383	-2.95734	-3.78409	2.68	-3.163	-7.61512	-7.34616	-5.29747	-0.0424819	-4.47989	-5.11598	-6.37874	-0.84488	1.0872
NCI-H2081	-1.68997	-5.29743	-2.62823	-8.8277	2.96746	0.130903	-3.47545	-6.33339	-9.18342	-3.17067	-1.01887	-1.46058	-0.672292	-3.13117	-3.09639	-2.82496	-0.0891135	-0.800195	-0.703885	-0.747621	-1.91538	-6.3619	-2.71913	-4.74108	-2.84831	-5.0837	-4.54221	-2.86902	-0.747244	1.64247	-1.18818	-0.841008	-3.22816	-1.94898	-3.50859	-9.5296	-0.963552	-2.069	-6.29664	0.569702	-3.75214	-0.0551716	0.569653
NCI-H2085	2.99143	1.48737	0.998185	8.69335	-2.20261	4.30505	4.45938	5.90456	-3.24728	4.65483	4.04188	3.02446	3.31188	0.80483	-2.16531	-4.07034	1.22818	-3.02548	0.842911	0.858031	0.157978	0.0552072	1.50525	1.71394	-3.4147	0.102118	-4.91803	0.279786	-3.67536	-0.51454	-5.49285	0.55927	-0.744915	3.30756	6.09323	-3.21713	11.8469	-0.678238	4.4117	0.552328	3.96011	-3.18227	1.19001
NCI-H2087	-4.63408	2.11875	-1.99835	-1.8169	-3.06707	-0.243906	4.31935	2.27955	8.00805	-1.41805	-5.28659	0.659547	-0.5737	1.65741	1.40141	0.169972	-1.57569	0.724965	2.87047	1.22425	0.916456	1.98778	-0.107317	5.42554	-0.701217	4.10432	1.92532	1.10872	0.886326	-1.1588	3.2966	1.86009	-1.39462	1.85603	-0.603805	6.36013	-7.7145	-2.01348	-1.83081	-2.99771	1.98144	-0.141293	-1.76605
NCI-H209	-0.731283	-3.64812	-3.89627	-9.12186	2.78861	-1.55626	-6.40425	-6.32075	-10.0765	-3.21235	-1.32037	-0.23892	-2.76449	-3.14709	-2.72251	-3.75183	1.52113	-0.814194	-2.79631	-0.455469	0.335541	-7.36013	-2.85916	-6.64271	0.32471	-6.08848	-4.94971	-4.39589	0.472333	0.81579	-1.9043	-2.25398	-1.3775	-4.87336	-4.79733	-8.24942	-0.358486	-4.47195	-5.87891	-0.897557	-6.4079	-1.64407	0.88614
NCI-H2106	-2.0348	-2.29586	-2.50621	-6.9832	4.69545	1.49339	-2.74312	-9.46391	-10.3608	-1.80465	0.941259	-0.0858753	-2.59522	-2.76189	-2.89738	-1.63036	0.931394	-2.29373	2.68423	-1.06557	0.235938	-6.08132	-3.57729	-4.9392	-4.97487	-8.07804	-2.58583	-4.4659	-5.0406	1.71575	-3.98886	1.42904	-2.8553	-3.63846	-1.10336	-12.1621	-0.0400045	2.24304	-7.45871	-1.12897	-6.44271	-3.12074	-1.2546
NCI-H211	-5.14681	-1.4799	-2.75299	-12.1091	2.1596	-0.490744	-5.0504	0.952532	-9.21155	-4.12341	-1.06479	0.43617	-1.51384	-5.19492	-3.91383	-6.18496	-2.18407	1.38021	2.3523	1.36507	1.85707	-4.05195	-1.75574	-1.82628	-1.49357	-6.18818	-3.43205	-2.48663	-0.420555	-2.21304	-0.0889248	0.430425	-2.07912	-5.72184	-7.20736	-7.85909	-4.32785	-8.82283	-6.49819	-0.494535	-1.0275	0.220767	-0.697548
NCI-H2110	1.43102	1.98112	-2.61062	6.28465	1.20092	0.627637	1.39685	3.95442	4.56049	1.99455	0.295591	0.959892	-5.65957	-0.136225	-1.6659	1.44261	-0.284626	-0.961465	3.16846	-1.08229	5.00122	2.9299	1.62549	3.0891	-0.430695	3.77028	-1.24175	0.474637	2.17224	-1.28666	2.02031	1.6584	-2.16732	0.0354533	1.33301	5.15174	-4.8821	-1.59745	-0.626531	-1.9292	0.331251	2.14393	0.0870348
NCI-H2122	-1.27271	0.939373	-2.32805	1.38622	-3.91001	-2.30917	-0.0937534	2.73139	10.138	0.102297	-4.39404	-0.212631	-3.14379	-3.10256	-0.318211	-1.89552	-4.15778	2.77024	4.35807	3.47837	3.12416	2.32096	2.14494	1.51277	2.09981	3.91264	-0.427102	1.11175	4.28488	-2.42865	4.80335	2.50044	-1.67512	0.715919	0.724566	6.6854	-11.6532	-3.05539	-2.80709	-4.88212	-0.600136	3.14117	0.883939
NCI-H2126	-0.116335	-0.760762	1.36427	11.8602	-0.741175	-1.00297	1.00424	-4.25237	8.7029	1.00974	-1.64049	-2.62152	-6.59324	-0.47584	-0.356858	0.826878	3.10719	-1.4434	2.45354	-0.748092	1.87355	1.63072	1.18755	0.442094	0.21234	1.67268	-0.141466	-0.980488	0.653414	1.84385	7.68404	3.03486	-2.77092	3.52336	-0.0703834	6.7374	-4.40366	7.27446	-2.23269	0.163678	-3.21277	0.716591	-1.032
NCI-H2170	-0.987201	4.85326	-3.27465	-6.939	-0.0219963	-1.96746	-3.27116	7.51998	3.11051	-3.45799	-3.97555	2.16679	-5.20111	-2.16342	-3.13713	-2.80919	-4.5868	3.80001	4.42592	2.90728	1.29649	-1.96738	-3.51516	3.84878	1.26358	-1.27528	-3.70392	-1.08964	-1.89372	-1.31313	1.85334	-0.591994	-1.45043	-3.62866	-3.86767	-0.954265	-11.4955	-11.6745	-6.48998	-3.14194	-1.59176	2.02231	-0.881173
NCI-H2171	-2.62196	-1.24823	-4.06678	-14.9505	4.94321	-0.823268	-3.5481	-7.08609	-9.88943	-2.3342	-2.06353	0.341727	1.47833	-6.80267	-5.72747	-3.83999	-1.54837	0.75908	1.9763	0.498446	0.400542	-5.963	-3.49958	-1.95466	-2.76106	-6.20292	-7.74915	-2.81912	-2.09177	1.49203	-3.71358	1.42776	-1.23564	-4.43914	-2.50099	-10.3727	1.45635	-2.92696	-6.94659	-1.17937	-3.45938	-2.20253	-1.00105
NCI-H2172	2.82588	1.68513	0.530896	5.42008	6.60027	-0.91797	-1.34986	2.21438	-1.61499	1.09584	1.14191	5.649	-6.40563	-3.46152	-5.12821	-7.15354	-0.61675	0.915092	-2.19003	1.60285	0.456191	1.12802	-1.29569	1.40772	2.91505	1.55779	-5.01321	0.93653	-2.0377	-2.74112	0.203619	1.63963	-0.150601	-1.62597	0.134216	2.79219	1.22996	-5.27168	-3.07115	-2.33113	-4.5769	3.413	-0.0185482
NCI-H2196	-0.830916	0.191102	1.74542	-0.061406	2.83962	4.02885	-2.43663	-5.37588	-5.97167	0.846641	0.81836	-0.331205	-4.89078	2.22127	-0.134839	-0.261943	1.94128	-4.54883	-1.1636	-4.83926	-3.1093	-2.21544	-0.538733	-7.63426	-1.53631	-8.17572	-1.50803	-4.28772	0.525281	-0.655778	-0.292148	0.378966	-2.3851	2.49469	-1.17701	-6.32349	1.904	3.26472	-2.00282	1.25212	-6.64224	0.825074	1.81663
NCI-H2227	0.322697	-3.30449	-1.33712	-8.67284	4.54897	0.283984	-3.34836	-7.89993	-8.48896	-0.780757	1.67201	0.0649996	0.133062	-1.31302	-2.47678	0.719971	2.09865	-2.37136	-0.00699834	-0.918686	-3.41295	-7.27113	-4.83623	-3.92174	-1.3236	-5.8225	-5.12726	-2.59456	-4.06222	2.77203	-3.26759	-1.69533	-1.36105	-2.43909	-1.1717	-9.37472	1.77009	0.435015	-6.55192	-1.09616	-6.74489	-2.14928	2.16073
NCI-H2228	0.57572	3.03079	2.63496	5.46071	-4.33857	2.94674	6.3946	4.97267	10.4899	7.37272	0.542436	3.13537	-1.07619	2.0005	6.35562	-2.63617	4.55418	0.284978	2.11203	2.19691	-1.63803	2.52534	5.24403	-1.65951	-0.795852	-0.590436	3.84969	0.306787	3.87357	-2.89769	9.29174	7.98998	0.0401936	9.44626	8.50296	7.30266	-1.28555	6.62544	5.75651	-0.0541389	-0.345395	3.02763	2.97783
NCI-H226	2.12428	0.400164	0.440348	4.76316	-5.74124	0.77408	4.3859	5.05687	-5.12818	5.12502	-2.46191	6.71438	3.56287	2.44332	1.11122	-4.31779	-0.709846	0.554476	2.01524	3.43044	0.283602	1.97535	-0.646108	2.71284	-1.00244	4.71267	1.41744	1.34892	2.20437	-0.388482	2.08507	0.296864	2.83065	0.249765	3.37344	1.94227	5.31016	-5.49595	5.9884	1.06133	5.13674	-1.65227	-0.260567
NCI-H2286	-3.89628	3.27074	-3.99539	-6.16918	3.02975	3.45985	0.88119	0.891736	-3.71544	3.28706	-1.0643	5.01011	8.37034	0.88956	-2.18395	-3.00983	0.857344	-0.971268	0.738002	3.772	-1.03261	0.935673	0.901093	5.19384	-0.689604	1.39896	-2.84879	2.38285	-2.38878	-3.24851	-1.17671	-2.93747	-0.728347	-1.58415	3.12708	1.35739	9.2513	-1.13411	4.90607	-0.685698	5.71438	1.78845	-2.32637
NCI-H2291	1.35582	2.62452	-0.893825	2.26662	-2.37716	3.71069	6.40621	8.92277	3.9559	3.8297	0.868631	3.53317	2.04852	4.26992	0.456403	1.33708	-0.430642	-1.14401	0.879106	1.29168	3.82987	3.93598	2.2338	2.30167	0.541496	5.85824	-1.27317	2.25908	3.59364	-4.29655	2.20059	-0.975884	-2.17579	4.83434	6.97004	5.79212	1.68524	0.129032	3.42342	0.509058	1.95077	3.85416	-0.28402
[truncated: 400 more rows]

## Sheet: CytoSig P-value
Supplementary Data 8-4. P-values of the Cytosig cytokine analysis for the 1,055 unique cell lines.
[truncated: 1,057 more rows]
