# Supplementary material for: Systematic transcriptional analysis of human cell lines for gene expression landscape and tumor representation
Source: Nat Commun. 2023 Sep 5;14:5417. doi: 10.1038/s41467-023-41132-w (PMC10480497; doi:10.1038/s41467-023-41132-w)
Supplement: Supplementary file 10 — Supplementary Data 9 [file 41467_2023_41132_MOESM10_ESM.xlsx]

## Sheet: BLCA
Supplementary Data 9. Cell line prioritization for TCGA cohorts based on PROGENy and CytoSig activity (BLCA).
Overall result				PROGENy-based		CytoSig-based		Cell line information
GEO-SRA/HPA ID	RRID	Cell line name	Overall rank	MSE	Rank	MSE	Rank	Primary disease	Primary/metastasis	Sample collection site	Data source
SRR8615775	CVCL_1958	BC-3C	1	0.684447	5	9.79299	3	Bladder Cancer	Primary	Urinary Tract	CCLE
SRR8616165	CVCL_1049	647V	2	0.740402	7	7.49805	1	Bladder Cancer	Primary	Urinary Tract	CCLE
SRR8615266	CVCL_1808	CAL-29	3	0.331924	1	16.1539	12	Bladder Cancer	Primary	Urinary Tract	CCLE
SRR8615768	CVCL_1083	BFTC-905	4	0.560708	3	16.0352	11	Bladder Cancer	Primary	Urinary Tract	CCLE
SRR8616167	CVCL_7937	253J-BV	5	0.881032	10	11.1384	4	Bladder Cancer	Metastasis	Lymph Node	CCLE
SRR8615432	CVCL_1670	RT-112	6	0.995067	12	9.43102	2	Bladder Cancer	Primary	Urinary Tract	CCLE
SRR8616099	CVCL_3599	SCaBER	7	0.402872	2	17.4886	15	Bladder Cancer	Primary	Urinary Tract	CCLE
HPA_13+SRR8615431	CVCL_0036	RT-4	8	0.783305	8	14.258	9	Bladder Cancer	Primary	Urinary Tract	HPA+CCLE
SRR8615909	CVCL_2977	KMBC-2	9	0.680924	4	20.2252	18	Bladder Cancer	Primary	Urinary Tract	CCLE
SRR8616045	CVCL_1291	HT-1197	10	0.844684	9	16.1589	13	Bladder Cancer	Primary	Urinary Tract	CCLE
SRR8615490	CVCL_0359	J82	11	1.27202	17	11.5848	5	Bladder Cancer	Primary	Urinary Tract	CCLE
SRR8616172	CVCL_0126	5637	12	0.961954	11	16.8237	14	Bladder Cancer	NA	Urinary Tract	CCLE
SRR8615858	CVCL_0554	T24	13	1.08562	15	15.0356	10	Bladder Cancer	Primary	Urinary Tract	CCLE
SRR8618300	CVCL_1786	VM-CUB-1	14	0.728635	6	30.0872	23	Bladder Cancer	Primary	Urinary Tract	CCLE
SRR8615559	CVCL_2081	JMSU-1	15	1.79242	23	12.1496	6	Bladder Cancer	Metastasis	Ascites	CCLE
SRR8616046	CVCL_1292	HT-1376	16	1.59213	22	13.6139	8	Bladder Cancer	Primary	Urinary Tract	CCLE
SRR8615335	CVCL_2743	UM-UC-1	17	1.01906	14	19.8374	17	Bladder Cancer	Metastasis	Lymph Node	CCLE
SRR8616170	CVCL_1048	639V	18	2.27075	26	13.482	7	Bladder Cancer	Primary	Urinary Tract	CCLE
SRR8615671	CVCL_1728	SW780	19	0.996189	13	23.9805	21	Bladder Cancer	Primary	Urinary Tract	CCLE
SRR8616166	CVCL_7935	253J	20	1.42565	19	18.2785	16	Bladder Cancer	Metastasis	Lymph Node	CCLE
SRR8615862	CVCL_V606	SLR20	21	1.37551	18	27.3414	22	Bladder Cancer	Primary	Urinary Tract	CCLE
SRR8616074	CVCL_1344	KU-19-19	22	1.58783	21	22.5426	19	Bladder Cancer	NA	Urinary Tract	CCLE
SRR8615336	CVCL_2738	U-BLC1	23	1.15402	16	31.8964	25	Bladder Cancer	Primary	Urinary Tract	CCLE
SRR8615826	CVCL_1738	TCCSUP	24	1.46758	20	30.146	24	Bladder Cancer	Primary	Urinary Tract	CCLE
SRR8615334	CVCL_1783	UM-UC-3	25	2.09578	25	22.7492	20	Bladder Cancer	Primary	Urinary Tract	CCLE
SRR8615562	CVCL_1721	SW1710	26	1.97807	24	45.2592	26	Bladder Cancer	Primary	Urinary Tract	CCLE

## Sheet: BRCA
Supplementary Data 9. Cell line prioritization for TCGA cohorts based on PROGENy and CytoSig activity (BRCA).
Overall result				PROGENy-based		CytoSig-based		Cell line information
GEO-SRA/HPA ID	RRID	Cell line name	Overall rank	MSE	Rank	MSE	Rank	Primary disease	Primary/metastasis	Sample collection site	Data source
SRR8616180	CVCL_1254	HCC1500	1	0.710615	9	13.067	3	Breast Cancer	Primary	Breast	CCLE
SRR8616195	CVCL_0179	BT-474	2	0.594081	6	14.9162	8	Breast Cancer	Primary	Breast	CCLE
SRR8615816	CVCL_1252	HCC1428	3	0.515829	3	16.1744	12	Breast Cancer	Metastasis	Pleural Effusion	CCLE
SRR8618301	CVCL_0588	ZR-75-1	4	0.777355	13	12.9614	2	Breast Cancer	Metastasis	Ascites	CCLE
SRR8616183	CVCL_1256	HCC1599	5	0.763508	12	13.6324	4	Breast Cancer	Primary	Breast	CCLE
SRR8615755	CVCL_0617	MDA-MB-134-VI	6	0.571565	4	18.2024	16	Breast Cancer	Metastasis	Pleural Effusion	CCLE
SRR8615821	CVCL_1251	HCC1419	7	0.821526	17	14.157	5	Breast Cancer	Primary	Breast	CCLE
SRR8615337	CVCL_1782	UACC-893	8	1.21532	25	11.9961	1	Breast Cancer	Primary	Breast	CCLE
SRR8615532	CVCL_1115	CAMA-1	9	0.76215	11	18.7018	17	Breast Cancer	Metastasis	Pleural Effusion	CCLE
SRR8615292	CVCL_1812	EFM-192A	10	0.387032	1	21.8892	30	Breast Cancer	Metastasis	Pleural Effusion	CCLE
SRR8618304	CVCL_1661	ZR-75-30	11	0.806363	14	18.7926	18	Breast Cancer	Metastasis	Ascites	CCLE
SRR8616124	CVCL_0178	BT-20	12	1.23556	28	14.5561	6	Breast Cancer	Primary	Breast	CCLE
SRR8615289	CVCL_0253	EFM-19	13	0.81434	16	19.1509	19	Breast Cancer	Metastasis	Pleural Effusion	CCLE
SRR8615452	CVCL_1270	HCC70	14	1.11897	21	17.3444	15	Breast Cancer	Primary	Breast	CCLE
HPA_30+SRR8615812	CVCL_0553	T-47D	15	0.605141	8	21.2642	29	Breast Cancer	Metastasis	Pleural Effusion	HPA+CCLE
SRR8615582	CVCL_0621	MDA-MB-415	16	0.463387	2	24.3838	36	Breast Cancer	Metastasis	Pleural Effusion	CCLE
SRR8615891	CVCL_1261	HCC2157	17	0.575756	5	23.6514	34	Breast Cancer	Primary	Breast	CCLE
HPA_26+SRR8615758	CVCL_0031	MCF-7	18	0.711757	10	22.9848	33	Breast Cancer	Metastasis	Pleural Effusion	HPA+CCLE
SRR8616175	CVCL_2062	HCC202	19	1.03776	20	20.7868	24	Breast Cancer	Primary	Breast	CCLE
SRR8615578	CVCL_0419	MDA-MB-468	20	1.32277	33	16.1605	11	Breast Cancer	Metastasis	Pleural Effusion	CCLE
SRR8615817	CVCL_1247	HCC1187	21	1.12435	22	20.6338	23	Breast Cancer	Primary	Breast	CCLE
SRR8615297	CVCL_1183	DU4475	22	1.51606	36	15.1865	9	Breast Cancer	Metastasis	Skin	CCLE
SRR8615264	CVCL_1110	CAL-51	23	1.62682	39	14.6724	7	Breast Cancer	Metastasis	Pleural Effusion	CCLE
SRR8616196	CVCL_2319	BT-483	24	0.601221	7	25.1129	40	Breast Cancer	Primary	Breast	CCLE
SRR8616181	CVCL_1255	HCC1569	25	1.23332	27	19.221	20	Breast Cancer	Primary	Breast	CCLE
SRR8615756	CVCL_0618	MDA-MB-157	26	1.19373	24	20.8747	26	Breast Cancer	Metastasis	Pleural Effusion	CCLE
SRR8616174	CVCL_1259	HCC1954	27	1.94694	41	15.7113	10	Breast Cancer	Primary	Breast	CCLE
SRR8616076	CVCL_2094	KPL-1	28	0.811221	15	24.6594	39	Breast Cancer	Metastasis	Pleural Effusion	CCLE
HPA_29+SRR8615677	CVCL_0033	SK-BR-3	29	1.22247	26	21.1679	28	Breast Cancer	Metastasis	Pleural Effusion	HPA+CCLE
SRR8615458	CVCL_1267	HCC38	30	1.38658	34	19.4547	21	Breast Cancer	Primary	Breast	CCLE
SRR8616001	CVCL_1263	HCC2218	31	1.24926	31	20.8041	25	Breast Cancer	Primary	Breast	CCLE
SRR8615338	CVCL_1781	UACC-812	32	1.02446	19	24.5352	38	Breast Cancer	Primary	Breast	CCLE
SRR8615774	CVCL_1074	AU565	33	1.40337	35	19.7266	22	Breast Cancer	Metastasis	Pleural Effusion	CCLE
SRR8615581	CVCL_0620	MDA-MB-361	34	1.15771	23	24.099	35	Breast Cancer	Metastasis	Central Nervous System	CCLE
SRR8615270	CVCL_1104	CAL-120	35	2.05794	44	16.8869	14	Breast Cancer	Metastasis	Pleural Effusion	CCLE
SRR8615766	CVCL_1400	MDA-MB-175-VII	36	0.89708	18	29.2354	44	Breast Cancer	Metastasis	Pleural Effusion	CCLE
SRR8616197	CVCL_1092	BT-549	37	2.50219	49	16.4925	13	Breast Cancer	Primary	Breast	CCLE
SRR8615577	CVCL_0418	MDA-MB-453	38	1.24127	29	24.4142	37	Breast Cancer	Metastasis	Pericardial Effusion	CCLE
SRR8615822	CVCL_1249	HCC1395	39	1.56764	37	22.7924	32	Breast Cancer	Primary	Breast	CCLE
SRR8615819	CVCL_1245	HCC1143	40	1.9624	42	21.1462	27	Breast Cancer	Primary	Breast	CCLE
SRR8616179	CVCL_0290	HCC1937	41	1.29814	32	26.2848	42	Breast Cancer	Primary	Breast	CCLE
SRR8615268	CVCL_1106	CAL-148	42	1.24725	30	32.0256	46	Breast Cancer	Metastasis	Pleural Effusion	CCLE
SRR8616127	CVCL_2949	HMC-1-8	43	2.10482	46	22.5942	31	Breast Cancer	Metastasis	Pleural Effusion	CCLE
SRR8615558	CVCL_2077	JIMT-1	44	1.85326	40	31.3179	45	Breast Cancer	Metastasis	Pleural Effusion	CCLE
SRR8615278	CVCL_2067	HDQ-P1	45	1.60194	38	36.3236	49	Breast Cancer	Primary	Breast	CCLE
SRR8615584	CVCL_0623	MDA-MB-436	46	2.49054	48	26.1635	41	Breast Cancer	Metastasis	Pleural Effusion	CCLE
SRR8615767	CVCL_0062	MDA-MB-231	47	2.23386	47	27.9062	43	Breast Cancer	Metastasis	Pleural Effusion	CCLE
SRR8616177	CVCL_1258	HCC1806	48	2.027	43	33.3596	48	Breast Cancer	Primary	Breast	CCLE
SRR8615420	CVCL_0332	Hs 578T	49	2.09028	45	41.404	50	Breast Cancer	Primary	Breast	CCLE
SRR8615528	CVCL_1114	CAL-85-1	50	2.59176	50	33.0506	47	Breast Cancer	Primary	Breast	CCLE

## Sheet: CHOL
Supplementary Data 9. Cell line prioritization for TCGA cohorts based on PROGENy and CytoSig activity (CHOL).
Overall result				PROGENy-based		CytoSig-based		Cell line information
GEO-SRA/HPA ID	RRID	Cell line name	Overall rank	MSE	Rank	MSE	Rank	Primary disease	Primary/metastasis	Sample collection site	Data source
SRR8615571	CVCL_5008	SNU-1079	1	0.626878	1	6.42077	1	Bile Duct Cancer	NA	Biliary Tract	CCLE
SRR8615663	CVCL_2955	HuH-28	2	0.99455	4	14.9845	2	Bile Duct Cancer	Primary	Biliary Tract	CCLE
SRR8615651	CVCL_5065	SNU-478	3	0.7041	2	26.9588	5	Bile Duct Cancer	NA	Biliary Tract	CCLE
SRR8615474	CVCL_5101	SNU-869	4	1.52711	5	15.3953	3	Bile Duct Cancer	NA	Biliary Tract	CCLE
SRR8615666	CVCL_0324	HuCC-T1	5	0.725137	3	48.6809	7	Bile Duct Cancer	Metastasis	Ascites	CCLE
SRR8615565	CVCL_5015	SNU-1196	6	1.75956	6	25.2347	4	Bile Duct Cancer	NA	Biliary Tract	CCLE
SRR8615308	CVCL_5038	SNU-245	7	2.30561	7	29.3995	6	Bile Duct Cancer	NA	Biliary Tract	CCLE

## Sheet: CESC
Supplementary Data 9. Cell line prioritization for TCGA cohorts based on PROGENy and CytoSig activity (CESC).
Overall result				PROGENy-based		CytoSig-based		Cell line information
GEO-SRA/HPA ID	RRID	Cell line name	Overall rank	MSE	Rank	MSE	Rank	Primary disease	Primary/metastasis	Sample collection site	Data source
SRR8615330	CVCL_6950	SF767	1	2.01937	2	24.9455	1	Cervical Cancer	Metastasis	Abdomen	CCLE
HPA_28+SRR8615676	CVCL_0032	SiHa	2	1.03655	1	32.8187	3	Cervical Cancer	NA	Cervix	HPA+CCLE
HPA_34+SRR8615629	CVCL_0030	HeLa	3	2.65298	3	27.5084	2	Cervical Cancer	NA	Cervix	HPA+CCLE

## Sheet: COAD
Supplementary Data 9. Cell line prioritization for TCGA cohorts based on PROGENy and CytoSig activity (COAD).
Overall result				PROGENy-based		CytoSig-based		Cell line information
GEO-SRA/HPA ID	RRID	Cell line name	Overall rank	MSE	Rank	MSE	Rank	Primary disease	Primary/metastasis	Sample collection site	Data source
SRR8616044	CVCL_2520	HT115	1	0.847068	1	6.00514	1	Colon/Colorectal Cancer	NA	Colon	CCLE
SRR8615564	CVCL_1718	SW1463	2	1.10323	5	10.3749	7	Colon/Colorectal Cancer	Primary	Large Intestine	CCLE
SRR8616024	CVCL_5078	SNU-61	3	1.33482	10	6.66126	2	Colon/Colorectal Cancer	Metastasis	Liver	CCLE
SRR8615281	CVCL_0292	HCT 15	4	1.40952	12	9.30807	4	Colon/Colorectal Cancer	Primary	Large Intestine	CCLE
SRR8615829	CVCL_0555	T84	5	1.28149	7	11.0033	10	Colon/Colorectal Cancer	Metastasis	Lung	CCLE
SRR8616059	CVCL_0546	SW480	6	1.46454	13	10.977	9	Colon/Colorectal Cancer	Primary	Lymph Node	CCLE
HPA_10+SRR8616194	CVCL_0025	Caco-2	7	1.30757	9	14.9163	22	Colon/Colorectal Cancer	NA	Colon	HPA+CCLE
SRR8615680	CVCL_0626	SK-CO-1	8	1.47023	14	12.8986	17	Colon/Colorectal Cancer	Metastasis	Ascites	CCLE
SRR8616032	CVCL_0320	HT-29	9	1.58884	27	9.65599	5	Colon/Colorectal Cancer	Primary	Large Intestine	CCLE
SRR8615803	CVCL_0504	RKO	10	1.51516	20	11.8429	14	Colon/Colorectal Cancer	Primary	Colon	CCLE
SRR8615475	CVCL_1708	SNU-C1	11	1.69909	33	8.08119	3	Colon/Colorectal Cancer	Metastasis	Abdomen	CCLE
SRR8615393	CVCL_1385	LS411N	12	1.65272	31	10.6742	8	Colon/Colorectal Cancer	Primary	Large Intestine	CCLE
SRR8615563	CVCL_1717	SW1417	13	1.30074	8	17.7954	32	Colon/Colorectal Cancer	Primary	Colon	CCLE
SRR8615573	CVCL_5002	SNU-1033	14	1.49236	16	16.2326	25	Colon/Colorectal Cancer	Primary	Large Intestine	CCLE
SRR8615459	CVCL_0547	SW620	15	1.674	32	11.7127	13	Colon/Colorectal Cancer	Metastasis	Lymph Node	CCLE
SRR8615906	CVCL_1331	KM12	16	1.50908	19	16.8613	28	Colon/Colorectal Cancer	Primary	Large Intestine	CCLE
SRR8615396	CVCL_1382	LS1034	17	1.62591	29	13.0273	18	Colon/Colorectal Cancer	Primary	Large Intestine	CCLE
SRR8615466	CVCL_5112	SNU-C5	18	1.02549	3	29.7158	45	Colon/Colorectal Cancer	NA	Colon	CCLE
SRR8615924	CVCL_0544	SW1116	19	1.14819	6	27.4323	43	Colon/Colorectal Cancer	Primary	Colon	CCLE
SRR8616185	CVCL_0399	LoVo	20	1.83122	39	11.0933	11	Colon/Colorectal Cancer	Metastasis	Lymph Node	CCLE
SRR8615462	CVCL_1587	NCI-H747	21	1.3566	11	23.0077	40	Colon/Colorectal Cancer	Metastasis	Large Intestine	CCLE
SRR8616159	CVCL_9980	NCI-H684	22	1.52442	21	17.2109	30	Colon/Colorectal Cancer	Metastasis	Liver	CCLE
SRR8616200	CVCL_1096	C2BBe1	23	1.55953	25	16.7057	27	Colon/Colorectal Cancer	Primary	Colon	CCLE
SRR8615938	CVCL_5016	SNU-1197	24	0.89055	2	41.6275	52	Colon/Colorectal Cancer	Primary	Colon	CCLE
SRR8615307	CVCL_5044	SNU-283	25	2.29377	49	9.80269	6	Colon/Colorectal Cancer	Metastasis	Abdomen	CCLE
SRR8616153	CVCL_1581	NCI-H716	26	1.53483	23	17.8173	33	Colon/Colorectal Cancer	Metastasis	Ascites	CCLE
SRR8615958	CVCL_1151	CW-2	27	1.73652	35	14.0057	21	Colon/Colorectal Cancer	Primary	Large Intestine	CCLE
SRR8615580	CVCL_2588	MDST8	28	1.09725	4	42.0984	53	Colon/Colorectal Cancer	NA	Large Intestine	CCLE
SRR8615282	CVCL_0291	HCT 116	29	1.57966	26	17.2672	31	Colon/Colorectal Cancer	Primary	Large Intestine	CCLE
SRR8616145	CVCL_1987	COLO 201	30	1.53875	24	20.9354	35	Colon/Colorectal Cancer	Metastasis	Ascites	CCLE
SRR8615398	CVCL_0397	LS180	31	2.02089	43	12.8105	16	Colon/Colorectal Cancer	Primary	Colon	CCLE
SRR8615392	CVCL_1386	LS513	32	2.13446	46	12.0489	15	Colon/Colorectal Cancer	Primary	Large Intestine	CCLE
SRR8616141	CVCL_1980	CL-34	33	1.87397	40	14.9317	23	Colon/Colorectal Cancer	Primary	Colon	CCLE
SRR8616140	CVCL_1979	CL-14	34	1.4951	18	30.0185	46	Colon/Colorectal Cancer	NA	Large Intestine	CCLE
SRR8616033	CVCL_1294	HT-55	35	2.12227	45	13.3503	19	Colon/Colorectal Cancer	Primary	Large Intestine	CCLE
SRR8615251	CVCL_2873	CCK-81	36	2.42249	53	11.1614	12	Colon/Colorectal Cancer	Metastasis	Large Intestine	CCLE
SRR8615593	CVCL_1648	RCM-1 [Human rectal adenocarcinoma]	37	1.4802	15	38.4806	51	Colon/Colorectal Cancer	Primary	Large Intestine	CCLE
SRR8616142	CVCL_1982	CL-40	38	1.63031	30	21.2755	36	Colon/Colorectal Cancer	Primary	Colon	CCLE
SRR8615399	CVCL_1383	LS123	39	1.49281	17	34.5769	50	Colon/Colorectal Cancer	Primary	Colon	CCLE
SRR8616139	CVCL_1978	CL-11	40	1.59625	28	22.8708	39	Colon/Colorectal Cancer	Primary	Colon	CCLE
SRR8615619	CVCL_5111	SNU-C4	41	2.22945	47	13.6404	20	Colon/Colorectal Cancer	NA	Large Intestine	CCLE
SRR8615854	CVCL_1729	SW837	42	1.5277	22	31.6876	47	Colon/Colorectal Cancer	Primary	Large Intestine	CCLE
SRR8616058	CVCL_0545	SW403	43	1.95926	42	16.8894	29	Colon/Colorectal Cancer	Primary	Colon	CCLE
SRR8615451	CVCL_2917	HCC-56	44	1.78915	38	17.8274	34	Colon/Colorectal Cancer	NA	Large Intestine	CCLE
SRR8615317	CVCL_5058	SNU-407	45	1.78752	37	22.6619	38	Colon/Colorectal Cancer	Metastasis	Soft Tissue	CCLE
SRR8615576	CVCL_5003	SNU-1040	46	2.35889	50	16.6751	26	Colon/Colorectal Cancer	NA	Colon	CCLE
SRR8615504	CVCL_1724	SW48	47	1.76293	36	25.6904	42	Colon/Colorectal Cancer	Primary	Colon	CCLE
SRR8615381	CVCL_2450	GP2d	48	2.49635	54	15.0811	24	Colon/Colorectal Cancer	Primary	Colon	CCLE
SRR8615856	CVCL_0632	SW948	49	2.24545	48	23.9737	41	Colon/Colorectal Cancer	Primary	Colon	CCLE
SRR8616022	CVCL_5098	SNU-81	50	1.70022	34	44.0221	56	Colon/Colorectal Cancer	NA	Colon	CCLE
SRR8615935	CVCL_5031	SNU-175	51	2.78709	56	22.008	37	Colon/Colorectal Cancer	Metastasis	Abdomen	CCLE
SRR8615875	CVCL_3088	OUMS-23	52	1.95203	41	45.2989	57	Colon/Colorectal Cancer	Metastasis	Pericardial Effusion	CCLE
SRR8615476	CVCL_1709	SNU-C2A	53	2.09019	44	43.0053	55	Colon/Colorectal Cancer	Primary	Large Intestine	CCLE
SRR8616146	CVCL_1989	COLO 320	54	2.39365	52	31.9265	49	Colon/Colorectal Cancer	Primary	Large Intestine	CCLE
SRR8615653	CVCL_5071	SNU-503	55	3.14509	57	28.3223	44	Colon/Colorectal Cancer	Metastasis	Abdomen	CCLE
SRR8615809	CVCL_1564	NCI-H508	56	2.52038	55	31.7106	48	Colon/Colorectal Cancer	Metastasis	Abdomen	CCLE
SRR8615792	CVCL_1129	COLO 678	57	2.38108	51	42.5363	54	Colon/Colorectal Cancer	Metastasis	Lymph Node	CCLE

## Sheet: ESCA
Supplementary Data 9. Cell line prioritization for TCGA cohorts based on PROGENy and CytoSig activity (ESCA).
Overall result				PROGENy-based		CytoSig-based		Cell line information
GEO-SRA/HPA ID	RRID	Cell line name	Overall rank	MSE	Rank	MSE	Rank	Primary disease	Primary/metastasis	Sample collection site	Data source
SRR8615222	CVCL_1763	TE-15	1	0.72636	2	17.8704	4	Esophageal Cancer	Primary	Oesophagus	CCLE
SRR8616038	CVCL_1352	KYSE-410	2	1.28383	9	15.2585	1	Esophageal Cancer	Primary	Oesophagus	CCLE
SRR8615470	CVCL_3337	TE-4	3	1.28631	10	16.433	2	Esophageal Cancer	NA	Lymph Node	CCLE
SRR8615228	CVCL_0471	OE33	4	1.04927	3	30.5449	10	Esophageal Cancer	Primary	Oesophagus	CCLE
SRR8615484	CVCL_8098	JH-EsoAd1	5	1.20107	6	23.8158	7	Esophageal Cancer	NA	Oesophagus	CCLE
SRR8615828	CVCL_1761	TE-11	6	1.22428	7	23.3477	6	Esophageal Cancer	Primary	Oesophagus	CCLE
SRR8616034	CVCL_1348	KYSE-150	7	1.11046	4	31.6251	13	Esophageal Cancer	Primary	Oesophagus	CCLE
SRR8616037	CVCL_1349	KYSE-180	8	1.2431	8	26.9518	9	Esophageal Cancer	Primary	Oesophagus	CCLE
SRR8615464	CVCL_1759	TE-1	9	1.44411	15	16.727	3	Esophageal Cancer	Primary	Oesophagus	CCLE
SRR8615827	CVCL_1760	TE-10	10	1.51929	16	21.1466	5	Esophageal Cancer	Primary	Oesophagus	CCLE
SRR8615834	CVCL_3336	TE-14	11	1.42536	14	24.6218	8	Esophageal Cancer	NA	Oesophagus	CCLE
SRR8615500	CVCL_1354	KYSE-510	12	1.30838	12	31.1449	11	Esophageal Cancer	Primary	Oesophagus	CCLE
SRR8615274	CVCL_1187	EC-GI-10	13	0.635461	1	42.3258	24	Esophageal Cancer	NA	Lymph Node	CCLE
SRR8615511	CVCL_1353	KYSE-450	14	1.30536	11	33.6063	17	Esophageal Cancer	Primary	Oesophagus	CCLE
SRR8615469	CVCL_1764	TE-5	15	1.15867	5	43.3943	25	Esophageal Cancer	NA	Oesophagus	CCLE
SRR8615227	CVCL_2661	OE21	16	1.35537	13	35.7232	18	Esophageal Cancer	Primary	Oesophagus	CCLE
SRR8616128	CVCL_1767	TE-9	17	1.53861	17	32.091	15	Esophageal Cancer	Metastasis	Pleural Effusion	CCLE
SRR8615467	CVCL_1765	TE-6	18	2.13459	22	31.476	12	Esophageal Cancer	NA	Oesophagus	CCLE
SRR8616035	CVCL_1347	KYSE-140	19	2.04783	21	31.8954	14	Esophageal Cancer	Primary	Oesophagus	CCLE
HPA_9+SRR8615226	CVCL_1622	OE19	20	1.78538	20	40.0688	21	Esophageal Cancer	Primary	Oesophagus	HPA+CCLE
SRR8615481	CVCL_1355	KYSE-520	21	2.39496	25	32.108	16	Esophageal Cancer	Primary	Oesophagus	CCLE
SRR8615727	CVCL_3174	T.T	22	2.23191	24	37.7467	19	Esophageal Cancer	Metastasis	Bone	CCLE
SRR8616039	CVCL_1351	KYSE-30	23	1.56606	18	60.7751	27	Esophageal Cancer	Primary	Oesophagus	CCLE
SRR8615991	CVCL_1131	COLO 680N	24	1.71348	19	51.1936	26	Esophageal Cancer	NA	Oesophagus	CCLE
SRR8615482	CVCL_1356	KYSE-70	25	2.15255	23	40.7694	23	Esophageal Cancer	Primary	Oesophagus	CCLE
SRR8616036	CVCL_1350	KYSE-270	26	2.99989	27	39.8213	20	Esophageal Cancer	Primary	Oesophagus	CCLE
SRR8615390	CVCL_1766	TE-8	27	2.57362	26	40.5913	22	Esophageal Cancer	NA	Oesophagus	CCLE

## Sheet: GBM
Supplementary Data 9. Cell line prioritization for TCGA cohorts based on PROGENy and CytoSig activity (GBM).
Overall result				PROGENy-based		CytoSig-based		Cell line information
GEO-SRA/HPA ID	RRID	Cell line name	Overall rank	MSE	Rank	MSE	Rank	Primary disease	Primary/metastasis	Sample collection site	Data source
SRR8615545	CVCL_3960	LN-443	1	0.578128	1	8.6322	5	Brain Cancer	NA	Central Nervous System	CCLE
SRR8615403	CVCL_3958	LN-319	2	1.19739	8	7.84467	1	Brain Cancer	NA	Central Nervous System	CCLE
SRR8615400	CVCL_3955	LN-340	3	1.14725	7	8.10965	3	Brain Cancer	NA	Central Nervous System	CCLE
SRR8615838	CVCL_0392	LN-18	4	0.62629	2	13.4285	15	Brain Cancer	Primary	Central Nervous System	CCLE
SRR8615688	CVCL_0633	U-118MG	5	1.29185	13	9.09795	7	Brain Cancer	Primary	Central Nervous System	CCLE
SRR8615384	CVCL_1231	GI-1	6	1.22883	12	9.74673	9	Brain Cancer	Primary	Central Nervous System	CCLE
SRR8615548	CVCL_0394	LN-308	7	1.49292	24	8.01611	2	Brain Cancer	NA	Central Nervous System	CCLE
SRR8616173	CVCL_1798	42-MG-BA	8	1.22026	11	13.8168	16	Brain Cancer	Primary	Central Nervous System	CCLE
SRR8615835	CVCL_3957	LN-235	9	1.19755	9	14.5307	19	Brain Cancer	NA	Central Nervous System	CCLE
SRR8615544	CVCL_3959	LN-428	10	1.21848	10	14.6162	20	Brain Cancer	NA	Central Nervous System	CCLE
SRR8615546	CVCL_3962	LN-464	11	1.4271	20	11.5914	12	Brain Cancer	NA	Central Nervous System	CCLE
SRR8616030	CVCL_5087	SNU-738	12	1.00584	5	17.1796	29	Brain Cancer	NA	Central Nervous System	CCLE
SRR8618312	CVCL_1796	YKG-1	13	1.54343	27	11.5102	11	Brain Cancer	Primary	Central Nervous System	CCLE
SRR8615732	CVCL_1227	GB-1	14	1.69522	37	9.00008	6	Brain Cancer	Primary	Central Nervous System	CCLE
SRR8615656	CVCL_5064	SNU-466	15	0.848688	3	21.0292	45	Brain Cancer	NA	Central Nervous System	CCLE
SRR8615648	CVCL_0131	A-172	16	1.34601	15	18.7099	34	Brain Cancer	Primary	Central Nervous System	CCLE
SRR8615752	CVCL_1688	SF126	17	1.394	19	17.4084	30	Brain Cancer	Primary	Central Nervous System	CCLE
HPA_3	CVCL_0020	U-138MG	18	1.55106	28	14.7913	21	Brain Cancer	NA	central_nervous_system	HPA
HPA_2+SRR8615690	CVCL_0021	U-251MG	19	1.68028	36	12.5903	13	Brain Cancer	Primary	Central Nervous System	HPA+CCLE
SRR8615836	CVCL_0393	LN-229	20	1.77289	42	9.295	8	Brain Cancer	Primary	Central Nervous System	CCLE
SRR8615491	CVCL_5779	IOMM-Lee	21	0.85318	4	22.0873	47	Brain Cancer	NA	Central Nervous System	CCLE
SRR8615567	CVCL_1722	SW1783	22	1.53083	25	16.62	27	Brain Cancer	Primary	Central Nervous System	CCLE
SRR8615689	CVCL_A758	U-178MG	23	1.70953	38	14.1364	17	Brain Cancer	NA	Central Nervous System	CCLE
SRR8616073	CVCL_1343	KS-1 [Human glioblastoma]	24	1.8384	45	10.518	10	Brain Cancer	Primary	Central Nervous System	CCLE
HPA_1+SRR8615723	CVCL_0022	U-87MG ATCC	25	1.46625	23	18.4232	33	Brain Cancer	Primary	Central Nervous System	HPA+CCLE
SRR8615960	CVCL_0018	D341 Med	26	1.36458	17	19.6817	40	Brain Cancer	NA	Central Nervous System	CCLE
SRR8615957	CVCL_1155	D283 Med	27	1.29916	14	20.4505	44	Brain Cancer	Metastasis	Abdomen	CCLE
SRR8615745	CVCL_1690	SF295	28	1.85062	46	12.9374	14	Brain Cancer	Primary	Central Nervous System	CCLE
SRR8615703	CVCL_0378	KNS-42	29	2.10315	56	8.51419	4	Brain Cancer	Primary	Central Nervous System	CCLE
SRR8615872	CVCL_3956	LN-382	30	1.38184	18	20.4264	43	Brain Cancer	NA	Central Nervous System	CCLE
SRR8615693	CVCL_4773	U-343MGa	31	1.14588	6	24.3351	57	Brain Cancer	NA	Central Nervous System	CCLE
SRR8615830	CVCL_0556	T98G	32	1.62143	32	18.1371	32	Brain Cancer	Primary	Central Nervous System	CCLE
SRR8615382	CVCL_2050	GOS-3	33	1.75565	41	15.9666	24	Brain Cancer	Primary	Central Nervous System	CCLE
SRR8615761	CVCL_0401	M059K	34	1.74047	40	16.1986	26	Brain Cancer	Primary	Central Nervous System	CCLE
SRR8615837	CVCL_3954	LN-215	35	1.35197	16	22.9434	51	Brain Cancer	NA	Central Nervous System	CCLE
SRR8615248	CVCL_1118	CCF-STTG1	36	1.57977	30	19.3688	38	Brain Cancer	Primary	Central Nervous System	CCLE
SRR8616026	CVCL_5080	SNU-626	37	1.87318	47	15.5631	23	Brain Cancer	NA	Central Nervous System	CCLE
SRR8615649	CVCL_8481	A-1207	38	2.00278	51	15.0169	22	Brain Cancer	NA	Central Nervous System	CCLE
SRR8615746	CVCL_1689	SF268	39	1.45488	22	23.0108	52	Brain Cancer	Primary	Central Nervous System	CCLE
SRR8616089	CVCL_6735	TM-31	40	1.96772	49	16.1689	25	Brain Cancer	NA	Central Nervous System	CCLE
SRR8615410	CVCL_1070	AM-38	41	2.33973	61	14.4467	18	Brain Cancer	Primary	Central Nervous System	CCLE
SRR8615702	CVCL_2798	KNS-60	42	1.67051	34	22.8379	50	Brain Cancer	Primary	Central Nervous System	CCLE
SRR8615953	CVCL_1169	DBTRG-05MG	43	1.94134	48	18.9278	36	Brain Cancer	Primary	Central Nervous System	CCLE
SRR8615388	CVCL_1239	H4	44	1.55944	29	24.2222	56	Brain Cancer	Primary	Central Nervous System	CCLE
SRR8615708	CVCL_2799	KNS-81	45	1.81023	44	19.844	41	Brain Cancer	Primary	Central Nervous System	CCLE
SRR8615652	CVCL_5069	SNU-489	46	1.44152	21	32.5943	65	Brain Cancer	NA	Central Nervous System	CCLE
SRR8615566	CVCL_5010	SNU-1105	47	1.63413	33	23.1257	53	Brain Cancer	Primary	Central Nervous System	CCLE
SRR8615748	CVCL_1691	SF539	48	1.54343	26	26.733	61	Brain Cancer	Primary	Central Nervous System	CCLE
SRR8615714	CVCL_1323	KALS-1	49	1.58299	31	24.7686	58	Brain Cancer	Primary	Central Nervous System	CCLE
SRR8615249	CVCL_1117	CAS-1	50	2.0763	54	18.7125	35	Brain Cancer	Primary	Central Nervous System	CCLE
SRR8615442	CVCL_1608	NMC-G1	51	2.20878	59	17.9564	31	Brain Cancer	Primary	Central Nervous System	CCLE
SRR8615647	CVCL_1052	8-MG-BA	52	1.79885	43	22.7977	49	Brain Cancer	Primary	Central Nervous System	CCLE
SRR8615925	CVCL_1715	SW1088	53	2.09826	55	19.0826	37	Brain Cancer	Primary	Central Nervous System	CCLE
SRR8615867	CVCL_1624	ONS-76	54	2.45453	64	16.629	28	Brain Cancer	Primary	Central Nervous System	CCLE
SRR8615784	CVCL_0844	Hs 683	55	2.03064	52	20.0326	42	Brain Cancer	Primary	Central Nervous System	CCLE
SRR8615930	CVCL_5033	SNU-201	56	1.67943	35	28.7892	63	Brain Cancer	Primary	Central Nervous System	CCLE
SRR8615962	CVCL_1167	Daoy	57	2.4125	63	19.5308	39	Brain Cancer	Primary	Central Nervous System	CCLE
SRR8615852	CVCL_1706	SNB-75	58	1.71108	39	30.2597	64	Brain Cancer	Primary	Central Nervous System	CCLE
SRR8616082	CVCL_5723	CH-157MN	59	2.12628	58	22.4237	48	Brain Cancer	NA	Central Nervous System	CCLE
SRR8615383	CVCL_1233	GMS-10	60	1.99104	50	26.6501	60	Brain Cancer	Primary	Central Nervous System	CCLE
SRR8615911	CVCL_2971	KG-1-C	61	2.48969	65	21.7465	46	Brain Cancer	Primary	Central Nervous System	CCLE
SRR8616008	CVCL_1173	DK-MG	62	2.11513	57	23.2402	55	Brain Cancer	Primary	Central Nervous System	CCLE
SRR8615751	CVCL_V613	SF172	63	2.03589	53	27.378	62	Brain Cancer	NA	Central Nervous System	CCLE
SRR8618313	CVCL_1795	YH-13	64	2.36263	62	23.2222	54	Brain Cancer	Primary	Central Nervous System	CCLE
HPA_5+SRR8615742	CVCL_1226	GaMG	65	2.28598	60	25.7054	59	Brain Cancer	Primary	Central Nervous System	HPA+CCLE

## Sheet: HNSC
Supplementary Data 9. Cell line prioritization for TCGA cohorts based on PROGENy and CytoSig activity (HNSC).
Overall result				PROGENy-based		CytoSig-based		Cell line information
GEO-SRA/HPA ID	RRID	Cell line name	Overall rank	MSE	Rank	MSE	Rank	Primary disease	Primary/metastasis	Sample collection site	Data source
SRR8616097	CVCL_1682	SCC-25	1	0.235585	3	16.109	6	Head and Neck Cancer	Primary	Upper Aerodigestive Tract	CCLE
SRR8616098	CVCL_1684	SCC-4	2	0.200985	2	20.9345	9	Head and Neck Cancer	Primary	Upper Aerodigestive Tract	CCLE
SRR8615305	CVCL_2681	PE/CA-PJ49	3	0.249644	4	17.4773	7	Head and Neck Cancer	Primary	Upper Aerodigestive Tract	CCLE
SRR8616040	CVCL_1287	HSC-2	4	0.197475	1	23.024	12	Head and Neck Cancer	Metastasis	Upper Aerodigestive Tract	CCLE
SRR8618308	CVCL_8930	YD-15	5	0.406669	10	14.374	5	Head and Neck Cancer	NA	Salivary Gland	CCLE
SRR8615299	CVCL_2679	PE/CA-PJ34 (clone C12)	6	0.419348	11	13.5644	4	Head and Neck Cancer	Primary	Upper Aerodigestive Tract	CCLE
SRR8618311	CVCL_L083	YD-38	7	0.455875	13	12.7246	3	Head and Neck Cancer	NA	Upper Aerodigestive Tract	CCLE
SRR8616007	CVCL_1171	Detroit 562	8	0.459283	14	11.2026	2	Head and Neck Cancer	Metastasis	Pleural Effusion	CCLE
SRR8615298	CVCL_2680	PE/CA-PJ41 (clone D2)	9	0.375779	8	21.2622	10	Head and Neck Cancer	Primary	Upper Aerodigestive Tract	CCLE
SRR8616041	CVCL_1288	HSC-3	10	0.775642	21	10.283	1	Head and Neck Cancer	Metastasis	Upper Aerodigestive Tract	CCLE
SRR8615936	CVCL_5017	SNU-1214	11	0.450442	12	21.8313	11	Head and Neck Cancer	NA	Upper Aerodigestive Tract	CCLE
SRR8615477	CVCL_5105	SNU-899	12	0.324266	6	30.3876	19	Head and Neck Cancer	Primary	Upper Aerodigestive Tract	CCLE
SRR8618309	CVCL_8929	YD-10B	13	0.476976	15	23.2705	13	Head and Neck Cancer	NA	Upper Aerodigestive Tract	CCLE
SRR8616100	CVCL_1681	SCC-15	14	0.356905	7	40.816	24	Head and Neck Cancer	NA	Upper Aerodigestive Tract	CCLE
SRR8616116	CVCL_2314	BICR 6	15	0.564979	17	27.5438	15	Head and Neck Cancer	Primary	Upper Aerodigestive Tract	CCLE
SRR8616117	CVCL_2313	BICR 56	16	0.315471	5	45.9442	29	Head and Neck Cancer	Primary	Upper Aerodigestive Tract	CCLE
SRR8616018	CVCL_1060	A-253	17	1.00268	27	20.4524	8	Head and Neck Cancer	Primary	Upper Aerodigestive Tract	CCLE
SRR8615777	CVCL_1086	BHY	18	0.3828	9	44.5512	28	Head and Neck Cancer	Primary	Upper Aerodigestive Tract	CCLE
SRR8616121	CVCL_2308	BICR 16	19	0.863162	23	24.1195	14	Head and Neck Cancer	Primary	Upper Aerodigestive Tract	CCLE
SRR8616095	CVCL_1685	SCC-9	20	0.502129	16	39.4897	22	Head and Neck Cancer	Primary	Upper Aerodigestive Tract	CCLE
SRR8615267	CVCL_1107	CAL-27	21	0.84429	22	38.5736	21	Head and Neck Cancer	Primary	Upper Aerodigestive Tract	CCLE
SRR8616123	CVCL_2310	BICR 22	22	0.609378	19	41.0426	25	Head and Neck Cancer	Metastasis	Lymph Node	CCLE
SRR8615575	CVCL_L085	SNU-1041	23	1.08176	28	30.287	18	Head and Neck Cancer	NA	Upper Aerodigestive Tract	CCLE
SRR8615657	CVCL_5063	SNU-46	24	1.45812	31	28.954	16	Head and Neck Cancer	NA	Upper Aerodigestive Tract	CCLE
SRR8615670	CVCL_2678	PE/CA-PJ15	25	0.957521	25	40.1637	23	Head and Neck Cancer	Primary	Upper Aerodigestive Tract	CCLE
SRR8615570	CVCL_5005	SNU-1066	26	0.606398	18	55.2504	31	Head and Neck Cancer	NA	Upper Aerodigestive Tract	CCLE
SRR8615525	CVCL_5006	SNU-1076	27	0.76585	20	55.2403	30	Head and Neck Cancer	NA	Upper Aerodigestive Tract	CCLE
SRR8616122	CVCL_2312	BICR 31	28	0.887363	24	42.1137	26	Head and Neck Cancer	Primary	Upper Aerodigestive Tract	CCLE
SRR8616120	CVCL_2309	BICR 18	29	1.84794	33	30.0434	17	Head and Neck Cancer	Metastasis	Lymph Node	CCLE
SRR8616215	CVCL_1218	FaDu	30	1.58007	32	31.4432	20	Head and Neck Cancer	Primary	Upper Aerodigestive Tract	CCLE
SRR8615265	CVCL_1108	CAL-33	31	1.11334	29	42.6252	27	Head and Neck Cancer	Primary	Upper Aerodigestive Tract	CCLE
SRR8618310	CVCL_L079	YD-8	32	0.989903	26	58.4501	32	Head and Neck Cancer	NA	Upper Aerodigestive Tract	CCLE
SRR8616042	CVCL_1289	HSC-4	33	1.19146	30	67.4075	33	Head and Neck Cancer	Metastasis	Upper Aerodigestive Tract	CCLE

## Sheet: KICH
Supplementary Data 9. Cell line prioritization for TCGA cohorts based on PROGENy and CytoSig activity (KICH).
Overall result				PROGENy-based		CytoSig-based		Cell line information
GEO-SRA/HPA ID	RRID	Cell line name	Overall rank	MSE	Rank	MSE	Rank	Primary disease	Primary/metastasis	Sample collection site	Data source
SRR8618315	CVCL_1791	VMRC-RCZ	1	1.48772	2	15.8616	6	Kidney Cancer	Primary	Kidney	CCLE
SRR8618317	CVCL_1790	VMRC-RCW	2	1.73054	3	15.3528	5	Kidney Cancer	Primary	Kidney	CCLE
SRR8616015	CVCL_1056	A-498	3	2.08321	6	14.2787	2	Kidney Cancer	Primary	Kidney	CCLE
SRR8615355	CVCL_2986	KMRC-20	4	2.14064	7	11.7718	1	Kidney Cancer	Primary	Kidney	CCLE
SRR8616013	CVCL_1065	A-704	5	1.92483	4	17.7863	10	Kidney Cancer	Primary	Kidney	CCLE
SRR8615740	CVCL_1221	G-402	6	1.15982	1	21.0957	14	Kidney Cancer	Primary	Kidney	CCLE
SRR8615271	CVCL_0235	Caki-2	7	2.27067	12	14.6015	3	Kidney Cancer	Primary	Kidney	CCLE
SRR8615720	CVCL_5953	TUHR14TKB	8	2.19835	9	16.2563	7	Kidney Cancer	Primary	Kidney	CCLE
SRR8615865	CVCL_V610	SLR24	9	2.2222	11	16.8409	8	Kidney Cancer	Primary	Kidney	CCLE
SRR8615863	CVCL_V607	SLR21	10	2.33431	17	14.8416	4	Kidney Cancer	Metastasis	Kidney	CCLE
SRR8615356	CVCL_2984	KMRC-2	11	2.16814	8	22.7547	16	Kidney Cancer	Primary	Kidney	CCLE
SRR8615860	CVCL_V605	SK-RC-20	12	2.20016	10	23.7426	19	Kidney Cancer	NA	Kidney	CCLE
SRR8615312	CVCL_5054	SNU-349	13	2.03802	5	31.9577	27	Kidney Cancer	Primary	Kidney	CCLE
SRR8615769	CVCL_1084	BFTC-909	14	2.31906	14	23.1711	18	Kidney Cancer	Primary	Kidney	CCLE
SRR8615315	CVCL_1111	CAL-54	15	2.37204	20	20.0309	13	Kidney Cancer	Metastasis	Pleural Effusion	CCLE
SRR8615272	CVCL_0234	Caki-1	16	2.5519	24	17.3314	9	Kidney Cancer	Metastasis	Skin	CCLE
SRR8615405	CVCL_1067	ACHN	17	2.61704	25	18.9713	11	Kidney Cancer	Metastasis	Pleural Effusion	CCLE
SRR8615643	CVCL_1050	769-P	18	2.28136	13	28.2738	25	Kidney Cancer	Primary	Kidney	CCLE
SRR8615937	CVCL_8788	SNU-1272	19	2.35583	18	23.7651	20	Kidney Cancer	NA	Kidney	CCLE
SRR8615894	CVCL_5957	TUHR4TKB	20	2.33327	16	24.329	23	Kidney Cancer	Primary	Kidney	CCLE
SRR8615866	CVCL_V611	SLR25	21	2.50678	22	23.0598	17	Kidney Cancer	Metastasis	Kidney	CCLE
SRR8615964	CVCL_1647	RCC10RGB	22	2.33304	15	30.5138	26	Kidney Cancer	Primary	Kidney	CCLE
SRR8615851	CVCL_V612	SLR26	23	2.64703	26	21.1722	15	Kidney Cancer	Primary	Kidney	CCLE
SRR8615332	CVCL_B076	UOK101	24	2.68377	29	18.9847	12	Kidney Cancer	NA	Kidney	CCLE
SRR8615878	CVCL_1626	OS-RC-2	25	2.54178	23	27.6364	24	Kidney Cancer	Primary	Kidney	CCLE
SRR8615642	CVCL_1051	786-O	26	2.35831	19	38.7985	30	Kidney Cancer	Primary	Kidney	CCLE
SRR8615333	CVCL_1911	UO-31	27	2.66259	27	24.2528	22	Kidney Cancer	NA	Kidney	CCLE
SRR8615864	CVCL_V609	SLR23	28	2.693	30	24.0838	21	Kidney Cancer	Metastasis	Kidney	CCLE
SRR8615353	CVCL_2985	KMRC-3	29	2.39297	21	39.9754	31	Kidney Cancer	Primary	Kidney	CCLE
SRR8615721	CVCL_5952	TUHR10TKB	30	2.67127	28	35.7328	28	Kidney Cancer	Primary	Kidney	CCLE
SRR8615902	CVCL_2983	KMRC-1	31	2.74435	31	36.5767	29	Kidney Cancer	Primary	Kidney	CCLE

## Sheet: KIRC
Supplementary Data 9. Cell line prioritization for TCGA cohorts based on PROGENy and CytoSig activity (KIRC).
Overall result				PROGENy-based		CytoSig-based		Cell line information
GEO-SRA/HPA ID	RRID	Cell line name	Overall rank	MSE	Rank	MSE	Rank	Primary disease	Primary/metastasis	Sample collection site	Data source
SRR8618315	CVCL_1791	VMRC-RCZ	1	0.814655	1	11.7489	4	Kidney Cancer	Primary	Kidney	CCLE
SRR8618317	CVCL_1790	VMRC-RCW	2	0.86577	3	8.59464	3	Kidney Cancer	Primary	Kidney	CCLE
SRR8615863	CVCL_V607	SLR21	3	1.36633	7	4.73801	1	Kidney Cancer	Metastasis	Kidney	CCLE
SRR8616015	CVCL_1056	A-498	4	1.31156	5	18.3993	9	Kidney Cancer	Primary	Kidney	CCLE
SRR8615894	CVCL_5957	TUHR4TKB	5	1.43191	9	13.9675	6	Kidney Cancer	Primary	Kidney	CCLE
SRR8615720	CVCL_5953	TUHR14TKB	6	1.49934	13	8.19049	2	Kidney Cancer	Primary	Kidney	CCLE
SRR8616013	CVCL_1065	A-704	7	0.824172	2	21.6774	14	Kidney Cancer	Primary	Kidney	CCLE
SRR8615964	CVCL_1647	RCC10RGB	8	1.35968	6	19.7862	10	Kidney Cancer	Primary	Kidney	CCLE
SRR8615355	CVCL_2986	KMRC-20	9	1.43377	10	16.5864	7	Kidney Cancer	Primary	Kidney	CCLE
SRR8615312	CVCL_5054	SNU-349	10	0.96877	4	22.8465	18	Kidney Cancer	Primary	Kidney	CCLE
SRR8615937	CVCL_8788	SNU-1272	11	1.48135	12	21.0574	12	Kidney Cancer	NA	Kidney	CCLE
SRR8615865	CVCL_V610	SLR24	12	1.54268	14	20.1693	11	Kidney Cancer	Primary	Kidney	CCLE
SRR8615353	CVCL_2985	KMRC-3	13	1.62079	15	21.9569	16	Kidney Cancer	Primary	Kidney	CCLE
SRR8615356	CVCL_2984	KMRC-2	14	1.42099	8	29.1239	24	Kidney Cancer	Primary	Kidney	CCLE
SRR8615333	CVCL_1911	UO-31	15	2.10591	25	18.3719	8	Kidney Cancer	NA	Kidney	CCLE
SRR8615271	CVCL_0235	Caki-2	16	1.47146	11	24.5206	23	Kidney Cancer	Primary	Kidney	CCLE
SRR8615315	CVCL_1111	CAL-54	17	2.22381	29	12.6705	5	Kidney Cancer	Metastasis	Pleural Effusion	CCLE
SRR8615860	CVCL_V605	SK-RC-20	18	1.67294	18	22.5253	17	Kidney Cancer	NA	Kidney	CCLE
SRR8615878	CVCL_1626	OS-RC-2	19	1.64867	17	23.4639	21	Kidney Cancer	Primary	Kidney	CCLE
SRR8615272	CVCL_0234	Caki-1	20	1.73758	20	23.3518	19	Kidney Cancer	Metastasis	Skin	CCLE
SRR8615332	CVCL_B076	UOK101	21	2.03836	24	21.9461	15	Kidney Cancer	NA	Kidney	CCLE
SRR8615769	CVCL_1084	BFTC-909	22	1.72302	19	23.6219	22	Kidney Cancer	Primary	Kidney	CCLE
SRR8615851	CVCL_V612	SLR26	23	2.24485	30	21.0661	13	Kidney Cancer	Primary	Kidney	CCLE
SRR8615740	CVCL_1221	G-402	24	1.62543	16	44.4649	30	Kidney Cancer	Primary	Kidney	CCLE
SRR8615866	CVCL_V611	SLR25	25	1.86107	21	31.3671	27	Kidney Cancer	Metastasis	Kidney	CCLE
SRR8615721	CVCL_5952	TUHR10TKB	26	2.01646	23	31.0804	26	Kidney Cancer	Primary	Kidney	CCLE
SRR8615864	CVCL_V609	SLR23	27	2.10851	26	30.2194	25	Kidney Cancer	Metastasis	Kidney	CCLE
SRR8615405	CVCL_1067	ACHN	28	2.32928	31	23.4202	20	Kidney Cancer	Metastasis	Pleural Effusion	CCLE
SRR8615642	CVCL_1051	786-O	29	2.00942	22	50.6772	31	Kidney Cancer	Primary	Kidney	CCLE
SRR8615902	CVCL_2983	KMRC-1	30	2.16186	27	42.5156	28	Kidney Cancer	Primary	Kidney	CCLE
SRR8615643	CVCL_1050	769-P	31	2.17685	28	42.8801	29	Kidney Cancer	Primary	Kidney	CCLE

[truncated: 15 more sheets: KIRP, LAML, LGG, LIHC, LUAD, LUSC, OV, PAAD, PRAD, READ, SARC, SKCM, STAD, THCA, UCEC]
