# Supplementary material for: Systematic transcriptional analysis of human cell lines for gene expression landscape and tumor representation
Source: Nat Commun. 2023 Sep 5;14:5417. doi: 10.1038/s41467-023-41132-w (PMC10480497; doi:10.1038/s41467-023-41132-w)
Supplement: Supplementary file 14 — Source Data [file 41467_2023_41132_MOESM14_ESM.xlsx]

## Sheet: 1b & S1
Cell line ID	RRID	Cell line name	Primary disease	Lineage	Sample collection site	Primary/Metastasis
SRR8615222	CVCL_1763	TE-15	Esophageal Cancer	Esophagus	Oesophagus	Primary
SRR8615223	CVCL_E332	OCI-My5	Myeloma	Plasma Cell	Haematopoietic And Lymphoid Tissue
SRR8615224	CVCL_E333	OCI-My7	Myeloma	Plasma Cell	Haematopoietic And Lymphoid Tissue
SRR8615225	CVCL_3084	OCUM-1	Gastric Cancer	Gastric	Stomach	Metastasis
SRR8615226	CVCL_1622	OE19	Esophageal Cancer	Esophagus	Oesophagus	Primary
SRR8615227	CVCL_2661	OE21	Esophageal Cancer	Esophagus	Oesophagus	Primary
SRR8615228	CVCL_0471	OE33	Esophageal Cancer	Esophagus	Oesophagus	Primary
SRR8615229	CVCL_IW56	OELE	Non-Cancerous	Ovary	Ovary
SRR8615230	CVCL_1882	ONCO-DG-1	Ovarian Cancer	Ovary	Ascites	Metastasis
SRR8615231	CVCL_1404	MES-SA	Sarcoma	Soft Tissue	Endometrium	Primary
SRR8615232	CVCL_1403	Mel JuSo	Skin Cancer	Skin	Skin	Primary
SRR8615233	CVCL_1402	Mel Ho	Skin Cancer	Skin	Skin	Primary
SRR8615234	CVCL_0425	MEG-01	Leukemia	Blood	Bone Marrow
SRR8615235	CVCL_2112	MFE-319	Endometrial/Uterine Cancer	Uterus	Endometrium
SRR8615236	CVCL_1406	MFE-296	Endometrial/Uterine Cancer	Uterus	Endometrium	Primary
SRR8615237	CVCL_1405	MFE-280	Endometrial/Uterine Cancer	Uterus	Endometrium	Primary
SRR8615238	CVCL_0445	MeWo	Skin Cancer	Skin	Lymph Node	Metastasis
SRR8615239	CVCL_1409	MHH-CALL-2	Leukemia	Blood	Haematopoietic And Lymphoid Tissue
SRR8615240	CVCL_0426	MG-63	Bone Cancer	Bone	Bone	Primary
SRR8615241	CVCL_1634	Panc 02.13	Pancreatic Cancer	Pancreas	Pancreas	Primary
SRR8615242	CVCL_1844	OCI-AML-3	Leukemia	Blood	Haematopoietic And Lymphoid Tissue	Primary
SRR8615243	CVCL_1614	OAW28	Ovarian Cancer	Ovary	Ascites	Metastasis
SRR8615244	CVCL_3082	NUGC-4	Gastric Cancer	Gastric	Lymph Node	Metastasis
SRR8615245	CVCL_1716	SW1271	Lung Cancer	Lung	Lung	Primary
SRR8615246	CVCL_0026	Capan-2	Pancreatic Cancer	Pancreas	Pancreas	Primary
SRR8615247	CVCL_0237	Capan-1	Pancreatic Cancer	Pancreas	Liver	Metastasis
SRR8615248	CVCL_1118	CCF-STTG1	Brain Cancer	Central Nervous System	Central Nervous System	Primary
SRR8615249	CVCL_1117	CAS-1	Brain Cancer	Central Nervous System	Central Nervous System	Primary
SRR8615250	CVCL_1119	CFPAC-1	Pancreatic Cancer	Pancreas	Liver	Metastasis
SRR8615251	CVCL_2873	CCK-81	Colon/Colorectal Cancer	Colorectal	Large Intestine	Metastasis
SRR8615252	CVCL_1521	NCI-H2073	Lung Cancer	Lung	Lung	Primary
SRR8615253	CVCL_1520	NCI-H2066	Lung Cancer	Lung	Lung	Primary
SRR8615254	CVCL_1518	NCI-H2052	Lung Cancer	Lung	Pleural Effusion	Metastasis
SRR8615255	CVCL_1517	NCI-H2030	Lung Cancer	Lung	Lymph Node	Metastasis
SRR8615256	CVCL_1516	NCI-H2029	Lung Cancer	Lung	Lymph Node	Metastasis
SRR8615257	CVCL_1515	NCI-H2023	Lung Cancer	Lung	Lymph Node	Metastasis
SRR8615258	CVCL_1514	NCI-H2009	Lung Cancer	Lung	Lymph Node	Metastasis
SRR8615259	CVCL_WS70	NCI-H2004RT	Rhabdoid	Soft Tissue	Soft Tissue
SRR8615260	CVCL_1511	NCI-H1975	Lung Cancer	Lung	Lung	Primary
SRR8615261	CVCL_1509	NCI-H196	Lung Cancer	Lung	Pleural Effusion	Metastasis
SRR8615262	CVCL_2149	OCI-M1	Leukemia	Blood	Haematopoietic And Lymphoid Tissue
SRR8615263	CVCL_8800	OCI-Ly3	Lymphoma	Lymphocyte	Bone Marrow	Primary
SRR8615264	CVCL_1110	CAL-51	Breast Cancer	Breast	Pleural Effusion	Metastasis
SRR8615265	CVCL_1108	CAL-33	Head and Neck Cancer	Upper Aerodigestive	Upper Aerodigestive Tract	Primary
SRR8615266	CVCL_1808	CAL-29	Bladder Cancer	Urinary Tract	Urinary Tract	Primary
SRR8615267	CVCL_1107	CAL-27	Head and Neck Cancer	Upper Aerodigestive	Upper Aerodigestive Tract	Primary
SRR8615268	CVCL_1106	CAL-148	Breast Cancer	Breast	Pleural Effusion	Metastasis
SRR8615269	CVCL_1105	CAL-12T	Lung Cancer	Lung	Lung	Primary
SRR8615270	CVCL_1104	CAL-120	Breast Cancer	Breast	Pleural Effusion	Metastasis
SRR8615271	CVCL_0235	Caki-2	Kidney Cancer	Kidney	Kidney	Primary
SRR8615272	CVCL_0234	Caki-1	Kidney Cancer	Kidney	Skin	Metastasis
SRR8615273	CVCL_1103	CADO-ES1	Bone Cancer	Bone	Pleural Effusion	Metastasis
SRR8615274	CVCL_1187	EC-GI-10	Esophageal Cancer	Esophagus	Lymph Node
SRR8615275	CVCL_0293	HEC-1-A	Endometrial/Uterine Cancer	Uterus	Endometrium	Primary
SRR8615276	CVCL_2925	HEC-151	Endometrial/Uterine Cancer	Uterus	Endometrium	Primary
SRR8615277	CVCL_2923	HEC-108	Endometrial/Uterine Cancer	Uterus	Endometrium	Primary
SRR8615278	CVCL_2067	HDQ-P1	Breast Cancer	Breast	Breast	Primary
SRR8615279	CVCL_1273	HD-MY-Z	Unknown	Unknown	Pleural Effusion
SRR8615280	CVCL_0009	HDLM-2	Lymphoma	Lymphocyte	Pleural Effusion
SRR8615281	CVCL_0292	HCT 15	Colon/Colorectal Cancer	Colorectal	Large Intestine	Primary
SRR8615282	CVCL_0291	HCT 116	Colon/Colorectal Cancer	Colorectal	Large Intestine	Primary
SRR8615283	CVCL_5137	HCC95	Lung Cancer	Lung	Pleural Effusion	Metastasis
SRR8615284	CVCL_2063	HCC827	Lung Cancer	Lung	Lung	Primary
SRR8615285	CVCL_2030	EJM	Myeloma	Plasma Cell	Ascites	Primary
SRR8615286	CVCL_1195	EKVX	Lung Cancer	Lung	Lung	Primary
SRR8615287	CVCL_1192	EFO-27	Ovarian Cancer	Ovary	Abdomen	Metastasis
SRR8615288	CVCL_1194	EHEB	Lymphoma	Lymphocyte	Haematopoietic And Lymphoid Tissue
SRR8615289	CVCL_0253	EFM-19	Breast Cancer	Breast	Pleural Effusion	Metastasis
SRR8615290	CVCL_0029	EFO-21	Ovarian Cancer	Ovary	Ascites	Metastasis
SRR8615291	CVCL_1191	EFE-184	Endometrial/Uterine Cancer	Uterus	Ascites	Metastasis
SRR8615292	CVCL_1812	EFM-192A	Breast Cancer	Breast	Pleural Effusion	Metastasis
SRR8615293	CVCL_1196	EM-2	Leukemia	Blood	Bone Marrow
SRR8615294	CVCL_2034	EN	Endometrial/Uterine Cancer	Uterus	Endometrium	Primary
SRR8615295	CVCL_6748	PK-45H	Pancreatic Cancer	Pancreas	Pancreas	Primary
SRR8615296	CVCL_4717	PK-1	Pancreatic Cancer	Pancreas	Liver	Metastasis
SRR8615297	CVCL_1183	DU4475	Breast Cancer	Breast	Skin	Metastasis
SRR8615298	CVCL_2680	PE/CA-PJ41 (clone D2)	Head and Neck Cancer	Upper Aerodigestive	Upper Aerodigestive Tract	Primary
SRR8615299	CVCL_2679	PE/CA-PJ34 (clone C12)	Head and Neck Cancer	Upper Aerodigestive	Upper Aerodigestive Tract	Primary
SRR8615300	CVCL_0105	DU145	Prostate Cancer	Prostate	Central Nervous System	Metastasis
SRR8615301	CVCL_B260	PC-9	Lung Cancer	Lung	Lung
SRR8615302	CVCL_3326	Pfeiffer	Lymphoma	Lymphocyte	Pleural Effusion	Metastasis
SRR8615303	CVCL_1641	PF-382	Leukemia	Blood	Pleural Effusion
SRR8615304	CVCL_1913	Peer	Leukemia	Blood	Haematopoietic And Lymphoid Tissue
SRR8615305	CVCL_2681	PE/CA-PJ49	Head and Neck Cancer	Upper Aerodigestive	Upper Aerodigestive Tract	Primary
SRR8615306	CVCL_5048	SNU-308	Gallbladder Cancer	Bile Duct	Biliary Tract
SRR8615307	CVCL_5044	SNU-283	Colon/Colorectal Cancer	Colorectal	Abdomen	Metastasis
SRR8615308	CVCL_5038	SNU-245	Bile Duct Cancer	Bile Duct	Biliary Tract
SRR8615309	CVCL_3946	SNU-216	Gastric Cancer	Gastric	Lymph Node	Metastasis
SRR8615310	CVCL_0077	SNU-398	Liver Cancer	Liver	Liver	Primary
SRR8615311	CVCL_0250	SNU-387	Liver Cancer	Liver	Liver	Primary
SRR8615312	CVCL_5054	SNU-349	Kidney Cancer	Kidney	Kidney	Primary
SRR8615313	CVCL_5051	SNU-324	Pancreatic Cancer	Pancreas	Pancreas
SRR8615314	CVCL_0091	NALM-1	Leukemia	Blood	Haematopoietic And Lymphoid Tissue
SRR8615315	CVCL_1111	CAL-54	Kidney Cancer	Kidney	Pleural Effusion	Metastasis
SRR8615316	CVCL_5059	SNU-410	Pancreatic Cancer	Pancreas	Liver	Metastasis
SRR8615317	CVCL_5058	SNU-407	Colon/Colorectal Cancer	Colorectal	Soft Tissue	Metastasis
SRR8615318	CVCL_1835	NALM-19	Leukemia	Blood	Haematopoietic And Lymphoid Tissue
SRR8615319	CVCL_0891	Hs 751.T	Non-Cancerous	Fibroblast	Fibroblast
SRR8615320	CVCL_0334	Hs 766T	Pancreatic Cancer	Pancreas	Lymph Node	Metastasis
SRR8615321	CVCL_0888	Hs 742.T	Non-Cancerous	Fibroblast	Fibroblast
SRR8615322	CVCL_0333	Hs 746.T	Gastric Cancer	Gastric	Soft Tissue	Metastasis
SRR8615323	CVCL_0933	Hs 822.T	Non-Cancerous	Fibroblast	Fibroblast	Primary
SRR8615324	CVCL_0938	Hs 834.T	Non-Cancerous	Fibroblast	Lymph Node	Metastasis
SRR8615325	CVCL_0928	Hs 819.T	Non-Cancerous	Fibroblast	Fibroblast
SRR8615326	CVCL_0932	Hs 821.T	Non-Cancerous	Fibroblast	Fibroblast	Primary
SRR8615327	CVCL_0941	Hs 839.T	Non-Cancerous	Fibroblast	Fibroblast
SRR8615328	CVCL_0942	Hs 840.T	Non-Cancerous	Fibroblast	Fibroblast
SRR8615329	CVCL_1455	NCI-H1105	Lung Cancer	Lung	Lymph Node	Metastasis
SRR8615330	CVCL_6950	SF767	Cervical Cancer	Cervix	Abdomen	Metastasis
SRR8615331	CVCL_1454	NCI-H1092	Lung Cancer	Lung	Bone Marrow	Metastasis
SRR8615332	CVCL_B076	UOK101	Kidney Cancer	Kidney	Kidney
SRR8615333	CVCL_1911	UO-31	Kidney Cancer	Kidney	Kidney
SRR8615334	CVCL_1783	UM-UC-3	Bladder Cancer	Urinary Tract	Urinary Tract	Primary
SRR8615335	CVCL_2743	UM-UC-1	Bladder Cancer	Urinary Tract	Lymph Node	Metastasis
SRR8615336	CVCL_2738	U-BLC1	Bladder Cancer	Urinary Tract	Urinary Tract	Primary
SRR8615337	CVCL_1782	UACC-893	Breast Cancer	Breast	Breast	Primary
SRR8615338	CVCL_1781	UACC-812	Breast Cancer	Breast	Breast	Primary
SRR8615339	CVCL_1780	UACC-62	Skin Cancer	Skin	Skin
SRR8615340	CVCL_1779	UACC-257	Skin Cancer	Skin	Skin	Primary
SRR8615341	CVCL_1453	NCI-H1048	Lung Cancer	Lung	Pleural Effusion	Metastasis
SRR8615342	CVCL_3055	NCC-StC-K140	Gastric Cancer	Gastric	Stomach
SRR8615343	CVCL_0005	NB4	Leukemia	Blood	Bone Marrow	Primary
SRR8615344	CVCL_1440	NB1	Neuroblastoma	Peripheral Nervous System	Lymph Node	Metastasis
SRR8615345	CVCL_0067	Namalwa	Lymphoma	Lymphocyte	Haematopoietic And Lymphoid Tissue
SRR8615346	CVCL_0092	NALM-6	Leukemia	Blood	Haematopoietic And Lymphoid Tissue	Primary
SRR8615347	CVCL_2992	KMS-26	Myeloma	Plasma Cell	Pleural Effusion	Primary
SRR8615348	CVCL_2993	KMS-27	Myeloma	Plasma Cell	Haematopoietic And Lymphoid Tissue	Primary
SRR8615349	CVCL_2990	KMS-20	Myeloma	Plasma Cell	Bone Marrow	Primary
SRR8615350	CVCL_2991	KMS-21-BM	Myeloma	Plasma Cell	Haematopoietic And Lymphoid Tissue	Primary
SRR8615351	CVCL_1334	KMS-12-BM	Myeloma	Plasma Cell	Bone Marrow	Primary
SRR8615352	CVCL_A637	KMS-18	Myeloma	Plasma Cell	Haematopoietic And Lymphoid Tissue	Primary
SRR8615353	CVCL_2985	KMRC-3	Kidney Cancer	Kidney	Kidney	Primary
SRR8615354	CVCL_2989	KMS-11	Myeloma	Plasma Cell	Pleural Effusion	Primary
SRR8615355	CVCL_2986	KMRC-20	Kidney Cancer	Kidney	Kidney	Primary
SRR8615356	CVCL_2984	KMRC-2	Kidney Cancer	Kidney	Kidney	Primary
SRR8615357	CVCL_2092	Kelly	Neuroblastoma	Peripheral Nervous System	Autonomic Ganglia	Primary
SRR8615358	CVCL_3386	KE-97	Myeloma	Plasma Cell	Abdomen	Metastasis
SRR8615359	CVCL_1847	PaTu 8988t	Pancreatic Cancer	Pancreas	Liver	Metastasis
SRR8615360	CVCL_0590	Kasumi-2	Leukemia	Blood	Bone Marrow
SRR8615361	CVCL_0589	Kasumi-1	Leukemia	Blood	Haematopoietic And Lymphoid Tissue	Primary
SRR8615362	CVCL_0371	KATO III	Gastric Cancer	Gastric	Pleural Effusion	Metastasis
SRR8615363	CVCL_0614	Kasumi-6	Leukemia	Blood	Haematopoietic And Lymphoid Tissue	Primary
SRR8615364	CVCL_U757	KD [Human abdomen rhabdoid tumor]	Rhabdoid	Soft Tissue	Soft Tissue
SRR8615365	CVCL_2091	KCL-22	Leukemia	Blood	Pleural Effusion
SRR8615366	CVCL_3385	KE-39	Gastric Cancer	Gastric	Lymph Node	Metastasis
SRR8615367	CVCL_1327	KE-37	Leukemia	Blood	Haematopoietic And Lymphoid Tissue
SRR8615368	CVCL_1735	SU-DHL-5	Lymphoma	Lymphocyte	Lymph Node	Primary
SRR8615369	CVCL_2206	SU-DHL-6	Lymphoma	Lymphocyte	Ascites	Metastasis
SRR8615370	CVCL_1637	Panc 05.04	Pancreatic Cancer	Pancreas	Pancreas	Primary
SRR8615371	CVCL_1638	Panc 08.13	Pancreatic Cancer	Pancreas	Pancreas	Primary
SRR8615372	CVCL_1711	SR	Lymphoma	Lymphocyte	Pleural Effusion	Primary
SRR8615373	CVCL_1712	ST486	Lymphoma	Lymphocyte	Ascites
SRR8615374	CVCL_8000	STM91-01	Rhabdoid	Soft Tissue	Lung	Metastasis
SRR8615375	CVCL_3881	SU.86.86	Pancreatic Cancer	Pancreas	Liver	Metastasis
SRR8615376	CVCL_1889	SU-DHL-10	Lymphoma	Lymphocyte	Pleural Effusion	Metastasis
SRR8615377	CVCL_1639	Panc 10.05	Pancreatic Cancer	Pancreas	Pancreas	Primary
SRR8615378	CVCL_0539	SU-DHL-4	Lymphoma	Lymphocyte	Pleural Effusion	Metastasis
SRR8615379	CVCL_8876	GSS	Gastric Cancer	Gastric	Liver	Metastasis
SRR8615380	CVCL_1818	Granta-519	Lymphoma	Lymphocyte	Haematopoietic And Lymphoid Tissue	Primary
SRR8615381	CVCL_2450	GP2d	Colon/Colorectal Cancer	Colorectal	Colon	Primary
SRR8615382	CVCL_2050	GOS-3	Brain Cancer	Central Nervous System	Central Nervous System	Primary
SRR8615383	CVCL_1233	GMS-10	Brain Cancer	Central Nervous System	Central Nervous System	Primary
SRR8615384	CVCL_1231	GI-1	Brain Cancer	Central Nervous System	Central Nervous System	Primary
SRR8615385	CVCL_1230	GDM-1	Leukemia	Blood	Haematopoietic And Lymphoid Tissue
SRR8615386	CVCL_1229	GCT	Sarcoma	Soft Tissue	Soft Tissue	Metastasis
SRR8615387	CVCL_3840	Li-7	Liver Cancer	Liver	Liver
SRR8615388	CVCL_1239	H4	Brain Cancer	Central Nervous System	Central Nervous System	Primary
SRR8615389	CVCL_8877	GSU	Gastric Cancer	Gastric	Ascites	Metastasis
SRR8615390	CVCL_1766	TE-8	Esophageal Cancer	Esophagus	Oesophagus
SRR8615391	CVCL_3007	KYM-1	Rhabdoid	Soft Tissue	Soft Tissue	Primary
SRR8615392	CVCL_1386	LS513	Colon/Colorectal Cancer	Colorectal	Large Intestine	Primary
SRR8615393	CVCL_1385	LS411N	Colon/Colorectal Cancer	Colorectal	Large Intestine	Primary
SRR8615394	CVCL_3015	Lu-99	Lung Cancer	Lung	Pleura	Metastasis
SRR8615395	CVCL_1392	Lu-65	Lung Cancer	Lung	Lung	Primary
SRR8615396	CVCL_1382	LS1034	Colon/Colorectal Cancer	Colorectal	Large Intestine	Primary
SRR8615397	CVCL_0012	LP-1	Myeloma	Plasma Cell	Haematopoietic And Lymphoid Tissue	Primary
SRR8615398	CVCL_0397	LS180	Colon/Colorectal Cancer	Colorectal	Colon	Primary
SRR8615399	CVCL_1383	LS123	Colon/Colorectal Cancer	Colorectal	Colon	Primary
SRR8615400	CVCL_3955	LN-340	Brain Cancer	Central Nervous System	Central Nervous System
SRR8615401	CVCL_1394	LXF 289	Lung Cancer	Lung	Lung	Primary
SRR8615402	CVCL_2582	LUDLU-1	Lung Cancer	Lung	Lung	Primary
SRR8615403	CVCL_3958	LN-319	Brain Cancer	Central Nervous System	Central Nervous System
SRR8615404	CVCL_0139	AGS	Gastric Cancer	Gastric	Stomach	Primary
SRR8615405	CVCL_1067	ACHN	Kidney Cancer	Kidney	Pleural Effusion	Metastasis
SRR8615406	CVCL_5113	ACC-MESO-1	Lung Cancer	Lung	Pleura
SRR8615407	CVCL_1066	ABC-1	Lung Cancer	Lung	Pleural Effusion	Metastasis
SRR8615408	CVCL_1806	AMO1	Myeloma	Plasma Cell	Ascites	Primary
SRR8615409	CVCL_1071	AML-193	Leukemia	Blood	Haematopoietic And Lymphoid Tissue	Primary
SRR8615410	CVCL_1070	AM-38	Brain Cancer	Central Nervous System	Central Nervous System	Primary
SRR8615411	CVCL_1805	ALL-SIL	Leukemia	Blood	Haematopoietic And Lymphoid Tissue	Primary
SRR8615412	CVCL_0152	AsPC-1	Pancreatic Cancer	Pancreas	Ascites	Metastasis
SRR8615413	CVCL_0028	AN3-CA	Endometrial/Uterine Cancer	Uterus	Endometrium	Metastasis
SRR8615414	CVCL_0331	Hs 294T	Skin Cancer	Skin	Lymph Node	Metastasis
SRR8615415	CVCL_0715	Hs 281.T	Non-Cancerous	Fibroblast	Fibroblast
SRR8615416	CVCL_0711	Hs 274.T	Non-Cancerous	Fibroblast	Fibroblast
SRR8615417	CVCL_0707	Hs 255.T	Non-Cancerous	Fibroblast	Fibroblast
SRR8615418	CVCL_0819	Hs 606.T	Non-Cancerous	Fibroblast	Fibroblast
SRR8615419	CVCL_0814	Hs 600.T	Non-Cancerous	Fibroblast	Fibroblast	Primary
SRR8615420	CVCL_0332	Hs 578T	Breast Cancer	Breast	Breast	Primary
SRR8615421	CVCL_0726	Hs 343.T	Non-Cancerous	Fibroblast	Fibroblast
SRR8615422	CVCL_2409	COR-L24	Lung Cancer	Lung	Lymph Node	Metastasis
SRR8615423	CVCL_1140	COR-L279	Lung Cancer	Lung	Lymph Node	Metastasis
SRR8615424	CVCL_0825	Hs 616.T	Non-Cancerous	Fibroblast	Fibroblast
SRR8615425	CVCL_1139	COR-L23	Lung Cancer	Lung	Pleural Effusion	Metastasis
SRR8615426	CVCL_1141	COR-L88	Lung Cancer	Lung	Pleural Effusion	Metastasis
SRR8615427	CVCL_2418	COR-L95	Lung Cancer	Lung	Lung	Primary
SRR8615428	CVCL_2412	COR-L311	Lung Cancer	Lung	Lung	Primary
SRR8615429	CVCL_2415	COR-L47	Lung Cancer	Lung	Bone Marrow	Metastasis
SRR8615430	CVCL_1672	RVH-421	Skin Cancer	Skin	Central Nervous System	Metastasis
SRR8615431	CVCL_0036	RT-4	Bladder Cancer	Urinary Tract	Urinary Tract	Primary
SRR8615432	CVCL_1670	RT-112	Bladder Cancer	Urinary Tract	Urinary Tract	Primary
SRR8615433	CVCL_2182	RS-5	Non-Cancerous	Fibroblast	Fibroblast
SRR8615434	CVCL_0093	RS4;11	Leukemia	Blood	Bone Marrow	Primary
SRR8615435	CVCL_1667	RPMI-8402	Leukemia	Blood	Haematopoietic And Lymphoid Tissue
SRR8615436	CVCL_1635	Panc 03.27	Pancreatic Cancer	Pancreas	Pancreas	Primary
SRR8615437	CVCL_1666	RPMI-7951	Skin Cancer	Skin	Lymph Node	Metastasis
SRR8615438	CVCL_3158	RMUG-S	Ovarian Cancer	Ovary	Ovary	Primary
SRR8615439	CVCL_1662	RMG-I	Ovarian Cancer	Ovary	Ascites	Metastasis
SRR8615440	CVCL_1876	NU-DHL-1	Lymphoma	Lymphocyte	Lymph Node	Metastasis
SRR8615441	CVCL_1877	NU-DUL-1	Lymphoma	Lymphocyte	Central Nervous System
SRR8615442	CVCL_1608	NMC-G1	Brain Cancer	Central Nervous System	Central Nervous System	Primary
SRR8615443	CVCL_1609	NOMO-1	Leukemia	Blood	Bone Marrow	Primary
SRR8615444	CVCL_WS73	NHAHTDD	Non-Cancerous	Central Nervous System	Central Nervous System
SRR8615445	CVCL_0465	OVCAR-3	Ovarian Cancer	Ovary	Ascites	Metastasis
SRR8615446	CVCL_3043	NCO2	Leukemia	Blood	Haematopoietic And Lymphoid Tissue
SRR8615447	CVCL_1606	NH-6	Neuroblastoma	Peripheral Nervous System	Autonomic Ganglia	Metastasis
SRR8615448	CVCL_0538	SU-DHL-1	Lymphoma	Lymphocyte	Pleural Effusion
SRR8615449	CVCL_1611	NUGC-2	Gastric Cancer	Gastric	Lymph Node	Metastasis
SRR8615450	CVCL_1612	NUGC-3	Gastric Cancer	Gastric	Soft Tissue	Metastasis
SRR8615451	CVCL_2917	HCC-56	Colon/Colorectal Cancer	Colorectal	Large Intestine
SRR8615452	CVCL_1270	HCC70	Breast Cancer	Breast	Breast	Primary
SRR8615453	CVCL_5135	HCC461	Lung Cancer	Lung	Lung
SRR8615454	CVCL_5136	HCC515	Lung Cancer	Lung	Lung
SRR8615455	CVCL_1269	HCC4006	Lung Cancer	Lung	Pleural Effusion	Metastasis
SRR8615456	CVCL_2060	HCC44	Lung Cancer	Lung	Lung	Primary
SRR8615457	CVCL_2059	HCC366	Lung Cancer	Lung	Lung	Primary
SRR8615458	CVCL_1267	HCC38	Breast Cancer	Breast	Breast	Primary
SRR8615459	CVCL_0547	SW620	Colon/Colorectal Cancer	Colorectal	Lymph Node	Metastasis
SRR8615460	CVCL_2061	HCC78	Lung Cancer	Lung	Pleural Effusion	Metastasis
SRR8615461	CVCL_V622	HCC827 GR5	Lung Cancer	Lung	Lung	Primary
SRR8615462	CVCL_1587	NCI-H747	Colon/Colorectal Cancer	Colorectal	Large Intestine	Metastasis
SRR8615463	CVCL_1754	TE 441.T	Sarcoma	Soft Tissue	Soft Tissue
SRR8615464	CVCL_1759	TE-1	Esophageal Cancer	Esophagus	Oesophagus	Primary
SRR8615465	CVCL_1584	NCI-H727	Lung Cancer	Lung	Lung	Primary
SRR8615466	CVCL_5112	SNU-C5	Colon/Colorectal Cancer	Colorectal	Colon
SRR8615467	CVCL_1765	TE-6	Esophageal Cancer	Esophagus	Oesophagus
SRR8615468	CVCL_1755	TE 617.T	Sarcoma	Soft Tissue	Soft Tissue	Primary
SRR8615469	CVCL_1764	TE-5	Esophageal Cancer	Esophagus	Oesophagus
SRR8615470	CVCL_3337	TE-4	Esophageal Cancer	Esophagus	Lymph Node
SRR8615471	CVCL_5102	SNU-878	Liver Cancer	Liver	Liver	Primary
SRR8615472	CVCL_5103	SNU-886	Liver Cancer	Liver	Liver
SRR8615473	CVCL_5100	SNU-840	Ovarian Cancer	Ovary	Ovary	Primary
SRR8615474	CVCL_5101	SNU-869	Bile Duct Cancer	Bile Duct	Biliary Tract
SRR8615475	CVCL_1708	SNU-C1	Colon/Colorectal Cancer	Colorectal	Abdomen	Metastasis
SRR8615476	CVCL_1709	SNU-C2A	Colon/Colorectal Cancer	Colorectal	Large Intestine	Primary
SRR8615477	CVCL_5105	SNU-899	Head and Neck Cancer	Upper Aerodigestive	Upper Aerodigestive Tract	Primary
SRR8615478	CVCL_5096	SNU-8	Ovarian Cancer	Ovary	Ascites	Metastasis
SRR8615479	CVCL_2096	L-1236	Lymphoma	Lymphocyte	Haematopoietic And Lymphoid Tissue
SRR8615480	CVCL_8147	L3.3	Pancreatic Cancer	Pancreas	Lymph Node	Metastasis
SRR8615481	CVCL_1355	KYSE-520	Esophageal Cancer	Esophagus	Oesophagus	Primary
SRR8615482	CVCL_1356	KYSE-70	Esophageal Cancer	Esophagus	Oesophagus	Primary
SRR8615483	CVCL_2785	JHH-1	Liver Cancer	Liver	Liver	Primary
SRR8615484	CVCL_8098	JH-EsoAd1	Esophageal Cancer	Esophagus	Oesophagus
SRR8615485	CVCL_1357	L-363	Myeloma	Plasma Cell	Haematopoietic And Lymphoid Tissue	Primary
SRR8615486	CVCL_1361	L-428	Lymphoma	Lymphocyte	Pleural Effusion
SRR8615487	CVCL_1312	IST-Mes2	Lung Cancer	Lung	Pleural Effusion
SRR8615488	CVCL_1311	IST-Mes1	Lung Cancer	Lung	Pleural Effusion	Primary
SRR8615489	CVCL_1865	JeKo-1	Lymphoma	Lymphocyte	Haematopoietic And Lymphoid Tissue
SRR8615490	CVCL_0359	J82	Bladder Cancer	Urinary Tract	Urinary Tract	Primary
SRR8615491	CVCL_5779	IOMM-Lee	Brain Cancer	Central Nervous System	Central Nervous System
SRR8615492	CVCL_5209	INA-6	Myeloma	Plasma Cell	Pleural Effusion
SRR8615493	CVCL_6543	Ishikawa (Heraklio) 02 ER-	Endometrial/Uterine Cancer	Uterus	Endometrium	Primary
SRR8615494	CVCL_1307	IPC-298	Skin Cancer	Skin	Skin	Primary
SRR8615495	CVCL_1603	NCI-N87	Gastric Cancer	Gastric	Liver	Metastasis
SRR8615496	CVCL_2196	SKNO-1	Leukemia	Blood	Bone Marrow	Metastasis
SRR8615497	CVCL_0530	SK-N-MC	Bone Cancer	Bone	Bone	Metastasis
SRR8615498	CVCL_1600	NCI-H929	Myeloma	Plasma Cell	Pleural Effusion	Metastasis
SRR8615499	CVCL_0631	SK-NEP-1	Bone Cancer	Bone	Pleural Effusion	Metastasis
SRR8615500	CVCL_1354	KYSE-510	Esophageal Cancer	Esophagus	Oesophagus	Primary
SRR8615501	CVCL_0528	SK-N-BE(2)	Neuroblastoma	Peripheral Nervous System	Bone Marrow	Metastasis
SRR8615502	CVCL_1700	SK-N-AS	Neuroblastoma	Peripheral Nervous System	Bone Marrow	Metastasis
SRR8615503	CVCL_1699	SK-MM-2	Myeloma	Plasma Cell	Haematopoietic And Lymphoid Tissue	Primary
SRR8615504	CVCL_1724	SW48	Colon/Colorectal Cancer	Colorectal	Colon	Primary
SRR8615505	CVCL_0532	SK-OV-3	Ovarian Cancer	Ovary	Ascites	Metastasis
SRR8615506	CVCL_0531	SK-N-SH	Neuroblastoma	Peripheral Nervous System	Bone Marrow	Metastasis
SRR8615507	CVCL_0201	Caov-3	Ovarian Cancer	Ovary	Ovary	Primary
SRR8615508	CVCL_0202	Caov-4	Ovarian Cancer	Ovary	Ovary	Metastasis
SRR8615509	CVCL_1878	OCI-Ly19	Lymphoma	Lymphocyte	Bone Marrow	Primary
SRR8615510	CVCL_1620	OCI-AML-5	Leukemia	Blood	Haematopoietic And Lymphoid Tissue	Primary
SRR8615511	CVCL_1353	KYSE-450	Esophageal Cancer	Esophagus	Oesophagus	Primary
SRR8615512	CVCL_1619	OCI-AML-2	Leukemia	Blood	Haematopoietic And Lymphoid Tissue	Primary
SRR8615513	CVCL_1616	OC 314	Ovarian Cancer	Ovary	Ascites	Metastasis
SRR8615514	CVCL_1615	OAW42	Ovarian Cancer	Ovary	Ascites	Metastasis
SRR8615515	CVCL_0434	MKN45	Gastric Cancer	Gastric	Liver	Metastasis
SRR8615516	CVCL_2791	MKN74	Gastric Cancer	Gastric	Liver	Metastasis
SRR8615517	CVCL_1414	MJ	Lymphoma	Lymphocyte	Haematopoietic And Lymphoid Tissue
SRR8615518	CVCL_1415	MKN1	Gastric Cancer	Gastric	Lymph Node	Metastasis
SRR8615519	CVCL_0428	MIA PaCa-2	Pancreatic Cancer	Pancreas	Pancreas	Primary
SRR8615520	CVCL_1872	Mino	Lymphoma	Lymphocyte	Haematopoietic And Lymphoid Tissue
SRR8615521	CVCL_1411	MHH-ES-1	Bone Cancer	Bone	Ascites	Metastasis
SRR8615522	CVCL_1412	MHH-NB-11	Neuroblastoma	Peripheral Nervous System	Autonomic Ganglia	Metastasis
SRR8615523	CVCL_0089	MHH-CALL-3	Leukemia	Blood	Bone Marrow
SRR8615524	CVCL_1410	MHH-CALL-4	Leukemia	Blood	Haematopoietic And Lymphoid Tissue
SRR8615525	CVCL_5006	SNU-1076	Head and Neck Cancer	Upper Aerodigestive	Upper Aerodigestive Tract
SRR8615526	CVCL_1123	CHP-126	Neuroblastoma	Peripheral Nervous System	Autonomic Ganglia	Primary
SRR8615527	CVCL_1809	CAL-78	Bone Cancer	Bone	Soft Tissue
SRR8615528	CVCL_1114	CAL-85-1	Breast Cancer	Breast	Breast	Primary
SRR8615529	CVCL_0455	NCI-H292	Lung Cancer	Lung	Lymph Node	Metastasis
SRR8615530	CVCL_5160	NCI-H3122	Lung Cancer	Lung	Lung
SRR8615531	CVCL_0236	Calu-6	Lung Cancer	Lung	Pleural Effusion	Metastasis
SRR8615532	CVCL_1115	CAMA-1	Breast Cancer	Breast	Pleural Effusion	Metastasis
SRR8615533	CVCL_0608	Calu-1	Lung Cancer	Lung	Pleura	Metastasis
SRR8615534	CVCL_0609	Calu-3	Lung Cancer	Lung	Pleural Effusion	Metastasis
SRR8615535	CVCL_1551	NCI-H2405	Lung Cancer	Lung	Ascites	Metastasis
SRR8615536	CVCL_1552	NCI-H2444	Lung Cancer	Lung	Lung	Primary
SRR8615537	CVCL_1550	NCI-H2347	Lung Cancer	Lung	Lung	Primary
SRR8615538	CVCL_1547	NCI-H23	Lung Cancer	Lung	Lung	Primary
SRR8615539	CVCL_5159	NCI-H2887	Lung Cancer	Lung	Lung
SRR8615540	CVCL_1555	NCI-H28	Lung Cancer	Lung	Pleural Effusion	Metastasis
SRR8615541	CVCL_1553	NCI-H2452	Lung Cancer	Lung	Pleura	Metastasis
SRR8615542	CVCL_5158	NCI-H2882	Lung Cancer	Lung	Lung
SRR8615543	CVCL_5210	OPM-1	Myeloma	Plasma Cell	Haematopoietic And Lymphoid Tissue
SRR8615544	CVCL_3959	LN-428	Brain Cancer	Central Nervous System	Central Nervous System
SRR8615545	CVCL_3960	LN-443	Brain Cancer	Central Nervous System	Central Nervous System
SRR8615546	CVCL_3962	LN-464	Brain Cancer	Central Nervous System	Central Nervous System
SRR8615547	CVCL_1379	LNCaP clone FGC	Prostate Cancer	Prostate	Lymph Node	Metastasis
SRR8615548	CVCL_0394	LN-308	Brain Cancer	Central Nervous System	Central Nervous System
SRR8615549	CVCL_1380	Loucy	Leukemia	Blood	Haematopoietic And Lymphoid Tissue
SRR8615550	CVCL_2104	LOU-NH91	Lung Cancer	Lung	Lung	Primary
SRR8615551	CVCL_4658	JHUEM-7	Endometrial/Uterine Cancer	Uterus	Endometrium	Primary
SRR8615552	CVCL_4657	JHUEM-3	Endometrial/Uterine Cancer	Uterus	Endometrium
SRR8615553	CVCL_4656	JHUEM-2	Endometrial/Uterine Cancer	Uterus	Endometrium	Primary
SRR8615554	CVCL_4655	JHUEM-1	Endometrial/Uterine Cancer	Uterus	Endometrium	Primary
SRR8615555	CVCL_2080	JL-1	Lung Cancer	Lung	Pleura	Primary
SRR8615556	CVCL_2079	JK-1	Leukemia	Blood	Haematopoietic And Lymphoid Tissue
SRR8615557	CVCL_2078	JJN-3	Myeloma	Plasma Cell	Bone Marrow	Primary
SRR8615558	CVCL_2077	JIMT-1	Breast Cancer	Breast	Pleural Effusion	Metastasis
SRR8615559	CVCL_2081	JMSU-1	Bladder Cancer	Urinary Tract	Ascites	Metastasis
SRR8615560	CVCL_3532	JM-1	Leukemia	Blood	Haematopoietic And Lymphoid Tissue
SRR8615561	CVCL_1720	SW1573	Lung Cancer	Lung	Lung	Primary
SRR8615562	CVCL_1721	SW1710	Bladder Cancer	Urinary Tract	Urinary Tract	Primary
SRR8615563	CVCL_1717	SW1417	Colon/Colorectal Cancer	Colorectal	Colon	Primary
SRR8615564	CVCL_1718	SW1463	Colon/Colorectal Cancer	Colorectal	Large Intestine	Primary
SRR8615565	CVCL_5015	SNU-1196	Bile Duct Cancer	Bile Duct	Biliary Tract
SRR8615566	CVCL_5010	SNU-1105	Brain Cancer	Central Nervous System	Central Nervous System	Primary
SRR8615567	CVCL_1722	SW1783	Brain Cancer	Central Nervous System	Central Nervous System	Primary
SRR8615568	CVCL_1723	SW1990	Pancreatic Cancer	Pancreas	Spleen	Primary
SRR8615569	CVCL_1112	CAL-62	Thyroid Cancer	Thyroid	Pleural Effusion	Primary
SRR8615570	CVCL_5005	SNU-1066	Head and Neck Cancer	Upper Aerodigestive	Upper Aerodigestive Tract
SRR8615571	CVCL_5008	SNU-1079	Bile Duct Cancer	Bile Duct	Biliary Tract
SRR8615572	CVCL_5007	SNU-1077	Endometrial/Uterine Cancer	Uterus	Endometrium	Primary
SRR8615573	CVCL_5002	SNU-1033	Colon/Colorectal Cancer	Colorectal	Large Intestine	Primary
SRR8615574	CVCL_1707	SNG-M	Endometrial/Uterine Cancer	Uterus	Lymph Node	Metastasis
SRR8615575	CVCL_L085	SNU-1041	Head and Neck Cancer	Upper Aerodigestive	Upper Aerodigestive Tract
SRR8615576	CVCL_5003	SNU-1040	Colon/Colorectal Cancer	Colorectal	Colon
SRR8615577	CVCL_0418	MDA-MB-453	Breast Cancer	Breast	Pericardial Effusion	Metastasis
SRR8615578	CVCL_0419	MDA-MB-468	Breast Cancer	Breast	Pleural Effusion	Metastasis
SRR8615579	CVCL_4748	MDA-PCa-2b	Prostate Cancer	Prostate	Bone	Metastasis
SRR8615580	CVCL_2588	MDST8	Colon/Colorectal Cancer	Colorectal	Large Intestine
SRR8615581	CVCL_0620	MDA-MB-361	Breast Cancer	Breast	Central Nervous System	Metastasis
SRR8615582	CVCL_0621	MDA-MB-415	Breast Cancer	Breast	Pleural Effusion	Metastasis
SRR8615583	CVCL_0622	MDA-MB-435S	Skin Cancer	Skin	Skin	Metastasis
SRR8615584	CVCL_0623	MDA-MB-436	Breast Cancer	Breast	Pleural Effusion	Metastasis
SRR8615585	CVCL_2110	ME-1 [Human leukemia]	Leukemia	Blood	Haematopoietic And Lymphoid Tissue
SRR8615586	CVCL_1870	MEC-1	Leukemia	Blood	Haematopoietic And Lymphoid Tissue
SRR8615587	CVCL_1674	S-117	Sarcoma	Soft Tissue	Soft Tissue
SRR8615588	CVCL_2929	HEC-50B	Endometrial/Uterine Cancer	Uterus	Ascites	Metastasis
SRR8615589	CVCL_1470	NCI-H1435	Lung Cancer	Lung	Lung	Primary
SRR8615590	CVCL_1654	RERF-LC-KJ	Lung Cancer	Lung	Lung	Primary
SRR8615591	CVCL_4402	RERF-LC-A1	Lung Cancer	Lung	Pleural Effusion	Metastasis
SRR8615592	CVCL_2169	RD-ES	Bone Cancer	Bone	Bone	Primary
SRR8615593	CVCL_1648	RCM-1 [Human rectal adenocarcinoma]	Colon/Colorectal Cancer	Colorectal	Large Intestine	Primary
SRR8615594	CVCL_1884	REC-1	Lymphoma	Lymphocyte	Lymph Node
SRR8615595	CVCL_1649	RD	Sarcoma	Soft Tissue	Soft Tissue	Primary
SRR8615596	CVCL_3152	RERF-GC-1B	Gastric Cancer	Gastric	Lymph Node	Metastasis
SRR8615597	CVCL_1650	Reh	Leukemia	Blood	Haematopoietic And Lymphoid Tissue	Primary
SRR8615598	CVCL_1652	RERF-LC-Ad2	Lung Cancer	Lung	Lung	Primary
SRR8615599	CVCL_1651	RERF-LC-Ad1	Lung Cancer	Lung	Lung	Primary
SRR8615600	CVCL_1456	NCI-H1155	Lung Cancer	Lung	Lymph Node	Metastasis
SRR8615601	CVCL_1522	NCI-H2081	Lung Cancer	Lung	Pleural Effusion	Metastasis
SRR8615602	CVCL_1510	NCI-H1963	Lung Cancer	Lung	Lung	Primary
SRR8615603	CVCL_1508	NCI-H1944	Lung Cancer	Lung	Soft Tissue	Metastasis
SRR8615604	CVCL_1525	NCI-H209	Lung Cancer	Lung	Bone Marrow	Metastasis
SRR8615605	CVCL_1526	NCI-H2106	Lung Cancer	Lung	Lymph Node	Metastasis
SRR8615606	CVCL_1530	NCI-H2110	Lung Cancer	Lung	Pleural Effusion	Metastasis
SRR8615607	CVCL_1529	NCI-H211	Lung Cancer	Lung	Bone Marrow	Metastasis
SRR8615608	CVCL_1499	NCI-H1838	Lung Cancer	Lung	Lung	Primary
SRR8615609	CVCL_1498	NCI-H1836	Lung Cancer	Lung	Lung	Primary
SRR8615610	CVCL_1497	NCI-H1819	Lung Cancer	Lung	Lymph Node	Metastasis
SRR8615611	CVCL_1496	NCI-H1793	Lung Cancer	Lung	Lung	Primary
SRR8615612	CVCL_1465	NCI-H1373	Lung Cancer	Lung	Lung	Primary
SRR8615613	CVCL_1505	NCI-H1915	Lung Cancer	Lung	Central Nervous System	Metastasis
SRR8615614	CVCL_1503	NCI-H1876	Lung Cancer	Lung	Lymph Node	Metastasis
SRR8615615	CVCL_1500	NCI-H1869	Lung Cancer	Lung	Pleural Effusion	Metastasis
SRR8615616	CVCL_1466	NCI-H1385	Lung Cancer	Lung	Lymph Node	Metastasis
SRR8615617	CVCL_1137	COLO 829	Skin Cancer	Skin	Skin	Primary
SRR8615618	CVCL_1135	COLO 800	Skin Cancer	Skin	Skin	Metastasis
SRR8615619	CVCL_5111	SNU-C4	Colon/Colorectal Cancer	Colorectal	Large Intestine
SRR8615620	CVCL_1743	TE 159.T	Non-Cancerous	Fibroblast	Fibroblast
SRR8615621	CVCL_0294	HEC-1-B	Endometrial/Uterine Cancer	Uterus	Endometrium	Primary
SRR8615622	CVCL_2927	HEC-251	Endometrial/Uterine Cancer	Uterus	Endometrium	Primary
SRR8615623	CVCL_2928	HEC-265	Endometrial/Uterine Cancer	Uterus	Endometrium	Primary
SRR8615624	CVCL_1189	ECC12	Gastric Cancer	Gastric	Stomach
SRR8615625	CVCL_2930	HEC-59	Endometrial/Uterine Cancer	Uterus	Endometrium	Primary
SRR8615626	CVCL_2931	HEC-6	Endometrial/Uterine Cancer	Uterus	Endometrium	Primary
SRR8615627	CVCL_WS59	HEK TE	Non-Cancerous	Kidney	Kidney
SRR8615628	CVCL_2481	HEL 92.1.7	Leukemia	Blood	Bone Marrow
SRR8615629	CVCL_0030	HeLa	Cervical Cancer	Cervix	Cervix
SRR8615630	CVCL_0001	HEL	Leukemia	Blood	Haematopoietic And Lymphoid Tissue
SRR8615631	CVCL_1179	DoHH2	Lymphoma	Lymphocyte	Pleural Effusion	Metastasis
SRR8615632	CVCL_2022	DND-41	Leukemia	Blood	Haematopoietic And Lymphoid Tissue	Primary
SRR8615633	CVCL_1188	ECC10	Gastric Cancer	Gastric	Liver
SRR8615634	CVCL_2891	EBC-1	Lung Cancer	Lung	Skin	Metastasis
SRR8615635	CVCL_2027	EB1	Lymphoma	Lymphocyte	Bone	Primary
SRR8615636	CVCL_1184	DV-90	Lung Cancer	Lung	Pleural Effusion	Metastasis
SRR8615637	CVCL_1059	A2058	Skin Cancer	Skin	Lymph Node	Metastasis
SRR8615638	CVCL_1058	A-204	Rhabdoid	Soft Tissue	Soft Tissue	Primary
SRR8615639	CVCL_1130	COLO 679	Skin Cancer	Skin	Skin	Metastasis
SRR8615640	CVCL_1640	PC-14	Lung Cancer	Lung	Lung	Primary
SRR8615641	CVCL_0035	PC-3	Prostate Cancer	Prostate	Bone	Metastasis
SRR8615642	CVCL_1051	786-O	Kidney Cancer	Kidney	Kidney	Primary
SRR8615643	CVCL_1050	769-P	Kidney Cancer	Kidney	Kidney	Primary
SRR8615644	CVCL_1054	8505C	Thyroid Cancer	Thyroid	Thyroid	Primary
SRR8615645	CVCL_1053	8305C	Thyroid Cancer	Thyroid	Thyroid	Primary
SRR8615646	CVCL_1057	A101D	Skin Cancer	Skin	Skin
SRR8615647	CVCL_1052	8-MG-BA	Brain Cancer	Central Nervous System	Central Nervous System	Primary
SRR8615648	CVCL_0131	A-172	Brain Cancer	Central Nervous System	Central Nervous System	Primary
SRR8615649	CVCL_8481	A-1207	Brain Cancer	Central Nervous System	Central Nervous System
SRR8615650	CVCL_0497	SNU-475	Liver Cancer	Liver	Liver	Primary
SRR8615651	CVCL_5065	SNU-478	Bile Duct Cancer	Bile Duct	Biliary Tract
SRR8615652	CVCL_5069	SNU-489	Brain Cancer	Central Nervous System	Central Nervous System
SRR8615653	CVCL_5071	SNU-503	Colon/Colorectal Cancer	Colorectal	Abdomen	Metastasis
SRR8615654	CVCL_0366	SNU-423	Liver Cancer	Liver	Liver	Primary
SRR8615655	CVCL_0454	SNU-449	Liver Cancer	Liver	Liver	Primary
SRR8615656	CVCL_5064	SNU-466	Brain Cancer	Central Nervous System	Central Nervous System
SRR8615657	CVCL_5063	SNU-46	Head and Neck Cancer	Upper Aerodigestive	Upper Aerodigestive Tract
SRR8615658	CVCL_5072	SNU-520	Gastric Cancer	Gastric	Stomach	Primary
SRR8615659	CVCL_0078	SNU-5	Gastric Cancer	Gastric	Ascites	Metastasis
SRR8615660	CVCL_2526	HuNS1	Myeloma	Plasma Cell	Haematopoietic And Lymphoid Tissue
SRR8615661	CVCL_0336	Huh-7	Liver Cancer	Liver	Liver	Primary
SRR8615662	CVCL_4381	HuH-6	Liver Cancer	Liver	Liver
SRR8615663	CVCL_2955	HuH-28	Bile Duct Cancer	Bile Duct	Biliary Tract	Primary
SRR8615664	CVCL_2956	HuH-1	Liver Cancer	Liver	Liver	Primary
SRR8615665	CVCL_4846	HuG1-N	Gastric Cancer	Gastric	Stomach	Metastasis
SRR8615666	CVCL_0324	HuCC-T1	Bile Duct Cancer	Bile Duct	Ascites	Metastasis
SRR8615667	CVCL_1290	HT	Lymphoma	Lymphocyte	Ascites
SRR8615668	CVCL_1300	HuP-T4	Pancreatic Cancer	Pancreas	Ascites	Metastasis
SRR8615669	CVCL_1299	HuP-T3	Pancreatic Cancer	Pancreas	Ascites	Metastasis
SRR8615670	CVCL_2678	PE/CA-PJ15	Head and Neck Cancer	Upper Aerodigestive	Upper Aerodigestive Tract	Primary
SRR8615671	CVCL_1728	SW780	Bladder Cancer	Urinary Tract	Urinary Tract	Primary
SRR8615672	CVCL_1768	TGBC11TKB	Gastric Cancer	Gastric	Lymph Node	Metastasis
SRR8615673	CVCL_1694	SIG-M5	Leukemia	Blood	Bone Marrow
SRR8615674	CVCL_1693	SHP-77	Lung Cancer	Lung	Lung	Primary
SRR8615675	CVCL_1695	SiMa	Neuroblastoma	Peripheral Nervous System	Autonomic Ganglia
SRR8615676	CVCL_0032	SiHa	Cervical Cancer	Cervix	Cervix
SRR8615677	CVCL_0033	SK-BR-3	Breast Cancer	Breast	Pleural Effusion	Metastasis
SRR8615678	CVCL_1697	SJSA-1	Bone Cancer	Bone	Bone	Primary
SRR8615679	CVCL_0627	SK-ES-1	Bone Cancer	Bone	Bone	Primary
SRR8615680	CVCL_0626	SK-CO-1	Colon/Colorectal Cancer	Colorectal	Ascites	Metastasis
SRR8615681	CVCL_0628	SK-LMS-1	Sarcoma	Soft Tissue	Soft Tissue	Primary
SRR8615682	CVCL_0525	SK-HEP-1	Liver Cancer	Liver	Ascites	Metastasis
SRR8615683	CVCL_1362	L-540	Lymphoma	Lymphocyte	Bone Marrow
SRR8615684	CVCL_0388	LAMA-84	Leukemia	Blood	Haematopoietic And Lymphoid Tissue	Primary
SRR8615685	CVCL_0480	PANC-1	Pancreatic Cancer	Pancreas	Pancreas	Primary
SRR8615686	CVCL_1873	MUTZ-5	Leukemia	Blood	Haematopoietic And Lymphoid Tissue
SRR8615687	CVCL_0064	MV4-11	Leukemia	Blood	Haematopoietic And Lymphoid Tissue	Primary
SRR8615688	CVCL_0633	U-118MG	Brain Cancer	Central Nervous System	Central Nervous System	Primary
SRR8615689	CVCL_A758	U-178MG	Brain Cancer	Central Nervous System	Central Nervous System
SRR8615690	CVCL_0021	U-251MG	Brain Cancer	Central Nervous System	Central Nervous System	Primary
SRR8615691	CVCL_1845	PaTu 8902	Pancreatic Cancer	Pancreas	Pancreas	Primary
SRR8615692	CVCL_0042	U2OS	Bone Cancer	Bone	Bone	Primary
SRR8615693	CVCL_4773	U-343MGa	Brain Cancer	Central Nervous System	Central Nervous System
SRR8615694	CVCL_0624	MOLT-3	Leukemia	Blood	Haematopoietic And Lymphoid Tissue
SRR8615695	CVCL_1425	Mono-Mac-1	Leukemia	Blood	Haematopoietic And Lymphoid Tissue	Primary
SRR8615696	CVCL_1426	Mono-Mac-6	Leukemia	Blood	Haematopoietic And Lymphoid Tissue	Primary
SRR8615697	CVCL_M846	MON	Rhabdoid	Soft Tissue	Soft Tissue
SRR8615698	CVCL_2620	MOR/CPR	Lung Cancer	Lung	Lung	Primary
SRR8615699	CVCL_1427	MPP 89	Lung Cancer	Lung	Pleural Effusion
SRR8615700	CVCL_1430	MSTO-211H	Lung Cancer	Lung	Pleural Effusion	Metastasis
SRR8615701	CVCL_1433	MUTZ-3	Leukemia	Blood	Haematopoietic And Lymphoid Tissue
SRR8618300	CVCL_1786	VM-CUB-1	Bladder Cancer	Urinary Tract	Urinary Tract	Primary
SRR8618301	CVCL_0588	ZR-75-1	Breast Cancer	Breast	Ascites	Metastasis
SRR8618302	CVCL_6809	WM983B	Skin Cancer	Skin	Lymph Node	Metastasis
SRR8618303	CVCL_6805	WM88	Skin Cancer	Skin	Skin	Metastasis
SRR8618304	CVCL_1661	ZR-75-30	Breast Cancer	Breast	Ascites	Metastasis
SRR8618305	CVCL_2235	VCaP	Prostate Cancer	Prostate	Bone	Metastasis
SRR8618306	CVCL_1794	YAPC	Pancreatic Cancer	Pancreas	Ascites	Metastasis
SRR8618307	CVCL_1902	WSU-DLCL2	Lymphoma	Lymphocyte	Pleural Effusion	Metastasis
SRR8618308	CVCL_8930	YD-15	Head and Neck Cancer	Upper Aerodigestive	Salivary Gland
SRR8618309	CVCL_8929	YD-10B	Head and Neck Cancer	Upper Aerodigestive	Upper Aerodigestive Tract
SRR8618310	CVCL_L079	YD-8	Head and Neck Cancer	Upper Aerodigestive	Upper Aerodigestive Tract
SRR8618311	CVCL_L083	YD-38	Head and Neck Cancer	Upper Aerodigestive	Upper Aerodigestive Tract
SRR8618312	CVCL_1796	YKG-1	Brain Cancer	Central Nervous System	Central Nervous System	Primary
SRR8618313	CVCL_1795	YH-13	Brain Cancer	Central Nervous System	Central Nervous System	Primary
SRR8618314	CVCL_2765	WM266-4	Skin Cancer	Skin	Skin	Metastasis
SRR8618315	CVCL_1791	VMRC-RCZ	Kidney Cancer	Kidney	Kidney	Primary
SRR8618316	CVCL_A341	WM1799	Skin Cancer	Skin	Skin
SRR8618317	CVCL_1790	VMRC-RCW	Kidney Cancer	Kidney	Kidney	Primary
SRR8618318	CVCL_0040	WM115	Skin Cancer	Skin	Skin	Metastasis
SRR8618319	CVCL_8787	WM793	Skin Cancer	Skin	Skin
SRR8615702	CVCL_2798	KNS-60	Brain Cancer	Central Nervous System	Central Nervous System	Primary
SRR8615703	CVCL_0378	KNS-42	Brain Cancer	Central Nervous System	Central Nervous System	Primary
SRR8615704	CVCL_1325	Karpas-422	Lymphoma	Lymphocyte	Pleural Effusion	Metastasis
SRR8615705	CVCL_1823	Karpas-620	Myeloma	Plasma Cell	Haematopoietic And Lymphoid Tissue	Primary
SRR8615706	CVCL_1866	KOPN-8	Leukemia	Blood	Haematopoietic And Lymphoid Tissue	Primary
SRR8615707	CVCL_1321	KO52	Leukemia	Blood	Bone Marrow
SRR8615708	CVCL_2799	KNS-81	Brain Cancer	Central Nervous System	Central Nervous System	Primary
SRR8615709	CVCL_1335	KNS-62	Lung Cancer	Lung	Central Nervous System	Metastasis
SRR8615710	CVCL_1319	JVM-2	Lymphoma	Lymphocyte	Haematopoietic And Lymphoid Tissue
SRR8615711	CVCL_1320	JVM-3	Leukemia	Blood	Haematopoietic And Lymphoid Tissue
SRR8615712	CVCL_0065	Jurkat	Leukemia	Blood	Haematopoietic And Lymphoid Tissue	Primary
SRR8615713	CVCL_2086	JURL-MK1	Leukemia	Blood	Haematopoietic And Lymphoid Tissue
SRR8615714	CVCL_1323	KALS-1	Brain Cancer	Central Nervous System	Central Nervous System	Primary
SRR8615715	CVCL_1324	Karpas-299	Lymphoma	Lymphocyte	Haematopoietic And Lymphoid Tissue
SRR8615716	CVCL_8784	K029AX	Skin Cancer	Skin	Skin	Primary
SRR8615717	CVCL_0004	K-562	Leukemia	Blood	Pleural Effusion	Metastasis
SRR8615718	CVCL_1659	Rh18	Sarcoma	Soft Tissue	Soft Tissue
SRR8615719	CVCL_1376	LCLC-97TM1	Lung Cancer	Lung	Lung	Primary
SRR8615720	CVCL_5953	TUHR14TKB	Kidney Cancer	Kidney	Kidney	Primary
SRR8615721	CVCL_5952	TUHR10TKB	Kidney Cancer	Kidney	Kidney	Primary
SRR8615722	CVCL_0041	Rh30	Sarcoma	Soft Tissue	Bone Marrow	Metastasis
SRR8615723	CVCL_0022	U-87MG ATCC	Brain Cancer	Central Nervous System	Central Nervous System	Primary
SRR8615724	CVCL_8007	TTC-709	Rhabdoid	Soft Tissue	Soft Tissue
SRR8615725	CVCL_8006	TTC-642	Rhabdoid	Soft Tissue	Soft Tissue
SRR8615726	CVCL_1774	TT	Thyroid Cancer	Thyroid	Thyroid	Primary
SRR8615727	CVCL_3174	T.T	Esophageal Cancer	Esophagus	Bone	Metastasis
SRR8615728	CVCL_2218	TT2609-C02	Thyroid Cancer	Thyroid	Thyroid
SRR8615729	CVCL_3613	TOV-21G	Ovarian Cancer	Ovary	Ovary	Primary
SRR8615730	CVCL_8005	TTC-549	Rhabdoid	Soft Tissue	Soft Tissue
SRR8615731	CVCL_8002	TTC-1240	Rhabdoid	Soft Tissue	Central Nervous System	Metastasis
SRR8615732	CVCL_1227	GB-1	Brain Cancer	Central Nervous System	Central Nervous System	Primary
SRR8615733	CVCL_1228	GCIY	Gastric Cancer	Gastric	Ascites	Metastasis
SRR8615734	CVCL_3111	OVMANA	Ovarian Cancer	Ovary	Ovary	Primary
SRR8615735	CVCL_2908	Fu97	Gastric Cancer	Gastric	Stomach	Primary
SRR8615736	CVCL_2047	FU-OV-1	Ovarian Cancer	Ovary	Ovary	Primary
SRR8615737	CVCL_2909	G-292 clone A141B1	Bone Cancer	Bone	Bone	Primary
SRR8615738	CVCL_1220	G-361	Skin Cancer	Skin	Skin	Primary
SRR8615739	CVCL_0270	G-401	Rhabdoid	Kidney	Kidney	Primary
SRR8615740	CVCL_1221	G-402	Kidney Cancer	Kidney	Kidney	Primary
SRR8615741	CVCL_1222	GA-10	Lymphoma	Lymphocyte	Haematopoietic And Lymphoid Tissue
SRR8615742	CVCL_1226	GaMG	Brain Cancer	Central Nervous System	Central Nervous System	Primary
SRR8615743	CVCL_0505	RL95-2	Endometrial/Uterine Cancer	Uterus	Endometrium	Primary
SRR8615744	CVCL_5167	SH-10-TC	Gastric Cancer	Gastric	Stomach	Primary
SRR8615745	CVCL_1690	SF295	Brain Cancer	Central Nervous System	Central Nervous System	Primary
SRR8615746	CVCL_1689	SF268	Brain Cancer	Central Nervous System	Central Nervous System	Primary
SRR8615747	CVCL_1660	RL	Lymphoma	Lymphocyte	Ascites
SRR8615748	CVCL_1691	SF539	Brain Cancer	Central Nervous System	Central Nervous System	Primary
SRR8615749	CVCL_2187	SET-2	Leukemia	Blood	Haematopoietic And Lymphoid Tissue
SRR8615750	CVCL_0095	SEM	Leukemia	Blood	Haematopoietic And Lymphoid Tissue	Primary
SRR8615751	CVCL_V613	SF172	Brain Cancer	Central Nervous System	Central Nervous System
SRR8615752	CVCL_1688	SF126	Brain Cancer	Central Nervous System	Central Nervous System	Primary
SRR8615753	CVCL_3110	OVKATE	Ovarian Cancer	Ovary	Ovary	Primary
SRR8615754	CVCL_0007	U-937	Leukemia	Blood	Pleural Effusion	Metastasis
SRR8615755	CVCL_0617	MDA-MB-134-VI	Breast Cancer	Breast	Pleural Effusion	Metastasis
SRR8615756	CVCL_0618	MDA-MB-157	Breast Cancer	Breast	Pleural Effusion	Metastasis
SRR8615757	CVCL_3020	MCAS	Ovarian Cancer	Ovary	Ovary	Primary
SRR8615758	CVCL_0031	MCF-7	Breast Cancer	Breast	Pleural Effusion	Metastasis
SRR8615759	CVCL_1438	Malme-3M	Skin Cancer	Skin	Lung	Metastasis
SRR8615760	CVCL_1399	MC116	Lymphoma	Lymphocyte	Pleural Effusion
SRR8615761	CVCL_0401	M059K	Brain Cancer	Central Nervous System	Central Nervous System	Primary
SRR8615762	CVCL_2106	M-07e	Leukemia	Blood	Haematopoietic And Lymphoid Tissue
SRR8615763	CVCL_0543	SW1353	Bone Cancer	Bone	Bone	Primary
SRR8615764	CVCL_1507	NCI-H1930	Lung Cancer	Lung	Lymph Node	Metastasis
SRR8615765	CVCL_1636	Panc 04.03	Pancreatic Cancer	Pancreas	Pancreas	Primary
SRR8615766	CVCL_1400	MDA-MB-175-VII	Breast Cancer	Breast	Pleural Effusion	Metastasis
SRR8615767	CVCL_0062	MDA-MB-231	Breast Cancer	Breast	Pleural Effusion	Metastasis
SRR8615768	CVCL_1083	BFTC-905	Bladder Cancer	Urinary Tract	Urinary Tract	Primary
SRR8615769	CVCL_1084	BFTC-909	Kidney Cancer	Kidney	Kidney	Primary
SRR8615770	CVCL_4613	BDCM	Leukemia	Blood	Haematopoietic And Lymphoid Tissue
SRR8615771	CVCL_1082	BEN	Lung Cancer	Lung	Lymph Node	Metastasis
SRR8615772	CVCL_0107	BCP-1	Lymphoma	Lymphocyte	Haematopoietic And Lymphoid Tissue
SRR8615773	CVCL_0153	B-CPAP	Thyroid Cancer	Thyroid	Thyroid	Primary
SRR8615774	CVCL_1074	AU565	Breast Cancer	Breast	Pleural Effusion	Metastasis
SRR8615775	CVCL_1958	BC-3C	Bladder Cancer	Urinary Tract	Urinary Tract	Primary
SRR8615776	CVCL_1085	BHT-101	Thyroid Cancer	Thyroid	Lymph Node	Metastasis
SRR8615777	CVCL_1086	BHY	Head and Neck Cancer	Upper Aerodigestive	Upper Aerodigestive Tract	Primary
SRR8615778	CVCL_0851	Hs 695T	Skin Cancer	Skin	Lymph Node	Metastasis
SRR8615779	CVCL_0855	Hs 698.T	Non-Cancerous	Fibroblast	Soft Tissue	Metastasis
SRR8615780	CVCL_0863	Hs 706.T	Non-Cancerous	Fibroblast	Fibroblast
SRR8615781	CVCL_0871	Hs 729.T	Unknown	Soft Tissue		Primary
SRR8615782	CVCL_0827	Hs 618.T	Non-Cancerous	Fibroblast	Fibroblast	Primary
SRR8615783	CVCL_0836	Hs 675.T	Non-Cancerous	Fibroblast	Fibroblast
SRR8615784	CVCL_0844	Hs 683	Brain Cancer	Central Nervous System	Central Nervous System	Primary
SRR8615785	CVCL_0846	Hs 688(A).T	Non-Cancerous	Fibroblast	Fibroblast	Primary
SRR8615786	CVCL_1134	COLO 792	Skin Cancer	Skin	Central Nervous System	Metastasis
SRR8615787	CVCL_1997	COLO 783	Skin Cancer	Skin	Lymph Node	Metastasis
SRR8615788	CVCL_1133	COLO 741	Skin Cancer	Skin	Skin	Metastasis
SRR8615789	CVCL_1132	COLO 684	Endometrial/Uterine Cancer	Uterus	Endometrium	Primary
SRR8615790	CVCL_0878	Hs 737.T	Non-Cancerous	Fibroblast	Fibroblast
SRR8615791	CVCL_0882	Hs 739.T	Non-Cancerous	Fibroblast	Fibroblast
SRR8615792	CVCL_1129	COLO 678	Colon/Colorectal Cancer	Colorectal	Lymph Node	Metastasis
SRR8615793	CVCL_1128	COLO 668	Lung Cancer	Lung	Central Nervous System	Metastasis
SRR8615794	CVCL_5157	NCI-H2077	Lung Cancer
SRR8615795	CVCL_1846	PaTu 8988s	Pancreatic Cancer	Pancreas	Liver	Metastasis
SRR8615796	CVCL_1523	NCI-H2085	Lung Cancer	Lung	Lung	Primary
SRR8615797	CVCL_1656	RERF-LC-Sq1	Lung Cancer	Lung	Lung	Primary
SRR8615798	CVCL_1567	NCI-H522	Lung Cancer	Lung	Lung	Primary
SRR8615799	CVCL_1566	NCI-H520	Lung Cancer	Lung	Lung	Primary
SRR8615800	CVCL_2176	Rh41	Sarcoma	Soft Tissue	Liver	Metastasis
SRR8615801	CVCL_1885	Ri-1	Lymphoma	Lymphocyte	Haematopoietic And Lymphoid Tissue
SRR8615802	CVCL_1524	NCI-H2087	Lung Cancer	Lung	Lymph Node	Metastasis
SRR8615803	CVCL_0504	RKO	Colon/Colorectal Cancer	Colorectal	Colon	Primary
SRR8615804	CVCL_1561	NCI-H441	Lung Cancer	Lung	Pericardial Effusion	Metastasis
SRR8615805	CVCL_1559	NCI-H358	Lung Cancer	Lung	Lung	Primary
SRR8615806	CVCL_6831	NCI-H3255	Lung Cancer	Lung	Lung	Primary
SRR8615807	CVCL_1556	NCI-H322	Lung Cancer	Lung	Lung	Primary
SRR8615808	CVCL_1565	NCI-H510A	Lung Cancer	Lung	Autonomic Ganglia	Metastasis
SRR8615809	CVCL_1564	NCI-H508	Colon/Colorectal Cancer	Colorectal	Abdomen	Metastasis
SRR8615810	CVCL_0459	NCI-H460	Lung Cancer	Lung	Pleural Effusion	Metastasis
SRR8615811	CVCL_1562	NCI-H446	Lung Cancer	Lung	Pleural Effusion	Metastasis
SRR8615812	CVCL_0553	T-47D	Breast Cancer	Breast	Pleural Effusion	Metastasis
SRR8615813	CVCL_1531	NCI-H2122	Lung Cancer	Lung	Pleural Effusion	Metastasis
SRR8615814	CVCL_1532	NCI-H2126	Lung Cancer	Lung	Haematopoietic And Lymphoid Tissue	Metastasis
SRR8615815	CVCL_L088	HCC1438	Lung Cancer	Lung	Lung	Primary
SRR8615816	CVCL_1252	HCC1428	Breast Cancer	Breast	Pleural Effusion	Metastasis
SRR8615817	CVCL_1247	HCC1187	Breast Cancer	Breast	Breast	Primary
SRR8615818	CVCL_5126	HCC1171	Lung Cancer	Lung	Lung	Primary
SRR8615819	CVCL_1245	HCC1143	Breast Cancer	Breast	Breast	Primary
SRR8615820	CVCL_2914	HARA [Human squamous cell lung carcinoma]	Lung Cancer	Lung	Pleural Effusion	Metastasis
SRR8615821	CVCL_1251	HCC1419	Breast Cancer	Breast	Breast	Primary
SRR8615822	CVCL_1249	HCC1395	Breast Cancer	Breast	Breast	Primary
SRR8615823	CVCL_5128	HCC1359	Lung Cancer	Lung	Lung	Primary
SRR8615824	CVCL_5127	HCC1195	Lung Cancer	Lung	Lung	Primary
SRR8615825	CVCL_3178	TCC-Pan2	Pancreatic Cancer	Pancreas	Ascites	Metastasis
SRR8615826	CVCL_1738	TCCSUP	Bladder Cancer	Urinary Tract	Urinary Tract	Primary
SRR8615827	CVCL_1760	TE-10	Esophageal Cancer	Esophagus	Oesophagus	Primary
SRR8615828	CVCL_1761	TE-11	Esophageal Cancer	Esophagus	Oesophagus	Primary
SRR8615829	CVCL_0555	T84	Colon/Colorectal Cancer	Colorectal	Lung	Metastasis
SRR8615830	CVCL_0556	T98G	Brain Cancer	Central Nervous System	Central Nervous System	Primary
SRR8615831	CVCL_1736	TALL-1 [Human adult T-ALL]	Leukemia	Blood	Bone Marrow	Primary
SRR8615832	CVCL_2213	TC-71	Bone Cancer	Bone	Bone	Primary
SRR8615833	CVCL_1740	TE 125.T	Non-Cancerous	Fibroblast	Fibroblast
SRR8615834	CVCL_3336	TE-14	Esophageal Cancer	Esophagus	Oesophagus
SRR8615835	CVCL_3957	LN-235	Brain Cancer	Central Nervous System	Central Nervous System
SRR8615836	CVCL_0393	LN-229	Brain Cancer	Central Nervous System	Central Nervous System	Primary
SRR8615837	CVCL_3954	LN-215	Brain Cancer	Central Nervous System	Central Nervous System
SRR8615838	CVCL_0392	LN-18	Brain Cancer	Central Nervous System	Central Nervous System	Primary
SRR8615839	CVCL_4849	LMSU	Gastric Cancer	Gastric	Lymph Node	Metastasis
SRR8615840	CVCL_1377	LK-2	Lung Cancer	Lung	Lung	Primary
SRR8615841	CVCL_2961	IM95	Gastric Cancer	Gastric	Stomach	Primary
SRR8615842	CVCL_0346	IMR-32	Neuroblastoma	Peripheral Nervous System	Abdomen	Metastasis
SRR8615843	CVCL_2076	IGR-39	Skin Cancer	Skin	Skin	Primary
SRR8615844	CVCL_1304	IGROV-1	Ovarian Cancer	Ovary	Ovary	Primary
SRR8615845	CVCL_1303	IGR-1	Skin Cancer	Skin	Lymph Node	Metastasis
SRR8615846	CVCL_2075	IGR-37	Skin Cancer	Skin	Lymph Node	Metastasis
SRR8615847	CVCL_1301	HuTu 80	Gastric Cancer	Gastric	Small Intestine	Primary
SRR8615848	CVCL_1302	IA-LM	Lung Cancer	Lung	Skin	Metastasis
SRR8615849	CVCL_3526	HuT 102	Lymphoma	Lymphocyte	Lymph Node
SRR8615850	CVCL_0337	HuT 78	Lymphoma	Lymphocyte	Haematopoietic And Lymphoid Tissue
SRR8615851	CVCL_V612	SLR26	Kidney Cancer	Kidney	Kidney	Primary
SRR8615852	CVCL_1706	SNB-75	Brain Cancer	Central Nervous System	Central Nervous System	Primary
SRR8615853	CVCL_1731	SW900	Lung Cancer	Lung	Lung	Primary
SRR8615854	CVCL_1729	SW837	Colon/Colorectal Cancer	Colorectal	Large Intestine	Primary
SRR8615855	CVCL_3605	T1-73	Non-Cancerous	Fibroblast	Fibroblast
SRR8615856	CVCL_0632	SW948	Colon/Colorectal Cancer	Colorectal	Colon	Primary
SRR8615857	CVCL_8067	T3M-10	Lung Cancer	Lung	Lung	Metastasis
SRR8615858	CVCL_0554	T24	Bladder Cancer	Urinary Tract	Urinary Tract	Primary
SRR8615859	CVCL_1703	SK-PN-DW	Bone Cancer	Bone	Embryonal
SRR8615860	CVCL_V605	SK-RC-20	Kidney Cancer	Kidney	Kidney
SRR8615861	CVCL_0533	SK-UT-1	Sarcoma	Soft Tissue	Endometrium	Primary
SRR8615862	CVCL_V606	SLR20	Bladder Cancer	Urinary Tract	Urinary Tract	Primary
SRR8615863	CVCL_V607	SLR21	Kidney Cancer	Kidney	Kidney	Metastasis
SRR8615864	CVCL_V609	SLR23	Kidney Cancer	Kidney	Kidney	Metastasis
SRR8615865	CVCL_V610	SLR24	Kidney Cancer	Kidney	Kidney	Primary
SRR8615866	CVCL_V611	SLR25	Kidney Cancer	Kidney	Kidney	Metastasis
SRR8615867	CVCL_1624	ONS-76	Brain Cancer	Central Nervous System	Central Nervous System	Primary
SRR8615868	CVCL_2447	FTC-238	Thyroid Cancer	Thyroid	Lung	Metastasis
SRR8615869	CVCL_1219	FTC-133	Thyroid Cancer	Thyroid	Thyroid	Metastasis
SRR8615870	CVCL_1627	OVCAR-4	Ovarian Cancer	Ovary	Ascites	Metastasis
SRR8615871	CVCL_1629	OVCAR-8	Ovarian Cancer	Ovary	Ovary	Primary
SRR8615872	CVCL_3956	LN-382	Brain Cancer	Central Nervous System	Central Nervous System
SRR8615873	CVCL_2675	OV7	Ovarian Cancer	Ovary	Ovary	Primary
SRR8615874	CVCL_3768	OV-90	Ovarian Cancer	Ovary	Ascites	Metastasis
SRR8615875	CVCL_3088	OUMS-23	Colon/Colorectal Cancer	Colorectal	Pericardial Effusion	Metastasis
SRR8615876	CVCL_2673	OV56	Ovarian Cancer	Ovary	Ascites	Metastasis
SRR8615877	CVCL_1625	OPM-2	Myeloma	Plasma Cell	Haematopoietic And Lymphoid Tissue	Primary
SRR8615878	CVCL_1626	OS-RC-2	Kidney Cancer	Kidney	Kidney	Primary
SRR8615879	CVCL_3116	OVISE	Ovarian Cancer	Ovary	Bone	Metastasis
SRR8615880	CVCL_3770	OVK18	Ovarian Cancer	Ovary	Ascites	Metastasis
SRR8615881	CVCL_0959	Hs 863.T	Non-Cancerous	Fibroblast	Fibroblast
SRR8615882	CVCL_0950	Hs 852.T	Skin Cancer	Skin	Skin
SRR8615883	CVCL_0979	Hs 888.T	Non-Cancerous	Fibroblast	Fibroblast
SRR8615884	CVCL_0966	Hs 870.T	Non-Cancerous	Fibroblast	Fibroblast
SRR8615885	CVCL_1031	Hs 934.T	Non-Cancerous	Fibroblast	Fibroblast	Primary
SRR8615886	CVCL_0993	Hs 895.T	Non-Cancerous	Fibroblast	Fibroblast	Metastasis
SRR8615887	CVCL_1036	Hs 939.T	Skin Cancer	Skin	Skin
SRR8615888	CVCL_1033	Hs 936.T	Skin Cancer	Skin	Skin
SRR8615889	CVCL_1040	Hs 944.T	Skin Cancer	Skin	Skin	Metastasis
SRR8615890	CVCL_1038	Hs 940.T	Non-Cancerous	Fibroblast	Fibroblast	Primary
SRR8615891	CVCL_1261	HCC2157	Breast Cancer	Breast	Breast	Primary
SRR8615892	CVCL_3603	SW579	Thyroid Cancer	Thyroid	Thyroid	Primary
SRR8615893	CVCL_1178	DMS 79	Lung Cancer	Lung	Pleural Effusion	Metastasis
SRR8615894	CVCL_5957	TUHR4TKB	Kidney Cancer	Kidney	Kidney	Primary
SRR8615895	CVCL_1776	TYK-nu	Ovarian Cancer	Ovary	Ovary	Primary
SRR8615896	CVCL_0566	U266B1	Myeloma	Plasma Cell	Haematopoietic And Lymphoid Tissue
SRR8615897	CVCL_5134	HCC364	Lung Cancer	Lung	Lung
SRR8615898	CVCL_0060	NCI-H1299	Lung Cancer	Lung	Lymph Node	Metastasis
SRR8615899	CVCL_0463	NCI-H157	Lung Cancer	Lung	Pleural Effusion	Metastasis
SRR8615900	CVCL_2058	HCC33	Lung Cancer	Lung	Pleural Effusion	Metastasis
SRR8615901	CVCL_1458	NCI-H1184	Lung Cancer	Lung	Lymph Node	Metastasis
SRR8615902	CVCL_2983	KMRC-1	Kidney Cancer	Kidney	Kidney	Primary
SRR8615903	CVCL_2981	KMM-1	Myeloma	Plasma Cell	Haematopoietic And Lymphoid Tissue	Primary
SRR8615904	CVCL_1463	NCI-H1341	Lung Cancer	Lung	Cervix	Metastasis
SRR8615905	CVCL_1464	NCI-H1355	Lung Cancer	Lung	Pleural Effusion	Metastasis
SRR8615906	CVCL_1331	KM12	Colon/Colorectal Cancer	Colorectal	Large Intestine	Primary
SRR8615907	CVCL_1329	KLE	Endometrial/Uterine Cancer	Uterus	Endometrium	Primary
SRR8615908	CVCL_1330	KM-H2	Lymphoma	Lymphocyte	Pleural Effusion	Metastasis
SRR8615909	CVCL_2977	KMBC-2	Bladder Cancer	Urinary Tract	Urinary Tract	Primary
SRR8615910	CVCL_0374	KG-1	Leukemia	Blood	Bone Marrow	Primary
SRR8615911	CVCL_2971	KG-1-C	Brain Cancer	Central Nervous System	Central Nervous System	Primary
SRR8615912	CVCL_2093	Ki-JK	Lymphoma	Lymphocyte	Pleural Effusion
SRR8615913	CVCL_2972	KHM-1B	Myeloma	Plasma Cell	Pleural Effusion	Primary
SRR8615914	CVCL_2805	JHH-7	Liver Cancer	Liver	Liver	Primary
SRR8615915	CVCL_4640	JHOC-5	Ovarian Cancer	Ovary	Ovary	Primary
SRR8615916	CVCL_4644	JHOM-1	Ovarian Cancer	Ovary	Ovary	Primary
SRR8615917	CVCL_4645	JHOM-2B	Ovarian Cancer	Ovary	Ovary	Primary
SRR8615918	CVCL_2786	JHH-2	Liver Cancer	Liver	Ascites	Metastasis
SRR8615919	CVCL_2787	JHH-4	Liver Cancer	Liver	Liver	Primary
SRR8615920	CVCL_0364	JHH-5	Liver Cancer	Liver	Liver	Primary
SRR8615921	CVCL_2788	JHH-6	Liver Cancer	Liver	Liver	Primary
SRR8615922	CVCL_4647	JHOS-2	Ovarian Cancer	Ovary	Ovary	Primary
SRR8615923	CVCL_4649	JHOS-4	Ovarian Cancer	Ovary	Ovary	Primary
SRR8615924	CVCL_0544	SW1116	Colon/Colorectal Cancer	Colorectal	Colon	Primary
SRR8615925	CVCL_1715	SW1088	Brain Cancer	Central Nervous System	Central Nervous System	Primary
SRR8615926	CVCL_1714	SUP-T1	Leukemia	Blood	Pleural Effusion	Metastasis
SRR8615927	CVCL_2210	SUP-T11	Leukemia	Blood	Bone Marrow
SRR8615928	CVCL_2209	SUP-M2	Lymphoma	Lymphocyte	Central Nervous System
SRR8615929	CVCL_0103	SUP-B15	Leukemia	Blood	Bone Marrow	Primary
SRR8615930	CVCL_5033	SNU-201	Brain Cancer	Central Nervous System	Central Nervous System	Primary
SRR8615931	CVCL_5034	SNU-213	Pancreatic Cancer	Pancreas	Pancreas
SRR8615932	CVCL_0090	SNU-182	Liver Cancer	Liver	Liver	Primary
SRR8615933	CVCL_0099	SNU-1	Gastric Cancer	Gastric	Stomach	Metastasis
SRR8615934	CVCL_0076	SNU-16	Gastric Cancer	Gastric	Ascites	Metastasis
SRR8615935	CVCL_5031	SNU-175	Colon/Colorectal Cancer	Colorectal	Abdomen	Metastasis
SRR8615936	CVCL_5017	SNU-1214	Head and Neck Cancer	Upper Aerodigestive	Upper Aerodigestive Tract
SRR8615937	CVCL_8788	SNU-1272	Kidney Cancer	Kidney	Kidney
SRR8615938	CVCL_5016	SNU-1197	Colon/Colorectal Cancer	Colorectal	Colon	Primary
SRR8615939	CVCL_5014	SNU-119	Ovarian Cancer	Ovary	Ascites	Metastasis
SRR8615940	CVCL_1702	SK-N-FI	Neuroblastoma	Peripheral Nervous System	Bone Marrow	Metastasis
SRR8615941	CVCL_2996	KMS-34	Myeloma	Plasma Cell	Pleural Effusion	Primary
SRR8615942	CVCL_2994	KMS-28BM	Myeloma	Plasma Cell	Haematopoietic And Lymphoid Tissue	Primary
SRR8615943	CVCL_2095	KYO-1	Leukemia	Blood	Haematopoietic And Lymphoid Tissue
SRR8615944	CVCL_1472	NCI-H1437	Lung Cancer	Lung	Pleural Effusion	Metastasis
SRR8615945	CVCL_1467	NCI-H1395	Lung Cancer	Lung	Lung	Primary
SRR8615946	CVCL_1471	NCI-H1436	Lung Cancer	Lung	Lymph Node	Metastasis
SRR8615947	CVCL_2207	SU-DHL-8	Lymphoma	Lymphocyte	Pleural Effusion	Metastasis
SRR8615948	CVCL_2419	COV318	Ovarian Cancer	Ovary	Ascites	Metastasis
SRR8615949	CVCL_2420	COV362	Ovarian Cancer	Ovary	Pleural Effusion	Metastasis
SRR8615950	CVCL_3005	KP-3	Pancreatic Cancer	Pancreas	Liver	Metastasis
SRR8615951	CVCL_3004	KP-2	Pancreatic Cancer	Pancreas	Pancreas	Primary
SRR8615952	CVCL_1168	DB	Lymphoma	Lymphocyte	Ascites	Metastasis
SRR8615953	CVCL_1169	DBTRG-05MG	Brain Cancer	Central Nervous System	Central Nervous System	Primary
SRR8615954	CVCL_1482	NCI-H1648	Lung Cancer	Lung	Lymph Node	Metastasis
SRR8615955	CVCL_2425	COV644	Ovarian Cancer	Ovary	Ovary	Primary
SRR8615956	CVCL_2010	COV434	Ovarian Cancer	Ovary	Ovary	Primary
SRR8615957	CVCL_1155	D283 Med	Brain Cancer	Central Nervous System	Abdomen	Metastasis
SRR8615958	CVCL_1151	CW-2	Colon/Colorectal Cancer	Colorectal	Large Intestine	Primary
SRR8615959	CVCL_0243	DAN-G	Pancreatic Cancer	Pancreas	Pancreas
SRR8615960	CVCL_0018	D341 Med	Brain Cancer	Central Nervous System	Central Nervous System
SRR8615961	CVCL_0008	Daudi	Lymphoma	Lymphocyte	Haematopoietic And Lymphoid Tissue
SRR8615962	CVCL_1167	Daoy	Brain Cancer	Central Nervous System	Central Nervous System	Primary
SRR8615963	CVCL_1138	COR-L105	Lung Cancer	Lung	Pleural Effusion	Metastasis
SRR8615964	CVCL_1647	RCC10RGB	Kidney Cancer	Kidney	Kidney	Primary
SRR8615965	CVCL_1851	RCH-ACV	Leukemia	Blood	Bone Marrow
SRR8615966	CVCL_0823	Hs 611.T	Lymphoma	Lymphocyte	Haematopoietic And Lymphoid Tissue
SRR8615967	CVCL_2162	PLB-985	Leukemia	Blood	Haematopoietic And Lymphoid Tissue	Primary
SRR8615968	CVCL_0485	PLC/PRF/5	Liver Cancer	Liver	Liver	Primary
SRR8615969	CVCL_4897	PK-59	Pancreatic Cancer	Pancreas	Liver	Metastasis
SRR8615970	CVCL_2161	PL-21	Leukemia	Blood	Haematopoietic And Lymphoid Tissue
SRR8615971	CVCL_3143	QGP-1	Pancreatic Cancer	Pancreas	Pancreas	Primary
SRR8615972	CVCL_0511	Raji	Lymphoma	Lymphocyte	Bone
SRR8615973	CVCL_V626	PrEC LH	Non-Cancerous	Prostate	Prostate
SRR8615974	CVCL_1644	PSN1	Pancreatic Cancer	Pancreas	Pancreas	Primary
SRR8615975	CVCL_1595	NCI-H841	Lung Cancer	Lung	Lung	Metastasis
SRR8615976	CVCL_1594	NCI-H838	Lung Cancer	Lung	Lymph Node	Metastasis
SRR8615977	CVCL_1598	NCI-H889	Lung Cancer	Lung	Lymph Node	Metastasis
SRR8615978	CVCL_A584	NCI-H854	Lung Cancer	Lung	Lung	Primary
SRR8615979	CVCL_1494	NCI-H1781	Lung Cancer	Lung	Pleural Effusion	Metastasis
SRR8615980	CVCL_1495	NCI-H1792	Lung Cancer	Lung	Pleural Effusion	Metastasis
SRR8615981	CVCL_1591	NCI-H82	Lung Cancer	Lung	Pleural Effusion	Metastasis
SRR8615982	CVCL_1590	NCI-H810	Lung Cancer	Lung	Lung	Primary
SRR8615983	CVCL_1489	NCI-H1694	Lung Cancer	Lung	Ascites	Metastasis
SRR8615984	CVCL_1490	NCI-H1703	Lung Cancer	Lung	Lung	Primary
SRR8615985	CVCL_1491	NCI-H1734	Lung Cancer	Lung	Lung	Primary
SRR8615986	CVCL_1492	NCI-H1755	Lung Cancer	Lung	Liver	Metastasis
SRR8615987	CVCL_1483	NCI-H1650	Lung Cancer	Lung	Pleural Effusion	Metastasis
SRR8615988	CVCL_1484	NCI-H1651	Lung Cancer	Lung	Lung	Primary
SRR8615989	CVCL_1485	NCI-H1666	Lung Cancer	Lung	Pleural Effusion	Metastasis
SRR8615990	CVCL_1488	NCI-H1693	Lung Cancer	Lung	Lymph Node	Metastasis
SRR8615991	CVCL_1131	COLO 680N	Esophageal Cancer	Esophagus	Oesophagus
SRR8615992	CVCL_5083	SNU-685	Endometrial/Uterine Cancer	Uterus	Endometrium	Primary
SRR8615993	CVCL_1655	RERF-LC-MS	Lung Cancer	Lung	Lung	Primary
SRR8615994	CVCL_5133	HCC2450	Lung Cancer	Lung	Lung
SRR8615995	CVCL_5132	HCC2429	Lung Cancer	Lung	Lung
SRR8615996	CVCL_1265	HCC2935	Lung Cancer	Lung	Pleural Effusion	Primary
SRR8615997	CVCL_V586	HCC2814	Lung Cancer	Lung	Lung
SRR8615998	CVCL_1177	DMS 53	Lung Cancer	Lung	Lung	Primary
SRR8615999	CVCL_A352	HCC2108	Lung Cancer	Lung	Lung	Primary
SRR8616000	CVCL_5131	HCC2279	Lung Cancer	Lung	Lung	Primary
SRR8616001	CVCL_1263	HCC2218	Breast Cancer	Breast	Breast	Primary
SRR8616002	CVCL_1174	DMS 114	Lung Cancer	Lung	Lung	Primary
SRR8616003	CVCL_1175	DMS 153	Lung Cancer	Lung	Liver	Metastasis
SRR8616004	CVCL_1176	DMS 273	Lung Cancer	Lung	Pleural Effusion	Metastasis
SRR8616005	CVCL_2438	DMS 454	Lung Cancer	Lung	Lung	Primary
SRR8616006	CVCL_1170	DEL	Lymphoma	Lymphocyte	Pleural Effusion
SRR8616007	CVCL_1171	Detroit 562	Head and Neck Cancer	Upper Aerodigestive	Pleural Effusion	Metastasis
SRR8616008	CVCL_1173	DK-MG	Brain Cancer	Central Nervous System	Central Nervous System	Primary
SRR8616009	CVCL_2019	DM-3	Non-Cancerous	Fibroblast	Fibroblast
SRR8616010	CVCL_4056	T3M-4	Pancreatic Cancer	Pancreas	Lymph Node	Primary
SRR8616011	CVCL_3172	SUIT-2	Pancreatic Cancer	Pancreas	Liver	Metastasis
SRR8616012	CVCL_0080	A-673	Bone Cancer	Bone	Soft Tissue	Primary
SRR8616013	CVCL_1065	A-704	Kidney Cancer	Kidney	Kidney	Primary
SRR8616014	CVCL_1055	A-427	Lung Cancer	Lung	Lung
SRR8616015	CVCL_1056	A-498	Kidney Cancer	Kidney	Kidney	Primary
SRR8616016	CVCL_1064	A4/Fukuda	Lymphoma	Lymphocyte	Ascites	Primary
SRR8616017	CVCL_0023	A-549	Lung Cancer	Lung	Lung	Primary
SRR8616018	CVCL_1060	A-253	Head and Neck Cancer	Upper Aerodigestive	Upper Aerodigestive Tract	Primary
SRR8616019	CVCL_0134	A2780	Ovarian Cancer	Ovary	Ovary	Primary
SRR8616020	CVCL_0132	A-375	Skin Cancer	Skin	Skin	Primary
SRR8616021	CVCL_1062	A3/Kawakami	Lymphoma	Lymphocyte	Ascites	Primary
SRR8616022	CVCL_5098	SNU-81	Colon/Colorectal Cancer	Colorectal	Colon
SRR8616023	CVCL_5089	SNU-761	Liver Cancer	Liver	Liver
SRR8616024	CVCL_5078	SNU-61	Colon/Colorectal Cancer	Colorectal	Liver	Metastasis
SRR8616025	CVCL_0101	SNU-601	Gastric Cancer	Gastric	Ascites	Metastasis
SRR8616026	CVCL_5080	SNU-626	Brain Cancer	Central Nervous System	Central Nervous System
SRR8616027	CVCL_5079	SNU-620	Gastric Cancer	Gastric	Ascites	Metastasis
SRR8616028	CVCL_0014	RPMI-8226	Myeloma	Plasma Cell	Haematopoietic And Lymphoid Tissue	Primary
SRR8616029	CVCL_5081	SNU-668	Gastric Cancer	Gastric	Ascites	Metastasis
SRR8616030	CVCL_5087	SNU-738	Brain Cancer	Central Nervous System	Central Nervous System
SRR8616031	CVCL_5086	SNU-719	Gastric Cancer	Gastric	Stomach	Primary
SRR8616032	CVCL_0320	HT-29	Colon/Colorectal Cancer	Colorectal	Large Intestine	Primary
SRR8616033	CVCL_1294	HT-55	Colon/Colorectal Cancer	Colorectal	Large Intestine	Primary
SRR8616034	CVCL_1348	KYSE-150	Esophageal Cancer	Esophagus	Oesophagus	Primary
SRR8616035	CVCL_1347	KYSE-140	Esophageal Cancer	Esophagus	Oesophagus	Primary
SRR8616036	CVCL_1350	KYSE-270	Esophageal Cancer	Esophagus	Oesophagus	Primary
SRR8616037	CVCL_1349	KYSE-180	Esophageal Cancer	Esophagus	Oesophagus	Primary
SRR8616038	CVCL_1352	KYSE-410	Esophageal Cancer	Esophagus	Oesophagus	Primary
SRR8616039	CVCL_1351	KYSE-30	Esophageal Cancer	Esophagus	Oesophagus	Primary
SRR8616040	CVCL_1287	HSC-2	Head and Neck Cancer	Upper Aerodigestive	Upper Aerodigestive Tract	Metastasis
SRR8616041	CVCL_1288	HSC-3	Head and Neck Cancer	Upper Aerodigestive	Upper Aerodigestive Tract	Metastasis
SRR8616042	CVCL_1289	HSC-4	Head and Neck Cancer	Upper Aerodigestive	Upper Aerodigestive Tract	Metastasis
SRR8616043	CVCL_0317	HT-1080	Sarcoma	Soft Tissue	Soft Tissue	Metastasis
SRR8616044	CVCL_2520	HT115	Colon/Colorectal Cancer	Colorectal	Colon
SRR8616045	CVCL_1291	HT-1197	Bladder Cancer	Urinary Tract	Urinary Tract	Primary
SRR8616046	CVCL_1292	HT-1376	Bladder Cancer	Urinary Tract	Urinary Tract	Primary
SRR8616047	CVCL_0318	HT-144	Skin Cancer	Skin	Skin	Metastasis
SRR8616048	CVCL_0068	SK-MEL-1	Skin Cancer	Skin	Haematopoietic And Lymphoid Tissue	Metastasis
SRR8616049	CVCL_0599	SK-MEL-24	Skin Cancer	Skin	Lymph Node	Metastasis
SRR8616050	CVCL_0629	SK-LU-1	Lung Cancer	Lung	Lung	Primary
SRR8616051	CVCL_0098	SKM-1	Leukemia	Blood	Haematopoietic And Lymphoid Tissue	Primary
SRR8616052	CVCL_0600	SK-MEL-31	Skin Cancer	Skin	Skin	Primary
SRR8616053	CVCL_0550	SK-MEL-3	Skin Cancer	Skin	Lymph Node	Metastasis
SRR8616054	CVCL_0526	SK-MEL-28	Skin Cancer	Skin	Skin
SRR8616055	CVCL_0039	SK-MEL-30	Skin Cancer	Skin	Skin	Metastasis
SRR8616056	CVCL_0527	SK-MEL-5	Skin Cancer	Skin	Lymph Node	Metastasis
SRR8616057	CVCL_0630	SK-MES-1	Lung Cancer	Lung	Pleural Effusion	Metastasis
SRR8616058	CVCL_0545	SW403	Colon/Colorectal Cancer	Colorectal	Colon	Primary
SRR8616059	CVCL_0546	SW480	Colon/Colorectal Cancer	Colorectal	Lymph Node	Primary
SRR8616060	CVCL_1424	MOLT-16	Leukemia	Blood	Haematopoietic And Lymphoid Tissue
SRR8616061	CVCL_1422	MOLT-13	Leukemia	Blood	Bone Marrow
SRR8616062	CVCL_1481	NCI-H1623	Lung Cancer	Lung	Lymph Node	Metastasis
SRR8616063	CVCL_2122	MOLM-6	Leukemia	Blood	Haematopoietic And Lymphoid Tissue
SRR8616064	CVCL_2120	MOLM-16	Leukemia	Blood	Haematopoietic And Lymphoid Tissue
SRR8616065	CVCL_2124	MOLP-8	Myeloma	Plasma Cell	Haematopoietic And Lymphoid Tissue	Primary
SRR8616066	CVCL_2123	MOLP-2	Myeloma	Plasma Cell	Haematopoietic And Lymphoid Tissue	Primary
SRR8616067	CVCL_H525	ML-1 [Human thyroid carcinoma]	Thyroid Cancer	Thyroid	Thyroid
SRR8616068	CVCL_1417	MKN7	Gastric Cancer	Gastric	Lymph Node	Metastasis
SRR8616069	CVCL_2119	MOLM-13	Leukemia	Blood	Haematopoietic And Lymphoid Tissue	Primary
SRR8616070	CVCL_8792	MM1.S	Myeloma	Plasma Cell	Haematopoietic And Lymphoid Tissue	Primary
SRR8616071	CVCL_1340	KP-N-SI9s	Neuroblastoma	Peripheral Nervous System	Autonomic Ganglia	Metastasis
SRR8616072	CVCL_1341	KP-N-YN	Neuroblastoma	Peripheral Nervous System	Lymph Node	Metastasis
SRR8616073	CVCL_1343	KS-1 [Human glioblastoma]	Brain Cancer	Central Nervous System	Central Nervous System	Primary
SRR8616074	CVCL_1344	KU-19-19	Bladder Cancer	Urinary Tract	Urinary Tract
SRR8616075	CVCL_1338	KP-4	Pancreatic Cancer	Pancreas	Ascites	Metastasis
SRR8616076	CVCL_2094	KPL-1	Breast Cancer	Breast	Pleural Effusion	Metastasis
SRR8616077	CVCL_7051	KP-MRT-RY	Rhabdoid	Soft Tissue	Soft Tissue
SRR8616078	CVCL_1339	KP-N-RT-BM-1	Neuroblastoma	Peripheral Nervous System	Bone Marrow	Metastasis
SRR8616079	CVCL_1121	ChaGo-K-1	Lung Cancer	Lung	Lung	Metastasis
SRR8616080	CVCL_0379	Ku812	Leukemia	Blood	Haematopoietic And Lymphoid Tissue
SRR8616081	CVCL_1345	Kuramochi	Ovarian Cancer	Ovary	Ascites	Metastasis
SRR8616082	CVCL_5723	CH-157MN	Brain Cancer	Central Nervous System	Central Nervous System
SRR8616083	CVCL_1125	CHP-212	Neuroblastoma	Peripheral Nervous System	Central Nervous System
SRR8616084	CVCL_3611	Toledo	Lymphoma	Lymphocyte	Haematopoietic And Lymphoid Tissue	Primary
SRR8616085	CVCL_3612	TOV-112D	Ovarian Cancer	Ovary	Ovary	Primary
SRR8616086	CVCL_8001	Tm87-16	Rhabdoid	Soft Tissue	Pleural Effusion	Metastasis
SRR8616087	CVCL_3806	TO 175.T	Non-Cancerous	Fibroblast	Lymph Node	Metastasis
SRR8616088	CVCL_V617	TIG-3 TD	Non-Cancerous	Fibroblast	Fibroblast
SRR8616089	CVCL_6735	TM-31	Brain Cancer	Central Nervous System	Central Nervous System
SRR8616090	CVCL_1692	SH-4	Skin Cancer	Skin	Pleural Effusion	Metastasis
SRR8616091	CVCL_0006	THP-1	Leukemia	Blood	Haematopoietic And Lymphoid Tissue	Primary
SRR8616092	CVCL_E063	TEN	Endometrial/Uterine Cancer	Uterus	Endometrium	Primary
SRR8616093	CVCL_0559	TF-1	Leukemia	Blood	Bone Marrow
SRR8616094	CVCL_3156	RKN	Sarcoma	Soft Tissue	Ovary	Primary
SRR8616095	CVCL_1685	SCC-9	Head and Neck Cancer	Upper Aerodigestive	Upper Aerodigestive Tract	Primary
SRR8616096	CVCL_0024	SCLC-21H	Lung Cancer	Lung	Pleural Effusion	Metastasis
SRR8616097	CVCL_1682	SCC-25	Head and Neck Cancer	Upper Aerodigestive	Upper Aerodigestive Tract	Primary
SRR8616098	CVCL_1684	SCC-4	Head and Neck Cancer	Upper Aerodigestive	Upper Aerodigestive Tract	Primary
SRR8616099	CVCL_3599	SCaBER	Bladder Cancer	Urinary Tract	Urinary Tract	Primary
SRR8616100	CVCL_1681	SCC-15	Head and Neck Cancer	Upper Aerodigestive	Upper Aerodigestive Tract
SRR8616101	CVCL_0548	SaOS-2	Bone Cancer	Bone	Bone	Primary
SRR8616102	CVCL_1679	SBC-5	Lung Cancer	Lung	Pleural Effusion	Metastasis
SRR8616103	CVCL_1372	LC-1F	Lung Cancer	Lung	Lung	Primary
SRR8616104	CVCL_WS60	SALE	Non-Cancerous	Lung	Lung
SRR8616105	CVCL_1549	NCI-H2342	Lung Cancer	Lung	Lung	Primary
SRR8616106	CVCL_1546	NCI-H2291	Lung Cancer	Lung	Lymph Node	Metastasis
SRR8616107	CVCL_1536	NCI-H2171	Lung Cancer	Lung	Pleural Effusion	Metastasis
SRR8616108	CVCL_1535	NCI-H2170	Lung Cancer	Lung	Lung	Primary
SRR8616109	CVCL_1539	NCI-H2196	Lung Cancer	Lung	Bone Marrow	Metastasis
SRR8616110	CVCL_1537	NCI-H2172	Lung Cancer	Lung	Lung	Primary
SRR8616111	CVCL_1543	NCI-H2228	Lung Cancer	Lung	Lung	Primary
SRR8616112	CVCL_1542	NCI-H2227	Lung Cancer	Lung	Lung	Primary
SRR8616113	CVCL_1545	NCI-H2286	Lung Cancer	Lung	Lung	Primary
SRR8616114	CVCL_1544	NCI-H226	Lung Cancer	Lung	Pleural Effusion	Metastasis
SRR8616115	CVCL_1375	LCLC-103H	Lung Cancer	Lung	Pleural Effusion	Metastasis
SRR8616116	CVCL_2314	BICR 6	Head and Neck Cancer	Upper Aerodigestive	Upper Aerodigestive Tract	Primary
SRR8616117	CVCL_2313	BICR 56	Head and Neck Cancer	Upper Aerodigestive	Upper Aerodigestive Tract	Primary
SRR8616118	CVCL_1088	BL-70	Lymphoma	Lymphocyte	Haematopoietic And Lymphoid Tissue
SRR8616119	CVCL_1087	BL-41	Lymphoma	Lymphocyte	Haematopoietic And Lymphoid Tissue
SRR8616120	CVCL_2309	BICR 18	Head and Neck Cancer	Upper Aerodigestive	Lymph Node	Metastasis
SRR8616121	CVCL_2308	BICR 16	Head and Neck Cancer	Upper Aerodigestive	Upper Aerodigestive Tract	Primary
SRR8616122	CVCL_2312	BICR 31	Head and Neck Cancer	Upper Aerodigestive	Upper Aerodigestive Tract	Primary
SRR8616123	CVCL_2310	BICR 22	Head and Neck Cancer	Upper Aerodigestive	Lymph Node	Metastasis
SRR8616124	CVCL_0178	BT-20	Breast Cancer	Breast	Breast	Primary
SRR8616125	CVCL_M155	BT-12	Rhabdoid	Soft Tissue	Soft Tissue
SRR8616126	CVCL_3317	HMCB	Skin Cancer	Skin	Skin	Primary
SRR8616127	CVCL_2949	HMC-1-8	Breast Cancer	Breast	Pleural Effusion	Metastasis
SRR8616128	CVCL_1767	TE-9	Esophageal Cancer	Esophagus	Pleural Effusion	Metastasis
SRR8616129	CVCL_0027	Hep-G2	Liver Cancer	Liver	Liver	Primary
SRR8616130	CVCL_0326	Hep 3B2.1-7	Liver Cancer	Liver	Liver	Primary
SRR8616131	CVCL_1279	HGC-27	Gastric Cancer	Gastric	Lymph Node	Metastasis
SRR8616132	CVCL_8878	HEY A8	Ovarian Cancer	Ovary	Ascites	Metastasis
SRR8616133	CVCL_0002	HL-60	Leukemia	Blood	Haematopoietic And Lymphoid Tissue	Primary
SRR8616134	CVCL_1280	HH [Human lymphoma]	Lymphoma	Lymphocyte	Haematopoietic And Lymphoid Tissue
SRR8616135	CVCL_2947	HLF	Liver Cancer	Liver	Liver	Primary
SRR8616136	CVCL_2255	HLF-a	Non-Cancerous	Fibroblast	Fibroblast	Primary
SRR8616137	CVCL_1861	Ci-1	Lymphoma	Lymphocyte	Ascites
SRR8616138	CVCL_U797	CJM [Human melanoma]	Skin Cancer	Skin	Skin	Metastasis
SRR8616139	CVCL_1978	CL-11	Colon/Colorectal Cancer	Colorectal	Colon	Primary
SRR8616140	CVCL_1979	CL-14	Colon/Colorectal Cancer	Colorectal	Large Intestine
SRR8616141	CVCL_1980	CL-34	Colon/Colorectal Cancer	Colorectal	Colon	Primary
SRR8616142	CVCL_1982	CL-40	Colon/Colorectal Cancer	Colorectal	Colon	Primary
SRR8616143	CVCL_0216	CMK	Leukemia	Blood	Haematopoietic And Lymphoid Tissue
SRR8616144	CVCL_1126	CML-T1	Leukemia	Blood	Haematopoietic And Lymphoid Tissue
SRR8616145	CVCL_1987	COLO 201	Colon/Colorectal Cancer	Colorectal	Ascites	Metastasis
SRR8616146	CVCL_1989	COLO 320	Colon/Colorectal Cancer	Colorectal	Large Intestine	Primary
SRR8616147	CVCL_1701	SK-N-DZ	Neuroblastoma	Peripheral Nervous System	Bone Marrow	Metastasis
SRR8616148	CVCL_1632	P31/FUJ	Leukemia	Blood	Haematopoietic And Lymphoid Tissue
SRR8616149	CVCL_1630	P12-Ichikawa	Leukemia	Blood	Haematopoietic And Lymphoid Tissue
SRR8616150	CVCL_1633	Panc 02.03	Pancreatic Cancer	Pancreas	Pancreas	Primary
SRR8616151	CVCL_2676	P3HR-1	Lymphoma	Lymphocyte	Ascites
SRR8616152	CVCL_1579	NCI-H69	Lung Cancer	Lung	Pleural Effusion	Metastasis
SRR8616153	CVCL_1581	NCI-H716	Colon/Colorectal Cancer	Colorectal	Ascites	Metastasis
SRR8616154	CVCL_3117	OVTOKO	Ovarian Cancer	Ovary	Spleen	Metastasis
SRR8616155	CVCL_3114	OVSAHO	Ovarian Cancer	Ovary	Abdomen	Metastasis
SRR8616156	CVCL_1575	NCI-H650	Lung Cancer	Lung	Lung	Metastasis
SRR8616157	CVCL_1576	NCI-H660	Prostate Cancer	Prostate	Lymph Node	Metastasis
SRR8616158	CVCL_1577	NCI-H661	Lung Cancer	Lung	Lymph Node	Metastasis
SRR8616159	CVCL_9980	NCI-H684	Colon/Colorectal Cancer	Colorectal	Liver	Metastasis
SRR8616160	CVCL_1568	NCI-H524	Lung Cancer	Lung	Lymph Node	Metastasis
SRR8616161	CVCL_1569	NCI-H526	Lung Cancer	Lung	Bone Marrow	Metastasis
SRR8616162	CVCL_1571	NCI-H596	Lung Cancer	Lung	Lung	Primary
SRR8616163	CVCL_1574	NCI-H647	Lung Cancer	Lung	Pleural Effusion	Metastasis
SRR8616164	CVCL_0079	697	Leukemia	Blood	Bone Marrow	Primary
SRR8616165	CVCL_1049	647V	Bladder Cancer	Urinary Tract	Urinary Tract	Primary
SRR8616166	CVCL_7935	253J	Bladder Cancer	Urinary Tract	Lymph Node	Metastasis
SRR8616167	CVCL_7937	253J-BV	Bladder Cancer	Urinary Tract	Lymph Node	Metastasis
SRR8616168	CVCL_1046	23132/87	Gastric Cancer	Gastric	Stomach	Primary
SRR8616169	CVCL_1045	22Rv1	Prostate Cancer	Prostate	Prostate	Primary
SRR8616170	CVCL_1048	639V	Bladder Cancer	Urinary Tract	Urinary Tract	Primary
SRR8616171	CVCL_2291	59M	Ovarian Cancer	Ovary	Ascites	Metastasis
SRR8616172	CVCL_0126	5637	Bladder Cancer	Urinary Tract	Urinary Tract
SRR8616173	CVCL_1798	42-MG-BA	Brain Cancer	Central Nervous System	Central Nervous System	Primary
SRR8616174	CVCL_1259	HCC1954	Breast Cancer	Breast	Breast	Primary
SRR8616175	CVCL_2062	HCC202	Breast Cancer	Breast	Breast	Primary
SRR8616176	CVCL_2057	HCC15	Lung Cancer	Lung	Lung	Primary
SRR8616177	CVCL_1258	HCC1806	Breast Cancer	Breast	Breast	Primary
SRR8616178	CVCL_5129	HCC1833	Lung Cancer	Lung	Lung	Primary
SRR8616179	CVCL_0290	HCC1937	Breast Cancer	Breast	Breast	Primary
SRR8616180	CVCL_1254	HCC1500	Breast Cancer	Breast	Breast	Primary
SRR8616181	CVCL_1255	HCC1569	Breast Cancer	Breast	Breast	Primary
SRR8616182	CVCL_A351	HCC1588	Lung Cancer	Lung	Lung	Primary
SRR8616183	CVCL_1256	HCC1599	Breast Cancer	Breast	Breast	Primary
SRR8616184	CVCL_4900	Sq-1	Lung Cancer	Lung	Lung	Primary
SRR8616185	CVCL_0399	LoVo	Colon/Colorectal Cancer	Colorectal	Lymph Node	Metastasis
SRR8616186	CVCL_1381	LOX-IMVI	Skin Cancer	Skin	Lymph Node	Metastasis
SRR8616187	CVCL_1475	NCI-H1563	Lung Cancer	Lung	Lung	Primary
SRR8616188	CVCL_1473	NCI-H146	Lung Cancer	Lung	Bone Marrow	Metastasis
SRR8616189	CVCL_1478	NCI-H1573	Lung Cancer	Lung	Soft Tissue	Metastasis
SRR8616190	CVCL_1476	NCI-H1568	Lung Cancer	Lung	Lymph Node	Metastasis
SRR8616191	CVCL_1480	NCI-H1618	Lung Cancer	Lung	Bone Marrow	Metastasis
SRR8616192	CVCL_1479	NCI-H1581	Lung Cancer	Lung	Lung	Primary
SRR8616193	CVCL_1101	CA46	Lymphoma	Lymphocyte	Ascites
SRR8616194	CVCL_0025	Caco-2	Colon/Colorectal Cancer	Colorectal	Colon
SRR8616195	CVCL_0179	BT-474	Breast Cancer	Breast	Breast	Primary
SRR8616196	CVCL_2319	BT-483	Breast Cancer	Breast	Breast	Primary
SRR8616197	CVCL_1092	BT-549	Breast Cancer	Breast	Breast	Primary
SRR8616198	CVCL_0181	BV-173	Leukemia	Blood	Haematopoietic And Lymphoid Tissue
SRR8616199	CVCL_0186	BxPC-3	Pancreatic Cancer	Pancreas	Pancreas	Primary
SRR8616200	CVCL_1096	C2BBe1	Colon/Colorectal Cancer	Colorectal	Colon	Primary
SRR8616201	CVCL_1097	C32 [Human melanoma]	Skin Cancer	Skin	Skin	Primary
SRR8616202	CVCL_1099	C8166	Lymphoma	Lymphocyte	Haematopoietic And Lymphoid Tissue
SRR8616203	CVCL_0660	Hs 172.T	Non-Cancerous	Fibroblast	Fibroblast
SRR8616204	CVCL_0698	Hs 229.T	Non-Cancerous	Fibroblast	Fibroblast	Primary
SRR8616205	CVCL_1285	HOP-62	Lung Cancer	Lung	Lung	Primary
SRR8616206	CVCL_1286	HOP-92	Lung Cancer	Lung	Lung	Primary
SRR8616207	CVCL_IZ34	HMEL	Non-Cancerous	Breast	Breast
SRR8616208	CVCL_2071	HNT-34	Leukemia	Blood	Haematopoietic And Lymphoid Tissue
SRR8616209	CVCL_0313	HPAF-II	Pancreatic Cancer	Pancreas	Ascites	Metastasis
SRR8616210	CVCL_1820	HPB-ALL	Leukemia	Blood	Haematopoietic And Lymphoid Tissue	Primary
SRR8616211	CVCL_0312	HOS	Bone Cancer	Bone	Bone	Primary
SRR8616212	CVCL_3517	HPAC	Pancreatic Cancer	Pancreas	Pancreas	Primary
SRR8616213	CVCL_S740	EWS-502	Bone Cancer	Bone	Bone
SRR8616214	CVCL_V618	EW-8	Bone Cancer	Bone	Bone
SRR8616215	CVCL_1218	FaDu	Head and Neck Cancer	Upper Aerodigestive	Upper Aerodigestive Tract	Primary
SRR8616216	CVCL_2037	F-36P	Leukemia	Blood	Pleural Effusion	Metastasis
SRR8616217	CVCL_1197	EPLC-272H	Lung Cancer	Lung	Lung	Primary
SRR8616218	CVCL_0258	EoL-1	Leukemia	Blood	Haematopoietic And Lymphoid Tissue
SRR8616219	CVCL_1205	ESS-1	Endometrial/Uterine Cancer	Uterus	Endometrium	Primary
SRR8616220	CVCL_3509	ES-2	Ovarian Cancer	Ovary	Ovary	Primary

## Sheet: 1c & S2
Cell line ID	Database	RRID	Cell line name	Primary disease	UMAP-1	UMAP-2
HPA_1	HPA	CVCL_0022	U-87MG ATCC	Brain Cancer	3.01227	1.41652
HPA_2	HPA	CVCL_0021	U-251MG	Brain Cancer	3.14893	0.301495
HPA_3	HPA	CVCL_0020	U-138MG	Brain Cancer	3.36906	1.19903
HPA_4	HPA	CVCL_0019	SH-SY5Y	Neuroblastoma	1.78971	-2.25157
HPA_5	HPA	CVCL_1226	GaMG	Brain Cancer	2.9366	0.998138
HPA_6	HPA	CVCL_A5CW	AF22	Unknown	1.62938	-1.09842
HPA_7	HPA	CVCL_4388	hTERT-RPE1	Non-Cancerous	4.53792	1.03587
HPA_8	HPA	CVCL_AQ44	hTCEpi	Non-Cancerous	-0.793455	2.254
HPA_9	HPA	CVCL_1622	OE19	Esophageal Cancer	-1.11333	-1.38539
HPA_10	HPA	CVCL_0025	Caco-2	Colon/Colorectal Cancer	-0.18305	-1.24849
HPA_11	HPA	CVCL_0027	Hep-G2	Liver Cancer	0.162275	-1.24518
HPA_12	HPA	CVCL_0026	Capan-2	Pancreatic Cancer	-0.0378654	1.64886
HPA_13	HPA	CVCL_0036	RT-4	Bladder Cancer	-0.943267	1.28855
HPA_14	HPA	CVCL_K278	RPTEC/TERT1	Non-Cancerous	2.41436	-0.72632
HPA_15	HPA	CVCL_0034	NTERA-2	Unknown	1.5885	-0.948503
HPA_16	HPA	CVCL_0045	HEK293	Non-Cancerous	0.846073	-1.01025
HPA_17	HPA	CVCL_L280	SuSa	Testis Cancer	1.6962	-0.890685
HPA_18	HPA	CVCL_0035	PC-3	Prostate Cancer	1.95034	0.61615
HPA_19	HPA	CVCL_0037	A-431	Skin Cancer	-0.519237	1.91952
HPA_20	HPA	CVCL_0038	HaCaT	Non-Cancerous	-1.44081	1.83059
HPA_21	HPA	CVCL_0039	SK-MEL-30	Skin Cancer	4.56175	3.86676
HPA_22	HPA	CVCL_0040	WM115	Skin Cancer	4.2024	3.41122
HPA_23	HPA	CVCL_0023	A-549	Lung Cancer	1.09275	0.439399
HPA_24	HPA	CVCL_X491	HBEC3-KT	Non-Cancerous	-0.76687	2.26878
HPA_25	HPA	CVCL_0024	SCLC-21H	Lung Cancer	1.22303	-3.00306
HPA_26	HPA	CVCL_0031	MCF-7	Breast Cancer	-1.08186	0.275573
HPA_27	HPA	CVCL_3383	hTERT-HME1	Non-Cancerous	-0.711603	2.34974
HPA_28	HPA	CVCL_0032	SiHa	Cervical Cancer	2.0483	0.668805
HPA_29	HPA	CVCL_0033	SK-BR-3	Breast Cancer	-1.02141	0.11362
HPA_30	HPA	CVCL_0553	T-47D	Breast Cancer	-0.651627	0.174171
HPA_31	HPA	CVCL_0029	EFO-21	Ovarian Cancer	1.03036	-0.0697179
HPA_32	HPA	CVCL_0044	BeWo	Unknown	-0.548588	0.439812
HPA_33	HPA	CVCL_0028	AN3-CA	Endometrial/Uterine Cancer	0.832616	-1.2858
HPA_34	HPA	CVCL_0030	HeLa	Cervical Cancer	1.89323	0.0674666
HPA_35	HPA	CVCL_9Q53	HUVEC/TERT2	Non-Cancerous	4.19295	0.84448
HPA_36	HPA	CVCL_0047	TIME	Non-Cancerous	4.37191	0.895709
HPA_37	HPA		HSkMC	Unknown	4.72283	1.0266
HPA_38	HPA		BJ hTERT+ SV40 Large T+ RasG12V	Unknown	3.63657	0.595424
HPA_39	HPA		BJ hTERT+ SV40 Large T+	Unknown	3.61807	0.60694
HPA_40	HPA	CVCL_6573	BJ1-hTERT	Non-Cancerous	4.6724	1.02136
HPA_41	HPA	CVCL_3653	BJ [Human fibroblast]	Non-Cancerous	4.63332	0.97197
HPA_42	HPA	CVCL_U602	ASC52telo	Non-Cancerous	4.81199	1.04618
HPA_43	HPA		ASC diff	Unknown	4.81535	1.06832
HPA_44	HPA	CVCL_0043	U-2197	Sarcoma	3.46133	0.762002
HPA_45	HPA	CVCL_0042	U2OS	Bone Cancer	1.56248	0.325969
HPA_46	HPA	CVCL_0041	Rh30	Sarcoma	3.19949	0.610513
HPA_47	HPA	CVCL_8890	LHCN-M2	Non-Cancerous	3.70078	0.634921
HPA_48	HPA		HHSteC	Unknown	4.60085	1.01786
HPA_49	HPA	CVCL_9Q52	HBF/TERT88	Non-Cancerous	3.65142	0.582363
HPA_50	HPA	CVCL_GZ73	fHDF/TERT166	Non-Cancerous	4.9013	1.02236
HPA_51	HPA	CVCL_0013	MOLT-4	Leukemia	-6.76984	-1.80631
HPA_52	HPA	CVCL_JM27	hTEC/SVTERT24-B	Non-Cancerous	3.60482	0.646886
HPA_53	HPA	CVCL_0008	Daudi	Lymphoma	-5.50801	-1.66062
HPA_54	HPA	CVCL_0009	HDLM-2	Lymphoma	1.54815	-0.195475
HPA_55	HPA	CVCL_0065	Jurkat	Leukemia	-6.86126	-1.8326
HPA_56	HPA	CVCL_0017	U-698-M	Lymphoma	-5.61361	-1.6591
HPA_57	HPA	CVCL_0016	U-266/84	Myeloma	-3.59851	-1.43381
HPA_58	HPA	CVCL_0015	U-266/70	Myeloma	-3.55753	-1.51805
HPA_59	HPA	CVCL_0014	RPMI-8226	Myeloma	-3.85406	-1.3163
HPA_60	HPA	CVCL_1650	Reh	Leukemia	-6.47428	-2.0346
HPA_61	HPA	CVCL_0010	Karpas-707	Myeloma	-3.77348	-1.39444
HPA_62	HPA	CVCL_0001	HEL	Leukemia	-8.60688	-2.25217
HPA_63	HPA	CVCL_0007	U-937	Leukemia	-7.82729	-2.28402
HPA_64	HPA	CVCL_0006	THP-1	Leukemia	-7.99363	-2.53209
HPA_65	HPA	CVCL_0005	NB4	Leukemia	-7.91048	-2.36246
HPA_66	HPA	CVCL_0004	K-562	Leukemia	1.3664	-0.491589
HPA_67	HPA	CVCL_0003	HMC-1	Leukemia	-8.35226	-2.29226
HPA_68	HPA	CVCL_0002	HL-60	Leukemia	-7.76714	-2.21002
HPA_69	HPA	CVCL_Y019	HAP1	Leukemia	1.49118	-0.848281
SRR8615222	CCLE	CVCL_1763	TE-15	Esophageal Cancer	-1.41086	1.78435
SRR8615223	CCLE	CVCL_E332	OCI-My5	Myeloma	-3.71364	-1.36504
SRR8615224	CCLE	CVCL_E333	OCI-My7	Myeloma	-3.77335	-1.47229
SRR8615225	CCLE	CVCL_3084	OCUM-1	Gastric Cancer	-1.18416	-1.5631
SRR8615226	CCLE	CVCL_1622	OE19	Esophageal Cancer	-1.12391	-1.43197
SRR8615227	CCLE	CVCL_2661	OE21	Esophageal Cancer	-1.34461	2.08172
SRR8615228	CCLE	CVCL_0471	OE33	Esophageal Cancer	-0.138603	1.63025
SRR8615229	CCLE	CVCL_IW56	OELE	Non-Cancerous	1.28602	-0.173309
SRR8615230	CCLE	CVCL_1882	ONCO-DG-1	Ovarian Cancer	0.504284	-0.127465
SRR8615231	CCLE	CVCL_1404	MES-SA	Sarcoma	1.21656	-1.06077
SRR8615232	CCLE	CVCL_1403	Mel JuSo	Skin Cancer	4.35044	3.58538
SRR8615233	CCLE	CVCL_1402	Mel Ho	Skin Cancer	4.65196	3.97252
SRR8615234	CCLE	CVCL_0425	MEG-01	Leukemia	-8.61538	-2.33468
SRR8615235	CCLE	CVCL_2112	MFE-319	Endometrial/Uterine Cancer	0.154597	-0.418136
SRR8615236	CCLE	CVCL_1406	MFE-296	Endometrial/Uterine Cancer	1.14888	-1.32684
SRR8615237	CCLE	CVCL_1405	MFE-280	Endometrial/Uterine Cancer	0.24363	-0.489062
SRR8615238	CCLE	CVCL_0445	MeWo	Skin Cancer	4.58701	3.89715
SRR8615239	CCLE	CVCL_1409	MHH-CALL-2	Leukemia	-6.4719	-2.08806
SRR8615240	CCLE	CVCL_0426	MG-63	Bone Cancer	2.78854	0.851664
SRR8615241	CCLE	CVCL_1634	Panc 02.13	Pancreatic Cancer	-0.618841	1.8885
SRR8615242	CCLE	CVCL_1844	OCI-AML-3	Leukemia	-7.9204	-2.47949
SRR8615243	CCLE	CVCL_1614	OAW28	Ovarian Cancer	0.212699	-0.409762
SRR8615244	CCLE	CVCL_3082	NUGC-4	Gastric Cancer	-1.01031	-1.30438
SRR8615245	CCLE	CVCL_1716	SW1271	Lung Cancer	2.35719	-0.0803525
SRR8615246	CCLE	CVCL_0026	Capan-2	Pancreatic Cancer	-0.0612088	1.56157
SRR8615247	CCLE	CVCL_0237	Capan-1	Pancreatic Cancer	-0.277499	1.48343
SRR8615248	CCLE	CVCL_1118	CCF-STTG1	Brain Cancer	2.72347	1.62114
SRR8615249	CCLE	CVCL_1117	CAS-1	Brain Cancer	2.82905	1.64466
SRR8615250	CCLE	CVCL_1119	CFPAC-1	Pancreatic Cancer	-0.0980886	1.39678
SRR8615251	CCLE	CVCL_2873	CCK-81	Colon/Colorectal Cancer	-0.993488	-1.5643
SRR8615252	CCLE	CVCL_1521	NCI-H2073	Lung Cancer	0.771901	0.824893
SRR8615253	CCLE	CVCL_1520	NCI-H2066	Lung Cancer	0.815614	-2.47076
SRR8615254	CCLE	CVCL_1518	NCI-H2052	Lung Cancer	2.61778	0.400671
SRR8615255	CCLE	CVCL_1517	NCI-H2030	Lung Cancer	1.03858	0.618053
SRR8615256	CCLE	CVCL_1516	NCI-H2029	Lung Cancer	1.07204	-3.21703
SRR8615257	CCLE	CVCL_1515	NCI-H2023	Lung Cancer	1.19271	0.593698
SRR8615258	CCLE	CVCL_1514	NCI-H2009	Lung Cancer	0.555081	0.932104
SRR8615259	CCLE	CVCL_WS70	NCI-H2004RT	Rhabdoid	1.42784	-1.03748
SRR8615260	CCLE	CVCL_1511	NCI-H1975	Lung Cancer	0.899969	0.793783
SRR8615261	CCLE	CVCL_1509	NCI-H196	Lung Cancer	2.39864	1.4314
SRR8615262	CCLE	CVCL_2149	OCI-M1	Leukemia	-8.5268	-2.35549
SRR8615263	CCLE	CVCL_8800	OCI-Ly3	Lymphoma	-5.23867	-1.6216
SRR8615264	CCLE	CVCL_1110	CAL-51	Breast Cancer	0.863021	-1.1996
SRR8615265	CCLE	CVCL_1108	CAL-33	Head and Neck Cancer	-1.15927	2.17034
SRR8615266	CCLE	CVCL_1808	CAL-29	Bladder Cancer	-1.05615	1.61176
SRR8615267	CCLE	CVCL_1107	CAL-27	Head and Neck Cancer	-1.24601	2.14907
SRR8615268	CCLE	CVCL_1106	CAL-148	Breast Cancer	-0.925408	-0.165607
SRR8615269	CCLE	CVCL_1105	CAL-12T	Lung Cancer	-0.637148	1.26573
SRR8615270	CCLE	CVCL_1104	CAL-120	Breast Cancer	2.54411	0.363179
SRR8615271	CCLE	CVCL_0235	Caki-2	Kidney Cancer	2.63321	-0.868424
SRR8615272	CCLE	CVCL_0234	Caki-1	Kidney Cancer	2.79043	-0.915682
SRR8615273	CCLE	CVCL_1103	CADO-ES1	Bone Cancer	1.26355	4.18372
SRR8615274	CCLE	CVCL_1187	EC-GI-10	Esophageal Cancer	-0.954425	1.99719
SRR8615275	CCLE	CVCL_0293	HEC-1-A	Endometrial/Uterine Cancer	0.411594	-0.653225
SRR8615276	CCLE	CVCL_2925	HEC-151	Endometrial/Uterine Cancer	0.623852	-0.790692
SRR8615277	CCLE	CVCL_2923	HEC-108	Endometrial/Uterine Cancer	0.774238	-0.566534
SRR8615278	CCLE	CVCL_2067	HDQ-P1	Breast Cancer	-0.762327	1.20061
SRR8615279	CCLE	CVCL_1273	HD-MY-Z	Unknown	2.53732	0.0112639
SRR8615280	CCLE	CVCL_0009	HDLM-2	Lymphoma	1.40323	-0.130418
SRR8615281	CCLE	CVCL_0292	HCT 15	Colon/Colorectal Cancer	0.32076	-0.957698
SRR8615282	CCLE	CVCL_0291	HCT 116	Colon/Colorectal Cancer	0.473566	-0.929902
SRR8615283	CCLE	CVCL_5137	HCC95	Lung Cancer	-1.6151	1.49796
SRR8615284	CCLE	CVCL_2063	HCC827	Lung Cancer	0.488071	0.988725
SRR8615285	CCLE	CVCL_2030	EJM	Myeloma	-3.70737	-1.38302
SRR8615286	CCLE	CVCL_1195	EKVX	Lung Cancer	1.16296	0.822015
SRR8615287	CCLE	CVCL_1192	EFO-27	Ovarian Cancer	0.396437	0.13739
SRR8615288	CCLE	CVCL_1194	EHEB	Lymphoma	-5.07688	-1.61611
SRR8615289	CCLE	CVCL_0253	EFM-19	Breast Cancer	-0.915679	-0.131949
SRR8615290	CCLE	CVCL_0029	EFO-21	Ovarian Cancer	1.00919	-0.0822523
SRR8615291	CCLE	CVCL_1191	EFE-184	Endometrial/Uterine Cancer	0.823041	-0.270076
SRR8615292	CCLE	CVCL_1812	EFM-192A	Breast Cancer	-0.952864	0.013113
SRR8615293	CCLE	CVCL_1196	EM-2	Leukemia	-7.9567	-2.46712
SRR8615294	CCLE	CVCL_2034	EN	Endometrial/Uterine Cancer	0.985142	-1.6323
SRR8615295	CCLE	CVCL_6748	PK-45H	Pancreatic Cancer	2.23962	1.00461
SRR8615296	CCLE	CVCL_4717	PK-1	Pancreatic Cancer	-0.784494	1.37283
SRR8615297	CCLE	CVCL_1183	DU4475	Breast Cancer	-0.357634	-1.20608
SRR8615298	CCLE	CVCL_2680	PE/CA-PJ41 (clone D2)	Head and Neck Cancer	-1.37048	2.18551
SRR8615299	CCLE	CVCL_2679	PE/CA-PJ34 (clone C12)	Head and Neck Cancer	-1.46383	2.11343
SRR8615300	CCLE	CVCL_0105	DU145	Prostate Cancer	0.736448	0.400026
SRR8615301	CCLE	CVCL_B260	PC-9	Lung Cancer	-0.692875	1.12672
SRR8615302	CCLE	CVCL_3326	Pfeiffer	Lymphoma	-5.30281	-1.56385
SRR8615303	CCLE	CVCL_1641	PF-382	Leukemia	-6.86882	-1.8074
SRR8615304	CCLE	CVCL_1913	Peer	Leukemia	-6.78588	-1.8947
SRR8615305	CCLE	CVCL_2681	PE/CA-PJ49	Head and Neck Cancer	-1.31446	2.00451
SRR8615306	CCLE	CVCL_5048	SNU-308	Gallbladder Cancer	-1.15811	1.6639
SRR8615307	CCLE	CVCL_5044	SNU-283	Colon/Colorectal Cancer	-1.278	-1.60302
SRR8615308	CCLE	CVCL_5038	SNU-245	Bile Duct Cancer	-1.30267	-1.64692
SRR8615309	CCLE	CVCL_3946	SNU-216	Gastric Cancer	-0.535648	1.4241
SRR8615310	CCLE	CVCL_0077	SNU-398	Liver Cancer	1.18358	-1.27536
SRR8615311	CCLE	CVCL_0250	SNU-387	Liver Cancer	2.69333	1.05256
SRR8615312	CCLE	CVCL_5054	SNU-349	Kidney Cancer	3.05979	-1.10128
SRR8615313	CCLE	CVCL_5051	SNU-324	Pancreatic Cancer	-0.035144	0.611715
SRR8615314	CCLE	CVCL_0091	NALM-1	Leukemia	-6.50041	-2.07476
SRR8615315	CCLE	CVCL_1111	CAL-54	Kidney Cancer	2.60218	-0.817487
SRR8615316	CCLE	CVCL_5059	SNU-410	Pancreatic Cancer	2.08055	1.16218
SRR8615317	CCLE	CVCL_5058	SNU-407	Colon/Colorectal Cancer	-0.823528	-1.32143
SRR8615318	CCLE	CVCL_1835	NALM-19	Leukemia	-6.45212	-2.10261
SRR8615319	CCLE	CVCL_0891	Hs 751.T	Non-Cancerous	5.39714	1.158
SRR8615320	CCLE	CVCL_0334	Hs 766T	Pancreatic Cancer	1.29163	1.01244
SRR8615321	CCLE	CVCL_0888	Hs 742.T	Non-Cancerous	5.03788	0.979533
SRR8615322	CCLE	CVCL_0333	Hs 746.T	Gastric Cancer	2.74557	0.429288
SRR8615323	CCLE	CVCL_0933	Hs 822.T	Non-Cancerous	5.18795	0.995304
SRR8615324	CCLE	CVCL_0938	Hs 834.T	Non-Cancerous	5.44572	1.15314
SRR8615325	CCLE	CVCL_0928	Hs 819.T	Non-Cancerous	5.15666	1.05702
SRR8615326	CCLE	CVCL_0932	Hs 821.T	Non-Cancerous	5.37059	1.18683
SRR8615327	CCLE	CVCL_0941	Hs 839.T	Non-Cancerous	5.10104	1.03614
SRR8615328	CCLE	CVCL_0942	Hs 840.T	Non-Cancerous	4.70821	0.941452
SRR8615329	CCLE	CVCL_1455	NCI-H1105	Lung Cancer	1.11703	-3.21549
SRR8615330	CCLE	CVCL_6950	SF767	Cervical Cancer	-1.46047	1.90925
SRR8615331	CCLE	CVCL_1454	NCI-H1092	Lung Cancer	1.15567	-3.13141
SRR8615332	CCLE	CVCL_B076	UOK101	Kidney Cancer	2.78354	-0.931211
SRR8615333	CCLE	CVCL_1911	UO-31	Kidney Cancer	2.47398	-0.60137
SRR8615334	CCLE	CVCL_1783	UM-UC-3	Bladder Cancer	2.36746	-0.133413
SRR8615335	CCLE	CVCL_2743	UM-UC-1	Bladder Cancer	-0.939419	1.67273
SRR8615336	CCLE	CVCL_2738	U-BLC1	Bladder Cancer	-0.0158759	0.656792
SRR8615337	CCLE	CVCL_1782	UACC-893	Breast Cancer	-0.896248	0.346999
SRR8615338	CCLE	CVCL_1781	UACC-812	Breast Cancer	-0.844246	-0.0434315
SRR8615339	CCLE	CVCL_1780	UACC-62	Skin Cancer	4.25234	3.47532
SRR8615340	CCLE	CVCL_1779	UACC-257	Skin Cancer	4.6681	3.99122
SRR8615341	CCLE	CVCL_1453	NCI-H1048	Lung Cancer	1.01256	-2.10576
SRR8615342	CCLE	CVCL_3055	NCC-StC-K140	Gastric Cancer	-0.921938	1.55815
SRR8615343	CCLE	CVCL_0005	NB4	Leukemia	-7.9078	-2.36516
SRR8615344	CCLE	CVCL_1440	NB1	Neuroblastoma	1.74419	-2.18692
SRR8615345	CCLE	CVCL_0067	Namalwa	Lymphoma	-5.62007	-1.74273
SRR8615346	CCLE	CVCL_0092	NALM-6	Leukemia	-6.49147	-2.0223
SRR8615347	CCLE	CVCL_2992	KMS-26	Myeloma	-3.78391	-1.38523
SRR8615348	CCLE	CVCL_2993	KMS-27	Myeloma	-3.90337	-1.54217
SRR8615349	CCLE	CVCL_2990	KMS-20	Myeloma	-3.62719	-1.33717
SRR8615350	CCLE	CVCL_2991	KMS-21-BM	Myeloma	-3.68109	-1.40571
SRR8615351	CCLE	CVCL_1334	KMS-12-BM	Myeloma	-3.59404	-1.26073
SRR8615352	CCLE	CVCL_A637	KMS-18	Myeloma	-3.80155	-1.43996
SRR8615353	CCLE	CVCL_2985	KMRC-3	Kidney Cancer	2.95218	-1.0233
SRR8615354	CCLE	CVCL_2989	KMS-11	Myeloma	-3.77902	-1.38904
SRR8615355	CCLE	CVCL_2986	KMRC-20	Kidney Cancer	2.79789	-0.941055
SRR8615356	CCLE	CVCL_2984	KMRC-2	Kidney Cancer	2.84977	-1.00097
SRR8615357	CCLE	CVCL_2092	Kelly	Neuroblastoma	1.85918	-2.38898
SRR8615358	CCLE	CVCL_3386	KE-97	Myeloma	-5.06707	-1.5795
SRR8615359	CCLE	CVCL_1847	PaTu 8988t	Pancreatic Cancer	2.08787	-0.357967
SRR8615360	CCLE	CVCL_0590	Kasumi-2	Leukemia	-6.42556	-2.13469
SRR8615361	CCLE	CVCL_0589	Kasumi-1	Leukemia	-8.13561	-2.27976
SRR8615362	CCLE	CVCL_0371	KATO III	Gastric Cancer	-0.904546	-1.35059
SRR8615363	CCLE	CVCL_0614	Kasumi-6	Leukemia	-8.14011	-2.30157
SRR8615364	CCLE	CVCL_U757	KD [Human abdomen rhabdoid tumor]	Rhabdoid	1.39531	-1.04322
SRR8615365	CCLE	CVCL_2091	KCL-22	Leukemia	-8.39036	-2.32741
SRR8615366	CCLE	CVCL_3385	KE-39	Gastric Cancer	-0.891528	-1.38261
SRR8615367	CCLE	CVCL_1327	KE-37	Leukemia	-6.77178	-1.94248
SRR8615368	CCLE	CVCL_1735	SU-DHL-5	Lymphoma	-5.46586	-1.65973
SRR8615369	CCLE	CVCL_2206	SU-DHL-6	Lymphoma	-5.46069	-1.70173
SRR8615370	CCLE	CVCL_1637	Panc 05.04	Pancreatic Cancer	-0.171687	1.47748
SRR8615371	CCLE	CVCL_1638	Panc 08.13	Pancreatic Cancer	-0.329643	1.54718
SRR8615372	CCLE	CVCL_1711	SR	Lymphoma	1.62251	0.639862
SRR8615373	CCLE	CVCL_1712	ST486	Lymphoma	-5.9507	-1.87889
SRR8615374	CCLE	CVCL_8000	STM91-01	Rhabdoid	1.01108	-1.48556
SRR8615375	CCLE	CVCL_3881	SU.86.86	Pancreatic Cancer	-0.657685	1.93248
SRR8615376	CCLE	CVCL_1889	SU-DHL-10	Lymphoma	-5.47434	-1.66355
SRR8615377	CCLE	CVCL_1639	Panc 10.05	Pancreatic Cancer	-0.199041	1.27701
SRR8615378	CCLE	CVCL_0539	SU-DHL-4	Lymphoma	-5.43615	-1.65782
SRR8615379	CCLE	CVCL_8876	GSS	Gastric Cancer	-0.425662	-1.02744
SRR8615380	CCLE	CVCL_1818	Granta-519	Lymphoma	-5.04898	-1.62637
SRR8615381	CCLE	CVCL_2450	GP2d	Colon/Colorectal Cancer	-0.926178	-1.62712
SRR8615382	CCLE	CVCL_2050	GOS-3	Brain Cancer	2.96298	1.97626
SRR8615383	CCLE	CVCL_1233	GMS-10	Brain Cancer	2.26863	1.37708
SRR8615384	CCLE	CVCL_1231	GI-1	Brain Cancer	2.91546	0.868172
SRR8615385	CCLE	CVCL_1230	GDM-1	Leukemia	-8.18361	-2.26787
SRR8615386	CCLE	CVCL_1229	GCT	Sarcoma	2.57546	0.0805904
SRR8615387	CCLE	CVCL_3840	Li-7	Liver Cancer	1.15797	0.273728
SRR8615388	CCLE	CVCL_1239	H4	Brain Cancer	1.98139	1.28027
SRR8615389	CCLE	CVCL_8877	GSU	Gastric Cancer	-1.2353	-1.62364
SRR8615390	CCLE	CVCL_1766	TE-8	Esophageal Cancer	0.413411	0.304438
SRR8615391	CCLE	CVCL_3007	KYM-1	Rhabdoid	1.34191	-1.09433
SRR8615392	CCLE	CVCL_1386	LS513	Colon/Colorectal Cancer	-1.29937	-1.58251
SRR8615393	CCLE	CVCL_1385	LS411N	Colon/Colorectal Cancer	-0.800163	-1.31551
SRR8615394	CCLE	CVCL_3015	Lu-99	Lung Cancer	2.33436	-0.229775
SRR8615395	CCLE	CVCL_1392	Lu-65	Lung Cancer	-0.101037	0.00769217
SRR8615396	CCLE	CVCL_1382	LS1034	Colon/Colorectal Cancer	-1.24219	-1.47756
SRR8615397	CCLE	CVCL_0012	LP-1	Myeloma	-3.79766	-1.43198
SRR8615398	CCLE	CVCL_0397	LS180	Colon/Colorectal Cancer	-1.00017	-1.50628
SRR8615399	CCLE	CVCL_1383	LS123	Colon/Colorectal Cancer	-0.301832	1.31784
SRR8615400	CCLE	CVCL_3955	LN-340	Brain Cancer	2.83995	1.76137
SRR8615401	CCLE	CVCL_1394	LXF 289	Lung Cancer	1.59104	0.881362
SRR8615402	CCLE	CVCL_2582	LUDLU-1	Lung Cancer	-1.4637	1.36787
SRR8615403	CCLE	CVCL_3958	LN-319	Brain Cancer	1.41542	0.0126976
SRR8615404	CCLE	CVCL_0139	AGS	Gastric Cancer	-0.282631	-1.0261
SRR8615405	CCLE	CVCL_1067	ACHN	Kidney Cancer	2.71076	-0.860801
SRR8615406	CCLE	CVCL_5113	ACC-MESO-1	Lung Cancer	1.72254	0.228213
SRR8615407	CCLE	CVCL_1066	ABC-1	Lung Cancer	-0.686121	0.693719
SRR8615408	CCLE	CVCL_1806	AMO1	Myeloma	-3.74852	-1.36088
SRR8615409	CCLE	CVCL_1071	AML-193	Leukemia	-7.97195	-2.48051
SRR8615410	CCLE	CVCL_1070	AM-38	Brain Cancer	2.6161	0.0128116
SRR8615411	CCLE	CVCL_1805	ALL-SIL	Leukemia	-6.81392	-1.86968
SRR8615412	CCLE	CVCL_0152	AsPC-1	Pancreatic Cancer	0.0187552	1.14952
SRR8615413	CCLE	CVCL_0028	AN3-CA	Endometrial/Uterine Cancer	0.934244	-1.3147
SRR8615414	CCLE	CVCL_0331	Hs 294T	Skin Cancer	4.21439	3.42469
SRR8615415	CCLE	CVCL_0715	Hs 281.T	Non-Cancerous	5.02113	0.954417
SRR8615416	CCLE	CVCL_0711	Hs 274.T	Non-Cancerous	5.41514	1.13165
SRR8615417	CCLE	CVCL_0707	Hs 255.T	Non-Cancerous	4.99196	0.991144
SRR8615418	CCLE	CVCL_0819	Hs 606.T	Non-Cancerous	4.9786	0.9956
SRR8615419	CCLE	CVCL_0814	Hs 600.T	Non-Cancerous	5.21256	1.11209
SRR8615420	CCLE	CVCL_0332	Hs 578T	Breast Cancer	5.3664	1.17465
SRR8615421	CCLE	CVCL_0726	Hs 343.T	Non-Cancerous	4.92714	1.02348
SRR8615422	CCLE	CVCL_2409	COR-L24	Lung Cancer	1.14573	-3.0415
SRR8615423	CCLE	CVCL_1140	COR-L279	Lung Cancer	1.24057	-2.98544
SRR8615424	CCLE	CVCL_0825	Hs 616.T	Non-Cancerous	5.41092	1.14578
SRR8615425	CCLE	CVCL_1139	COR-L23	Lung Cancer	-0.207202	1.60148
SRR8615426	CCLE	CVCL_1141	COR-L88	Lung Cancer	1.07146	-3.21261
SRR8615427	CCLE	CVCL_2418	COR-L95	Lung Cancer	1.1582	-3.16256
SRR8615428	CCLE	CVCL_2412	COR-L311	Lung Cancer	1.08131	-2.36642
SRR8615429	CCLE	CVCL_2415	COR-L47	Lung Cancer	1.14768	-3.19249
SRR8615430	CCLE	CVCL_1672	RVH-421	Skin Cancer	4.50952	3.79519
SRR8615431	CCLE	CVCL_0036	RT-4	Bladder Cancer	-1.00078	1.36827
SRR8615432	CCLE	CVCL_1670	RT-112	Bladder Cancer	-0.931443	1.46284
SRR8615433	CCLE	CVCL_2182	RS-5	Non-Cancerous	4.91307	0.95853
SRR8615434	CCLE	CVCL_0093	RS4;11	Leukemia	-7.63596	-2.44837
SRR8615435	CCLE	CVCL_1667	RPMI-8402	Leukemia	-6.82922	-1.87491
SRR8615436	CCLE	CVCL_1635	Panc 03.27	Pancreatic Cancer	-0.253055	1.48881
SRR8615437	CCLE	CVCL_1666	RPMI-7951	Skin Cancer	2.73194	1.63495
SRR8615438	CCLE	CVCL_3158	RMUG-S	Ovarian Cancer	-0.745456	0.938549
SRR8615439	CCLE	CVCL_1662	RMG-I	Ovarian Cancer	0.760793	-0.611829
SRR8615440	CCLE	CVCL_1876	NU-DHL-1	Lymphoma	-5.31939	-1.63152
SRR8615441	CCLE	CVCL_1877	NU-DUL-1	Lymphoma	-5.81365	-1.82281
SRR8615442	CCLE	CVCL_1608	NMC-G1	Brain Cancer	2.80028	1.63755
SRR8615443	CCLE	CVCL_1609	NOMO-1	Leukemia	-7.93938	-2.51648
SRR8615444	CCLE	CVCL_WS73	NHAHTDD	Non-Cancerous	4.53034	1.01599
SRR8615445	CCLE	CVCL_0465	OVCAR-3	Ovarian Cancer	0.55197	-0.0945361
SRR8615446	CCLE	CVCL_3043	NCO2	Leukemia	-8.5586	-2.31552
SRR8615447	CCLE	CVCL_1606	NH-6	Neuroblastoma	1.82193	-2.39584
SRR8615448	CCLE	CVCL_0538	SU-DHL-1	Lymphoma	1.63878	0.325618
SRR8615449	CCLE	CVCL_1611	NUGC-2	Gastric Cancer	-1.07559	1.61036
SRR8615450	CCLE	CVCL_1612	NUGC-3	Gastric Cancer	-0.384924	1.14676
SRR8615451	CCLE	CVCL_2917	HCC-56	Colon/Colorectal Cancer	-1.2706	-1.5616
SRR8615452	CCLE	CVCL_1270	HCC70	Breast Cancer	-0.840956	0.76749
SRR8615453	CCLE	CVCL_5135	HCC461	Lung Cancer	2.40372	0.390294
SRR8615454	CCLE	CVCL_5136	HCC515	Lung Cancer	1.13856	0.710189
SRR8615455	CCLE	CVCL_1269	HCC4006	Lung Cancer	0.149326	1.13118
SRR8615456	CCLE	CVCL_2060	HCC44	Lung Cancer	0.991084	0.498482
SRR8615457	CCLE	CVCL_2059	HCC366	Lung Cancer	1.477	0.882993
SRR8615458	CCLE	CVCL_1267	HCC38	Breast Cancer	0.348764	0.754949
SRR8615459	CCLE	CVCL_0547	SW620	Colon/Colorectal Cancer	-0.489074	-1.13267
SRR8615460	CCLE	CVCL_2061	HCC78	Lung Cancer	0.236678	1.1397
SRR8615461	CCLE	CVCL_V622	HCC827 GR5	Lung Cancer	0.406408	1.06222
SRR8615462	CCLE	CVCL_1587	NCI-H747	Colon/Colorectal Cancer	-0.209196	1.17841
SRR8615463	CCLE	CVCL_1754	TE 441.T	Sarcoma	1.05527	-1.43707
SRR8615464	CCLE	CVCL_1759	TE-1	Esophageal Cancer	0.116475	0.58444
SRR8615465	CCLE	CVCL_1584	NCI-H727	Lung Cancer	-0.349067	-0.930759
SRR8615466	CCLE	CVCL_5112	SNU-C5	Colon/Colorectal Cancer	-0.496736	-0.427925
SRR8615467	CCLE	CVCL_1765	TE-6	Esophageal Cancer	-1.44099	1.2411
SRR8615468	CCLE	CVCL_1755	TE 617.T	Sarcoma	1.09071	-1.36281
SRR8615469	CCLE	CVCL_1764	TE-5	Esophageal Cancer	-1.04951	1.97915
SRR8615470	CCLE	CVCL_3337	TE-4	Esophageal Cancer	-0.664219	1.09296
SRR8615471	CCLE	CVCL_5102	SNU-878	Liver Cancer	1.36472	0.446422
SRR8615472	CCLE	CVCL_5103	SNU-886	Liver Cancer	1.70268	0.239743
SRR8615473	CCLE	CVCL_5100	SNU-840	Ovarian Cancer	-0.444535	0.951861
SRR8615474	CCLE	CVCL_5101	SNU-869	Bile Duct Cancer	-0.162204	1.35734
SRR8615475	CCLE	CVCL_1708	SNU-C1	Colon/Colorectal Cancer	-1.25121	-1.57682
SRR8615476	CCLE	CVCL_1709	SNU-C2A	Colon/Colorectal Cancer	-0.582854	0.108212
SRR8615477	CCLE	CVCL_5105	SNU-899	Head and Neck Cancer	-0.912134	2.04759
SRR8615478	CCLE	CVCL_5096	SNU-8	Ovarian Cancer	0.610259	-0.123555
SRR8615479	CCLE	CVCL_2096	L-1236	Lymphoma	1.29185	0.142259
SRR8615480	CCLE	CVCL_8147	L3.3	Pancreatic Cancer	-1.23412	1.32081
SRR8615481	CCLE	CVCL_1355	KYSE-520	Esophageal Cancer	-1.04321	1.22041
SRR8615482	CCLE	CVCL_1356	KYSE-70	Esophageal Cancer	-1.68227	1.42825
SRR8615483	CCLE	CVCL_2785	JHH-1	Liver Cancer	0.524245	-0.668823
SRR8615484	CCLE	CVCL_8098	JH-EsoAd1	Esophageal Cancer	-0.150373	1.48624
SRR8615485	CCLE	CVCL_1357	L-363	Myeloma	-3.75594	-1.26719
SRR8615486	CCLE	CVCL_1361	L-428	Lymphoma	-5.1814	-1.5672
SRR8615487	CCLE	CVCL_1312	IST-Mes2	Lung Cancer	3.03801	0.392911
SRR8615488	CCLE	CVCL_1311	IST-Mes1	Lung Cancer	3.03688	0.40089
SRR8615489	CCLE	CVCL_1865	JeKo-1	Lymphoma	-5.57453	-1.73046
SRR8615490	CCLE	CVCL_0359	J82	Bladder Cancer	2.56529	0.457683
SRR8615491	CCLE	CVCL_5779	IOMM-Lee	Brain Cancer	2.48505	-0.0461411
SRR8615492	CCLE	CVCL_5209	INA-6	Myeloma	-3.77502	-1.46212
SRR8615493	CCLE	CVCL_6543	Ishikawa (Heraklio) 02 ER-	Endometrial/Uterine Cancer	0.101855	-0.494637
SRR8615494	CCLE	CVCL_1307	IPC-298	Skin Cancer	4.514	3.80089
SRR8615495	CCLE	CVCL_1603	NCI-N87	Gastric Cancer	-0.75798	-0.620563
SRR8615496	CCLE	CVCL_2196	SKNO-1	Leukemia	-8.20333	-2.24167
SRR8615497	CCLE	CVCL_0530	SK-N-MC	Bone Cancer	1.33509	4.14742
SRR8615498	CCLE	CVCL_1600	NCI-H929	Myeloma	-3.64137	-1.46065
SRR8615499	CCLE	CVCL_0631	SK-NEP-1	Bone Cancer	1.34631	4.13061
SRR8615500	CCLE	CVCL_1354	KYSE-510	Esophageal Cancer	-1.36782	1.35329
SRR8615501	CCLE	CVCL_0528	SK-N-BE(2)	Neuroblastoma	1.83758	-2.36128
SRR8615502	CCLE	CVCL_1700	SK-N-AS	Neuroblastoma	1.73246	-2.11935
SRR8615503	CCLE	CVCL_1699	SK-MM-2	Myeloma	-3.75087	-1.51357
SRR8615504	CCLE	CVCL_1724	SW48	Colon/Colorectal Cancer	-0.592924	-0.975768
SRR8615505	CCLE	CVCL_0532	SK-OV-3	Ovarian Cancer	0.692727	-0.486379
SRR8615506	CCLE	CVCL_0531	SK-N-SH	Neuroblastoma	1.63457	-2.0731
SRR8615507	CCLE	CVCL_0201	Caov-3	Ovarian Cancer	0.725445	0.245601
SRR8615508	CCLE	CVCL_0202	Caov-4	Ovarian Cancer	0.327247	-0.140775
SRR8615509	CCLE	CVCL_1878	OCI-Ly19	Lymphoma	-6.46481	-2.10509
SRR8615510	CCLE	CVCL_1620	OCI-AML-5	Leukemia	-7.94675	-2.50686
SRR8615511	CCLE	CVCL_1353	KYSE-450	Esophageal Cancer	-1.28226	1.43066
SRR8615512	CCLE	CVCL_1619	OCI-AML-2	Leukemia	-7.92535	-2.52533
SRR8615513	CCLE	CVCL_1616	OC 314	Ovarian Cancer	0.889123	-0.405668
SRR8615514	CCLE	CVCL_1615	OAW42	Ovarian Cancer	0.570606	-0.736322
SRR8615515	CCLE	CVCL_0434	MKN45	Gastric Cancer	-0.689374	-1.23836
SRR8615516	CCLE	CVCL_2791	MKN74	Gastric Cancer	-1.09843	1.13504
SRR8615517	CCLE	CVCL_1414	MJ	Lymphoma	-5.25907	-1.44455
SRR8615518	CCLE	CVCL_1415	MKN1	Gastric Cancer	0.728266	0.276517
SRR8615519	CCLE	CVCL_0428	MIA PaCa-2	Pancreatic Cancer	1.52173	-0.800895
SRR8615520	CCLE	CVCL_1872	Mino	Lymphoma	-5.53114	-1.72789
SRR8615521	CCLE	CVCL_1411	MHH-ES-1	Bone Cancer	1.31052	4.16317
SRR8615522	CCLE	CVCL_1412	MHH-NB-11	Neuroblastoma	1.84085	-2.37437
SRR8615523	CCLE	CVCL_0089	MHH-CALL-3	Leukemia	-6.44325	-2.10799
SRR8615524	CCLE	CVCL_1410	MHH-CALL-4	Leukemia	-6.49236	-2.07204
SRR8615525	CCLE	CVCL_5006	SNU-1076	Head and Neck Cancer	-1.11787	2.08063
SRR8615526	CCLE	CVCL_1123	CHP-126	Neuroblastoma	1.82828	-2.41633
SRR8615527	CCLE	CVCL_1809	CAL-78	Bone Cancer	2.45397	1.38247
SRR8615528	CCLE	CVCL_1114	CAL-85-1	Breast Cancer	-0.630296	1.05113
SRR8615529	CCLE	CVCL_0455	NCI-H292	Lung Cancer	-0.659257	1.52545
SRR8615530	CCLE	CVCL_5160	NCI-H3122	Lung Cancer	0.318346	0.84589
SRR8615531	CCLE	CVCL_0236	Calu-6	Lung Cancer	0.479101	-1.07653
SRR8615532	CCLE	CVCL_1115	CAMA-1	Breast Cancer	-0.883695	-0.0797285
SRR8615533	CCLE	CVCL_0608	Calu-1	Lung Cancer	2.68696	0.476511
SRR8615534	CCLE	CVCL_0609	Calu-3	Lung Cancer	-0.292508	1.48112
SRR8615535	CCLE	CVCL_1551	NCI-H2405	Lung Cancer	1.0599	0.993101
SRR8615536	CCLE	CVCL_1552	NCI-H2444	Lung Cancer	-0.333564	1.67633
SRR8615537	CCLE	CVCL_1550	NCI-H2347	Lung Cancer	0.217189	1.36542
SRR8615538	CCLE	CVCL_1547	NCI-H23	Lung Cancer	1.63012	-0.767018
SRR8615539	CCLE	CVCL_5159	NCI-H2887	Lung Cancer	1.00675	0.973345
SRR8615540	CCLE	CVCL_1555	NCI-H28	Lung Cancer	2.76788	-0.938219
SRR8615541	CCLE	CVCL_1553	NCI-H2452	Lung Cancer	3.0249	0.414131
SRR8615542	CCLE	CVCL_5158	NCI-H2882	Lung Cancer	2.23208	0.480104
SRR8615543	CCLE	CVCL_5210	OPM-1	Myeloma	-3.81181	-1.46366
SRR8615544	CCLE	CVCL_3959	LN-428	Brain Cancer	2.14095	1.55216
SRR8615545	CCLE	CVCL_3960	LN-443	Brain Cancer	3.12455	1.27052
SRR8615546	CCLE	CVCL_3962	LN-464	Brain Cancer	4.54151	3.84133
SRR8615547	CCLE	CVCL_1379	LNCaP clone FGC	Prostate Cancer	0.0135905	-0.538525
SRR8615548	CCLE	CVCL_0394	LN-308	Brain Cancer	2.62284	1.28754
SRR8615549	CCLE	CVCL_1380	Loucy	Leukemia	-6.8026	-2.01617
SRR8615550	CCLE	CVCL_2104	LOU-NH91	Lung Cancer	2.56942	1.50054
SRR8615551	CCLE	CVCL_4658	JHUEM-7	Endometrial/Uterine Cancer	0.528371	-0.615778
SRR8615552	CCLE	CVCL_4657	JHUEM-3	Endometrial/Uterine Cancer	0.587249	0.340589
SRR8615553	CCLE	CVCL_4656	JHUEM-2	Endometrial/Uterine Cancer	1.14278	-1.17799
SRR8615554	CCLE	CVCL_4655	JHUEM-1	Endometrial/Uterine Cancer	0.21802	-0.498936
SRR8615555	CCLE	CVCL_2080	JL-1	Lung Cancer	3.04173	0.456227
SRR8615556	CCLE	CVCL_2079	JK-1	Leukemia	-8.60134	-2.30145
SRR8615557	CCLE	CVCL_2078	JJN-3	Myeloma	-3.74848	-1.44408
SRR8615558	CCLE	CVCL_2077	JIMT-1	Breast Cancer	-0.788152	0.913137
SRR8615559	CCLE	CVCL_2081	JMSU-1	Bladder Cancer	2.43715	0.195207
SRR8615560	CCLE	CVCL_3532	JM-1	Leukemia	-5.93163	-1.8686
SRR8615561	CCLE	CVCL_1720	SW1573	Lung Cancer	1.22149	0.173063
SRR8615562	CCLE	CVCL_1721	SW1710	Bladder Cancer	2.69149	-0.804772
SRR8615563	CCLE	CVCL_1717	SW1417	Colon/Colorectal Cancer	-0.848283	-0.963254
SRR8615564	CCLE	CVCL_1718	SW1463	Colon/Colorectal Cancer	-1.24488	-1.54143
SRR8615565	CCLE	CVCL_5015	SNU-1196	Bile Duct Cancer	-0.443676	1.38713
SRR8615566	CCLE	CVCL_5010	SNU-1105	Brain Cancer	2.89697	1.35929
SRR8615567	CCLE	CVCL_1722	SW1783	Brain Cancer	2.80411	1.45207
SRR8615568	CCLE	CVCL_1723	SW1990	Pancreatic Cancer	1.60026	0.104662
SRR8615569	CCLE	CVCL_1112	CAL-62	Thyroid Cancer	1.56889	-0.0782526
SRR8615570	CCLE	CVCL_5005	SNU-1066	Head and Neck Cancer	-1.02471	2.0571
SRR8615571	CCLE	CVCL_5008	SNU-1079	Bile Duct Cancer	1.91451	-0.375038
SRR8615572	CCLE	CVCL_5007	SNU-1077	Endometrial/Uterine Cancer	0.779165	-0.297168
SRR8615573	CCLE	CVCL_5002	SNU-1033	Colon/Colorectal Cancer	-0.794908	-0.943133
SRR8615574	CCLE	CVCL_1707	SNG-M	Endometrial/Uterine Cancer	0.590526	-0.719618
SRR8615575	CCLE	CVCL_L085	SNU-1041	Head and Neck Cancer	-1.44344	1.99572
SRR8615576	CCLE	CVCL_5003	SNU-1040	Colon/Colorectal Cancer	-0.992807	-1.55413
SRR8615577	CCLE	CVCL_0418	MDA-MB-453	Breast Cancer	-0.914121	-0.111741
SRR8615578	CCLE	CVCL_0419	MDA-MB-468	Breast Cancer	-0.745045	0.587878
SRR8615579	CCLE	CVCL_4748	MDA-PCa-2b	Prostate Cancer	-0.0889531	-0.609723
SRR8615580	CCLE	CVCL_2588	MDST8	Colon/Colorectal Cancer	2.72487	0.565806
SRR8615581	CCLE	CVCL_0620	MDA-MB-361	Breast Cancer	-0.848773	-0.0571293
SRR8615582	CCLE	CVCL_0621	MDA-MB-415	Breast Cancer	-0.785315	0.0314587
SRR8615583	CCLE	CVCL_0622	MDA-MB-435S	Skin Cancer	4.06959	3.26287
SRR8615584	CCLE	CVCL_0623	MDA-MB-436	Breast Cancer	1.32456	0.812165
SRR8615585	CCLE	CVCL_2110	ME-1 [Human leukemia]	Leukemia	-8.13224	-2.3134
SRR8615586	CCLE	CVCL_1870	MEC-1	Leukemia	-5.12257	-1.58863
SRR8615587	CCLE	CVCL_1674	S-117	Sarcoma	2.70317	0.92471
SRR8615588	CCLE	CVCL_2929	HEC-50B	Endometrial/Uterine Cancer	1.64593	-0.371664
SRR8615589	CCLE	CVCL_1470	NCI-H1435	Lung Cancer	-0.834611	-0.762948
SRR8615590	CCLE	CVCL_1654	RERF-LC-KJ	Lung Cancer	-0.411968	0.587755
SRR8615591	CCLE	CVCL_4402	RERF-LC-A1	Lung Cancer	1.78954	0.347351
SRR8615592	CCLE	CVCL_2169	RD-ES	Bone Cancer	1.32482	4.14964
SRR8615593	CCLE	CVCL_1648	RCM-1 [Human rectal adenocarcinoma]	Colon/Colorectal Cancer	-0.988084	-1.10026
SRR8615594	CCLE	CVCL_1884	REC-1	Lymphoma	-5.18567	-1.68426
SRR8615595	CCLE	CVCL_1649	RD	Sarcoma	1.66796	-1.6662
SRR8615596	CCLE	CVCL_3152	RERF-GC-1B	Gastric Cancer	-0.346767	0.447358
SRR8615597	CCLE	CVCL_1650	Reh	Leukemia	-6.55775	-1.9872
SRR8615598	CCLE	CVCL_1652	RERF-LC-Ad2	Lung Cancer	-0.537211	1.34693
SRR8615599	CCLE	CVCL_1651	RERF-LC-Ad1	Lung Cancer	0.397228	1.04969
SRR8615600	CCLE	CVCL_1456	NCI-H1155	Lung Cancer	1.3012	-2.61798
SRR8615601	CCLE	CVCL_1522	NCI-H2081	Lung Cancer	1.01524	-3.06891
SRR8615602	CCLE	CVCL_1510	NCI-H1963	Lung Cancer	1.15157	-3.18611
SRR8615603	CCLE	CVCL_1508	NCI-H1944	Lung Cancer	1.15192	0.578711
SRR8615604	CCLE	CVCL_1525	NCI-H209	Lung Cancer	1.12912	-3.13443
SRR8615605	CCLE	CVCL_1526	NCI-H2106	Lung Cancer	1.16016	-2.95617
SRR8615606	CCLE	CVCL_1530	NCI-H2110	Lung Cancer	-0.303633	0.550609
SRR8615607	CCLE	CVCL_1529	NCI-H211	Lung Cancer	0.872427	-1.47442
SRR8615608	CCLE	CVCL_1499	NCI-H1838	Lung Cancer	0.47707	0.938112
SRR8615609	CCLE	CVCL_1498	NCI-H1836	Lung Cancer	1.10801	-3.22266
SRR8615610	CCLE	CVCL_1497	NCI-H1819	Lung Cancer	0.377257	0.194601
SRR8615611	CCLE	CVCL_1496	NCI-H1793	Lung Cancer	1.08065	0.641464
SRR8615612	CCLE	CVCL_1465	NCI-H1373	Lung Cancer	0.572657	1.19432
SRR8615613	CCLE	CVCL_1505	NCI-H1915	Lung Cancer	1.71008	0.167832
SRR8615614	CCLE	CVCL_1503	NCI-H1876	Lung Cancer	1.15542	-3.15079
SRR8615615	CCLE	CVCL_1500	NCI-H1869	Lung Cancer	0.129009	1.33081
SRR8615616	CCLE	CVCL_1466	NCI-H1385	Lung Cancer	1.0529	-3.06515
SRR8615617	CCLE	CVCL_1137	COLO 829	Skin Cancer	4.35112	3.58592
SRR8615618	CCLE	CVCL_1135	COLO 800	Skin Cancer	4.30566	3.52864
SRR8615619	CCLE	CVCL_5111	SNU-C4	Colon/Colorectal Cancer	-0.964472	-1.48635
SRR8615620	CCLE	CVCL_1743	TE 159.T	Non-Cancerous	5.13317	1.06713
SRR8615621	CCLE	CVCL_0294	HEC-1-B	Endometrial/Uterine Cancer	0.509371	-0.653131
SRR8615622	CCLE	CVCL_2927	HEC-251	Endometrial/Uterine Cancer	0.490934	-0.456048
SRR8615623	CCLE	CVCL_2928	HEC-265	Endometrial/Uterine Cancer	0.240793	-0.442593
SRR8615624	CCLE	CVCL_1189	ECC12	Gastric Cancer	0.907209	-2.49692
SRR8615625	CCLE	CVCL_2930	HEC-59	Endometrial/Uterine Cancer	0.537722	-0.749089
SRR8615626	CCLE	CVCL_2931	HEC-6	Endometrial/Uterine Cancer	0.606799	-0.820011
SRR8615627	CCLE	CVCL_WS59	HEK TE	Non-Cancerous	1.94293	0.131825
SRR8615628	CCLE	CVCL_2481	HEL 92.1.7	Leukemia	-8.57624	-2.2681
SRR8615629	CCLE	CVCL_0030	HeLa	Cervical Cancer	1.98628	0.0964595
SRR8615630	CCLE	CVCL_0001	HEL	Leukemia	-8.58996	-2.26749
SRR8615631	CCLE	CVCL_1179	DoHH2	Lymphoma	-5.45004	-1.66933
SRR8615632	CCLE	CVCL_2022	DND-41	Leukemia	-6.87367	-1.84129
SRR8615633	CCLE	CVCL_1188	ECC10	Gastric Cancer	1.01178	-1.95243
SRR8615634	CCLE	CVCL_2891	EBC-1	Lung Cancer	-0.46959	1.38061
SRR8615635	CCLE	CVCL_2027	EB1	Lymphoma	-5.16916	-1.68154
SRR8615636	CCLE	CVCL_1184	DV-90	Lung Cancer	-0.814278	-1.37141
SRR8615637	CCLE	CVCL_1059	A2058	Skin Cancer	4.17602	3.39301
SRR8615638	CCLE	CVCL_1058	A-204	Rhabdoid	1.55127	-0.37294
SRR8615639	CCLE	CVCL_1130	COLO 679	Skin Cancer	4.35745	3.58915
SRR8615640	CCLE	CVCL_1640	PC-14	Lung Cancer	-0.794729	0.978611
SRR8615641	CCLE	CVCL_0035	PC-3	Prostate Cancer	1.94076	0.592777
SRR8615642	CCLE	CVCL_1051	786-O	Kidney Cancer	2.72508	-0.767961
SRR8615643	CCLE	CVCL_1050	769-P	Kidney Cancer	2.77138	-0.93055
SRR8615644	CCLE	CVCL_1054	8505C	Thyroid Cancer	2.56281	0.386635
SRR8615645	CCLE	CVCL_1053	8305C	Thyroid Cancer	2.6952	0.65318
SRR8615646	CCLE	CVCL_1057	A101D	Skin Cancer	4.23464	3.45707
SRR8615647	CCLE	CVCL_1052	8-MG-BA	Brain Cancer	2.06836	1.29864
SRR8615648	CCLE	CVCL_0131	A-172	Brain Cancer	2.88506	1.73766
SRR8615649	CCLE	CVCL_8481	A-1207	Brain Cancer	2.66724	0.35171
SRR8615650	CCLE	CVCL_0497	SNU-475	Liver Cancer	1.87152	0.921367
SRR8615651	CCLE	CVCL_5065	SNU-478	Bile Duct Cancer	-0.168212	-0.107549
SRR8615652	CCLE	CVCL_5069	SNU-489	Brain Cancer	2.88615	1.83
SRR8615653	CCLE	CVCL_5071	SNU-503	Colon/Colorectal Cancer	-1.62233	1.50584
SRR8615654	CCLE	CVCL_0366	SNU-423	Liver Cancer	2.61478	0.827585
SRR8615655	CCLE	CVCL_0454	SNU-449	Liver Cancer	1.82268	-0.232648
SRR8615656	CCLE	CVCL_5064	SNU-466	Brain Cancer	4.12159	3.30186
SRR8615657	CCLE	CVCL_5063	SNU-46	Head and Neck Cancer	0.668312	0.571031
SRR8615658	CCLE	CVCL_5072	SNU-520	Gastric Cancer	-1.1182	-1.47072
SRR8615659	CCLE	CVCL_0078	SNU-5	Gastric Cancer	0.800647	0.968346
SRR8615660	CCLE	CVCL_2526	HuNS1	Myeloma	-5.15372	-1.52221
SRR8615661	CCLE	CVCL_0336	Huh-7	Liver Cancer	0.182247	-1.24345
SRR8615662	CCLE	CVCL_4381	HuH-6	Liver Cancer	-0.374511	-1.22076
SRR8615663	CCLE	CVCL_2955	HuH-28	Bile Duct Cancer	2.91584	1.48374
SRR8615664	CCLE	CVCL_2956	HuH-1	Liver Cancer	1.16637	0.45367
SRR8615665	CCLE	CVCL_4846	HuG1-N	Gastric Cancer	-0.985384	-1.25319
SRR8615666	CCLE	CVCL_0324	HuCC-T1	Bile Duct Cancer	0.15283	1.44219
SRR8615667	CCLE	CVCL_1290	HT	Lymphoma	-5.48531	-1.66994
SRR8615668	CCLE	CVCL_1300	HuP-T4	Pancreatic Cancer	-0.289314	1.57619
SRR8615669	CCLE	CVCL_1299	HuP-T3	Pancreatic Cancer	-0.128664	1.3594
SRR8615670	CCLE	CVCL_2678	PE/CA-PJ15	Head and Neck Cancer	-1.04388	1.95476
SRR8615671	CCLE	CVCL_1728	SW780	Bladder Cancer	-0.850554	1.43545
SRR8615672	CCLE	CVCL_1768	TGBC11TKB	Gastric Cancer	-0.728147	-1.1034
SRR8615673	CCLE	CVCL_1694	SIG-M5	Leukemia	-7.88059	-2.52219
SRR8615674	CCLE	CVCL_1693	SHP-77	Lung Cancer	1.38163	-2.10458
SRR8615675	CCLE	CVCL_1695	SiMa	Neuroblastoma	1.87923	-2.37626
SRR8615676	CCLE	CVCL_0032	SiHa	Cervical Cancer	1.97531	0.720318
SRR8615677	CCLE	CVCL_0033	SK-BR-3	Breast Cancer	-0.999019	0.0726267
SRR8615678	CCLE	CVCL_1697	SJSA-1	Bone Cancer	2.99607	0.980519
SRR8615679	CCLE	CVCL_0627	SK-ES-1	Bone Cancer	1.33761	4.15528
SRR8615680	CCLE	CVCL_0626	SK-CO-1	Colon/Colorectal Cancer	-1.14383	-1.56695
SRR8615681	CCLE	CVCL_0628	SK-LMS-1	Sarcoma	2.84869	1.2313
SRR8615682	CCLE	CVCL_0525	SK-HEP-1	Liver Cancer	2.58355	0.124163
SRR8615683	CCLE	CVCL_1362	L-540	Lymphoma	1.17195	-0.189855
SRR8615684	CCLE	CVCL_0388	LAMA-84	Leukemia	-8.55132	-2.31707
SRR8615685	CCLE	CVCL_0480	PANC-1	Pancreatic Cancer	1.75229	-0.541178
SRR8615686	CCLE	CVCL_1873	MUTZ-5	Leukemia	-6.4779	-2.0925
SRR8615687	CCLE	CVCL_0064	MV4-11	Leukemia	-7.90819	-2.51351
SRR8615688	CCLE	CVCL_0633	U-118MG	Brain Cancer	3.14443	1.295
SRR8615689	CCLE	CVCL_A758	U-178MG	Brain Cancer	3.01962	1.46163
SRR8615690	CCLE	CVCL_0021	U-251MG	Brain Cancer	2.90379	1.9592
SRR8615691	CCLE	CVCL_1845	PaTu 8902	Pancreatic Cancer	-0.424674	1.31995
SRR8615692	CCLE	CVCL_0042	U2OS	Bone Cancer	1.62178	0.375295
SRR8615693	CCLE	CVCL_4773	U-343MGa	Brain Cancer	2.76707	1.8051
SRR8615694	CCLE	CVCL_0624	MOLT-3	Leukemia	-6.86243	-1.81403
SRR8615695	CCLE	CVCL_1425	Mono-Mac-1	Leukemia	-7.92048	-2.51024
SRR8615696	CCLE	CVCL_1426	Mono-Mac-6	Leukemia	-7.99573	-2.45071
SRR8615697	CCLE	CVCL_M846	MON	Rhabdoid	1.19632	-0.683001
SRR8615698	CCLE	CVCL_2620	MOR/CPR	Lung Cancer	-0.278905	0.443132
SRR8615699	CCLE	CVCL_1427	MPP 89	Lung Cancer	1.78427	0.454527
SRR8615700	CCLE	CVCL_1430	MSTO-211H	Lung Cancer	2.3466	-0.163304
SRR8615701	CCLE	CVCL_1433	MUTZ-3	Leukemia	-8.14354	-2.26176
SRR8618300	CCLE	CVCL_1786	VM-CUB-1	Bladder Cancer	-0.893089	1.93959
SRR8618301	CCLE	CVCL_0588	ZR-75-1	Breast Cancer	-0.672903	-0.178307
SRR8618302	CCLE	CVCL_6809	WM983B	Skin Cancer	4.27879	3.50439
SRR8618303	CCLE	CVCL_6805	WM88	Skin Cancer	4.27574	3.50732
SRR8618304	CCLE	CVCL_1661	ZR-75-30	Breast Cancer	-0.946473	-0.0435449
SRR8618305	CCLE	CVCL_2235	VCaP	Prostate Cancer	-0.0139841	-0.745726
SRR8618306	CCLE	CVCL_1794	YAPC	Pancreatic Cancer	-0.0977118	1.221
SRR8618307	CCLE	CVCL_1902	WSU-DLCL2	Lymphoma	-5.4333	-1.65675
SRR8618308	CCLE	CVCL_8930	YD-15	Head and Neck Cancer	-0.913272	1.85999
SRR8618309	CCLE	CVCL_8929	YD-10B	Head and Neck Cancer	-1.24342	2.15934
SRR8618310	CCLE	CVCL_L079	YD-8	Head and Neck Cancer	1.84349	0.748954
SRR8618311	CCLE	CVCL_L083	YD-38	Head and Neck Cancer	-1.07401	2.04965
SRR8618312	CCLE	CVCL_1796	YKG-1	Brain Cancer	2.78344	1.84316
SRR8618313	CCLE	CVCL_1795	YH-13	Brain Cancer	2.9843	1.65236
SRR8618314	CCLE	CVCL_2765	WM266-4	Skin Cancer	4.36819	3.60522
SRR8618315	CCLE	CVCL_1791	VMRC-RCZ	Kidney Cancer	2.80029	-0.917189
SRR8618316	CCLE	CVCL_A341	WM1799	Skin Cancer	4.34639	3.58141
SRR8618317	CCLE	CVCL_1790	VMRC-RCW	Kidney Cancer	2.76411	-0.878341
SRR8618318	CCLE	CVCL_0040	WM115	Skin Cancer	4.28216	3.49273
SRR8618319	CCLE	CVCL_8787	WM793	Skin Cancer	4.19936	3.39502
SRR8615702	CCLE	CVCL_2798	KNS-60	Brain Cancer	2.26289	1.24155
SRR8615703	CCLE	CVCL_0378	KNS-42	Brain Cancer	2.93455	1.94836
SRR8615704	CCLE	CVCL_1325	Karpas-422	Lymphoma	-5.38073	-1.63842
SRR8615705	CCLE	CVCL_1823	Karpas-620	Myeloma	-3.57403	-1.25921
SRR8615706	CCLE	CVCL_1866	KOPN-8	Leukemia	-6.42331	-2.10483
SRR8615707	CCLE	CVCL_1321	KO52	Leukemia	-8.17399	-2.31186
SRR8615708	CCLE	CVCL_2799	KNS-81	Brain Cancer	2.95886	1.93722
SRR8615709	CCLE	CVCL_1335	KNS-62	Lung Cancer	-1.26748	1.50539
SRR8615710	CCLE	CVCL_1319	JVM-2	Lymphoma	-5.07225	-1.63079
SRR8615711	CCLE	CVCL_1320	JVM-3	Leukemia	-5.0714	-1.61675
SRR8615712	CCLE	CVCL_0065	Jurkat	Leukemia	-6.85065	-1.83952
SRR8615713	CCLE	CVCL_2086	JURL-MK1	Leukemia	-8.51281	-2.32767
SRR8615714	CCLE	CVCL_1323	KALS-1	Brain Cancer	2.43848	1.41353
SRR8615715	CCLE	CVCL_1324	Karpas-299	Lymphoma	1.70156	0.754982
SRR8615716	CCLE	CVCL_8784	K029AX	Skin Cancer	4.6545	3.97501
SRR8615717	CCLE	CVCL_0004	K-562	Leukemia	1.39279	-0.409306
SRR8615718	CCLE	CVCL_1659	Rh18	Sarcoma	3.00103	1.6257
SRR8615719	CCLE	CVCL_1376	LCLC-97TM1	Lung Cancer	0.376271	1.04813
SRR8615720	CCLE	CVCL_5953	TUHR14TKB	Kidney Cancer	2.92798	-0.994869
SRR8615721	CCLE	CVCL_5952	TUHR10TKB	Kidney Cancer	2.94912	-1.03406
SRR8615722	CCLE	CVCL_0041	Rh30	Sarcoma	3.03472	0.671191
SRR8615723	CCLE	CVCL_0022	U-87MG ATCC	Brain Cancer	2.91976	1.45634
SRR8615724	CCLE	CVCL_8007	TTC-709	Rhabdoid	1.32282	-1.1445
SRR8615725	CCLE	CVCL_8006	TTC-642	Rhabdoid	1.35176	-1.0344
SRR8615726	CCLE	CVCL_1774	TT	Thyroid Cancer	0.951159	-3.29723
SRR8615727	CCLE	CVCL_3174	T.T	Esophageal Cancer	-1.60332	1.50789
SRR8615728	CCLE	CVCL_2218	TT2609-C02	Thyroid Cancer	1.43754	0.215921
SRR8615729	CCLE	CVCL_3613	TOV-21G	Ovarian Cancer	2.02892	-0.652258
SRR8615730	CCLE	CVCL_8005	TTC-549	Rhabdoid	1.16277	-1.29988
SRR8615731	CCLE	CVCL_8002	TTC-1240	Rhabdoid	1.33245	-1.14185
SRR8615732	CCLE	CVCL_1227	GB-1	Brain Cancer	2.76202	1.03323
SRR8615733	CCLE	CVCL_1228	GCIY	Gastric Cancer	-0.149525	-0.31712
SRR8615734	CCLE	CVCL_3111	OVMANA	Ovarian Cancer	0.631297	-0.502827
SRR8615735	CCLE	CVCL_2908	Fu97	Gastric Cancer	0.143851	-1.24979
SRR8615736	CCLE	CVCL_2047	FU-OV-1	Ovarian Cancer	0.742722	-0.511377
SRR8615737	CCLE	CVCL_2909	G-292 clone A141B1	Bone Cancer	3.10878	1.02927
SRR8615738	CCLE	CVCL_1220	G-361	Skin Cancer	4.71686	4.04161
SRR8615739	CCLE	CVCL_0270	G-401	Rhabdoid	0.997186	-1.23233
SRR8615740	CCLE	CVCL_1221	G-402	Kidney Cancer	1.43922	-1.00783
SRR8615741	CCLE	CVCL_1222	GA-10	Lymphoma	-5.60796	-1.7369
SRR8615742	CCLE	CVCL_1226	GaMG	Brain Cancer	2.75046	0.962419
SRR8615743	CCLE	CVCL_0505	RL95-2	Endometrial/Uterine Cancer	-0.658062	0.356365
SRR8615744	CCLE	CVCL_5167	SH-10-TC	Gastric Cancer	2.24382	0.465695
SRR8615745	CCLE	CVCL_1690	SF295	Brain Cancer	2.78328	1.26348
SRR8615746	CCLE	CVCL_1689	SF268	Brain Cancer	2.58549	0.500394
SRR8615747	CCLE	CVCL_1660	RL	Lymphoma	-5.49531	-1.65199
SRR8615748	CCLE	CVCL_1691	SF539	Brain Cancer	2.61931	1.60111
SRR8615749	CCLE	CVCL_2187	SET-2	Leukemia	-8.63803	-2.27267
SRR8615750	CCLE	CVCL_0095	SEM	Leukemia	-6.49462	-2.03978
SRR8615751	CCLE	CVCL_V613	SF172	Brain Cancer	-0.506675	1.18463
SRR8615752	CCLE	CVCL_1688	SF126	Brain Cancer	2.71974	1.07139
SRR8615753	CCLE	CVCL_3110	OVKATE	Ovarian Cancer	0.208963	0.20384
SRR8615754	CCLE	CVCL_0007	U-937	Leukemia	-7.98709	-2.41554
SRR8615755	CCLE	CVCL_0617	MDA-MB-134-VI	Breast Cancer	-0.697102	-0.186431
SRR8615756	CCLE	CVCL_0618	MDA-MB-157	Breast Cancer	2.09674	0.72728
SRR8615757	CCLE	CVCL_3020	MCAS	Ovarian Cancer	-0.220408	1.58187
SRR8615758	CCLE	CVCL_0031	MCF-7	Breast Cancer	-1.04317	0.264549
SRR8615759	CCLE	CVCL_1438	Malme-3M	Skin Cancer	4.55988	3.8608
SRR8615760	CCLE	CVCL_1399	MC116	Lymphoma	-5.48194	-1.69085
SRR8615761	CCLE	CVCL_0401	M059K	Brain Cancer	2.6022	1.26563
SRR8615762	CCLE	CVCL_2106	M-07e	Leukemia	-8.53534	-2.26495
SRR8615763	CCLE	CVCL_0543	SW1353	Bone Cancer	2.7564	1.46012
SRR8615764	CCLE	CVCL_1507	NCI-H1930	Lung Cancer	1.18288	-3.14251
SRR8615765	CCLE	CVCL_1636	Panc 04.03	Pancreatic Cancer	-0.1301	1.55645
SRR8615766	CCLE	CVCL_1400	MDA-MB-175-VII	Breast Cancer	-0.751219	0.20531
SRR8615767	CCLE	CVCL_0062	MDA-MB-231	Breast Cancer	2.3994	0.607146
SRR8615768	CCLE	CVCL_1083	BFTC-905	Bladder Cancer	-1.17799	1.5145
SRR8615769	CCLE	CVCL_1084	BFTC-909	Kidney Cancer	2.08626	0.766327
SRR8615770	CCLE	CVCL_4613	BDCM	Leukemia	-5.10306	-1.57393
SRR8615771	CCLE	CVCL_1082	BEN	Lung Cancer	-0.340129	-0.718724
SRR8615772	CCLE	CVCL_0107	BCP-1	Lymphoma	-0.135114	-1.2143
SRR8615773	CCLE	CVCL_0153	B-CPAP	Thyroid Cancer	2.56643	1.45758
SRR8615774	CCLE	CVCL_1074	AU565	Breast Cancer	-0.998561	0.106874
SRR8615775	CCLE	CVCL_1958	BC-3C	Bladder Cancer	-1.577	1.64876
SRR8615776	CCLE	CVCL_1085	BHT-101	Thyroid Cancer	0.783406	1.14506
SRR8615777	CCLE	CVCL_1086	BHY	Head and Neck Cancer	-0.914888	2.04721
SRR8615778	CCLE	CVCL_0851	Hs 695T	Skin Cancer	4.1891	3.39704
SRR8615779	CCLE	CVCL_0855	Hs 698.T	Non-Cancerous	5.38819	1.13643
SRR8615780	CCLE	CVCL_0863	Hs 706.T	Non-Cancerous	4.4601	1.17814
SRR8615781	CCLE	CVCL_0871	Hs 729.T	Unknown	2.33325	1.37924
SRR8615782	CCLE	CVCL_0827	Hs 618.T	Non-Cancerous	4.75509	0.978003
SRR8615783	CCLE	CVCL_0836	Hs 675.T	Non-Cancerous	4.861	1.01524
SRR8615784	CCLE	CVCL_0844	Hs 683	Brain Cancer	2.70603	1.52086
SRR8615785	CCLE	CVCL_0846	Hs 688(A).T	Non-Cancerous	5.03977	0.997846
SRR8615786	CCLE	CVCL_1134	COLO 792	Skin Cancer	4.67412	3.99556
SRR8615787	CCLE	CVCL_1997	COLO 783	Skin Cancer	4.37635	3.62282
SRR8615788	CCLE	CVCL_1133	COLO 741	Skin Cancer	4.65066	3.97085
SRR8615789	CCLE	CVCL_1132	COLO 684	Endometrial/Uterine Cancer	1.21759	-2.43195
SRR8615790	CCLE	CVCL_0878	Hs 737.T	Non-Cancerous	5.07604	1.01968
SRR8615791	CCLE	CVCL_0882	Hs 739.T	Non-Cancerous	5.0488	1.01382
SRR8615792	CCLE	CVCL_1129	COLO 678	Colon/Colorectal Cancer	-0.68798	0.382192
SRR8615793	CCLE	CVCL_1128	COLO 668	Lung Cancer	1.01816	-3.26421
SRR8615794	CCLE	CVCL_5157	NCI-H2077	Lung Cancer	1.27825	-1.24617
SRR8615795	CCLE	CVCL_1846	PaTu 8988s	Pancreatic Cancer	-0.992422	-1.31533
SRR8615796	CCLE	CVCL_1523	NCI-H2085	Lung Cancer	-0.455446	0.834433
SRR8615797	CCLE	CVCL_1656	RERF-LC-Sq1	Lung Cancer	2.49363	1.21092
SRR8615798	CCLE	CVCL_1567	NCI-H522	Lung Cancer	1.21448	-1.31959
SRR8615799	CCLE	CVCL_1566	NCI-H520	Lung Cancer	-0.00811885	-0.813703
SRR8615800	CCLE	CVCL_2176	Rh41	Sarcoma	1.45685	-1.4546
SRR8615801	CCLE	CVCL_1885	Ri-1	Lymphoma	-5.53852	-1.73195
SRR8615802	CCLE	CVCL_1524	NCI-H2087	Lung Cancer	0.413351	1.00445
SRR8615803	CCLE	CVCL_0504	RKO	Colon/Colorectal Cancer	-0.173382	-0.992817
SRR8615804	CCLE	CVCL_1561	NCI-H441	Lung Cancer	0.366976	1.10916
SRR8615805	CCLE	CVCL_1559	NCI-H358	Lung Cancer	0.507523	0.965123
SRR8615806	CCLE	CVCL_6831	NCI-H3255	Lung Cancer	0.115624	0.980013
SRR8615807	CCLE	CVCL_1556	NCI-H322	Lung Cancer	-0.63491	1.13485
SRR8615808	CCLE	CVCL_1565	NCI-H510A	Lung Cancer	1.06536	-3.20913
SRR8615809	CCLE	CVCL_1564	NCI-H508	Colon/Colorectal Cancer	-1.17638	-1.4635
SRR8615810	CCLE	CVCL_0459	NCI-H460	Lung Cancer	1.0289	0.409778
SRR8615811	CCLE	CVCL_1562	NCI-H446	Lung Cancer	1.35172	-2.47059
SRR8615812	CCLE	CVCL_0553	T-47D	Breast Cancer	-0.633314	0.183164
SRR8615813	CCLE	CVCL_1531	NCI-H2122	Lung Cancer	-0.204447	0.520093
SRR8615814	CCLE	CVCL_1532	NCI-H2126	Lung Cancer	-0.381739	0.558519
SRR8615815	CCLE	CVCL_L088	HCC1438	Lung Cancer	1.51484	0.863242
SRR8615816	CCLE	CVCL_1252	HCC1428	Breast Cancer	-0.820065	-0.0438618
SRR8615817	CCLE	CVCL_1247	HCC1187	Breast Cancer	-0.419687	0.24306
SRR8615818	CCLE	CVCL_5126	HCC1171	Lung Cancer	0.312993	0.985397
SRR8615819	CCLE	CVCL_1245	HCC1143	Breast Cancer	-0.0380368	0.14131
SRR8615820	CCLE	CVCL_2914	HARA [Human squamous cell lung carcinoma]	Lung Cancer	-1.49909	1.49055
SRR8615821	CCLE	CVCL_1251	HCC1419	Breast Cancer	-0.889765	0.0282179
SRR8615822	CCLE	CVCL_1249	HCC1395	Breast Cancer	2.28003	1.52339
SRR8615823	CCLE	CVCL_5128	HCC1359	Lung Cancer	2.53616	0.0553264
SRR8615824	CCLE	CVCL_5127	HCC1195	Lung Cancer	0.277141	0.923823
SRR8615825	CCLE	CVCL_3178	TCC-Pan2	Pancreatic Cancer	0.94842	0.981399
SRR8615826	CCLE	CVCL_1738	TCCSUP	Bladder Cancer	2.05835	1.17887
SRR8615827	CCLE	CVCL_1760	TE-10	Esophageal Cancer	-1.4699	1.66761
SRR8615828	CCLE	CVCL_1761	TE-11	Esophageal Cancer	-1.44729	1.89081
SRR8615829	CCLE	CVCL_0555	T84	Colon/Colorectal Cancer	-1.00794	-1.42775
SRR8615830	CCLE	CVCL_0556	T98G	Brain Cancer	2.53231	1.51876
SRR8615831	CCLE	CVCL_1736	TALL-1 [Human adult T-ALL]	Leukemia	-6.87859	-1.82593
SRR8615832	CCLE	CVCL_2213	TC-71	Bone Cancer	1.29906	4.12184
SRR8615833	CCLE	CVCL_1740	TE 125.T	Non-Cancerous	5.24341	1.11151
SRR8615834	CCLE	CVCL_3336	TE-14	Esophageal Cancer	-1.35859	1.23701
SRR8615835	CCLE	CVCL_3957	LN-235	Brain Cancer	2.76925	1.76645
SRR8615836	CCLE	CVCL_0393	LN-229	Brain Cancer	4.17661	3.37979
SRR8615837	CCLE	CVCL_3954	LN-215	Brain Cancer	2.11712	1.36328
SRR8615838	CCLE	CVCL_0392	LN-18	Brain Cancer	2.48394	1.22294
SRR8615839	CCLE	CVCL_4849	LMSU	Gastric Cancer	2.60385	0.0923262
SRR8615840	CCLE	CVCL_1377	LK-2	Lung Cancer	0.0564573	-0.825314
SRR8615841	CCLE	CVCL_2961	IM95	Gastric Cancer	-0.923601	-1.50798
SRR8615842	CCLE	CVCL_0346	IMR-32	Neuroblastoma	1.79223	-2.33676
SRR8615843	CCLE	CVCL_2076	IGR-39	Skin Cancer	2.53965	1.65612
SRR8615844	CCLE	CVCL_1304	IGROV-1	Ovarian Cancer	0.569252	-0.739224
SRR8615845	CCLE	CVCL_1303	IGR-1	Skin Cancer	4.64016	3.9594
SRR8615846	CCLE	CVCL_2075	IGR-37	Skin Cancer	4.69299	4.01455
SRR8615847	CCLE	CVCL_1301	HuTu 80	Gastric Cancer	1.22041	-1.30704
SRR8615848	CCLE	CVCL_1302	IA-LM	Lung Cancer	0.578804	0.911748
SRR8615849	CCLE	CVCL_3526	HuT 102	Lymphoma	-5.12572	-1.63988
SRR8615850	CCLE	CVCL_0337	HuT 78	Lymphoma	-5.73854	-1.67632
SRR8615851	CCLE	CVCL_V612	SLR26	Kidney Cancer	2.8141	-0.964046
SRR8615852	CCLE	CVCL_1706	SNB-75	Brain Cancer	2.63526	1.62256
SRR8615853	CCLE	CVCL_1731	SW900	Lung Cancer	0.465248	0.804495
SRR8615854	CCLE	CVCL_1729	SW837	Colon/Colorectal Cancer	-0.375628	-0.289068
SRR8615855	CCLE	CVCL_3605	T1-73	Non-Cancerous	5.20098	1.1105
SRR8615856	CCLE	CVCL_0632	SW948	Colon/Colorectal Cancer	-1.18662	-1.50196
SRR8615857	CCLE	CVCL_8067	T3M-10	Lung Cancer	0.603194	1.06269
SRR8615858	CCLE	CVCL_0554	T24	Bladder Cancer	2.47472	0.379191
SRR8615859	CCLE	CVCL_1703	SK-PN-DW	Bone Cancer	1.32792	4.13273
SRR8615860	CCLE	CVCL_V605	SK-RC-20	Kidney Cancer	2.0298	0.232844
SRR8615861	CCLE	CVCL_0533	SK-UT-1	Sarcoma	1.2501	-1.07295
SRR8615862	CCLE	CVCL_V606	SLR20	Bladder Cancer	1.27722	0.0537305
SRR8615863	CCLE	CVCL_V607	SLR21	Kidney Cancer	2.64477	-0.859416
SRR8615864	CCLE	CVCL_V609	SLR23	Kidney Cancer	2.7417	-0.926536
SRR8615865	CCLE	CVCL_V610	SLR24	Kidney Cancer	2.87417	-0.991664
SRR8615866	CCLE	CVCL_V611	SLR25	Kidney Cancer	1.90205	0.270214
SRR8615867	CCLE	CVCL_1624	ONS-76	Brain Cancer	2.18302	1.5792
SRR8615868	CCLE	CVCL_2447	FTC-238	Thyroid Cancer	2.68915	0.977816
SRR8615869	CCLE	CVCL_1219	FTC-133	Thyroid Cancer	2.67055	1.05413
SRR8615870	CCLE	CVCL_1627	OVCAR-4	Ovarian Cancer	0.431878	-0.200999
SRR8615871	CCLE	CVCL_1629	OVCAR-8	Ovarian Cancer	2.30282	-0.0883749
SRR8615872	CCLE	CVCL_3956	LN-382	Brain Cancer	2.67245	1.49729
SRR8615873	CCLE	CVCL_2675	OV7	Ovarian Cancer	2.55484	0.578002
SRR8615874	CCLE	CVCL_3768	OV-90	Ovarian Cancer	1.07668	0.235739
SRR8615875	CCLE	CVCL_3088	OUMS-23	Colon/Colorectal Cancer	-0.245669	-0.299453
SRR8615876	CCLE	CVCL_2673	OV56	Ovarian Cancer	1.94432	0.717061
SRR8615877	CCLE	CVCL_1625	OPM-2	Myeloma	-3.72657	-1.41932
SRR8615878	CCLE	CVCL_1626	OS-RC-2	Kidney Cancer	2.93934	-1.02773
SRR8615879	CCLE	CVCL_3116	OVISE	Ovarian Cancer	0.660977	-0.530311
SRR8615880	CCLE	CVCL_3770	OVK18	Ovarian Cancer	0.917195	-1.2276
SRR8615881	CCLE	CVCL_0959	Hs 863.T	Non-Cancerous	5.29745	1.12439
SRR8615882	CCLE	CVCL_0950	Hs 852.T	Skin Cancer	4.24119	3.45398
SRR8615883	CCLE	CVCL_0979	Hs 888.T	Non-Cancerous	4.67658	0.992219
SRR8615884	CCLE	CVCL_0966	Hs 870.T	Non-Cancerous	4.90824	1.06837
SRR8615885	CCLE	CVCL_1031	Hs 934.T	Non-Cancerous	5.07009	1.06364
SRR8615886	CCLE	CVCL_0993	Hs 895.T	Non-Cancerous	4.86655	0.976385
SRR8615887	CCLE	CVCL_1036	Hs 939.T	Skin Cancer	4.35764	3.5976
SRR8615888	CCLE	CVCL_1033	Hs 936.T	Skin Cancer	4.65077	3.97072
SRR8615889	CCLE	CVCL_1040	Hs 944.T	Skin Cancer	4.23251	3.45368
SRR8615890	CCLE	CVCL_1038	Hs 940.T	Non-Cancerous	5.37985	1.13752
SRR8615891	CCLE	CVCL_1261	HCC2157	Breast Cancer	-0.272632	-0.482798
SRR8615892	CCLE	CVCL_3603	SW579	Thyroid Cancer	3.00197	1.15751
SRR8615893	CCLE	CVCL_1178	DMS 79	Lung Cancer	1.03797	-3.26754
SRR8615894	CCLE	CVCL_5957	TUHR4TKB	Kidney Cancer	2.9552	-1.05087
SRR8615895	CCLE	CVCL_1776	TYK-nu	Ovarian Cancer	2.52982	0.0483325
SRR8615896	CCLE	CVCL_0566	U266B1	Myeloma	-3.59562	-1.45228
SRR8615897	CCLE	CVCL_5134	HCC364	Lung Cancer	2.16653	0.460088
SRR8615898	CCLE	CVCL_0060	NCI-H1299	Lung Cancer	1.63408	-0.792088
SRR8615899	CCLE	CVCL_0463	NCI-H157	Lung Cancer	1.52155	0.758291
SRR8615900	CCLE	CVCL_2058	HCC33	Lung Cancer	1.13944	-3.18633
SRR8615901	CCLE	CVCL_1458	NCI-H1184	Lung Cancer	1.18913	-3.16084
SRR8615902	CCLE	CVCL_2983	KMRC-1	Kidney Cancer	2.80595	-0.84181
SRR8615903	CCLE	CVCL_2981	KMM-1	Myeloma	-3.51434	-1.27927
SRR8615904	CCLE	CVCL_1463	NCI-H1341	Lung Cancer	1.23375	-2.41619
SRR8615905	CCLE	CVCL_1464	NCI-H1355	Lung Cancer	1.13275	0.597448
SRR8615906	CCLE	CVCL_1331	KM12	Colon/Colorectal Cancer	-0.724816	-1.05519
SRR8615907	CCLE	CVCL_1329	KLE	Endometrial/Uterine Cancer	0.590605	-0.136468
SRR8615908	CCLE	CVCL_1330	KM-H2	Lymphoma	2.68551	-0.163656
SRR8615909	CCLE	CVCL_2977	KMBC-2	Bladder Cancer	-1.01023	1.57702
SRR8615910	CCLE	CVCL_0374	KG-1	Leukemia	-8.16415	-2.29756
SRR8615911	CCLE	CVCL_2971	KG-1-C	Brain Cancer	2.77082	1.70891
SRR8615912	CCLE	CVCL_2093	Ki-JK	Lymphoma	1.7281	0.685919
SRR8615913	CCLE	CVCL_2972	KHM-1B	Myeloma	-3.69997	-1.38846
SRR8615914	CCLE	CVCL_2805	JHH-7	Liver Cancer	0.143409	-1.24099
SRR8615915	CCLE	CVCL_4640	JHOC-5	Ovarian Cancer	0.854358	-0.585065
SRR8615916	CCLE	CVCL_4644	JHOM-1	Ovarian Cancer	1.91149	0.97005
SRR8615917	CCLE	CVCL_4645	JHOM-2B	Ovarian Cancer	-1.10417	-1.31565
SRR8615918	CCLE	CVCL_2786	JHH-2	Liver Cancer	2.61125	1.08088
SRR8615919	CCLE	CVCL_2787	JHH-4	Liver Cancer	1.79159	-0.171859
SRR8615920	CCLE	CVCL_0364	JHH-5	Liver Cancer	0.150481	-1.24315
SRR8615921	CCLE	CVCL_2788	JHH-6	Liver Cancer	1.72348	0.524655
SRR8615922	CCLE	CVCL_4647	JHOS-2	Ovarian Cancer	0.505291	0.32658
SRR8615923	CCLE	CVCL_4649	JHOS-4	Ovarian Cancer	0.329769	-0.291951
SRR8615924	CCLE	CVCL_0544	SW1116	Colon/Colorectal Cancer	-1.00604	-1.14908
SRR8615925	CCLE	CVCL_1715	SW1088	Brain Cancer	2.71385	1.55341
SRR8615926	CCLE	CVCL_1714	SUP-T1	Leukemia	-6.74328	-1.79804
SRR8615927	CCLE	CVCL_2210	SUP-T11	Leukemia	-6.81893	-1.90945
SRR8615928	CCLE	CVCL_2209	SUP-M2	Lymphoma	1.72477	0.604405
SRR8615929	CCLE	CVCL_0103	SUP-B15	Leukemia	-6.40483	-2.08939
SRR8615930	CCLE	CVCL_5033	SNU-201	Brain Cancer	2.92843	1.93673
SRR8615931	CCLE	CVCL_5034	SNU-213	Pancreatic Cancer	-0.233587	1.47383
SRR8615932	CCLE	CVCL_0090	SNU-182	Liver Cancer	1.97707	0.211507
SRR8615933	CCLE	CVCL_0099	SNU-1	Gastric Cancer	0.909654	-0.885256
SRR8615934	CCLE	CVCL_0076	SNU-16	Gastric Cancer	-1.08762	-1.56494
SRR8615935	CCLE	CVCL_5031	SNU-175	Colon/Colorectal Cancer	-0.738415	-1.26939
SRR8615936	CCLE	CVCL_5017	SNU-1214	Head and Neck Cancer	-1.47826	1.95869
SRR8615937	CCLE	CVCL_8788	SNU-1272	Kidney Cancer	2.89962	-1.00185
SRR8615938	CCLE	CVCL_5016	SNU-1197	Colon/Colorectal Cancer	-0.137953	1.40906
SRR8615939	CCLE	CVCL_5014	SNU-119	Ovarian Cancer	0.441301	-0.169411
SRR8615940	CCLE	CVCL_1702	SK-N-FI	Neuroblastoma	1.76865	-2.29129
SRR8615941	CCLE	CVCL_2996	KMS-34	Myeloma	-3.704	-1.40001
SRR8615942	CCLE	CVCL_2994	KMS-28BM	Myeloma	-3.69178	-1.41332
SRR8615943	CCLE	CVCL_2095	KYO-1	Leukemia	-8.52304	-2.31318
SRR8615944	CCLE	CVCL_1472	NCI-H1437	Lung Cancer	-0.310196	0.504127
SRR8615945	CCLE	CVCL_1467	NCI-H1395	Lung Cancer	-0.18156	0.469527
SRR8615946	CCLE	CVCL_1471	NCI-H1436	Lung Cancer	1.14617	-3.16995
SRR8615947	CCLE	CVCL_2207	SU-DHL-8	Lymphoma	-5.81769	-1.81001
SRR8615948	CCLE	CVCL_2419	COV318	Ovarian Cancer	0.658947	-0.200365
SRR8615949	CCLE	CVCL_2420	COV362	Ovarian Cancer	0.598964	0.122356
SRR8615950	CCLE	CVCL_3005	KP-3	Pancreatic Cancer	0.8946	1.03325
SRR8615951	CCLE	CVCL_3004	KP-2	Pancreatic Cancer	0.0214144	1.11406
SRR8615952	CCLE	CVCL_1168	DB	Lymphoma	-5.53415	-1.70327
SRR8615953	CCLE	CVCL_1169	DBTRG-05MG	Brain Cancer	2.81442	1.75702
SRR8615954	CCLE	CVCL_1482	NCI-H1648	Lung Cancer	-0.63607	1.61097
SRR8615955	CCLE	CVCL_2425	COV644	Ovarian Cancer	-0.273367	1.08934
SRR8615956	CCLE	CVCL_2010	COV434	Ovarian Cancer	1.1786	-1.18879
SRR8615957	CCLE	CVCL_1155	D283 Med	Brain Cancer	1.03882	-1.64624
SRR8615958	CCLE	CVCL_1151	CW-2	Colon/Colorectal Cancer	-1.04319	-1.5962
SRR8615959	CCLE	CVCL_0243	DAN-G	Pancreatic Cancer	-0.508552	1.497
SRR8615960	CCLE	CVCL_0018	D341 Med	Brain Cancer	1.26279	-2.5258
SRR8615961	CCLE	CVCL_0008	Daudi	Lymphoma	-5.42554	-1.65504
SRR8615962	CCLE	CVCL_1167	Daoy	Brain Cancer	1.76564	0.360199
SRR8615963	CCLE	CVCL_1138	COR-L105	Lung Cancer	0.709299	1.05819
SRR8615964	CCLE	CVCL_1647	RCC10RGB	Kidney Cancer	2.9293	-1.00664
SRR8615965	CCLE	CVCL_1851	RCH-ACV	Leukemia	-6.44205	-2.12731
SRR8615966	CCLE	CVCL_0823	Hs 611.T	Lymphoma	-5.29515	-1.62978
SRR8615967	CCLE	CVCL_2162	PLB-985	Leukemia	-7.99864	-2.44146
SRR8615968	CCLE	CVCL_0485	PLC/PRF/5	Liver Cancer	1.22097	0.615079
SRR8615969	CCLE	CVCL_4897	PK-59	Pancreatic Cancer	-0.275321	1.56619
SRR8615970	CCLE	CVCL_2161	PL-21	Leukemia	-7.96457	-2.52134
SRR8615971	CCLE	CVCL_3143	QGP-1	Pancreatic Cancer	0.831138	-2.80179
SRR8615972	CCLE	CVCL_0511	Raji	Lymphoma	-5.44741	-1.63957
SRR8615973	CCLE	CVCL_V626	PrEC LH	Non-Cancerous	-0.676165	2.05041
SRR8615974	CCLE	CVCL_1644	PSN1	Pancreatic Cancer	0.918855	0.890071
SRR8615975	CCLE	CVCL_1595	NCI-H841	Lung Cancer	1.2177	-1.30099
SRR8615976	CCLE	CVCL_1594	NCI-H838	Lung Cancer	1.73792	0.159561
SRR8615977	CCLE	CVCL_1598	NCI-H889	Lung Cancer	1.14279	-3.16034
SRR8615978	CCLE	CVCL_A584	NCI-H854	Lung Cancer	-0.901353	-1.21509
SRR8615979	CCLE	CVCL_1494	NCI-H1781	Lung Cancer	0.231009	0.895757
SRR8615980	CCLE	CVCL_1495	NCI-H1792	Lung Cancer	0.998835	0.428672
SRR8615981	CCLE	CVCL_1591	NCI-H82	Lung Cancer	1.0208	-0.951205
SRR8615982	CCLE	CVCL_1590	NCI-H810	Lung Cancer	0.844913	-2.58572
SRR8615983	CCLE	CVCL_1489	NCI-H1694	Lung Cancer	1.258	-2.8324
SRR8615984	CCLE	CVCL_1490	NCI-H1703	Lung Cancer	1.58012	-0.869214
SRR8615985	CCLE	CVCL_1491	NCI-H1734	Lung Cancer	0.493686	0.80568
SRR8615986	CCLE	CVCL_1492	NCI-H1755	Lung Cancer	1.32362	0.672415
SRR8615987	CCLE	CVCL_1483	NCI-H1650	Lung Cancer	-0.686121	0.738616
SRR8615988	CCLE	CVCL_1484	NCI-H1651	Lung Cancer	0.796651	0.47109
SRR8615989	CCLE	CVCL_1485	NCI-H1666	Lung Cancer	-0.831929	1.60329
SRR8615990	CCLE	CVCL_1488	NCI-H1693	Lung Cancer	0.555303	0.282491
SRR8615991	CCLE	CVCL_1131	COLO 680N	Esophageal Cancer	-0.921112	1.97103
SRR8615992	CCLE	CVCL_5083	SNU-685	Endometrial/Uterine Cancer	2.98858	0.845628
SRR8615993	CCLE	CVCL_1655	RERF-LC-MS	Lung Cancer	1.31187	0.806309
SRR8615994	CCLE	CVCL_5133	HCC2450	Lung Cancer	1.75827	0.406299
SRR8615995	CCLE	CVCL_5132	HCC2429	Lung Cancer	0.358081	-0.96716
SRR8615996	CCLE	CVCL_1265	HCC2935	Lung Cancer	0.0420345	0.999688
SRR8615997	CCLE	CVCL_V586	HCC2814	Lung Cancer	-1.63267	1.49212
SRR8615998	CCLE	CVCL_1177	DMS 53	Lung Cancer	0.000956792	-0.515987
SRR8615999	CCLE	CVCL_A352	HCC2108	Lung Cancer	1.41583	0.856746
SRR8616000	CCLE	CVCL_5131	HCC2279	Lung Cancer	2.36907	0.979181
SRR8616001	CCLE	CVCL_1263	HCC2218	Breast Cancer	-0.903301	-0.00958296
SRR8616002	CCLE	CVCL_1174	DMS 114	Lung Cancer	1.20583	-1.30376
SRR8616003	CCLE	CVCL_1175	DMS 153	Lung Cancer	1.02767	-3.22071
SRR8616004	CCLE	CVCL_1176	DMS 273	Lung Cancer	1.20071	-0.673306
SRR8616005	CCLE	CVCL_2438	DMS 454	Lung Cancer	0.862874	-2.67602
SRR8616006	CCLE	CVCL_1170	DEL	Lymphoma	1.69895	0.608295
SRR8616007	CCLE	CVCL_1171	Detroit 562	Head and Neck Cancer	-1.26652	1.91272
SRR8616008	CCLE	CVCL_1173	DK-MG	Brain Cancer	3.07151	1.668
SRR8616009	CCLE	CVCL_2019	DM-3	Non-Cancerous	4.85105	0.968906
SRR8616010	CCLE	CVCL_4056	T3M-4	Pancreatic Cancer	-1.05368	1.59862
SRR8616011	CCLE	CVCL_3172	SUIT-2	Pancreatic Cancer	0.903618	0.778825
SRR8616012	CCLE	CVCL_0080	A-673	Bone Cancer	1.33586	4.15129
SRR8616013	CCLE	CVCL_1065	A-704	Kidney Cancer	2.85706	-0.987834
SRR8616014	CCLE	CVCL_1055	A-427	Lung Cancer	1.57956	-0.836093
SRR8616015	CCLE	CVCL_1056	A-498	Kidney Cancer	2.723	-0.874909
SRR8616016	CCLE	CVCL_1064	A4/Fukuda	Lymphoma	-3.58942	-1.32916
SRR8616017	CCLE	CVCL_0023	A-549	Lung Cancer	1.16604	0.472161
SRR8616018	CCLE	CVCL_1060	A-253	Head and Neck Cancer	-1.5212	1.84957
SRR8616019	CCLE	CVCL_0134	A2780	Ovarian Cancer	1.2531	-1.21938
SRR8616020	CCLE	CVCL_0132	A-375	Skin Cancer	4.11459	3.32347
SRR8616021	CCLE	CVCL_1062	A3/Kawakami	Lymphoma	-3.36184	-1.19279
SRR8616022	CCLE	CVCL_5098	SNU-81	Colon/Colorectal Cancer	-0.784541	-1.13336
SRR8616023	CCLE	CVCL_5089	SNU-761	Liver Cancer	1.73102	0.0415028
SRR8616024	CCLE	CVCL_5078	SNU-61	Colon/Colorectal Cancer	-1.15403	-1.48211
SRR8616025	CCLE	CVCL_0101	SNU-601	Gastric Cancer	-0.920729	-1.22803
SRR8616026	CCLE	CVCL_5080	SNU-626	Brain Cancer	2.94879	1.96654
SRR8616027	CCLE	CVCL_5079	SNU-620	Gastric Cancer	-1.05427	-1.41932
SRR8616028	CCLE	CVCL_0014	RPMI-8226	Myeloma	-3.81477	-1.3259
SRR8616029	CCLE	CVCL_5081	SNU-668	Gastric Cancer	1.18595	1.12968
SRR8616030	CCLE	CVCL_5087	SNU-738	Brain Cancer	2.50182	0.532743
SRR8616031	CCLE	CVCL_5086	SNU-719	Gastric Cancer	-0.967075	-1.31457
SRR8616032	CCLE	CVCL_0320	HT-29	Colon/Colorectal Cancer	-0.868272	-1.04214
SRR8616033	CCLE	CVCL_1294	HT-55	Colon/Colorectal Cancer	-1.25049	-1.52158
SRR8616034	CCLE	CVCL_1348	KYSE-150	Esophageal Cancer	-1.2457	1.37751
SRR8616035	CCLE	CVCL_1347	KYSE-140	Esophageal Cancer	-1.59225	1.53004
SRR8616036	CCLE	CVCL_1350	KYSE-270	Esophageal Cancer	0.270669	0.198671
SRR8616037	CCLE	CVCL_1349	KYSE-180	Esophageal Cancer	-1.53765	1.55326
SRR8616038	CCLE	CVCL_1352	KYSE-410	Esophageal Cancer	-1.30183	1.48355
SRR8616039	CCLE	CVCL_1351	KYSE-30	Esophageal Cancer	-1.00458	1.83227
SRR8616040	CCLE	CVCL_1287	HSC-2	Head and Neck Cancer	-1.177	1.97103
SRR8616041	CCLE	CVCL_1288	HSC-3	Head and Neck Cancer	-0.880568	2.06481
SRR8616042	CCLE	CVCL_1289	HSC-4	Head and Neck Cancer	-1.08029	1.97742
SRR8616043	CCLE	CVCL_0317	HT-1080	Sarcoma	2.64729	-0.00816708
SRR8616044	CCLE	CVCL_2520	HT115	Colon/Colorectal Cancer	-1.08712	-1.54462
SRR8616045	CCLE	CVCL_1291	HT-1197	Bladder Cancer	-0.631086	1.15569
SRR8616046	CCLE	CVCL_1292	HT-1376	Bladder Cancer	-0.707907	0.790365
SRR8616047	CCLE	CVCL_0318	HT-144	Skin Cancer	4.27837	3.50455
SRR8616048	CCLE	CVCL_0068	SK-MEL-1	Skin Cancer	4.54123	3.83981
SRR8616049	CCLE	CVCL_0599	SK-MEL-24	Skin Cancer	4.31314	3.53219
SRR8616050	CCLE	CVCL_0629	SK-LU-1	Lung Cancer	2.2002	1.03172
SRR8616051	CCLE	CVCL_0098	SKM-1	Leukemia	-7.96668	-2.46543
SRR8616052	CCLE	CVCL_0600	SK-MEL-31	Skin Cancer	4.30972	3.52735
SRR8616053	CCLE	CVCL_0550	SK-MEL-3	Skin Cancer	4.6507	3.97053
SRR8616054	CCLE	CVCL_0526	SK-MEL-28	Skin Cancer	4.57639	3.89544
SRR8616055	CCLE	CVCL_0039	SK-MEL-30	Skin Cancer	4.60524	3.91508
SRR8616056	CCLE	CVCL_0527	SK-MEL-5	Skin Cancer	4.63478	3.9521
SRR8616057	CCLE	CVCL_0630	SK-MES-1	Lung Cancer	1.80797	1.19911
SRR8616058	CCLE	CVCL_0545	SW403	Colon/Colorectal Cancer	-1.2929	-1.51247
SRR8616059	CCLE	CVCL_0546	SW480	Colon/Colorectal Cancer	0.237201	-0.462539
SRR8616060	CCLE	CVCL_1424	MOLT-16	Leukemia	-6.77801	-1.9316
SRR8616061	CCLE	CVCL_1422	MOLT-13	Leukemia	-6.8101	-1.9182
SRR8616062	CCLE	CVCL_1481	NCI-H1623	Lung Cancer	-0.438463	0.621268
SRR8616063	CCLE	CVCL_2122	MOLM-6	Leukemia	-8.10043	-2.35757
SRR8616064	CCLE	CVCL_2120	MOLM-16	Leukemia	-8.54521	-2.28085
SRR8616065	CCLE	CVCL_2124	MOLP-8	Myeloma	-3.66015	-1.32486
SRR8616066	CCLE	CVCL_2123	MOLP-2	Myeloma	-3.66329	-1.34437
SRR8616067	CCLE	CVCL_H525	ML-1 [Human thyroid carcinoma]	Thyroid Cancer	1.34715	0.89843
SRR8616068	CCLE	CVCL_1417	MKN7	Gastric Cancer	-0.50914	0.995377
SRR8616069	CCLE	CVCL_2119	MOLM-13	Leukemia	-7.93276	-2.50332
SRR8616070	CCLE	CVCL_8792	MM1.S	Myeloma	-3.70791	-1.40035
SRR8616071	CCLE	CVCL_1340	KP-N-SI9s	Neuroblastoma	1.6872	-1.78159
SRR8616072	CCLE	CVCL_1341	KP-N-YN	Neuroblastoma	1.83193	-2.3855
SRR8616073	CCLE	CVCL_1343	KS-1 [Human glioblastoma]	Brain Cancer	3.66713	1.24916
SRR8616074	CCLE	CVCL_1344	KU-19-19	Bladder Cancer	0.308537	0.343281
SRR8616075	CCLE	CVCL_1338	KP-4	Pancreatic Cancer	1.4134	-1.02218
SRR8616076	CCLE	CVCL_2094	KPL-1	Breast Cancer	-1.02119	0.246579
SRR8616077	CCLE	CVCL_7051	KP-MRT-RY	Rhabdoid	1.3549	-1.23081
SRR8616078	CCLE	CVCL_1339	KP-N-RT-BM-1	Neuroblastoma	1.81285	-2.40711
SRR8616079	CCLE	CVCL_1121	ChaGo-K-1	Lung Cancer	-0.559266	0.513659
SRR8616080	CCLE	CVCL_0379	Ku812	Leukemia	-8.59993	-2.29153
SRR8616081	CCLE	CVCL_1345	Kuramochi	Ovarian Cancer	0.488972	-0.118519
SRR8616082	CCLE	CVCL_5723	CH-157MN	Brain Cancer	2.50623	0.00910411
SRR8616083	CCLE	CVCL_1125	CHP-212	Neuroblastoma	1.72269	-2.1299
SRR8616084	CCLE	CVCL_3611	Toledo	Lymphoma	-5.93428	-1.87013
SRR8616085	CCLE	CVCL_3612	TOV-112D	Ovarian Cancer	1.26287	-1.27356
SRR8616086	CCLE	CVCL_8001	Tm87-16	Rhabdoid	1.4266	-1.17999
SRR8616087	CCLE	CVCL_3806	TO 175.T	Non-Cancerous	5.29373	1.12386
SRR8616088	CCLE	CVCL_V617	TIG-3 TD	Non-Cancerous	4.55096	1.01011
SRR8616089	CCLE	CVCL_6735	TM-31	Brain Cancer	2.73925	1.40837
SRR8616090	CCLE	CVCL_1692	SH-4	Skin Cancer	4.52403	3.82112
SRR8616091	CCLE	CVCL_0006	THP-1	Leukemia	-7.97126	-2.51433
SRR8616092	CCLE	CVCL_E063	TEN	Endometrial/Uterine Cancer	0.471211	-0.625488
SRR8616093	CCLE	CVCL_0559	TF-1	Leukemia	-8.57112	-2.28808
SRR8616094	CCLE	CVCL_3156	RKN	Sarcoma	2.57718	0.305274
SRR8616095	CCLE	CVCL_1685	SCC-9	Head and Neck Cancer	-0.891851	2.07063
SRR8616096	CCLE	CVCL_0024	SCLC-21H	Lung Cancer	1.2073	-3.02539
SRR8616097	CCLE	CVCL_1682	SCC-25	Head and Neck Cancer	-1.36798	2.15102
SRR8616098	CCLE	CVCL_1684	SCC-4	Head and Neck Cancer	-1.18179	2.15205
SRR8616099	CCLE	CVCL_3599	SCaBER	Bladder Cancer	-1.29425	2.16038
SRR8616100	CCLE	CVCL_1681	SCC-15	Head and Neck Cancer	-1.20809	2.09834
SRR8616101	CCLE	CVCL_0548	SaOS-2	Bone Cancer	2.64208	1.31116
SRR8616102	CCLE	CVCL_1679	SBC-5	Lung Cancer	1.39562	-1.16052
SRR8616103	CCLE	CVCL_1372	LC-1F	Lung Cancer	-1.62557	1.46685
SRR8616104	CCLE	CVCL_WS60	SALE	Non-Cancerous	-0.735212	2.08055
SRR8616105	CCLE	CVCL_1549	NCI-H2342	Lung Cancer	-0.62132	0.635029
SRR8616106	CCLE	CVCL_1546	NCI-H2291	Lung Cancer	0.388401	1.23966
SRR8616107	CCLE	CVCL_1536	NCI-H2171	Lung Cancer	1.25439	-2.84219
SRR8616108	CCLE	CVCL_1535	NCI-H2170	Lung Cancer	0.712896	0.403221
SRR8616109	CCLE	CVCL_1539	NCI-H2196	Lung Cancer	1.10208	-3.18049
SRR8616110	CCLE	CVCL_1537	NCI-H2172	Lung Cancer	1.27195	0.639286
SRR8616111	CCLE	CVCL_1543	NCI-H2228	Lung Cancer	1.61709	1.10783
SRR8616112	CCLE	CVCL_1542	NCI-H2227	Lung Cancer	1.26279	-2.96764
SRR8616113	CCLE	CVCL_1545	NCI-H2286	Lung Cancer	1.59377	-0.753191
SRR8616114	CCLE	CVCL_1544	NCI-H226	Lung Cancer	3.05609	0.421107
SRR8616115	CCLE	CVCL_1375	LCLC-103H	Lung Cancer	2.29172	0.96412
SRR8616116	CCLE	CVCL_2314	BICR 6	Head and Neck Cancer	-1.24229	2.17885
SRR8616117	CCLE	CVCL_2313	BICR 56	Head and Neck Cancer	-1.25719	2.14876
SRR8616118	CCLE	CVCL_1088	BL-70	Lymphoma	-5.55067	-1.73154
SRR8616119	CCLE	CVCL_1087	BL-41	Lymphoma	-5.56685	-1.72469
SRR8616120	CCLE	CVCL_2309	BICR 18	Head and Neck Cancer	-1.38495	1.86505
SRR8616121	CCLE	CVCL_2308	BICR 16	Head and Neck Cancer	-1.33348	2.05161
SRR8616122	CCLE	CVCL_2312	BICR 31	Head and Neck Cancer	-1.27761	2.07543
SRR8616123	CCLE	CVCL_2310	BICR 22	Head and Neck Cancer	-1.24487	2.14257
SRR8616124	CCLE	CVCL_0178	BT-20	Breast Cancer	-0.802633	0.702594
SRR8616125	CCLE	CVCL_M155	BT-12	Rhabdoid	0.869736	-0.71247
SRR8616126	CCLE	CVCL_3317	HMCB	Skin Cancer	4.1312	3.34388
SRR8616127	CCLE	CVCL_2949	HMC-1-8	Breast Cancer	1.66934	-0.706042
SRR8616128	CCLE	CVCL_1767	TE-9	Esophageal Cancer	-1.40875	1.8116
SRR8616129	CCLE	CVCL_0027	Hep-G2	Liver Cancer	0.130079	-1.25007
SRR8616130	CCLE	CVCL_0326	Hep 3B2.1-7	Liver Cancer	0.164383	-1.22596
SRR8616131	CCLE	CVCL_1279	HGC-27	Gastric Cancer	1.18801	-0.918331
SRR8616132	CCLE	CVCL_8878	HEY A8	Ovarian Cancer	2.50391	-0.0444895
SRR8616133	CCLE	CVCL_0002	HL-60	Leukemia	-7.87155	-2.49159
SRR8616134	CCLE	CVCL_1280	HH [Human lymphoma]	Lymphoma	-5.24996	-1.5827
SRR8616135	CCLE	CVCL_2947	HLF	Liver Cancer	2.61243	0.771458
SRR8616136	CCLE	CVCL_2255	HLF-a	Non-Cancerous	4.87118	0.957347
SRR8616137	CCLE	CVCL_1861	Ci-1	Lymphoma	-5.39063	-1.61018
SRR8616138	CCLE	CVCL_U797	CJM [Human melanoma]	Skin Cancer	-1.15373	1.55492
SRR8616139	CCLE	CVCL_1978	CL-11	Colon/Colorectal Cancer	-0.799039	-1.06869
SRR8616140	CCLE	CVCL_1979	CL-14	Colon/Colorectal Cancer	-0.886842	-1.10508
SRR8616141	CCLE	CVCL_1980	CL-34	Colon/Colorectal Cancer	-1.14785	-1.51124
SRR8616142	CCLE	CVCL_1982	CL-40	Colon/Colorectal Cancer	-1.16968	-1.5167
SRR8616143	CCLE	CVCL_0216	CMK	Leukemia	-8.57266	-2.28562
SRR8616144	CCLE	CVCL_1126	CML-T1	Leukemia	-6.8075	-1.89241
SRR8616145	CCLE	CVCL_1987	COLO 201	Colon/Colorectal Cancer	-0.92732	-1.05129
SRR8616146	CCLE	CVCL_1989	COLO 320	Colon/Colorectal Cancer	0.915669	-1.35764
SRR8616147	CCLE	CVCL_1701	SK-N-DZ	Neuroblastoma	1.8002	-2.32619
SRR8616148	CCLE	CVCL_1632	P31/FUJ	Leukemia	-7.98439	-2.47405
SRR8616149	CCLE	CVCL_1630	P12-Ichikawa	Leukemia	-6.812	-1.88533
SRR8616150	CCLE	CVCL_1633	Panc 02.03	Pancreatic Cancer	-0.160828	1.32083
SRR8616151	CCLE	CVCL_2676	P3HR-1	Lymphoma	-5.46218	-1.69276
SRR8616152	CCLE	CVCL_1579	NCI-H69	Lung Cancer	1.1428	-3.17035
SRR8616153	CCLE	CVCL_1581	NCI-H716	Colon/Colorectal Cancer	0.516397	-1.0802
SRR8616154	CCLE	CVCL_3117	OVTOKO	Ovarian Cancer	2.57222	-0.897108
SRR8616155	CCLE	CVCL_3114	OVSAHO	Ovarian Cancer	0.457992	-0.142014
SRR8616156	CCLE	CVCL_1575	NCI-H650	Lung Cancer	1.47011	0.902935
SRR8616157	CCLE	CVCL_1576	NCI-H660	Prostate Cancer	1.09025	-3.16274
SRR8616158	CCLE	CVCL_1577	NCI-H661	Lung Cancer	1.14877	-1.00657
SRR8616159	CCLE	CVCL_9980	NCI-H684	Colon/Colorectal Cancer	-1.19564	-1.60914
SRR8616160	CCLE	CVCL_1568	NCI-H524	Lung Cancer	1.29438	-2.70641
SRR8616161	CCLE	CVCL_1569	NCI-H526	Lung Cancer	1.02979	-2.32618
SRR8616162	CCLE	CVCL_1571	NCI-H596	Lung Cancer	-1.05849	2.01237
SRR8616163	CCLE	CVCL_1574	NCI-H647	Lung Cancer	1.45304	0.633211
SRR8616164	CCLE	CVCL_0079	697	Leukemia	-6.45022	-2.09307
SRR8616165	CCLE	CVCL_1049	647V	Bladder Cancer	-0.706837	0.939835
SRR8616166	CCLE	CVCL_7935	253J	Bladder Cancer	2.56278	-0.848837
SRR8616167	CCLE	CVCL_7937	253J-BV	Bladder Cancer	2.57725	-0.859944
SRR8616168	CCLE	CVCL_1046	23132/87	Gastric Cancer	-0.751865	-1.20306
SRR8616169	CCLE	CVCL_1045	22Rv1	Prostate Cancer	-0.00837467	-0.581362
SRR8616170	CCLE	CVCL_1048	639V	Bladder Cancer	1.14908	-0.815153
SRR8616171	CCLE	CVCL_2291	59M	Ovarian Cancer	2.21669	0.324813
SRR8616172	CCLE	CVCL_0126	5637	Bladder Cancer	0.673714	0.0230948
SRR8616173	CCLE	CVCL_1798	42-MG-BA	Brain Cancer	2.93679	1.20658
SRR8616174	CCLE	CVCL_1259	HCC1954	Breast Cancer	-0.833629	0.590685
SRR8616175	CCLE	CVCL_2062	HCC202	Breast Cancer	-0.906932	0.0751218
SRR8616176	CCLE	CVCL_2057	HCC15	Lung Cancer	1.3366	0.588685
SRR8616177	CCLE	CVCL_1258	HCC1806	Breast Cancer	-1.11932	1.79044
SRR8616178	CCLE	CVCL_5129	HCC1833	Lung Cancer	-0.284282	-0.892245
SRR8616179	CCLE	CVCL_0290	HCC1937	Breast Cancer	-0.790567	0.835187
SRR8616180	CCLE	CVCL_1254	HCC1500	Breast Cancer	-0.731598	-0.137035
SRR8616181	CCLE	CVCL_1255	HCC1569	Breast Cancer	2.25974	1.50244
SRR8616182	CCLE	CVCL_A351	HCC1588	Lung Cancer	-1.29597	-1.55108
SRR8616183	CCLE	CVCL_1256	HCC1599	Breast Cancer	-0.15334	0.0245966
SRR8616184	CCLE	CVCL_4900	Sq-1	Lung Cancer	-0.0683279	1.50866
SRR8616185	CCLE	CVCL_0399	LoVo	Colon/Colorectal Cancer	-0.67068	-1.24628
SRR8616186	CCLE	CVCL_1381	LOX-IMVI	Skin Cancer	2.51332	-0.0531422
SRR8616187	CCLE	CVCL_1475	NCI-H1563	Lung Cancer	1.10012	1.05973
SRR8616188	CCLE	CVCL_1473	NCI-H146	Lung Cancer	1.14025	-3.188
SRR8616189	CCLE	CVCL_1478	NCI-H1573	Lung Cancer	-0.413625	0.442086
SRR8616190	CCLE	CVCL_1476	NCI-H1568	Lung Cancer	-0.58947	0.623183
SRR8616191	CCLE	CVCL_1480	NCI-H1618	Lung Cancer	1.15222	-3.122
SRR8616192	CCLE	CVCL_1479	NCI-H1581	Lung Cancer	1.20923	-1.27778
SRR8616193	CCLE	CVCL_1101	CA46	Lymphoma	-5.42241	-1.79391
SRR8616194	CCLE	CVCL_0025	Caco-2	Colon/Colorectal Cancer	-0.263546	-1.21256
SRR8616195	CCLE	CVCL_0179	BT-474	Breast Cancer	-0.86403	-0.0789157
SRR8616196	CCLE	CVCL_2319	BT-483	Breast Cancer	-0.844962	-0.0842125
SRR8616197	CCLE	CVCL_1092	BT-549	Breast Cancer	2.29923	0.331396
SRR8616198	CCLE	CVCL_0181	BV-173	Leukemia	-6.4844	-2.10224
SRR8616199	CCLE	CVCL_0186	BxPC-3	Pancreatic Cancer	-0.885708	1.55399
SRR8616200	CCLE	CVCL_1096	C2BBe1	Colon/Colorectal Cancer	-0.240241	-1.19435
SRR8616201	CCLE	CVCL_1097	C32 [Human melanoma]	Skin Cancer	4.28423	3.54943
SRR8616202	CCLE	CVCL_1099	C8166	Lymphoma	-5.17	-1.4978
SRR8616203	CCLE	CVCL_0660	Hs 172.T	Non-Cancerous	4.87449	1.07102
SRR8616204	CCLE	CVCL_0698	Hs 229.T	Non-Cancerous	4.64299	0.967109
SRR8616205	CCLE	CVCL_1285	HOP-62	Lung Cancer	1.85605	0.300974
SRR8616206	CCLE	CVCL_1286	HOP-92	Lung Cancer	2.38326	0.985104
SRR8616207	CCLE	CVCL_IZ34	HMEL	Non-Cancerous	-0.801197	2.10274
SRR8616208	CCLE	CVCL_2071	HNT-34	Leukemia	-8.15074	-2.28582
SRR8616209	CCLE	CVCL_0313	HPAF-II	Pancreatic Cancer	-0.122368	1.42785
SRR8616210	CCLE	CVCL_1820	HPB-ALL	Leukemia	-6.80561	-1.86006
SRR8616211	CCLE	CVCL_0312	HOS	Bone Cancer	1.21938	-0.785103
SRR8616212	CCLE	CVCL_3517	HPAC	Pancreatic Cancer	-0.201111	1.30723
SRR8616213	CCLE	CVCL_S740	EWS-502	Bone Cancer	1.3323	4.14848
SRR8616214	CCLE	CVCL_V618	EW-8	Bone Cancer	1.32612	4.134
SRR8616215	CCLE	CVCL_1218	FaDu	Head and Neck Cancer	-1.35869	1.55973
SRR8616216	CCLE	CVCL_2037	F-36P	Leukemia	-8.48377	-2.3429
SRR8616217	CCLE	CVCL_1197	EPLC-272H	Lung Cancer	-1.15071	2.16208
SRR8616218	CCLE	CVCL_0258	EoL-1	Leukemia	-7.94478	-2.48097
SRR8616219	CCLE	CVCL_1205	ESS-1	Endometrial/Uterine Cancer	1.62834	0.511876
SRR8616220	CCLE	CVCL_3509	ES-2	Ovarian Cancer	2.56017	0.0919313

## Sheet: 2a
Gene	HPA cell line v21	CCLE 2019
ENSG00000000003	detected in many	detected in many
ENSG00000000005	detected in some	detected in some
ENSG00000000419	detected in all	detected in all
ENSG00000000457	detected in all	detected in all
ENSG00000000460	detected in all	detected in many
ENSG00000000938	detected in some	detected in some
ENSG00000000971	detected in many	detected in many
ENSG00000001036	detected in many	detected in many
ENSG00000001084	detected in all	detected in all
ENSG00000001167	detected in all	detected in all
ENSG00000001460	detected in many	detected in many
ENSG00000001461	detected in many	detected in many
ENSG00000001497	detected in all	detected in all
ENSG00000001561	detected in many	detected in many
ENSG00000001617	detected in many	detected in many
ENSG00000001626	detected in some	detected in some
ENSG00000001629	detected in all	detected in all
ENSG00000001630	detected in all	detected in many
ENSG00000001631	detected in all	detected in all
ENSG00000002016	detected in all	detected in all
ENSG00000002330	detected in all	detected in all
ENSG00000002549	detected in many	detected in all
ENSG00000002586	detected in many	detected in many
ENSG00000002587	detected in some	detected in many
ENSG00000002726	detected in some	detected in some
ENSG00000002745	detected in some	detected in some
ENSG00000002746	detected in some	detected in some
ENSG00000002822	detected in all	detected in all
ENSG00000002834	detected in all	detected in all
ENSG00000002919	detected in all	detected in all
ENSG00000002933	detected in some	detected in some
ENSG00000003056	detected in all	detected in all
ENSG00000003096	detected in many	detected in many
ENSG00000003137	detected in many	detected in many
ENSG00000003147	detected in many	detected in many
ENSG00000003249	detected in many	detected in many
ENSG00000003393	detected in all	detected in all
ENSG00000003400	detected in many	detected in many
ENSG00000003402	detected in all	detected in all
ENSG00000003436	detected in many	detected in many
ENSG00000003509	detected in all	detected in all
ENSG00000003756	detected in all	detected in many
ENSG00000003987	detected in some	detected in many
ENSG00000003989	detected in many	detected in many
ENSG00000004059	detected in all	detected in all
ENSG00000004139	detected in many	detected in many
ENSG00000004142	detected in all	detected in all
ENSG00000004399	detected in many	detected in many
ENSG00000004455	detected in all	detected in all
ENSG00000004468	detected in some	detected in some
ENSG00000004478	detected in all	detected in many
ENSG00000004487	detected in all	detected in all
ENSG00000004534	detected in all	detected in all
ENSG00000004660	detected in many	detected in many
ENSG00000004700	detected in all	detected in all
ENSG00000004766	detected in all	detected in many
ENSG00000004776	detected in many	detected in some
ENSG00000004777	detected in many	detected in many
ENSG00000004779	detected in all	detected in all
ENSG00000004799	detected in many	detected in many
ENSG00000004809	detected in some	detected in some
ENSG00000004838	detected in some	detected in some
ENSG00000004846	detected in some	detected in some
ENSG00000004848	detected in some	detected in some
ENSG00000004864	detected in many	detected in many
ENSG00000004866	detected in many	detected in many
ENSG00000004897	detected in all	detected in all
ENSG00000004939	detected in single	detected in some
ENSG00000004948	detected in some	detected in some
ENSG00000004961	detected in all	detected in all
ENSG00000004975	detected in all	detected in all
ENSG00000005001	detected in some	detected in some
ENSG00000005007	detected in all	detected in all
ENSG00000005020	detected in many	detected in many
ENSG00000005022	detected in all	detected in all
ENSG00000005059	detected in many	detected in many
ENSG00000005073	detected in many	detected in many
ENSG00000005075	detected in all	detected in all
ENSG00000005100	detected in all	detected in all
ENSG00000005102	detected in some	detected in some
ENSG00000005108	detected in some	detected in some
ENSG00000005156	detected in all	detected in all
ENSG00000005175	detected in all	detected in all
ENSG00000005187	detected in many	detected in many
ENSG00000005189	detected in many	detected in many
ENSG00000005194	detected in all	detected in all
ENSG00000005206	detected in all	detected in all
ENSG00000005238	detected in many	detected in many
ENSG00000005243	detected in many	detected in many
ENSG00000005249	detected in many	detected in many
ENSG00000005302	detected in all	detected in all
ENSG00000005339	detected in all	detected in many
ENSG00000005379	detected in many	detected in many
ENSG00000005381	detected in some	detected in some
ENSG00000005421	not detected	detected in some
ENSG00000005436	detected in all	detected in all
ENSG00000005448	detected in all	detected in many
ENSG00000005469	detected in many	detected in many
ENSG00000005471	detected in some	detected in some
ENSG00000005483	detected in all	detected in all
ENSG00000005486	detected in all	detected in all
ENSG00000005513	detected in some	detected in some
ENSG00000005700	detected in all	detected in many
ENSG00000005801	detected in all	detected in all
ENSG00000005810	detected in all	detected in all
ENSG00000005812	detected in all	detected in all
ENSG00000005844	detected in some	detected in some
ENSG00000005882	detected in many	detected in many
ENSG00000005884	detected in many	detected in many
ENSG00000005889	detected in all	detected in all
ENSG00000005893	detected in all	detected in all
ENSG00000005961	detected in some	detected in some
ENSG00000005981	detected in some	detected in some
ENSG00000006007	detected in all	detected in all
ENSG00000006015	detected in many	detected in all
ENSG00000006016	detected in many	detected in many
ENSG00000006025	detected in many	detected in many
ENSG00000006042	detected in many	detected in many
ENSG00000006047	detected in some	detected in some
ENSG00000006059	not detected	detected in some
ENSG00000006062	detected in many	detected in many
ENSG00000006071	detected in some	detected in some
ENSG00000006116	not detected	detected in some
ENSG00000006118	detected in many	detected in many
ENSG00000006125	detected in all	detected in all
ENSG00000006128	detected in some	detected in some
ENSG00000006194	detected in all	detected in all
ENSG00000006210	detected in some	detected in many
ENSG00000006282	detected in many	detected in many
ENSG00000006283	detected in some	detected in some
ENSG00000006327	detected in many	detected in many
ENSG00000006377	detected in some	detected in many
ENSG00000006432	detected in many	detected in many
ENSG00000006451	detected in all	detected in all
ENSG00000006453	detected in many	detected in many
ENSG00000006459	detected in many	detected in many
ENSG00000006468	detected in many	detected in many
ENSG00000006530	detected in all	detected in many
ENSG00000006534	detected in many	detected in many
ENSG00000006555	detected in some	detected in many
ENSG00000006576	detected in all	detected in all
ENSG00000006606	detected in many	detected in many
ENSG00000006607	detected in all	detected in many
ENSG00000006611	detected in some	detected in some
ENSG00000006625	detected in all	detected in all
ENSG00000006634	detected in many	detected in many
ENSG00000006638	detected in many	detected in some
ENSG00000006652	detected in all	detected in all
ENSG00000006659	detected in some	detected in some
ENSG00000006695	detected in all	detected in all
ENSG00000006704	detected in many	detected in many
ENSG00000006712	detected in all	detected in all
ENSG00000006715	detected in all	detected in all
ENSG00000006740	detected in many	detected in many
ENSG00000006744	detected in all	detected in all
ENSG00000006747	detected in some	detected in many
ENSG00000006756	detected in many	detected in many
ENSG00000006757	detected in many	detected in many
ENSG00000006788	detected in single	detected in some
ENSG00000006831	detected in all	detected in all
ENSG00000006837	detected in many	detected in many
ENSG00000007001	not detected	detected in some
ENSG00000007038	detected in some	detected in some
ENSG00000007047	detected in all	detected in many
ENSG00000007062	detected in some	detected in some
ENSG00000007080	detected in all	detected in all
ENSG00000007129	detected in some	detected in some
ENSG00000007168	detected in all	detected in all
ENSG00000007171	detected in some	detected in some
ENSG00000007174	detected in some	detected in some
ENSG00000007202	detected in all	detected in all
ENSG00000007216	not detected	detected in some
ENSG00000007237	detected in many	detected in many
ENSG00000007255	detected in all	detected in all
ENSG00000007264	detected in some	detected in some
ENSG00000007306	not detected	detected in some
ENSG00000007312	detected in some	detected in some
ENSG00000007314	detected in some	detected in some
ENSG00000007341	detected in many	detected in many
ENSG00000007350	detected in some	detected in some
ENSG00000007372	detected in many	detected in many
ENSG00000007376	detected in all	detected in all
ENSG00000007384	detected in many	detected in many
ENSG00000007392	detected in all	detected in many
ENSG00000007402	detected in some	detected in some
ENSG00000007516	detected in some	detected in many
ENSG00000007520	detected in all	detected in all
ENSG00000007541	detected in all	detected in all
ENSG00000007545	detected in all	detected in all
ENSG00000007866	detected in many	detected in many
ENSG00000007908	detected in single	detected in some
ENSG00000007923	detected in all	detected in all
ENSG00000007933	detected in some	detected in some
ENSG00000007944	detected in many	detected in many
ENSG00000007952	detected in some	detected in some
ENSG00000007968	detected in many	detected in many
ENSG00000008018	detected in all	detected in all
ENSG00000008056	detected in some	detected in some
ENSG00000008083	detected in all	detected in many
ENSG00000008086	detected in many	detected in many
ENSG00000008118	detected in some	detected in some
ENSG00000008128	detected in all	detected in all
ENSG00000008130	detected in all	detected in all
ENSG00000008196	detected in some	detected in some
ENSG00000008197	detected in single	detected in some
ENSG00000008226	not detected	detected in some
ENSG00000008256	detected in many	detected in many
ENSG00000008277	detected in many	detected in many
ENSG00000008282	detected in many	detected in all
ENSG00000008283	detected in many	detected in many
ENSG00000008294	detected in all	detected in all
ENSG00000008300	detected in many	detected in many
ENSG00000008311	detected in many	detected in many
ENSG00000008323	detected in some	detected in many
ENSG00000008324	detected in all	detected in all
ENSG00000008382	detected in all	detected in many
ENSG00000008394	detected in many	detected in many
ENSG00000008405	detected in many	detected in many
ENSG00000008438	detected in some	detected in some
ENSG00000008441	detected in many	detected in many
ENSG00000008513	detected in many	detected in many
ENSG00000008516	detected in some	detected in some
ENSG00000008517	detected in many	detected in many
ENSG00000008710	detected in all	detected in many
ENSG00000008735	detected in many	detected in many
ENSG00000008838	detected in all	detected in all
ENSG00000008853	detected in all	detected in many
ENSG00000008869	detected in all	detected in all
ENSG00000008952	detected in all	detected in all
ENSG00000008988	detected in all	detected in all
ENSG00000009307	detected in all	detected in all
ENSG00000009335	detected in all	detected in many
ENSG00000009413	detected in all	detected in many
ENSG00000009694	detected in some	detected in some
ENSG00000009709	detected in some	detected in some
ENSG00000009724	detected in some	detected in many
ENSG00000009765	detected in some	detected in some
ENSG00000009780	detected in all	detected in all
ENSG00000009790	detected in some	detected in some
ENSG00000009830	detected in all	detected in all
ENSG00000009844	detected in all	detected in all
ENSG00000009950	detected in some	detected in many
ENSG00000009954	detected in all	detected in all
ENSG00000010017	detected in all	detected in all
ENSG00000010030	detected in some	detected in many
ENSG00000010072	detected in all	detected in all
ENSG00000010165	detected in all	detected in all
ENSG00000010219	detected in many	detected in many
ENSG00000010244	detected in all	detected in all
ENSG00000010256	detected in all	detected in all
ENSG00000010270	detected in all	detected in many
ENSG00000010278	detected in many	detected in many
ENSG00000010282	detected in single	detected in some
ENSG00000010292	detected in all	detected in all
ENSG00000010295	detected in many	detected in many
ENSG00000010310	detected in some	detected in many
ENSG00000010318	detected in many	detected in many
ENSG00000010319	detected in some	detected in some
ENSG00000010322	detected in all	detected in all
ENSG00000010327	detected in some	detected in some
ENSG00000010361	detected in many	detected in many
ENSG00000010379	detected in some	detected in some
ENSG00000010404	detected in all	detected in all
ENSG00000010438	detected in many	detected in many
ENSG00000010539	detected in all	detected in all
ENSG00000010610	detected in some	detected in some
ENSG00000010626	detected in all	detected in many
ENSG00000010671	detected in some	detected in some
ENSG00000010704	detected in many	detected in many
ENSG00000010803	detected in many	detected in many
ENSG00000010810	detected in many	detected in many
ENSG00000010818	detected in many	detected in many
ENSG00000010932	detected in some	detected in some
ENSG00000011007	detected in all	detected in all
ENSG00000011009	detected in all	detected in all
ENSG00000011021	detected in all	detected in all
ENSG00000011028	detected in many	detected in many
ENSG00000011052	detected in all	detected in many
ENSG00000011083	not detected	detected in some
ENSG00000011105	detected in many	detected in many
ENSG00000011114	detected in many	detected in many
ENSG00000011132	detected in many	detected in all
ENSG00000011143	detected in all	detected in many
ENSG00000011198	detected in all	detected in many
ENSG00000011201	detected in some	detected in some
ENSG00000011243	detected in all	detected in many
ENSG00000011258	detected in all	detected in all
ENSG00000011260	detected in all	detected in all
ENSG00000011275	detected in all	detected in many
ENSG00000011295	detected in all	detected in many
ENSG00000011304	detected in all	detected in all
ENSG00000011332	detected in many	detected in many
ENSG00000011347	detected in many	detected in many
ENSG00000011376	detected in all	detected in all
ENSG00000011405	detected in all	detected in all
ENSG00000011422	detected in many	detected in many
ENSG00000011426	detected in all	detected in all
ENSG00000011451	detected in all	detected in all
ENSG00000011454	detected in all	detected in all
ENSG00000011465	detected in many	detected in many
ENSG00000011478	detected in all	detected in many
ENSG00000011485	detected in all	detected in all
ENSG00000011523	detected in all	detected in all
ENSG00000011566	detected in all	detected in many
ENSG00000011590	detected in some	detected in some
ENSG00000011600	detected in some	detected in some
ENSG00000011638	detected in many	detected in many
ENSG00000011677	detected in some	detected in many
ENSG00000012048	detected in all	detected in all
ENSG00000012061	detected in all	detected in all
ENSG00000012124	detected in some	detected in many
ENSG00000012171	detected in many	detected in many
ENSG00000012174	detected in all	detected in all
ENSG00000012211	detected in many	detected in many
ENSG00000012223	detected in some	detected in some
ENSG00000012232	detected in all	detected in all
ENSG00000012504	detected in some	detected in some
ENSG00000012660	detected in all	detected in many
ENSG00000012779	detected in some	detected in some
ENSG00000012817	detected in many	detected in some
ENSG00000012822	detected in all	detected in all
ENSG00000012963	detected in all	detected in all
ENSG00000012983	detected in all	detected in all
ENSG00000013016	detected in many	detected in many
ENSG00000013275	detected in all	detected in all
ENSG00000013288	detected in all	detected in many
ENSG00000013293	detected in some	detected in some
ENSG00000013297	detected in some	detected in some
ENSG00000013306	detected in all	detected in all
ENSG00000013364	detected in many	detected in many
ENSG00000013374	detected in all	detected in many
ENSG00000013375	detected in all	detected in all
ENSG00000013392	detected in many	detected in many
ENSG00000013441	detected in all	detected in all
ENSG00000013503	detected in all	detected in all
ENSG00000013523	detected in all	detected in all
ENSG00000013561	detected in all	detected in all
ENSG00000013563	detected in all	detected in many
ENSG00000013573	detected in all	detected in all
ENSG00000013583	detected in all	detected in many
ENSG00000013588	detected in many	detected in many
ENSG00000013619	detected in many	detected in many
ENSG00000013725	detected in some	detected in some
ENSG00000013810	detected in all	detected in all
ENSG00000014123	detected in all	detected in all
ENSG00000014138	detected in many	detected in all
ENSG00000014164	detected in all	detected in all
ENSG00000014216	detected in all	detected in all
ENSG00000014257	detected in many	detected in many
ENSG00000014641	detected in all	detected in all
ENSG00000014824	detected in all	detected in all
ENSG00000014914	detected in many	detected in many
ENSG00000014919	detected in all	detected in all
ENSG00000015133	detected in many	detected in many
ENSG00000015153	detected in all	detected in all
ENSG00000015171	detected in many	detected in many
ENSG00000015285	detected in some	detected in many
ENSG00000015413	detected in some	detected in some
ENSG00000015475	detected in all	detected in many
ENSG00000015479	detected in all	detected in all
ENSG00000015520	detected in some	detected in some
ENSG00000015532	detected in all	detected in all
ENSG00000015568	detected in many	detected in many
ENSG00000015592	detected in some	detected in some
ENSG00000015676	detected in all	detected in many
ENSG00000016082	detected in some	detected in many
ENSG00000016391	detected in many	detected in many
ENSG00000016402	detected in some	detected in some
ENSG00000016490	detected in some	detected in some
ENSG00000016602	detected in single	detected in some
ENSG00000016864	detected in all	detected in all
ENSG00000017260	detected in all	detected in all
ENSG00000017427	detected in some	detected in some
ENSG00000017483	detected in many	detected in many
ENSG00000017797	detected in all	detected in all
ENSG00000018189	detected in all	detected in many
ENSG00000018236	detected in some	detected in many
ENSG00000018280	detected in some	detected in some
ENSG00000018408	detected in many	detected in many
ENSG00000018510	detected in many	detected in many
ENSG00000018610	detected in all	detected in all
ENSG00000018625	detected in some	detected in some
ENSG00000018699	detected in all	detected in all
ENSG00000018869	detected in many	detected in many
ENSG00000019102	detected in some	detected in some
ENSG00000019144	detected in many	detected in many
ENSG00000019169	detected in some	detected in some
ENSG00000019186	detected in some	detected in many
ENSG00000019485	detected in many	detected in many
ENSG00000019505	detected in some	detected in some
ENSG00000019549	detected in many	detected in many
ENSG00000019582	detected in many	detected in many
ENSG00000019991	detected in some	detected in some
ENSG00000019995	detected in all	detected in all
ENSG00000020129	detected in all	detected in all
ENSG00000020181	detected in many	detected in many
ENSG00000020256	detected in all	detected in all
ENSG00000020426	detected in all	detected in all
ENSG00000020577	detected in many	detected in many
ENSG00000020633	detected in many	detected in many
ENSG00000020922	detected in all	detected in all
ENSG00000021300	detected in many	detected in many
ENSG00000021355	detected in many	detected in many
ENSG00000021461	not detected	detected in some
ENSG00000021488	detected in some	detected in some
ENSG00000021574	detected in all	detected in all
ENSG00000021645	detected in many	detected in many
ENSG00000021762	detected in many	detected in many
ENSG00000021776	detected in all	detected in all
ENSG00000021826	detected in many	detected in many
ENSG00000021852	detected in single	detected in some
ENSG00000022267	detected in many	detected in many
ENSG00000022277	detected in all	detected in all
ENSG00000022355	not detected	detected in some
ENSG00000022556	detected in many	detected in many
ENSG00000022567	detected in many	detected in many
ENSG00000022840	detected in all	detected in all
ENSG00000022976	detected in all	detected in all
ENSG00000023041	detected in all	detected in all
ENSG00000023171	detected in many	detected in many
ENSG00000023191	detected in all	detected in all
ENSG00000023228	detected in all	detected in all
ENSG00000023287	detected in all	detected in all
ENSG00000023318	detected in all	detected in all
ENSG00000023330	detected in all	detected in all
ENSG00000023445	detected in many	detected in many
ENSG00000023516	detected in all	detected in many
ENSG00000023572	detected in all	detected in all
ENSG00000023608	detected in all	detected in all
ENSG00000023697	detected in all	detected in many
ENSG00000023734	detected in all	detected in all
ENSG00000023839	detected in many	detected in many
ENSG00000023892	detected in many	detected in many
ENSG00000023902	detected in many	detected in many
ENSG00000023909	detected in all	detected in all
ENSG00000024048	detected in all	detected in all
ENSG00000024422	detected in many	detected in many
ENSG00000024526	detected in many	detected in many
ENSG00000024862	detected in all	detected in all
ENSG00000025039	detected in many	detected in many
ENSG00000025156	detected in all	detected in all
ENSG00000025293	detected in all	detected in all
ENSG00000025423	detected in many	detected in many
ENSG00000025434	detected in all	detected in many
ENSG00000025708	detected in many	detected in many
ENSG00000025770	detected in all	detected in all
ENSG00000025772	detected in all	detected in all
ENSG00000025796	detected in all	detected in all
ENSG00000025800	detected in all	detected in all
ENSG00000026025	detected in many	detected in all
ENSG00000026103	detected in many	detected in many
ENSG00000026297	detected in all	detected in many
ENSG00000026508	detected in many	detected in many
ENSG00000026559	detected in many	detected in many
ENSG00000026652	detected in many	detected in many
ENSG00000026751	detected in some	detected in some
ENSG00000026950	detected in many	detected in many
ENSG00000027001	detected in all	detected in all
ENSG00000027075	detected in many	detected in many
ENSG00000027644	detected in some	detected in some
ENSG00000027697	detected in all	detected in all
ENSG00000027847	detected in all	detected in all
ENSG00000027869	detected in many	detected in many
ENSG00000028116	detected in many	detected in many
ENSG00000028137	detected in many	detected in many
ENSG00000028203	detected in all	detected in all
ENSG00000028277	detected in many	detected in many
ENSG00000028310	detected in all	detected in all
ENSG00000028528	detected in all	detected in all
ENSG00000028839	detected in all	detected in all
ENSG00000029153	detected in many	detected in many
ENSG00000029363	detected in all	detected in all
ENSG00000029364	detected in all	detected in all
ENSG00000029534	detected in many	detected in many
ENSG00000029559	detected in some	detected in some
ENSG00000029639	detected in all	detected in many
ENSG00000029725	detected in all	detected in all
ENSG00000029993	detected in all	detected in all
ENSG00000030066	detected in all	detected in all
ENSG00000030110	detected in all	detected in all
ENSG00000030304	detected in some	detected in some
ENSG00000030419	detected in many	detected in many
ENSG00000030582	detected in all	detected in all
ENSG00000031003	detected in all	detected in all
ENSG00000031081	detected in many	detected in many
ENSG00000031691	detected in all	detected in all
ENSG00000031698	detected in all	detected in all
ENSG00000031823	detected in all	detected in all
ENSG00000032219	detected in all	detected in many
ENSG00000032389	detected in all	detected in all
ENSG00000032444	detected in all	detected in all
ENSG00000032742	detected in all	detected in many
ENSG00000033011	detected in all	detected in all
ENSG00000033030	detected in all	detected in all
ENSG00000033050	detected in all	detected in all
ENSG00000033100	detected in all	detected in all
ENSG00000033122	detected in some	detected in some
ENSG00000033170	detected in all	detected in many
ENSG00000033178	detected in all	detected in all
ENSG00000033327	detected in many	detected in many
ENSG00000033627	detected in many	detected in many
ENSG00000033800	detected in all	detected in all
ENSG00000033867	detected in all	detected in many
ENSG00000034053	detected in some	detected in many
ENSG00000034152	detected in all	detected in many
ENSG00000034239	detected in some	detected in some
ENSG00000034510	detected in all	detected in all
ENSG00000034533	detected in all	detected in many
ENSG00000034677	detected in all	detected in all
ENSG00000034693	detected in all	detected in all
ENSG00000034713	detected in all	detected in all
ENSG00000034971	not detected	detected in some
ENSG00000035115	detected in many	detected in many
ENSG00000035141	detected in all	detected in all
ENSG00000035403	detected in all	detected in many
ENSG00000035499	detected in all	detected in many
ENSG00000035664	detected in many	detected in many
ENSG00000035681	detected in all	detected in many
ENSG00000035687	detected in all	detected in all
ENSG00000035720	detected in some	detected in some
ENSG00000035862	detected in many	detected in many
ENSG00000035928	detected in all	detected in all
ENSG00000036054	detected in all	detected in many
ENSG00000036257	detected in all	detected in all
ENSG00000036448	detected in some	detected in some
ENSG00000036473	not detected	detected in some
ENSG00000036530	detected in some	detected in some
ENSG00000036549	detected in all	detected in many
ENSG00000036565	detected in some	detected in some
ENSG00000036672	detected in many	detected in many
ENSG00000036828	not detected	detected in some
ENSG00000037042	detected in many	detected in many
ENSG00000037241	detected in all	detected in all
ENSG00000037280	detected in some	detected in some
ENSG00000037474	detected in all	detected in all
ENSG00000037637	detected in all	detected in all
ENSG00000037749	detected in all	detected in all
ENSG00000037757	detected in many	detected in many
ENSG00000037897	detected in all	detected in all
ENSG00000037965	detected in many	detected in many
ENSG00000038002	detected in all	detected in many
ENSG00000038210	detected in all	detected in all
ENSG00000038219	detected in all	detected in all
ENSG00000038274	detected in all	detected in all
ENSG00000038295	detected in some	detected in some
ENSG00000038358	detected in all	detected in all
ENSG00000038382	detected in many	detected in many
ENSG00000038427	detected in many	detected in many
ENSG00000038532	detected in all	detected in all
ENSG00000038945	detected in many	detected in many
ENSG00000039068	detected in many	detected in many
ENSG00000039123	detected in all	detected in all
ENSG00000039139	detected in some	detected in some
ENSG00000039319	detected in all	detected in many
ENSG00000039523	detected in all	detected in many
ENSG00000039537	detected in some	detected in some
ENSG00000039560	detected in many	detected in many
ENSG00000039600	detected in some	detected in some
ENSG00000039650	detected in all	detected in all
ENSG00000039987	detected in some	detected in some
ENSG00000040199	detected in all	detected in many
ENSG00000040275	detected in all	detected in all
ENSG00000040341	detected in all	detected in all
ENSG00000040487	detected in all	detected in all
ENSG00000040531	detected in all	detected in many
ENSG00000040608	detected in many	detected in many
ENSG00000040633	detected in all	detected in all
ENSG00000040731	detected in some	detected in some
ENSG00000040933	detected in all	detected in all
ENSG00000041353	detected in many	detected in many
ENSG00000041357	detected in all	detected in all
ENSG00000041515	detected in some	detected in some
ENSG00000041802	detected in all	detected in all
ENSG00000041880	detected in all	detected in many
ENSG00000041982	detected in many	detected in many
ENSG00000041988	detected in all	detected in all
ENSG00000042062	detected in some	detected in some
ENSG00000042088	detected in all	detected in many
ENSG00000042286	detected in many	detected in many
ENSG00000042317	detected in many	detected in many
ENSG00000042429	detected in many	detected in many
ENSG00000042445	detected in all	detected in all
ENSG00000042493	detected in many	detected in many
ENSG00000042753	detected in all	detected in all
ENSG00000042781	not detected	detected in some
ENSG00000042813	not detected	detected in some
ENSG00000042832	detected in some	detected in some
ENSG00000042980	detected in some	detected in some
ENSG00000043039	detected in some	detected in many
ENSG00000043093	detected in all	detected in all
ENSG00000043143	detected in many	detected in many
ENSG00000043355	detected in many	detected in many
ENSG00000043462	detected in some	detected in some
ENSG00000043514	detected in all	detected in all
ENSG00000043591	detected in some	detected in some
ENSG00000044012	detected in some	detected in some
ENSG00000044090	detected in all	detected in many
ENSG00000044115	detected in many	detected in all
ENSG00000044446	detected in all	detected in all
ENSG00000044459	detected in many	detected in many
ENSG00000044524	detected in some	detected in some
ENSG00000044574	detected in all	detected in all
ENSG00000046604	detected in many	detected in many
ENSG00000046647	detected in all	detected in all
ENSG00000046651	detected in all	detected in many
ENSG00000046653	detected in many	detected in many
ENSG00000046774	detected in some	detected in some
ENSG00000046889	detected in some	detected in some
ENSG00000047056	detected in all	detected in all
ENSG00000047188	detected in all	detected in all
ENSG00000047230	detected in many	detected in many
ENSG00000047249	detected in all	detected in all
ENSG00000047315	detected in all	detected in all
ENSG00000047346	detected in all	detected in all
ENSG00000047365	detected in many	detected in many
ENSG00000047410	detected in all	detected in all
ENSG00000047457	detected in some	detected in some
ENSG00000047578	detected in all	detected in all
ENSG00000047579	detected in all	detected in all
ENSG00000047597	detected in many	detected in many
ENSG00000047617	detected in some	detected in some
ENSG00000047621	detected in all	detected in all
ENSG00000047634	detected in many	detected in many
ENSG00000047644	detected in many	detected in many
ENSG00000047648	detected in many	detected in some
ENSG00000047662	detected in single	detected in some
ENSG00000047849	detected in all	detected in all
ENSG00000047932	detected in all	detected in all
ENSG00000047936	detected in some	detected in some
ENSG00000048028	detected in all	detected in all
ENSG00000048052	detected in many	detected in many
ENSG00000048140	detected in all	detected in all
ENSG00000048162	detected in all	detected in all
ENSG00000048342	detected in many	detected in many
ENSG00000048392	detected in all	detected in all
ENSG00000048405	detected in all	detected in all
ENSG00000048462	detected in some	detected in some
ENSG00000048471	detected in many	detected in many
ENSG00000048540	detected in some	detected in some
ENSG00000048544	detected in all	detected in all
ENSG00000048545	detected in some	detected in some
ENSG00000048649	detected in all	detected in all
ENSG00000048707	detected in all	detected in all
ENSG00000048740	detected in many	detected in many
ENSG00000048828	detected in all	detected in all
ENSG00000048991	detected in all	detected in all
ENSG00000049089	detected in many	detected in many
ENSG00000049130	detected in many	detected in many
ENSG00000049167	detected in all	detected in all
ENSG00000049192	detected in many	detected in some
ENSG00000049239	detected in many	detected in many
ENSG00000049245	detected in all	detected in many
ENSG00000049246	detected in many	detected in many
ENSG00000049247	detected in some	detected in some
ENSG00000049249	detected in some	detected in some
ENSG00000049283	detected in some	detected in many
ENSG00000049323	detected in many	detected in many
ENSG00000049449	detected in many	detected in many
ENSG00000049540	detected in some	detected in some
ENSG00000049541	detected in all	detected in all
ENSG00000049618	detected in all	detected in many
ENSG00000049656	detected in all	detected in all
ENSG00000049759	detected in many	detected in many
ENSG00000049768	detected in some	detected in some
ENSG00000049769	detected in many	detected in many
ENSG00000049860	detected in many	detected in many
ENSG00000049883	detected in all	detected in many
ENSG00000050030	detected in some	detected in some
ENSG00000050130	detected in all	detected in all
ENSG00000050165	detected in many	detected in many
ENSG00000050327	detected in many	detected in many
ENSG00000050344	detected in many	detected in many
ENSG00000050393	detected in all	detected in all
ENSG00000050405	detected in all	detected in many
ENSG00000050426	detected in all	detected in all
ENSG00000050438	detected in many	detected in many
ENSG00000050555	detected in some	detected in some
ENSG00000050628	detected in some	detected in some
ENSG00000050730	detected in some	detected in some
ENSG00000050748	detected in all	detected in all
ENSG00000050767	detected in some	detected in some
ENSG00000050820	detected in many	detected in many
ENSG00000051009	detected in all	detected in all
ENSG00000051108	detected in all	detected in all
ENSG00000051128	detected in many	detected in many
ENSG00000051180	detected in many	detected in all
ENSG00000051341	detected in many	detected in many
ENSG00000051382	detected in all	detected in all
ENSG00000051523	detected in many	detected in many
ENSG00000051596	detected in all	detected in all
ENSG00000051620	detected in many	detected in many
ENSG00000051825	detected in all	detected in all
ENSG00000052126	detected in many	detected in many
ENSG00000052344	detected in some	detected in many
ENSG00000052723	detected in all	detected in many
ENSG00000052749	detected in all	detected in all
ENSG00000052795	detected in many	detected in many
ENSG00000052802	detected in all	detected in all
ENSG00000052841	detected in all	detected in many
ENSG00000052850	detected in some	detected in some
ENSG00000053108	detected in many	detected in many
ENSG00000053254	detected in many	detected in many
ENSG00000053328	detected in some	detected in some
ENSG00000053371	detected in all	detected in all
ENSG00000053372	detected in all	detected in all
ENSG00000053438	detected in many	detected in many
ENSG00000053501	detected in all	detected in all
ENSG00000053524	detected in some	detected in some
ENSG00000053702	detected in many	detected in many
ENSG00000053747	detected in many	detected in many
ENSG00000053770	detected in all	detected in all
ENSG00000053900	detected in all	detected in all
ENSG00000053918	detected in some	detected in some
ENSG00000054116	detected in all	detected in all
ENSG00000054118	detected in all	detected in all
ENSG00000054148	detected in all	detected in many
ENSG00000054179	detected in some	detected in many
ENSG00000054219	detected in some	detected in many
ENSG00000054267	detected in all	detected in many
ENSG00000054277	detected in many	detected in many
ENSG00000054282	detected in many	detected in many
ENSG00000054356	detected in some	detected in some
ENSG00000054392	detected in many	detected in many
ENSG00000054523	detected in all	detected in many
ENSG00000054598	detected in many	detected in many
ENSG00000054611	detected in all	detected in all
ENSG00000054654	detected in many	detected in many
ENSG00000054690	detected in many	detected in many
ENSG00000054793	detected in many	detected in many
ENSG00000054796	not detected	detected in single
ENSG00000054803	detected in single	detected in some
ENSG00000054938	detected in some	detected in some
ENSG00000054965	detected in all	detected in all
ENSG00000054967	detected in many	detected in all
ENSG00000054983	detected in many	detected in many
ENSG00000055044	detected in all	detected in all
ENSG00000055070	detected in all	detected in all
ENSG00000055118	detected in some	detected in many
ENSG00000055130	detected in all	detected in all
ENSG00000055147	detected in all	detected in all
ENSG00000055163	detected in many	detected in many
ENSG00000055208	detected in all	detected in all
ENSG00000055211	detected in all	detected in many
ENSG00000055332	detected in many	detected in many
ENSG00000055483	detected in all	detected in all
ENSG00000055609	detected in all	detected in all
ENSG00000055732	detected in many	detected in many
ENSG00000055813	detected in many	detected in some
ENSG00000055917	detected in all	detected in many
ENSG00000055950	detected in all	detected in all
ENSG00000055955	detected in some	detected in some
ENSG00000055957	detected in some	detected in some
ENSG00000056050	detected in all	detected in many
ENSG00000056097	detected in all	detected in all
ENSG00000056277	detected in all	detected in many
ENSG00000056291	detected in some	detected in some
ENSG00000056487	detected in some	detected in some
ENSG00000056558	detected in many	detected in many
ENSG00000056586	detected in all	detected in all
ENSG00000056736	detected in many	detected in many
ENSG00000056972	detected in many	detected in many
ENSG00000056998	detected in many	detected in many
ENSG00000057019	detected in many	detected in many
ENSG00000057149	detected in some	detected in some
ENSG00000057252	detected in all	detected in many
ENSG00000057294	detected in many	detected in many
ENSG00000057468	detected in single	detected in some
ENSG00000057593	detected in some	detected in some
ENSG00000057608	detected in all	detected in all
ENSG00000057657	detected in many	detected in many
ENSG00000057663	detected in all	detected in many
ENSG00000057704	detected in many	detected in many
ENSG00000057757	detected in all	detected in all
ENSG00000057935	detected in many	detected in many
ENSG00000058056	detected in all	detected in many
ENSG00000058063	detected in all	detected in many
ENSG00000058085	detected in many	detected in many
ENSG00000058091	detected in many	detected in many
ENSG00000058262	detected in all	detected in all
ENSG00000058272	detected in all	detected in all
ENSG00000058335	detected in some	detected in some
ENSG00000058404	detected in some	detected in some
ENSG00000058453	detected in many	detected in many
ENSG00000058600	detected in all	detected in all
ENSG00000058668	detected in all	detected in many
ENSG00000058673	detected in all	detected in all
ENSG00000058729	detected in all	detected in all
ENSG00000058799	detected in all	detected in many
ENSG00000058804	detected in all	detected in all
ENSG00000058866	detected in some	detected in many
ENSG00000059122	detected in all	detected in all
ENSG00000059145	detected in all	detected in many
ENSG00000059377	detected in many	detected in many
ENSG00000059378	detected in many	detected in many
ENSG00000059573	detected in all	detected in all
ENSG00000059588	detected in all	detected in many
ENSG00000059691	detected in all	detected in all
ENSG00000059728	detected in many	detected in many
ENSG00000059758	detected in all	detected in all
ENSG00000059769	detected in many	detected in many
ENSG00000059804	detected in many	detected in many
ENSG00000059915	detected in some	detected in some
ENSG00000060069	detected in all	detected in all
ENSG00000060138	detected in many	detected in many
ENSG00000060140	detected in many	detected in many
ENSG00000060237	detected in all	detected in all
ENSG00000060339	detected in all	detected in all
ENSG00000060491	detected in all	detected in all
ENSG00000060558	detected in some	detected in many
ENSG00000060566	detected in some	detected in some
ENSG00000060642	detected in all	detected in many
ENSG00000060656	detected in many	detected in many
ENSG00000060688	detected in all	detected in all
ENSG00000060709	detected in some	detected in some
ENSG00000060718	detected in some	detected in some
ENSG00000060749	detected in all	detected in many
ENSG00000060762	detected in all	detected in all
ENSG00000060971	detected in all	detected in many
ENSG00000060982	detected in many	detected in many
ENSG00000061273	detected in all	detected in many
ENSG00000061337	detected in many	detected in many
ENSG00000061455	detected in some	detected in some
ENSG00000061492	detected in single	detected in some
ENSG00000061656	detected in many	detected in many
ENSG00000061676	detected in many	detected in many
ENSG00000061794	detected in all	detected in all
ENSG00000061918	detected in many	detected in many
ENSG00000061936	detected in all	detected in all
ENSG00000061938	detected in all	detected in all
ENSG00000061987	detected in all	detected in all
ENSG00000062038	detected in some	detected in many
ENSG00000062096	not detected	detected in some
ENSG00000062194	detected in all	detected in all
ENSG00000062282	detected in many	detected in many
ENSG00000062370	detected in many	detected in many
ENSG00000062485	detected in all	detected in all
ENSG00000062524	detected in some	detected in some
ENSG00000062582	detected in all	detected in all
ENSG00000062598	detected in all	detected in all
ENSG00000062650	detected in all	detected in all
ENSG00000062716	detected in all	detected in all
ENSG00000062725	detected in all	detected in all
ENSG00000062822	detected in all	detected in all
ENSG00000063015	detected in some	detected in some
ENSG00000063046	detected in all	detected in all
ENSG00000063127	detected in many	detected in many
ENSG00000063169	detected in all	detected in many
ENSG00000063176	detected in all	detected in all
ENSG00000063177	detected in all	detected in all
ENSG00000063180	detected in many	detected in many
ENSG00000063241	detected in many	detected in many
ENSG00000063244	detected in all	detected in all
ENSG00000063245	detected in all	detected in all
ENSG00000063322	detected in all	detected in all
ENSG00000063438	detected in many	detected in many
ENSG00000063515	detected in single	detected in some
ENSG00000063587	detected in many	detected in many
ENSG00000063601	detected in many	detected in many
ENSG00000063660	detected in many	detected in many
ENSG00000063761	detected in many	detected in many
ENSG00000063854	detected in all	detected in all
ENSG00000063978	detected in all	detected in all
ENSG00000064012	detected in all	detected in many
ENSG00000064042	detected in many	detected in many
ENSG00000064102	detected in all	detected in all
ENSG00000064115	detected in all	detected in all
ENSG00000064195	detected in some	detected in some
ENSG00000064199	detected in many	detected in many
ENSG00000064201	detected in some	detected in some
ENSG00000064205	detected in some	detected in some
ENSG00000064218	detected in some	detected in some
ENSG00000064225	detected in many	detected in many
ENSG00000064270	detected in some	detected in many
ENSG00000064300	detected in some	detected in many
ENSG00000064309	detected in many	detected in many
ENSG00000064313	detected in all	detected in all
ENSG00000064393	detected in many	detected in many
ENSG00000064419	detected in all	detected in all
ENSG00000064489	detected in some	detected in some
ENSG00000064490	detected in all	detected in all
ENSG00000064545	detected in all	detected in all
ENSG00000064547	detected in many	detected in many
ENSG00000064601	detected in all	detected in all
ENSG00000064607	detected in all	detected in all
ENSG00000064651	detected in all	detected in many
ENSG00000064652	detected in many	detected in many
ENSG00000064655	detected in some	detected in some
ENSG00000064666	detected in many	detected in many
ENSG00000064687	detected in many	detected in many
ENSG00000064692	detected in some	detected in some
ENSG00000064703	detected in many	detected in many
ENSG00000064726	detected in all	detected in all
ENSG00000064763	detected in many	detected in many
ENSG00000064787	detected in some	detected in some
ENSG00000064835	not detected	detected in some
ENSG00000064886	detected in some	detected in some
ENSG00000064932	detected in many	detected in many
ENSG00000064933	detected in all	detected in all
ENSG00000064961	detected in all	detected in all
ENSG00000064989	detected in some	detected in some
ENSG00000064995	detected in all	detected in all
ENSG00000064999	detected in all	detected in all
ENSG00000065000	detected in all	detected in all
ENSG00000065029	detected in all	detected in all
ENSG00000065054	detected in many	detected in many
ENSG00000065057	detected in all	detected in all
ENSG00000065060	detected in all	detected in all
ENSG00000065135	detected in all	detected in all
ENSG00000065150	detected in all	detected in all
ENSG00000065154	detected in many	detected in many
ENSG00000065183	detected in all	detected in all
ENSG00000065243	detected in all	detected in all
ENSG00000065268	detected in all	detected in all
ENSG00000065308	detected in all	detected in all
ENSG00000065320	detected in many	detected in many
ENSG00000065325	detected in some	detected in some
ENSG00000065328	detected in many	detected in all
ENSG00000065357	detected in many	detected in many
ENSG00000065361	detected in many	detected in many
ENSG00000065371	detected in some	detected in some
ENSG00000065413	detected in many	detected in many
ENSG00000065427	detected in all	detected in all
ENSG00000065457	detected in all	detected in all
ENSG00000065485	detected in many	detected in many
ENSG00000065491	detected in all	detected in many
ENSG00000065518	detected in all	detected in all
ENSG00000065526	detected in all	detected in many
ENSG00000065534	detected in many	detected in many
ENSG00000065548	detected in all	detected in many
ENSG00000065559	detected in all	detected in many
ENSG00000065600	detected in all	detected in all
ENSG00000065609	detected in some	detected in some
ENSG00000065613	detected in all	detected in all
ENSG00000065615	detected in all	detected in all
ENSG00000065618	detected in some	detected in many
ENSG00000065621	detected in many	detected in many
ENSG00000065665	detected in all	detected in all
ENSG00000065675	detected in many	detected in many
ENSG00000065717	detected in many	detected in many
ENSG00000065802	detected in all	detected in all
ENSG00000065809	detected in all	detected in many
ENSG00000065833	detected in many	detected in many
ENSG00000065882	detected in all	detected in many
ENSG00000065883	detected in all	detected in all
ENSG00000065911	detected in all	detected in many
ENSG00000065923	detected in many	detected in many
ENSG00000065970	detected in many	detected in many
ENSG00000065978	detected in all	detected in all
ENSG00000065989	detected in many	detected in many
ENSG00000066027	detected in all	detected in all
ENSG00000066032	detected in some	detected in some
ENSG00000066044	detected in all	detected in all
ENSG00000066056	detected in some	detected in some
ENSG00000066084	detected in all	detected in all
ENSG00000066117	detected in all	detected in all
ENSG00000066135	detected in all	detected in all
ENSG00000066136	detected in all	detected in all
ENSG00000066185	detected in some	detected in some
ENSG00000066230	detected in all	detected in many
ENSG00000066248	detected in many	detected in many
ENSG00000066279	detected in many	detected in all
ENSG00000066294	detected in some	detected in some
ENSG00000066322	detected in all	detected in all
ENSG00000066336	detected in some	detected in some
ENSG00000066379	detected in many	detected in many
ENSG00000066382	detected in some	detected in some
ENSG00000066405	detected in single	detected in some
ENSG00000066422	detected in all	detected in all
ENSG00000066427	detected in all	detected in all
ENSG00000066455	detected in all	detected in all
ENSG00000066468	detected in many	detected in many
ENSG00000066557	detected in all	detected in all
ENSG00000066583	detected in all	detected in many
ENSG00000066629	detected in many	detected in many
ENSG00000066651	detected in all	detected in all
ENSG00000066654	detected in all	detected in all
ENSG00000066697	detected in all	detected in many
ENSG00000066735	detected in some	detected in many
ENSG00000066739	detected in all	detected in many
ENSG00000066777	detected in all	detected in all
ENSG00000066813	detected in some	detected in some
ENSG00000066827	detected in many	detected in many
ENSG00000066855	detected in all	detected in all
ENSG00000066923	detected in some	detected in some
ENSG00000066926	detected in all	detected in many
ENSG00000066933	detected in all	detected in many
ENSG00000067048	detected in many	detected in some
ENSG00000067057	detected in many	detected in many
ENSG00000067064	detected in all	detected in all
ENSG00000067066	detected in many	detected in many
ENSG00000067082	detected in all	detected in all
ENSG00000067113	detected in many	detected in many
ENSG00000067141	detected in many	detected in many
ENSG00000067167	detected in all	detected in all
ENSG00000067177	detected in many	detected in many
ENSG00000067182	detected in many	detected in many
ENSG00000067191	detected in many	detected in many
ENSG00000067208	detected in many	detected in many
ENSG00000067221	detected in all	detected in many
ENSG00000067225	detected in all	detected in all
ENSG00000067248	detected in all	detected in many
ENSG00000067334	detected in all	detected in many
ENSG00000067365	detected in all	detected in all
ENSG00000067369	detected in all	detected in all
ENSG00000067445	detected in many	detected in many
ENSG00000067533	detected in all	detected in all
ENSG00000067560	detected in all	detected in all
ENSG00000067596	detected in all	detected in all
ENSG00000067606	detected in many	detected in many
ENSG00000067646	detected in many	detected in some
ENSG00000067704	detected in all	detected in all
ENSG00000067715	detected in many	detected in many
ENSG00000067798	detected in many	detected in many
ENSG00000067829	detected in all	detected in many
ENSG00000067836	detected in all	detected in many
ENSG00000067840	detected in some	detected in many
ENSG00000067842	detected in some	detected in some
ENSG00000067900	detected in all	detected in many
ENSG00000067955	detected in all	detected in many
ENSG00000067992	detected in many	detected in many
ENSG00000068001	detected in all	detected in many
ENSG00000068024	detected in many	detected in many
ENSG00000068028	detected in all	detected in many
ENSG00000068078	detected in many	detected in many
ENSG00000068079	detected in many	detected in many
ENSG00000068097	detected in many	detected in many
ENSG00000068120	detected in all	detected in all
ENSG00000068137	detected in many	detected in many
ENSG00000068305	detected in all	detected in many
ENSG00000068308	detected in all	detected in all
ENSG00000068323	detected in all	detected in many
ENSG00000068354	detected in all	detected in many
ENSG00000068366	detected in many	detected in many
ENSG00000068383	detected in all	detected in many
ENSG00000068394	detected in all	detected in all
ENSG00000068400	detected in all	detected in many
ENSG00000068438	detected in all	detected in all
ENSG00000068489	detected in many	detected in all
ENSG00000068615	detected in many	detected in many
ENSG00000068650	detected in many	detected in many
ENSG00000068654	detected in all	detected in all
ENSG00000068697	detected in all	detected in all
ENSG00000068724	detected in all	detected in many
ENSG00000068745	detected in all	detected in all
ENSG00000068781	detected in some	detected in some
ENSG00000068784	detected in all	detected in all
ENSG00000068796	detected in all	detected in all
ENSG00000068831	detected in many	detected in many
ENSG00000068878	detected in all	detected in all
ENSG00000068885	detected in all	detected in all
ENSG00000068903	detected in all	detected in all
ENSG00000068912	detected in all	detected in all
ENSG00000068971	detected in all	detected in many
ENSG00000068976	detected in some	detected in some
ENSG00000068985	detected in some	detected in some
ENSG00000069011	detected in many	detected in many
ENSG00000069018	not detected	detected in some
ENSG00000069020	detected in many	detected in many
ENSG00000069122	detected in some	detected in some
ENSG00000069188	detected in some	detected in some
ENSG00000069206	detected in some	detected in some
ENSG00000069248	detected in all	detected in all
ENSG00000069275	detected in all	detected in all
ENSG00000069329	detected in all	detected in all
ENSG00000069345	detected in all	detected in all
ENSG00000069399	detected in many	detected in many
ENSG00000069424	detected in many	detected in many
ENSG00000069431	detected in many	detected in many
ENSG00000069482	detected in many	detected in many
ENSG00000069493	detected in many	detected in many
ENSG00000069509	detected in many	detected in many
ENSG00000069535	detected in some	detected in some
ENSG00000069667	detected in many	detected in many
ENSG00000069696	not detected	detected in some
ENSG00000069702	detected in many	detected in many
ENSG00000069764	detected in some	detected in some
ENSG00000069812	detected in some	detected in many
ENSG00000069849	detected in all	detected in all
ENSG00000069869	detected in many	detected in many
ENSG00000069943	detected in all	detected in many
ENSG00000069956	detected in all	detected in all
ENSG00000069966	detected in all	detected in many
ENSG00000069974	detected in many	detected in many
ENSG00000069998	detected in many	detected in many
ENSG00000070010	detected in all	detected in all
ENSG00000070018	detected in many	detected in many
ENSG00000070019	detected in some	detected in some
ENSG00000070031	detected in single	detected in some
ENSG00000070047	detected in many	detected in many
ENSG00000070061	detected in all	detected in many
ENSG00000070081	detected in all	detected in all
ENSG00000070087	detected in many	detected in many
ENSG00000070159	detected in many	detected in many
ENSG00000070182	detected in some	detected in some
ENSG00000070190	detected in many	detected in many
ENSG00000070193	detected in some	detected in some
ENSG00000070214	detected in all	detected in many
ENSG00000070269	detected in all	detected in many
ENSG00000070366	detected in all	detected in many
ENSG00000070367	detected in all	detected in all
ENSG00000070371	detected in many	detected in many
ENSG00000070388	detected in single	detected in some
ENSG00000070404	detected in all	detected in many
ENSG00000070413	detected in all	detected in all
ENSG00000070423	detected in all	detected in all
ENSG00000070444	detected in all	detected in all
ENSG00000070476	detected in all	detected in all
ENSG00000070495	detected in all	detected in all
ENSG00000070501	detected in all	detected in all
ENSG00000070526	detected in some	detected in some
ENSG00000070540	detected in many	detected in many
ENSG00000070601	detected in some	detected in many
ENSG00000070610	detected in all	detected in all
ENSG00000070614	detected in all	detected in many
ENSG00000070669	detected in all	detected in many
ENSG00000070718	detected in all	detected in many
ENSG00000070729	detected in some	detected in some
ENSG00000070731	detected in some	detected in many
ENSG00000070748	detected in some	detected in some
ENSG00000070756	detected in all	detected in all
ENSG00000070759	detected in many	detected in many
ENSG00000070761	detected in all	detected in all
ENSG00000070770	detected in all	detected in many
ENSG00000070778	detected in many	detected in many
ENSG00000070785	detected in all	detected in all
ENSG00000070808	detected in some	detected in some
ENSG00000070814	detected in all	detected in all
ENSG00000070831	detected in all	detected in all
ENSG00000070882	detected in many	detected in many
ENSG00000070886	detected in some	detected in some
ENSG00000070915	detected in some	detected in some
ENSG00000070950	detected in all	detected in all
ENSG00000070961	detected in all	detected in many
ENSG00000070985	not detected	detected in some
ENSG00000071051	detected in all	detected in many
ENSG00000071054	detected in many	detected in many
ENSG00000071073	detected in many	detected in many
ENSG00000071082	detected in all	detected in all
ENSG00000071127	detected in all	detected in all
ENSG00000071189	detected in all	detected in many
ENSG00000071203	detected in single	detected in some
ENSG00000071205	detected in many	detected in many
ENSG00000071242	detected in many	detected in many
ENSG00000071243	detected in all	detected in all
ENSG00000071246	detected in many	detected in many
ENSG00000071282	detected in many	detected in many
ENSG00000071462	detected in all	detected in all
ENSG00000071537	detected in all	detected in all
ENSG00000071539	detected in all	detected in all
ENSG00000071553	detected in all	detected in all
ENSG00000071564	detected in all	detected in all
ENSG00000071575	detected in many	detected in many
ENSG00000071626	detected in all	detected in all
ENSG00000071655	detected in all	detected in all
ENSG00000071677	detected in some	detected in some
ENSG00000071794	detected in all	detected in many
ENSG00000071859	detected in all	detected in many
ENSG00000071889	detected in all	detected in all
ENSG00000071894	detected in all	detected in all
ENSG00000071909	detected in some	detected in some
ENSG00000071967	detected in many	detected in many
ENSG00000071991	detected in some	detected in some
ENSG00000071994	detected in all	detected in all
ENSG00000072041	detected in many	detected in many
ENSG00000072042	detected in all	detected in all
ENSG00000072062	detected in all	detected in all
ENSG00000072071	detected in many	detected in many
ENSG00000072080	not detected	detected in some
ENSG00000072110	detected in many	detected in many
ENSG00000072121	detected in all	detected in many
ENSG00000072133	detected in many	detected in many
ENSG00000072134	detected in many	detected in many
ENSG00000072135	detected in all	detected in many
ENSG00000072163	detected in many	detected in many
ENSG00000072182	detected in some	detected in some
ENSG00000072195	detected in many	detected in many
ENSG00000072201	detected in many	detected in many
ENSG00000072210	detected in many	detected in many
ENSG00000072274	detected in all	detected in all
ENSG00000072310	detected in all	detected in many
ENSG00000072315	detected in single	detected in some
ENSG00000072364	detected in all	detected in all
ENSG00000072401	detected in many	detected in many
ENSG00000072415	detected in all	detected in many
ENSG00000072422	detected in many	detected in many
ENSG00000072501	detected in all	detected in all
ENSG00000072506	detected in all	detected in all
ENSG00000072518	detected in all	detected in all
ENSG00000072571	detected in all	detected in all
ENSG00000072609	detected in many	detected in many
ENSG00000072657	detected in some	detected in some
ENSG00000072682	detected in many	detected in many
ENSG00000072694	detected in some	detected in some
ENSG00000072736	detected in all	detected in all
ENSG00000072756	detected in all	detected in all
ENSG00000072778	detected in all	detected in all
ENSG00000072786	detected in all	detected in many
ENSG00000072803	detected in all	detected in all
ENSG00000072818	detected in some	detected in some
ENSG00000072832	detected in many	detected in many
ENSG00000072840	detected in many	detected in many
ENSG00000072849	detected in all	detected in all
ENSG00000072858	detected in some	detected in some
ENSG00000072864	detected in all	detected in all
ENSG00000072952	detected in some	detected in some
ENSG00000072954	detected in many	detected in many
ENSG00000072958	detected in all	detected in all
ENSG00000073008	detected in many	detected in many
ENSG00000073050	detected in all	detected in all
ENSG00000073060	detected in many	detected in many
ENSG00000073067	detected in some	detected in some
ENSG00000073111	detected in all	detected in all
ENSG00000073146	detected in some	detected in some
ENSG00000073150	detected in many	detected in many
ENSG00000073169	detected in all	detected in many
ENSG00000073282	detected in some	detected in some
ENSG00000073331	detected in many	detected in many
ENSG00000073350	detected in many	detected in many
ENSG00000073417	detected in all	detected in all
ENSG00000073464	detected in many	detected in many
ENSG00000073536	detected in all	detected in all
ENSG00000073578	detected in all	detected in all
ENSG00000073584	detected in all	detected in all
ENSG00000073598	detected in some	detected in some
ENSG00000073605	detected in many	detected in many
ENSG00000073614	detected in all	detected in all
ENSG00000073670	detected in some	detected in some
ENSG00000073711	detected in many	detected in many
ENSG00000073712	detected in many	detected in many
ENSG00000073734	detected in some	detected in some
ENSG00000073737	detected in some	detected in some
ENSG00000073754	not detected	detected in some
ENSG00000073756	detected in many	detected in many
ENSG00000073792	detected in many	detected in many
ENSG00000073803	detected in many	detected in many
ENSG00000073849	detected in many	detected in many
ENSG00000073861	detected in single	detected in some
ENSG00000073910	detected in many	detected in many
ENSG00000073921	detected in all	detected in all
ENSG00000073969	detected in many	detected in many
ENSG00000074047	detected in many	detected in many
ENSG00000074054	detected in all	detected in all
ENSG00000074071	detected in all	detected in all
ENSG00000074181	detected in many	detected in many
ENSG00000074201	detected in all	detected in all
ENSG00000074211	detected in many	detected in many
ENSG00000074219	detected in many	detected in many
ENSG00000074266	detected in all	detected in all
ENSG00000074276	detected in some	detected in some
ENSG00000074317	detected in some	detected in some
ENSG00000074319	detected in all	detected in all
ENSG00000074356	detected in all	detected in all
ENSG00000074370	detected in many	detected in many
ENSG00000074410	detected in many	detected in many
ENSG00000074416	detected in many	detected in many
ENSG00000074527	detected in many	detected in many
ENSG00000074582	detected in all	detected in all
ENSG00000074590	detected in many	detected in many
ENSG00000074603	detected in all	detected in all
ENSG00000074621	detected in all	detected in many
ENSG00000074657	detected in many	detected in many
ENSG00000074660	detected in some	detected in some
ENSG00000074695	detected in all	detected in all
ENSG00000074696	detected in all	detected in all
ENSG00000074706	detected in some	detected in some
ENSG00000074755	detected in all	detected in all
ENSG00000074771	detected in single	detected in some
ENSG00000074800	detected in all	detected in all
ENSG00000074803	detected in single	detected in some
ENSG00000074842	detected in all	detected in all
ENSG00000074855	detected in many	detected in many
ENSG00000074935	detected in all	detected in many
ENSG00000074964	detected in many	detected in many
ENSG00000074966	detected in some	detected in many
ENSG00000075035	detected in some	detected in some
ENSG00000075043	detected in some	detected in some
ENSG00000075073	detected in some	detected in some
ENSG00000075089	detected in all	detected in all
ENSG00000075131	detected in all	detected in all
ENSG00000075142	detected in many	detected in many
ENSG00000075151	detected in many	detected in many
ENSG00000075188	detected in all	detected in all
ENSG00000075213	detected in many	detected in many
ENSG00000075218	detected in many	detected in all
ENSG00000075223	detected in many	detected in many
ENSG00000075234	detected in many	detected in many
ENSG00000075239	detected in all	detected in all
ENSG00000075240	detected in all	detected in many
ENSG00000075275	detected in many	detected in many
ENSG00000075290	detected in some	detected in some
ENSG00000075292	detected in all	detected in all
ENSG00000075303	detected in all	detected in all
ENSG00000075336	detected in all	detected in all
ENSG00000075340	detected in many	detected in many
ENSG00000075388	detected in some	detected in some
ENSG00000075391	detected in many	detected in many
ENSG00000075399	detected in many	detected in all
ENSG00000075407	detected in all	detected in many
ENSG00000075413	detected in all	detected in all
ENSG00000075415	detected in all	detected in all
ENSG00000075420	detected in all	detected in many
ENSG00000075426	detected in many	detected in many
ENSG00000075429	not detected	detected in some
ENSG00000075461	detected in many	detected in many
ENSG00000075539	detected in all	detected in all
ENSG00000075568	detected in all	detected in all
ENSG00000075618	detected in many	detected in many
ENSG00000075624	detected in all	detected in all
ENSG00000075643	detected in many	detected in many
ENSG00000075651	detected in many	detected in many
ENSG00000075673	detected in single	detected in some
ENSG00000075702	detected in many	detected in all
ENSG00000075711	detected in all	detected in all
ENSG00000075785	detected in all	detected in all
ENSG00000075790	detected in all	detected in all
ENSG00000075826	detected in some	detected in some
ENSG00000075856	detected in all	detected in all
ENSG00000075884	detected in some	detected in some
ENSG00000075886	detected in single	detected in some
ENSG00000075891	detected in some	detected in some
ENSG00000075914	detected in all	detected in all
ENSG00000075945	detected in all	detected in many
ENSG00000075975	detected in all	detected in many
ENSG00000076003	detected in all	detected in all
ENSG00000076043	detected in all	detected in all
ENSG00000076053	detected in all	detected in many
ENSG00000076067	detected in many	detected in many
ENSG00000076108	detected in all	detected in all
ENSG00000076201	detected in all	detected in all
ENSG00000076242	detected in many	detected in many
ENSG00000076248	detected in all	detected in all
ENSG00000076258	detected in many	detected in many
ENSG00000076321	detected in all	detected in all
ENSG00000076344	detected in some	detected in some
ENSG00000076351	detected in many	detected in many
ENSG00000076356	detected in many	detected in many
ENSG00000076382	detected in many	detected in all
ENSG00000076513	detected in all	detected in all
ENSG00000076554	detected in many	detected in many
ENSG00000076555	detected in many	detected in many
ENSG00000076604	detected in all	detected in all
ENSG00000076641	detected in many	detected in many
ENSG00000076650	detected in all	detected in many
ENSG00000076662	detected in many	detected in many
ENSG00000076685	detected in all	detected in all
ENSG00000076706	detected in many	detected in many
ENSG00000076716	detected in many	detected in many
ENSG00000076770	detected in many	detected in many
ENSG00000076826	detected in many	detected in many
ENSG00000076864	detected in many	detected in many
ENSG00000076924	detected in all	detected in all
ENSG00000076928	detected in all	detected in all
ENSG00000076944	detected in many	detected in many
ENSG00000076984	detected in all	detected in all
ENSG00000077009	detected in some	detected in some
ENSG00000077044	detected in many	detected in many
ENSG00000077063	detected in some	detected in some
ENSG00000077080	detected in some	detected in some
ENSG00000077092	detected in some	detected in many
ENSG00000077097	detected in all	detected in all
ENSG00000077147	detected in all	detected in all
ENSG00000077150	detected in all	detected in many
ENSG00000077152	detected in all	detected in many
ENSG00000077157	detected in many	detected in many
ENSG00000077232	detected in all	detected in all
ENSG00000077235	detected in all	detected in all
ENSG00000077238	detected in many	detected in many
ENSG00000077254	detected in all	detected in all
ENSG00000077264	detected in some	detected in some
ENSG00000077274	detected in some	detected in some
ENSG00000077279	detected in some	detected in some
ENSG00000077312	detected in all	detected in all
ENSG00000077327	detected in some	detected in some
ENSG00000077348	detected in all	detected in all
ENSG00000077380	detected in all	detected in all
ENSG00000077420	detected in many	detected in some
ENSG00000077454	detected in all	detected in all
ENSG00000077458	detected in all	detected in all
ENSG00000077463	detected in all	detected in all
ENSG00000077498	detected in single	detected in some
ENSG00000077514	detected in all	detected in all
ENSG00000077522	detected in some	detected in some
ENSG00000077549	detected in all	detected in all
ENSG00000077585	detected in many	detected in many
ENSG00000077616	detected in some	detected in some
ENSG00000077684	detected in all	detected in all
ENSG00000077713	detected in many	detected in many
ENSG00000077721	detected in all	detected in all
ENSG00000077782	detected in many	detected in many
ENSG00000077800	not detected	detected in some
ENSG00000077935	detected in some	detected in some
ENSG00000077942	detected in many	detected in many
ENSG00000077943	detected in some	detected in some
ENSG00000077984	detected in some	detected in some
ENSG00000078018	detected in many	detected in many
ENSG00000078043	detected in many	detected in many
ENSG00000078053	detected in some	detected in some
ENSG00000078061	detected in all	detected in all
ENSG00000078070	detected in all	detected in all
ENSG00000078081	detected in many	detected in many
ENSG00000078098	detected in many	detected in some
ENSG00000078114	detected in some	detected in many
ENSG00000078124	detected in many	detected in many
ENSG00000078140	detected in all	detected in all
ENSG00000078142	detected in all	detected in all
ENSG00000078177	detected in many	detected in many
ENSG00000078237	detected in many	detected in many
ENSG00000078246	detected in all	detected in all
ENSG00000078269	detected in many	detected in many
ENSG00000078295	detected in some	detected in some
ENSG00000078304	detected in all	detected in all
ENSG00000078328	detected in some	detected in some
ENSG00000078369	detected in all	detected in all
ENSG00000078399	detected in many	detected in many
ENSG00000078401	detected in many	detected in many
ENSG00000078403	detected in all	detected in all
ENSG00000078487	detected in many	detected in many
ENSG00000078549	detected in some	detected in some
ENSG00000078579	detected in some	detected in some
ENSG00000078589	detected in some	detected in some
ENSG00000078596	detected in some	detected in some
ENSG00000078618	detected in all	detected in all
ENSG00000078668	detected in all	detected in all
ENSG00000078674	detected in all	detected in all
ENSG00000078687	detected in many	detected in many
ENSG00000078699	detected in all	detected in all
ENSG00000078725	detected in some	detected in some
ENSG00000078747	detected in all	detected in all
ENSG00000078795	detected in some	detected in some
ENSG00000078804	detected in all	detected in many
ENSG00000078808	detected in all	detected in all
ENSG00000078814	detected in some	detected in some
ENSG00000078898	detected in single	detected in some
ENSG00000078900	detected in many	detected in many
ENSG00000078902	detected in all	detected in all
ENSG00000078967	detected in all	detected in many
ENSG00000079101	detected in many	detected in many
ENSG00000079102	detected in many	detected in some
ENSG00000079112	detected in some	detected in many
ENSG00000079134	detected in all	detected in all
ENSG00000079150	detected in many	detected in many
ENSG00000079156	detected in many	detected in many
ENSG00000079215	detected in many	detected in many
ENSG00000079246	detected in all	detected in all
ENSG00000079257	detected in many	detected in many
ENSG00000079263	detected in some	detected in some
ENSG00000079277	detected in all	detected in many
ENSG00000079308	detected in many	detected in many
ENSG00000079313	detected in all	detected in all
ENSG00000079332	detected in all	detected in all
ENSG00000079335	detected in many	detected in many
ENSG00000079337	detected in many	detected in many
ENSG00000079385	detected in many	detected in many
ENSG00000079387	detected in all	detected in all
ENSG00000079393	detected in some	detected in some
ENSG00000079432	detected in all	detected in all
ENSG00000079435	detected in many	detected in many
ENSG00000079459	detected in all	detected in many
ENSG00000079462	detected in many	detected in many
ENSG00000079482	detected in many	detected in many
ENSG00000079557	detected in single	detected in some
ENSG00000079616	detected in all	detected in all
ENSG00000079689	detected in some	detected in some
ENSG00000079691	detected in many	detected in many
ENSG00000079739	detected in many	detected in many
ENSG00000079785	detected in all	detected in all
ENSG00000079805	detected in all	detected in all
ENSG00000079819	detected in many	detected in many
ENSG00000079841	detected in some	detected in some
ENSG00000079931	detected in many	detected in many
ENSG00000079950	detected in all	detected in many
ENSG00000079974	detected in all	detected in all
ENSG00000079999	detected in all	detected in many
ENSG00000080007	detected in some	detected in some
ENSG00000080031	detected in many	detected in many
ENSG00000080166	detected in single	detected in some
ENSG00000080189	detected in all	detected in all
ENSG00000080200	detected in many	detected in many
ENSG00000080224	detected in some	detected in some
ENSG00000080293	detected in single	detected in some
ENSG00000080298	detected in many	detected in many
ENSG00000080345	detected in all	detected in all
ENSG00000080371	detected in all	detected in all
ENSG00000080493	detected in some	detected in some
ENSG00000080503	detected in many	detected in many
ENSG00000080511	not detected	detected in some
ENSG00000080546	detected in all	detected in many
ENSG00000080561	detected in many	detected in many
ENSG00000080572	not detected	not detected
ENSG00000080573	detected in some	detected in some
ENSG00000080603	detected in all	detected in all
ENSG00000080608	detected in all	detected in many
ENSG00000080618	detected in some	detected in some
ENSG00000080644	detected in some	detected in some
ENSG00000080709	detected in some	detected in some
ENSG00000080802	detected in all	detected in all
ENSG00000080815	detected in all	detected in all
ENSG00000080819	detected in all	detected in all
ENSG00000080822	detected in all	detected in all
ENSG00000080823	detected in many	detected in many
ENSG00000080824	detected in all	detected in all
ENSG00000080839	detected in all	detected in all
ENSG00000080845	detected in all	detected in all
ENSG00000080854	detected in some	detected in many
ENSG00000080910	not detected	detected in some
ENSG00000080986	detected in all	detected in all
ENSG00000081014	detected in all	detected in all
ENSG00000081019	detected in all	detected in all
ENSG00000081026	detected in many	detected in many
ENSG00000081041	detected in many	detected in many
ENSG00000081051	detected in some	detected in some
ENSG00000081052	detected in some	detected in some
ENSG00000081059	detected in many	detected in many
ENSG00000081087	detected in all	detected in all
ENSG00000081138	detected in some	detected in some
ENSG00000081148	not detected	detected in some
ENSG00000081154	detected in all	detected in all
ENSG00000081177	detected in many	detected in many
ENSG00000081181	detected in many	detected in many
ENSG00000081189	detected in many	detected in many
ENSG00000081237	detected in some	detected in some
ENSG00000081248	detected in some	detected in some
ENSG00000081277	detected in some	detected in some
ENSG00000081307	detected in all	detected in all
ENSG00000081320	detected in all	detected in many
ENSG00000081377	detected in many	detected in many
ENSG00000081386	detected in all	detected in many
ENSG00000081479	detected in some	detected in some
ENSG00000081665	detected in many	detected in many
ENSG00000081692	detected in all	detected in all
ENSG00000081721	detected in all	detected in all
ENSG00000081760	detected in all	detected in many
ENSG00000081791	detected in all	detected in many
ENSG00000081800	not detected	not detected
ENSG00000081803	detected in many	detected in many
ENSG00000081818	detected in some	detected in some
ENSG00000081842	detected in some	detected in some
ENSG00000081853	detected in some	detected in some
ENSG00000081870	detected in all	detected in all
ENSG00000081913	detected in all	detected in many
ENSG00000081923	detected in many	detected in many
ENSG00000081985	detected in some	detected in some
ENSG00000082014	detected in many	detected in many
ENSG00000082068	detected in all	detected in all
ENSG00000082074	detected in some	detected in some
ENSG00000082126	detected in some	detected in some
ENSG00000082146	detected in many	detected in many
ENSG00000082153	detected in all	detected in all
ENSG00000082175	detected in single	detected in some
ENSG00000082196	detected in some	detected in some
ENSG00000082212	detected in all	detected in many
ENSG00000082213	detected in all	detected in many
ENSG00000082258	detected in all	detected in all
ENSG00000082269	detected in many	detected in many
ENSG00000082293	detected in some	detected in some
ENSG00000082397	detected in many	detected in many
ENSG00000082438	detected in many	detected in many
ENSG00000082458	detected in many	detected in many
ENSG00000082482	detected in many	detected in some
ENSG00000082497	detected in many	detected in many
ENSG00000082512	detected in many	detected in many
ENSG00000082515	detected in all	detected in all
ENSG00000082516	detected in all	detected in all
ENSG00000082556	detected in some	detected in some
ENSG00000082641	detected in all	detected in all
ENSG00000082684	detected in some	detected in some
ENSG00000082701	detected in all	detected in all
ENSG00000082781	detected in many	detected in many
ENSG00000082805	detected in all	detected in many
ENSG00000082898	detected in all	detected in all
ENSG00000082996	detected in all	detected in all
ENSG00000083067	detected in some	detected in some
ENSG00000083093	detected in all	detected in all
ENSG00000083097	detected in all	detected in many
ENSG00000083099	detected in all	detected in all
ENSG00000083123	detected in all	detected in many
ENSG00000083168	detected in all	detected in all
ENSG00000083223	detected in all	detected in all
ENSG00000083290	detected in many	detected in many
ENSG00000083307	detected in some	detected in many
ENSG00000083312	detected in all	detected in all
ENSG00000083444	detected in all	detected in many
ENSG00000083454	detected in many	detected in many
ENSG00000083457	detected in single	detected in some
ENSG00000083520	detected in all	detected in all
ENSG00000083535	detected in all	detected in all
ENSG00000083544	detected in all	detected in many
ENSG00000083635	detected in all	detected in all
ENSG00000083642	detected in all	detected in all
ENSG00000083720	detected in many	detected in many
ENSG00000083750	detected in all	detected in many
ENSG00000083782	detected in single	detected in some
ENSG00000083799	detected in all	detected in all
ENSG00000083807	detected in many	detected in many
ENSG00000083812	detected in all	detected in all
ENSG00000083814	detected in many	detected in many
ENSG00000083817	detected in many	detected in many
ENSG00000083828	detected in many	detected in many
ENSG00000083838	detected in many	detected in all
ENSG00000083844	detected in many	detected in many
ENSG00000083845	detected in all	detected in all
ENSG00000083857	detected in many	detected in many
ENSG00000083896	detected in all	detected in all
ENSG00000083937	detected in all	detected in many
ENSG00000084070	detected in all	detected in all
ENSG00000084072	detected in all	detected in all
ENSG00000084073	detected in all	detected in all
ENSG00000084090	detected in all	detected in all
ENSG00000084092	detected in all	detected in all
ENSG00000084093	detected in many	detected in many
ENSG00000084110	detected in some	detected in some
ENSG00000084112	detected in all	detected in many
ENSG00000084207	detected in many	detected in all
ENSG00000084234	detected in all	detected in all
ENSG00000084444	detected in all	detected in many
ENSG00000084453	detected in some	detected in many
ENSG00000084463	detected in all	detected in all
ENSG00000084623	detected in all	detected in all
ENSG00000084628	detected in some	detected in some
ENSG00000084636	detected in many	detected in many
ENSG00000084652	detected in all	detected in all
ENSG00000084674	detected in some	detected in some
ENSG00000084676	detected in all	detected in many
ENSG00000084693	detected in all	detected in all
ENSG00000084710	detected in many	detected in many
ENSG00000084731	detected in many	detected in many
ENSG00000084733	detected in all	detected in all
ENSG00000084734	detected in some	detected in some
ENSG00000084754	detected in all	detected in all
ENSG00000084764	detected in many	detected in many
ENSG00000084774	detected in all	detected in all
ENSG00000085063	detected in all	detected in all
ENSG00000085117	detected in many	detected in many
ENSG00000085185	detected in many	detected in many
ENSG00000085224	detected in all	detected in all
ENSG00000085231	detected in all	detected in all
ENSG00000085265	detected in some	detected in some
ENSG00000085274	detected in all	detected in all
ENSG00000085276	detected in many	detected in many
ENSG00000085365	detected in all	detected in many
ENSG00000085377	detected in all	detected in many
ENSG00000085382	detected in many	detected in many
ENSG00000085415	detected in all	detected in all
ENSG00000085433	detected in all	detected in all
ENSG00000085449	detected in all	detected in all
ENSG00000085465	detected in many	detected in many
ENSG00000085491	detected in many	detected in many
ENSG00000085511	detected in all	detected in many
ENSG00000085514	detected in some	detected in some
ENSG00000085552	detected in many	detected in many
ENSG00000085563	detected in some	detected in some
ENSG00000085644	detected in all	detected in many
ENSG00000085662	detected in many	detected in many
ENSG00000085719	detected in all	detected in many
ENSG00000085721	detected in all	detected in many
ENSG00000085733	detected in many	detected in many
ENSG00000085741	detected in some	detected in many
ENSG00000085760	detected in all	detected in all
ENSG00000085788	detected in all	detected in all
ENSG00000085831	detected in many	detected in many
ENSG00000085832	detected in all	detected in all
ENSG00000085840	detected in many	detected in many
ENSG00000085871	detected in many	detected in many
ENSG00000085872	detected in all	detected in all
ENSG00000085978	detected in all	detected in all
ENSG00000085982	detected in many	detected in many
ENSG00000085998	detected in all	detected in all
ENSG00000085999	detected in many	detected in all
ENSG00000086015	detected in all	detected in all
ENSG00000086061	detected in all	detected in all
ENSG00000086062	detected in all	detected in all
ENSG00000086065	detected in all	detected in all
ENSG00000086102	detected in all	detected in all
ENSG00000086159	detected in single	detected in some
ENSG00000086189	detected in all	detected in all
ENSG00000086200	detected in all	detected in all
ENSG00000086205	detected in some	detected in some
ENSG00000086232	detected in all	detected in all
ENSG00000086288	detected in some	detected in some
ENSG00000086289	detected in many	detected in many
ENSG00000086300	detected in many	detected in many
ENSG00000086475	detected in all	detected in all
ENSG00000086504	detected in all	detected in all
ENSG00000086506	detected in some	detected in many
ENSG00000086544	detected in many	detected in all
ENSG00000086548	detected in some	detected in many
ENSG00000086570	detected in some	detected in some
ENSG00000086589	detected in all	detected in all
ENSG00000086598	detected in all	detected in all
ENSG00000086619	detected in many	detected in many
ENSG00000086666	detected in all	detected in all
ENSG00000086696	detected in some	detected in some
ENSG00000086712	detected in all	detected in all
ENSG00000086717	detected in some	detected in some
ENSG00000086730	detected in many	detected in many
ENSG00000086758	detected in all	detected in all
ENSG00000086827	detected in all	detected in all
ENSG00000086848	detected in all	detected in many
ENSG00000086967	detected in some	detected in some
ENSG00000086991	detected in some	detected in some
ENSG00000087008	detected in all	detected in all
ENSG00000087053	detected in all	detected in many
ENSG00000087074	detected in all	detected in all
ENSG00000087076	detected in many	detected in many
ENSG00000087077	detected in many	detected in many
ENSG00000087085	detected in some	detected in some
ENSG00000087086	detected in all	detected in all
ENSG00000087087	detected in all	detected in all
ENSG00000087088	detected in all	detected in all
ENSG00000087095	detected in all	detected in all
ENSG00000087111	detected in all	detected in many
ENSG00000087116	detected in some	detected in some
ENSG00000087128	detected in some	detected in some
ENSG00000087152	detected in all	detected in all
ENSG00000087157	detected in all	detected in all
ENSG00000087191	detected in all	detected in all
ENSG00000087206	detected in all	detected in all
ENSG00000087237	detected in some	detected in some
ENSG00000087245	detected in many	detected in many
ENSG00000087250	detected in some	detected in some
ENSG00000087253	detected in many	detected in many
ENSG00000087258	detected in some	detected in some
ENSG00000087263	detected in all	detected in all
ENSG00000087266	detected in many	detected in many
ENSG00000087269	detected in all	detected in all
ENSG00000087274	detected in all	detected in all
ENSG00000087299	detected in all	detected in all
ENSG00000087301	detected in many	detected in many
ENSG00000087302	detected in all	detected in all
ENSG00000087303	detected in many	detected in many
ENSG00000087338	detected in all	detected in all
ENSG00000087365	detected in all	detected in all
ENSG00000087448	detected in all	detected in all
ENSG00000087460	detected in all	detected in all
ENSG00000087470	detected in all	detected in all
ENSG00000087494	detected in many	detected in many
ENSG00000087495	detected in some	detected in some
ENSG00000087502	detected in all	detected in all
ENSG00000087510	detected in many	detected in many
ENSG00000087586	detected in all	detected in all
ENSG00000087589	detected in some	detected in some
ENSG00000087842	detected in many	detected in many
ENSG00000087884	detected in all	detected in all
ENSG00000087903	detected in many	detected in many
ENSG00000087995	detected in all	detected in all
ENSG00000088002	detected in some	detected in many
ENSG00000088035	detected in many	detected in many
ENSG00000088038	detected in all	detected in all
ENSG00000088053	detected in some	detected in some
ENSG00000088179	detected in many	detected in many
ENSG00000088205	detected in all	detected in all
ENSG00000088247	detected in all	detected in all
ENSG00000088256	detected in all	detected in all
ENSG00000088280	detected in many	detected in many
ENSG00000088298	detected in all	detected in all
ENSG00000088305	detected in many	detected in many
ENSG00000088320	detected in single	detected in some
ENSG00000088325	detected in all	detected in all
ENSG00000088356	detected in all	detected in all
ENSG00000088367	detected in many	detected in many
ENSG00000088386	detected in some	detected in some
ENSG00000088387	detected in many	detected in many
ENSG00000088448	detected in all	detected in all
ENSG00000088451	detected in all	detected in all
ENSG00000088538	detected in some	detected in many
ENSG00000088543	detected in many	detected in many
ENSG00000088682	detected in all	detected in all
ENSG00000088726	detected in many	detected in many
ENSG00000088727	detected in all	detected in all
ENSG00000088756	detected in many	detected in many
ENSG00000088766	detected in all	detected in all
ENSG00000088782	not detected	not detected
ENSG00000088808	detected in many	detected in many
ENSG00000088812	detected in many	detected in many
ENSG00000088826	detected in many	detected in many
ENSG00000088827	detected in single	detected in some
ENSG00000088832	detected in all	detected in all
ENSG00000088833	detected in all	detected in all
ENSG00000088836	detected in many	detected in many
ENSG00000088854	detected in many	detected in many
ENSG00000088876	detected in all	detected in many
ENSG00000088881	detected in many	detected in many
ENSG00000088882	detected in some	detected in some
ENSG00000088888	detected in all	detected in all
ENSG00000088899	detected in many	detected in many
ENSG00000088926	detected in single	detected in some
ENSG00000088930	detected in all	detected in all
ENSG00000088970	detected in all	detected in many
ENSG00000088986	detected in all	detected in all
ENSG00000088992	detected in many	detected in many
ENSG00000089006	detected in all	detected in all
ENSG00000089009	detected in all	detected in all
ENSG00000089012	detected in some	detected in some
ENSG00000089022	detected in all	detected in all
ENSG00000089041	detected in many	detected in some
ENSG00000089048	detected in all	detected in all
ENSG00000089050	detected in all	detected in all
ENSG00000089053	detected in all	detected in all
ENSG00000089057	detected in all	detected in many
ENSG00000089060	detected in many	detected in many
ENSG00000089063	detected in all	detected in all
ENSG00000089091	detected in many	detected in many
ENSG00000089094	detected in all	detected in all
ENSG00000089101	detected in some	detected in some
ENSG00000089116	detected in single	detected in some
ENSG00000089123	detected in many	detected in all
ENSG00000089127	detected in many	detected in many
ENSG00000089154	detected in all	detected in all
ENSG00000089157	detected in all	detected in all
ENSG00000089159	detected in all	detected in all
ENSG00000089163	detected in many	detected in many
ENSG00000089169	detected in many	detected in many
ENSG00000089177	detected in many	detected in many
ENSG00000089195	detected in all	detected in all
ENSG00000089199	detected in some	detected in many
ENSG00000089220	detected in all	detected in many
ENSG00000089225	detected in some	detected in some
ENSG00000089234	detected in all	detected in all
ENSG00000089248	detected in all	detected in all
ENSG00000089250	detected in some	detected in some
ENSG00000089280	detected in all	detected in all
ENSG00000089289	detected in all	detected in all
ENSG00000089327	detected in many	detected in many
ENSG00000089335	detected in many	detected in many
ENSG00000089351	detected in all	detected in many
ENSG00000089356	detected in many	detected in many
ENSG00000089472	detected in some	detected in some
ENSG00000089486	detected in many	detected in many
ENSG00000089505	detected in many	detected in many
ENSG00000089558	detected in some	detected in some
ENSG00000089597	detected in all	detected in all
ENSG00000089639	detected in all	detected in all
ENSG00000089682	detected in all	detected in many
ENSG00000089685	detected in many	detected in all
ENSG00000089692	detected in single	detected in some
ENSG00000089693	detected in all	detected in all
ENSG00000089723	detected in many	detected in many
ENSG00000089737	detected in many	detected in many
ENSG00000089775	detected in all	detected in all
ENSG00000089818	detected in all	detected in all
ENSG00000089820	detected in many	detected in many
ENSG00000089847	detected in some	detected in some
ENSG00000089876	detected in many	detected in many
ENSG00000089902	detected in all	detected in all
ENSG00000089916	detected in all	detected in all
ENSG00000090006	detected in all	detected in many
ENSG00000090013	detected in many	detected in many
ENSG00000090020	detected in all	detected in many
ENSG00000090054	detected in all	detected in all
ENSG00000090060	detected in all	detected in all
ENSG00000090061	detected in all	detected in all
ENSG00000090097	detected in all	detected in many
ENSG00000090104	detected in some	detected in some
ENSG00000090238	detected in many	detected in many
ENSG00000090263	detected in all	detected in all
ENSG00000090266	detected in all	detected in all
ENSG00000090273	detected in all	detected in all
ENSG00000090316	detected in all	detected in all
ENSG00000090339	detected in many	detected in many
ENSG00000090372	detected in all	detected in all
ENSG00000090376	detected in many	detected in some
ENSG00000090382	detected in many	detected in many
ENSG00000090402	detected in some	detected in some
ENSG00000090432	detected in all	detected in many
ENSG00000090447	detected in all	detected in many
ENSG00000090470	detected in all	detected in all
ENSG00000090487	detected in all	detected in all
ENSG00000090512	not detected	detected in some
ENSG00000090520	detected in all	detected in all
ENSG00000090530	detected in many	detected in many
ENSG00000090534	detected in some	detected in some
ENSG00000090539	detected in some	detected in some
ENSG00000090554	detected in many	detected in many
ENSG00000090565	detected in all	detected in many
ENSG00000090581	detected in all	detected in all
ENSG00000090612	detected in many	detected in many
ENSG00000090615	detected in all	detected in all
ENSG00000090621	detected in all	detected in all
ENSG00000090659	detected in single	detected in some
ENSG00000090661	detected in many	detected in many
ENSG00000090674	detected in all	detected in all
ENSG00000090686	detected in all	detected in all
ENSG00000090776	detected in many	detected in many
ENSG00000090857	detected in all	detected in all
ENSG00000090861	detected in all	detected in all
ENSG00000090863	detected in all	detected in all
ENSG00000090889	detected in many	detected in all
ENSG00000090905	detected in all	detected in many
ENSG00000090924	detected in all	detected in many
ENSG00000090932	detected in some	detected in many
ENSG00000090971	detected in all	detected in many
ENSG00000090975	detected in many	detected in many
ENSG00000090989	detected in all	detected in all
ENSG00000091009	detected in all	detected in all
ENSG00000091010	not detected	detected in some
ENSG00000091039	detected in all	detected in many
ENSG00000091073	detected in all	detected in all
ENSG00000091106	detected in some	detected in some
ENSG00000091127	detected in all	detected in all
ENSG00000091128	detected in some	detected in some
ENSG00000091129	detected in many	detected in many
ENSG00000091136	detected in many	detected in many
ENSG00000091137	detected in some	detected in some
ENSG00000091138	detected in single	detected in some
ENSG00000091140	detected in all	detected in all
ENSG00000091157	detected in all	detected in many
ENSG00000091164	detected in all	detected in all
ENSG00000091181	detected in some	detected in some
ENSG00000091262	detected in some	detected in some
ENSG00000091317	detected in all	detected in all
ENSG00000091409	detected in many	detected in many
ENSG00000091428	detected in some	detected in some
ENSG00000091436	detected in many	detected in many
ENSG00000091482	detected in some	detected in some
ENSG00000091483	detected in all	detected in all
ENSG00000091490	detected in many	detected in many
ENSG00000091513	detected in many	detected in many
ENSG00000091527	detected in all	detected in all
ENSG00000091536	not detected	detected in some
ENSG00000091542	detected in all	detected in all
ENSG00000091583	detected in some	detected in some
ENSG00000091592	detected in many	detected in many
ENSG00000091622	detected in some	detected in many
ENSG00000091640	detected in all	detected in all
ENSG00000091651	detected in all	detected in all
ENSG00000091656	detected in many	detected in many
ENSG00000091664	detected in single	detected in some
ENSG00000091704	detected in some	detected in some
ENSG00000091732	detected in all	detected in all
ENSG00000091831	detected in some	detected in some
ENSG00000091844	detected in many	detected in many
ENSG00000091879	detected in some	detected in some
ENSG00000091947	detected in many	detected in many
ENSG00000091972	detected in some	detected in many
ENSG00000091986	detected in many	detected in many
ENSG00000092009	not detected	detected in some
ENSG00000092010	detected in all	detected in all
ENSG00000092020	detected in all	detected in all
ENSG00000092036	detected in all	detected in all
ENSG00000092051	detected in some	detected in some
ENSG00000092054	detected in single	detected in some
ENSG00000092067	detected in some	detected in some
ENSG00000092068	detected in many	detected in many
ENSG00000092094	detected in all	detected in all
ENSG00000092096	detected in many	detected in many
ENSG00000092098	detected in all	detected in all
ENSG00000092108	detected in all	detected in all
ENSG00000092140	detected in many	detected in many
ENSG00000092148	detected in all	detected in all
ENSG00000092199	detected in all	detected in all
ENSG00000092200	detected in some	detected in some
ENSG00000092201	detected in all	detected in all
ENSG00000092203	detected in all	detected in all
ENSG00000092208	detected in all	detected in all
ENSG00000092295	detected in many	detected in many
ENSG00000092330	detected in all	detected in all
ENSG00000092345	detected in some	detected in some
ENSG00000092377	detected in some	detected in some
ENSG00000092421	detected in many	detected in many
ENSG00000092439	detected in all	detected in all
ENSG00000092445	detected in many	detected in many
ENSG00000092470	detected in all	detected in many
ENSG00000092529	detected in many	detected in many
ENSG00000092531	detected in all	detected in all
ENSG00000092607	detected in some	detected in some
ENSG00000092621	detected in many	detected in many
ENSG00000092758	detected in some	detected in many
ENSG00000092820	detected in all	detected in all
ENSG00000092841	detected in all	detected in all
ENSG00000092847	detected in all	detected in all
ENSG00000092850	detected in some	detected in some
ENSG00000092853	detected in many	detected in many
ENSG00000092871	detected in all	detected in many
ENSG00000092929	detected in many	detected in many
ENSG00000092931	detected in all	detected in all
ENSG00000092964	detected in many	detected in many
ENSG00000092969	detected in many	detected in many
ENSG00000092978	detected in many	detected in many
ENSG00000093000	detected in all	detected in all
ENSG00000093009	detected in all	detected in all
ENSG00000093010	detected in all	detected in all
ENSG00000093072	detected in many	detected in some
ENSG00000093134	not detected	detected in some
ENSG00000093144	detected in many	detected in many
ENSG00000093167	detected in all	detected in many
ENSG00000093183	detected in all	detected in all
ENSG00000093217	detected in many	detected in many
ENSG00000094631	detected in all	detected in all
ENSG00000094661	not detected	detected in some
ENSG00000094755	detected in many	detected in all
ENSG00000094796	not detected	detected in some
ENSG00000094804	detected in all	detected in all
ENSG00000094841	detected in many	detected in many
ENSG00000094880	detected in all	detected in all
ENSG00000094914	detected in all	detected in all
ENSG00000094916	detected in all	detected in all
ENSG00000094963	detected in some	detected in some
ENSG00000094975	detected in all	detected in all
ENSG00000095002	detected in all	detected in many
[truncated: 18,091 more rows]

## Sheet: 2b
CCLE 2019	DepMap CRISPR
DPM1	AAMP
SCYL3	AARS1
GCLC	AARS2
NFYA	AATF
LAS1L	ABCB7
ANKIB1	ABCE1
KRIT1	ABCF1
RAD52	ABHD17A
BAD	ABT1
LAP3	ACIN1
MAD1L1	ACLY
LASP1	ACO2
SNX11	ACTB
M6PR	ACTG1
ALS2	ACTL6A
CFLAR	ACTR10
NDUFAF7	ACTR1A
ARF5	ACTR2
POLDIP2	ACTR6
AK2	ACTR8
KDM1A	ADAT3
RBM6	ADSL
RECQL	ADSS2
NDUFAB1	AFG3L2
CDC27	AGAP6
HCCS	AHCTF1
DVL2	AHCY
UPF1	AK4
SLC25A5	AK6
POLR2J	AKIRIN2
DHX33	AKR1B15
LIG3	AKTIP
RPAP3	ALDOA
CIAPIN1	ALG1
SPPL2B	ALG11
MSL3	ALG13
GCFC2	ALG14
KMT2E	ALG1L
RHBDD2	ALG2
ZNF195	ALYREF
MYCBP2	AMD1
FBXL3	ANAPC1
ZFX	ANAPC10
LAMP2	ANAPC11
GDE1	ANAPC13
REX1BD	ANAPC15
AP2B1	ANAPC2
ZNF263	ANAPC4
RALA	ANAPC5
PHTF2	ANKLE2
GGCT	ANKRD65
IFRD1	ANLN
COX10	AP2M1
PAF1	AP2S1
VPS41	AQP7
ELAC2	AQR
ADIPOR2	ARCN1
CCDC124	ARF4
PAFAH1B1	ARFRP1
KIAA0100	ARGFX
TRAPPC6A	ARGLU1
RPUSD1	ARHGAP27
TSR3	ARIH1
PIGQ	ARL2
CRAMP1	ARMC7
DNAJC11	ARPC2
PSMB1	ARPC3
CDK11A	ARPC4
NADK	ARPP19
SYPL1	ARTN
SPAG9	ASCC3
SS18L2	ATF4
MED24	ATL2
HEATR5B	ATP1A1
SEC62	ATP23
RPS20	ATP2A2
CSDE1	ATP5F1A
FAM76A	ATP5F1B
POMT2	ATP5F1C
VTA1	ATP5F1D
BAZ1B	ATP5MC1
RANBP9	ATP5MC2
SPRTN	ATP5MF
EEF1AKNMT	ATP5MG
ZNF207	ATP5MGL
UQCRC1	ATP5PB
NCAPD2	ATP5PD
NISCH	ATP5PF
IDS	ATP5PO
ZNF200	ATP6AP1
ELOA	ATP6AP2
LYPLA2	ATP6V0B
CLCN6	ATP6V0C
APBA3	ATP6V0D1
MBTD1	ATP6V1A
UTP18	ATP6V1B2
PTBP1	ATP6V1C1
LARS2	ATP6V1D
PIK3C2A	ATP6V1E1
ANLN	ATP6V1F
WIZ	ATP6V1G1
RABGAP1	ATP6V1H
PPP5C	ATR
CEP68	ATRIP
BRCA1	ATXN10
ERCC1	AURKA
MBTPS2	AURKAIP1
EXTL3	AURKB
CALCOCO1	BAK1
UBR7	BANF1
MAP4K5	BANP
PSMC4	BARD1
SLC25A39	BCAS2
PGM3	BCCIP
CLK1	BCL2L1
POLR3B	BCLAF1
ANGEL1	BDP1
RNF14	BET1
DDX11	BIRC5
TACC3	BMS1
UFL1	BNIP1
POLA2	BOP1
ZC3H3	BORA
CAPN1	BPTF
MDH1	BRD4
SLC30A9	BRD8
COX15	BRF1
YAF2	BRF2
MATR3	BRI3
XYLT2	BRIX1
GLT8D1	BTF3
ATP2C1	BTF3L4
RALBP1	BUB1
CXorf56	BUB1B
TTC27	BUB3
ZRANB1	BUD13
NCDN	BUD23
ZFP64	BUD31
MNAT1	BYSL
MRE11	C17orf49
SPAST	C17orf58
AQR	C18orf21
RTF2	C19orf53
RNF10	C1D
ZNF839	C1QBP
ZDHHC6	C1orf109
RNH1	C1orf122
NDUFS1	C1orf131
RB1CC1	C9orf78
ERP44	CA5A
ALAS1	CACNB3
GLRX2	CACTIN
SNAPC1	CACYBP
STRAP	CAP1
GCLM	CAPZB
UBR2	CARS1
CCDC28A	CBX1
HSF2	CCAR1
PHF20	CCDC107
NCAPH2	CCDC115
TOMM34	CCDC12
SEC63	CCDC137
KPNA6	CCDC144A
VIM	CCDC174
MIPEP	CCDC43
IFNGR1	CCDC59
B4GALT7	CCDC86
VEZT	CCNA2
BRD9	CCNB1
SNX1	CCNH
TBPL1	CCNK
BCLAF1	CCT2
SLC39A9	CCT3
RABEP1	CCT4
HMGB3	CCT5
NUP160	CCT6A
BAK1	CCT7
GRN	CCT8
FAM13B	CD3D
CENPQ	CDAN1
SARS1	CDC123
RANBP3	CDC16
EIPR1	CDC20
PNPLA6	CDC23
ALG1	CDC26
ZCCHC8	CDC27
ABCF2	CDC37
CHPF2	CDC40
UBA6	CDC42
PIAS1	CDC42SE1
TMSB10	CDC45
RNF19A	CDC5L
PEX3	CDC6
GABARAPL2	CDC7
FAM136A	CDC73
ADSS2	CDCA5
RFC1	CDCA8
CUL3	CDIPT
RPL26L1	CDK1
NSUN2	CDK12
FBXO42	CDK2
MFAP3	CDK4
METTL1	CDK7
PI4K2B	CDK9
BOD1L1	CDT1
MAT2B	CEBPZ
EDC4	CELSR2
CLEC16A	CENATAC
MTREX	CENPA
PNKP	CENPC
SPDL1	CENPE
STAU2	CENPH
SLC66A1	CENPI
PHF23	CENPK
INPP4A	CENPL
PSMA4	CENPM
LSG1	CENPN
THAP3	CENPT
RETSAT	CENPW
AP2S1	CEP131
DCUN1D1	CEP192
TRIT1	CFAP20
CTNNA1	CFAP298
PHKA2	CFDP1
HSPA5	CFL1
GEMIN8	CHAF1A
WDR37	CHAF1B
YTHDC2	CHCHD1
ATP6V1H	CHCHD2
POLR2B	CHCHD3
FAM214A	CHCHD4
TPR	CHD4
KATNIP	CHEK1
DTNBP1	CHERP
C12orf4	CHMP2A
MAP4	CHMP3
GOPC	CHMP4B
USP28	CHMP5
TSPAN17	CHMP6
NOP16	CHMP7
RRM2B	CHORDC1
ZNF800	CHTF8
MRPS10	CIAO1
RSF1	CIAO2A
VPS13D	CIAO2B
FAM120A	CIAO3
R3HDM1	CIAPIN1
ERCC8	CINP
RFC2	CITED4
CLPTM1L	CKAP5
JKAMP	CKS2
MCUR1	CLASRP
LETMD1	CLK2
MAPK9	CLNS1A
FAM160A2	CLP1
HERPUD1	CLSPN
RAD51	CLTC
PIK3CB	CMC1
THOC3	CMPK1
MPHOSPH9	CMTR1
RRP12	CNIH4
MSMO1	CNN2
AKR7A2	CNOT1
MRTO4	CNOT3
USE1	CNOT7
AP5M1	COA5
ANAPC4	COASY
TRAPPC3	COG1
THRAP3	COG2
TBC1D22A	COG3
FAM168A	COG8
RELT	COPA
NOP58	COPB1
SZRD1	COPB2
CUL1	COPE
FAM114A2	COPG1
TAB2	COPS2
USP36	COPS3
KMT2C	COPS4
MRPL43	COPS5
ZFR	COPS6
RC3H2	COPS8
GDI2	COPZ1
PITHD1	COQ2
SEC61A1	COQ4
PPP1R12A	COX17
POLR3E	COX20
ZC3H11A	COX5A
RIOK2	COX5B
NDC1	COX6A1
FLYWCH1	COX6B1
ALDH18A1	COX6C
GATB	COX7B
CDK17	COX7C
CTDP1	CPAMD8
WNK1	CPSF1
CCAR1	CPSF2
OGFR	CPSF3
SNRNP40	CPSF4
MPC1	CPSF6
MRPS35	CRCP
SFSWAP	CRCT1
TNK2	CRKL
MON2	CRLS1
GPBP1	CRNKL1
CS	CS
MRPS24	CSE1L
ELMO2	CSNK1A1
WAPL	CSNK2B
VMP1	CSTF1
APPBP2	CSTF3
POLD1	CTCF
EIF4B	CTDNEP1
SPHK2	CTDP1
RPL18	CTNNBL1
U2AF2	CTPS1
EPN1	CTR9
MED29	CTU1
HAGH	CTU2
RNF4	CUL1
INTS13	CUL2
TM7SF3	CUL3
TAF2	CWC22
TNPO3	CWC25
RFXANK	CWF19L2
TMEM161A	CYCS
CTSA	CYFIP1
SUGP2	DAD1
BTBD1	DAP3
PMS1	DARS1
HMG20B	DBF4
TAF11	DBR1
ANKS1A	DCLRE1B
AP3D1	DCTN2
ZNF76	DCTN3
NTHL1	DCTN4
UHRF1BP1	DCTN5
GNAI3	DCTN6
IPO5	DDA1
WDR3	DDB1
PKN2	DDN
WDR18	DDOST
TRAM2	DDX10
MCM10	DDX11
KARS1	DDX18
ADAT1	DDX20
NDUFB4	DDX21
PACC1	DDX23
SLK	DDX24
CYB5R4	DDX27
SEC61A2	DDX39B
ASB1	DDX41
CDK13	DDX42
YBX1	DDX46
PPP2R5A	DDX47
ELAVL1	DDX49
DIP2B	DDX5
SMARCD1	DDX51
KDM4A	DDX52
NFYC	DDX54
ASPM	DDX55
ELOVL1	DDX56
ZBTB11	DDX59
ATXN3	DDX6
GOLGA5	DEFB129
LRRC40	DENR
TRMT11	DEXI
THUMPD1	DGCR8
ARFGEF1	DHDDS
MTFR1	DHFR2
IDI1	DHPS
KLF6	DHX15
TRAM1	DHX16
PKM	DHX33
METTL22	DHX36
TP53BP1	DHX37
RRP15	DHX38
RHOA	DHX8
DHX8	DHX9
IARS2	DICER1
COASY	DIMT1
OTUD5	DIS3
GPKOW	DKC1
FTSJ1	DMAP1
PRR11	DNAAF10
POLR1A	DNAJA1
LAPTM4A	DNAJA3
IP6K2	DNAJB6
SRBD1	DNAJC17
KIF2A	DNAJC8
PSME4	DNAJC9
IFT80	DNM1L
SIRT2	DNM2
ERLEC1	DNMT1
NUP133	DNTTIP2
NUCKS1	DOHH
VPS35	DONSON
DNAJA2	DPAGT1
ATP1B3	DPH3
MAPK6	DPPA3
UFD1	DPY19L2
NUCB2	DPY30
EXOC5	DR1
DGCR2	DRAP1
RNF126	DROSHA
MNT	DSN1
ZXDC	DTL
JMJD6	DTYMK
POLB	DUT
GBA2	DUXA
PABPC1	DYNC1H1
CFAP20	DYNC1I2
EIF2B3	DYNLL1
TCOF1	DYNLRB1
CDC42	E2F6
RAD18	EAPP
RPL31	EBNA1BP2
WDR1	ECD
ING3	ECT2
BUD23	EEF1A1
SEL1L	EEF1B2
TRIP13	EEF1G
ATP6AP1	EEF2
TCF3	EEF2KMT
DAZAP1	EFL1
MBD3	EFTUD2
FAM3A	EHMT2
CPSF1	EIF1
PDCD2	EIF1AD
RDH11	EIF1AX
PRKACA	EIF2B1
TFRC	EIF2B2
AFF4	EIF2B3
SMC1A	EIF2B4
HSD17B10	EIF2B5
MARK2	EIF2S1
HMMR	EIF2S2
NFATC3	EIF2S3
TRNT1	EIF3A
ACADVL	EIF3B
FBXW11	EIF3D
DERL2	EIF3E
NDE1	EIF3F
AP1M1	EIF3G
XRCC1	EIF3H
MCM2	EIF3I
PDE8A	EIF3J
NLE1	EIF3M
SDHA	EIF4A1
SMARCE1	EIF4A3
KDM5A	EIF4B
PICALM	EIF4E
CLASP1	EIF4G1
MRPS34	EIF4G2
CLNS1A	EIF5
EED	EIF5A
TSG101	EIF5AL1
NCBP3	EIF6
BCS1L	ELAC2
DPP8	ELL
LMAN1	ELOB
HACD3	ELOC
ZZEF1	ELP1
ENO1	ELP2
MYDGF	ELP3
ACTR6	ELP4
TIPIN	ELP5
NUP37	ELP6
GTSE1	EMC1
ACAT1	EMC3
ZNF638	EMC7
SLC25A40	ENSA
TIMM21	ENY2
VPS9D1	EP400
MARK3	EPOP
SLC25A3	EPRS1
FRYL	ERCC2
TMEM131	ERCC3
ACTB	ERH
WDR62	ESF1
DLG1	ESPL1
RAB7A	ESRRA
BCAP29	ESS2
SART3	ETF1
EXOSC7	EWSR1
MCM6	EXOC1
REXO2	EXOC3
BAZ2A	EXOC4
PTPN23	EXOC5
UNG	EXOC8
KLHL20	EXOSC1
SPAG5	EXOSC10
ANKRD13A	EXOSC2
TRAF4	EXOSC3
NT5C2	EXOSC4
XAB2	EXOSC5
ARHGEF1	EXOSC6
MAP2K7	EXOSC7
TOP2B	EXOSC8
TM9SF3	EXOSC9
DNAJC10	FAAP20
GTF3C1	FABP5
USP33	FAM104B
SNRPA	FAM133B
EXOSC5	FAM136A
DYNC1I2	FAM168A
LRCH4	FAM32A
FAM76B	FAM91A1
SIRT6	FAR2
POLD3	FARSA
CAPZB	FARSB
JADE1	FAU
UBE2A	FBL
ARAF	FBLIM1
MCCC1	FBXL6
UBE2K	FBXO5
PIK3C3	FCF1
TULP3	FDPS
PPP2R5C	FDX2
GNB1	FDXR
MLLT10	FECH
NRDC	FEN1
VDAC3	FIP1L1
PCM1	FKBP1A
CBFA2T2	FNBP4
ITCH	FNTA
SDF4	FNTB
TOLLIP	FOXD4
THOC1	FPGS
XRCC5	FTSJ3
REXO1	FXN
SAR1A	GABPA
SENP1	GABPB1
CIC	GAK
KIF22	GALP
DDX1	GAPDH
DNM2	GAR1
RABL2B	GARS1
SLC35C2	GBF1
RIF1	GCSH
RAB21	GEMIN4
SRCAP	GEMIN5
CNOT4	GEMIN6
PSEN1	GEMIN7
CPOX	GEMIN8
CLDND1	GET3
HSP90AA1	GFER
RBL1	GFM1
DLGAP4	GFPT1
NDC80	GGPS1
AP4E1	GGT1
RSBN1	GGTLC2
OSTM1	GINS1
PCNP	GINS2
UBA5	GINS3
JMJD4	GINS4
DUSP12	GJA3
HSPB11	GLE1
WDR70	GLRX5
BZW1	GMPPB
CCNT2	GMPS
MRPL22	GNB1L
GEMIN5	GNL2
NFE2L1	GNL3
GSK3B	GNL3L
XPO1	GON4L
RNF13	GOSR2
PALB2	GOT2
LYRM2	GPKOW
KAT6A	GPN1
TUT7	GPN2
TNPO1	GPN3
DIS3	GPR61
PIBF1	GPS1
NUFIP1	GRPEL1
PDS5B	GRWD1
CYLD	GSDMA
ZNF324	GSPT1
ZNF446	GTF2A1
RPS5	GTF2A2
YTHDC1	GTF2B
SMAP2	GTF2E1
PPIE	GTF2E2
ZMPSTE24	GTF2F1
STARD7	GTF2F2
NOA1	GTF2H1
GSTP1	GTF2H3
APLP2	GTF2H4
WBP11	GTF3A
EIF3I	GTF3C1
TXLNA	GTF3C2
AGBL5	GTF3C3
RAB10	GTF3C4
HADHA	GTF3C5
CAD	GTPBP4
CD59	GUK1
ATRX	H1-2
AK6	H2AC11
MYNN	H2AC12
SEH1L	H2AC15
WDR47	H2AC16
WDFY1	H2AC17
MTIF2	H2AC20
DDHD2	H2AC21
EPS15	H2AC4
CHERP	H2AC6
ATG16L1	H2AC7
POMGNT1	H2AC8
RAD54L	H2AJ
MAST2	H2AW
DNAJA1	H2AX
B4GALT1	H2AZ1
CHMP5	H2BC11
NFX1	H2BC12
DIMT1	H2BC14
IPO11	H2BC15
EIF2AK1	H2BC4
SEPHS1	H2BC5
MRPL28	H2BC6
ITPKC	H2BC8
RBM22	H2BC9
TMED2	H3C11
ZFAND6	H3C13
TXLNG	H3C8
HUWE1	H4C1
ZW10	HAMP
ACOX3	HAPLN2
PPP1R15A	HARS1
FTL	HAUS1
SRRT	HAUS2
BAX	HAUS3
NLK	HAUS4
ATXN7L3	HAUS5
PGS1	HAUS6
PSMC5	HAUS7
UIMC1	HAUS8
OGFOD1	HCFC1
NOP14	HCFC1R1
ADD1	HDAC3
L2HGDH	HEATR1
RTRAF	HERC2
GMCL1	HGS
SF3B2	HIGD2A
KLHL42	HINFP
GNAS	HIRA
DNM1L	HJURP
ERGIC2	HMGA1
AURKA	HMGB1
AAMDC	HMGB3
METTL2A	HMGCR
CNOT3	HMGCS1
DDX18	HMGN2
KHSRP	HNRNPA1L2
GNA11	HNRNPC
EDEM2	HNRNPH1
TPX2	HNRNPK
PDRG1	HNRNPL
ANKRD10	HNRNPM
TGDS	HNRNPR
COQ9	HNRNPU
KIF9	HRK
CRLS1	HS6ST1
FKBP1A	HSCB
NSFL1C	HSP90B1
MAVS	HSPA5
XRN2	HSPA8
DYNLL1	HSPA9
SNX5	HSPD1
RPL6	HSPE1
MAPKAPK5	HTATSF1
ESF1	HUWE1
RBBP9	HYOU1
ANAPC5	HYPK
TMEM230	IARS1
KDM2B	IARS2
TASP1	ICE1
GCN1	ICE2
RPLP0	IFITM2
PXN	IFITM3
TRMT6	IGBP1
BRAP	IGSF3
ERP29	IK
FUS	ILF2
IGBP1	ILF3
GANAB	IMP3
GMIP	IMP4
BIRC5	INCENP
MLF2	INHBE
ZBTB25	INO80
NECAP1	INO80B
RCOR1	INTS1
GPATCH2L	INTS11
SPTLC1	INTS14
PAPOLA	INTS2
CCNK	INTS3
MRPS33	INTS4
NDUFB2	INTS5
NUDC	INTS7
MAEA	INTS8
STRN4	INTS9
PDCD7	IPO11
SPG21	IPO13
DNAJB11	IPO7
GNPTG	IPO9
GOLGA3	ISCA2
PABPC4	ISCU
MCOLN1	ISG20L2
USP48	ISY1
PDPR	JAZF1
AARS1	KANSL1
GLG1	KANSL2
KIF4A	KANSL3
EXOC1	KARS1
RBM27	KAT5
DTX2	KAT8
PUS7	KCMF1
DLD	KDM2A
TXNL1	KDM8
CMTM6	KIAA1143
FH	KIF11
CDV3	KIF14
ALKBH5	KIF18A
SPAG7	KIF20A
ORC6	KIF23
ZC3HC1	KIF4A
PSME1	KIFBP
PPP2R3C	KIN
HAUS4	KLC2
OSGEP	KLHL11
RNF31	KMT5A
SCFD1	KNL1
HECTD1	KPNB1
HNRNPC	KRAS
SUPT16H	KRBOX5
TOX4	KRR1
GEMIN2	KRT8
TINF2	KRTAP17-1
TRPM7	KRTAP21-1
SNAP23	KRTAP4-11
EZR	KRTAP4-2
MYL6	KRTAP5-11
AGO1	KTI12
MFSD11	LAMTOR2
NUP50	LAMTOR3
CDC45	LAMTOR4
COMT	LARS1
SEC22C	LAS1L
HDAC6	LCE2A
GABRP	LCE3A
CDC6	LCE5A
CDC23	LENG8
AAAS	LETM1
CBX5	LIMS1
SUCO	LIN52
DHPS	LIN9
ARCN1	LLPH
NUP188	LONP1
NANS	LRPPRC
CWF19L1	LRR1
BTAF1	LRRC37A3
IKZF5	LRRC37B
WAC	LSG1
NUBP2	LSM10
SRPK1	LSM11
MRPS18A	LSM12
HSP90AB1	LSM14A
CDC5L	LSM2
SIRT1	LSM3
HNRNPH3	LSM4
ABL1	LSM5
ACOT7	LSM6
SH3GLB1	LSM7
CDC7	LSM8
SCD	LST1
TMED1	LTO1
RAB18	LTV1
WASHC2A	LUC7L3
MYO9B	LYRM4
PSMD8	MAD2L1
FBXL19	MAD2L1BP
SETD1A	MAD2L2
BCL7C	MAGOH
CIRBP	MAK16
ATP5F1D	MARS1
HNRNPM	MARS2
MARCHF2	MASTL
NDUFB7	MAT2A
TECR	MAX
TIMM13	MCCD1
CDC34	MCL1
POLR2E	MCM10
POLRMT	MCM2
MKNK2	MCM3
TRMT2A	MCM3AP
RANBP1	MCM4
MED15	MCM5
SNAP29	MCM6
CRKL	MCM7
LZTR1	MCMBP
BCL2L13	MCRS1
TBC1D10A	MDM2
SF3A1	MDN1
RNF215	MEAF6
SNRPD3	MED1
PES1	MED10
SLC25A1	MED11
GGA1	MED14
HIRA	MED17
LGALS1	MED18
HPS4	MED20
SRRD	MED21
PATZ1	MED22
TRIOBP	MED26
TFIP11	MED27
ANKRD54	MED28
EIF3L	MED29
SNU13	MED30
POLR2F	MED31
CENPM	MED4
DDX17	MED6
CBY1	MED7
TOMM22	MED8
RTCB	MED9
JOSD1	MEPCE
FBXO7	METAP1
POLDIP3	METAP2
CYB5R3	METTL1
LMF2	METTL14
RHBDD3	METTL15
PACSIN2	METTL16
AP1B1	METTL17
HMGXB4	METTL3
TOM1	MFAP1
MCAT	MFN2
THOC5	MIS12
MCM5	MIS18A
ARSA	MIS18BP1
TTLL12	MIX23
RPL3	MKRN1
ZMAT5	MLST8
TAB1	MLX
MTMR3	MMS19
MIEF1	MMS22L
MYH9	MNAT1
SAMM50	MOB4
TXN2	MOCS3
EIF3D	MPHOSPH10
TNRC6B	MRGBP
SGSM3	MRPL10
KIAA0930	MRPL12
SLC25A17	MRPL14
FAM118A	MRPL16
ST13	MRPL19
RBX1	MRPL21
L3MBTL2	MRPL24
RANGAP1	MRPL27
ZC3H7B	MRPL28
PHF5A	MRPL3
ACO2	MRPL32
POLR3H	MRPL33
PMM1	MRPL34
DESI1	MRPL35
ZBED4	MRPL36
FKBP3	MRPL37
SDR39U1	MRPL38
PRMT5	MRPL39
AP4S1	MRPL4
SOS2	MRPL41
PSMC6	MRPL43
CDKN3	MRPL45
CNIH1	MRPL49
ATP6V1D	MRPL50
PSMA3	MRPL53
VTI1B	MRPL55
TIMM9	MRPL57
GSTZ1	MRPL58
TMED8	MRPL9
AHSA1	MRPS10
SPTLC2	MRPS11
ALKBH1	MRPS12
SNW1	MRPS14
ITPK1	MRPS16
DHRS7	MRPS18A
PPM1A	MRPS18B
ERH	MRPS21
HIF1A	MRPS22
SUSD6	MRPS23
SRSF5	MRPS24
EIF5	MRPS27
DICER1	MRPS28
ZFYVE21	MRPS34
MTHFD1	MRPS35
ZC3H14	MRPS5
TELO2	MRPS7
PCNX1	MRTO4
GSKIP	MST1
VRK1	MSTO1
PSMC1	MT1B
PPP4R3A	MT1E
C14orf93	MTBP
PSMB5	MTG2
YY1	MTOR
ACIN1	MTPAP
APEX1	MTREX
PABPN1	MTRF1L
CINP	MVD
SRP54	MVK
PRORP	MXRA7
DCAF11	MYBBP1A
PSMA6	MYC
NFKBIA	MYO1H
EMC9	MZT1
PSME2	NAA10
TM9SF1	NAA15
SEC23A	NAA20
GMPR2	NAA25
PNN	NAA35
RABGGTA	NAA50
PCIF1	NACA
GSS	NAE1
TRPC4AP	NAIP
PYGB	NAPA
ABHD12	NAPG
GINS1	NARS1
UQCC1	NASP
ZMYND8	NAT10
IFT52	NBAS
MYBL2	NBPF3
NDRG3	NCAPD2
RAB5IF	NCAPD3
STK4	NCAPG
ADNP	NCAPG2
PFDN4	NCAPH
CSTF1	NCAPH2
RAE1	NCBP1
TPD52L2	NCBP2
DNAJC5	NCL
NELFCD	NCOA4
PRPF6	NDC1
PRELID3B	NDC80
MTG2	NDOR1
PSMA7	NDUFA11
TCFL5	NDUFA2
DIDO1	NDUFA4
GID8	NDUFAB1
ARFGAP1	NDUFAF1
GMEB2	NDUFAF8
CDC25B	NDUFB10
ARFRP1	NDUFB3
CSNK2A1	NDUFB4
CDS2	NDUFB7
HM13	NDUFB9
SEC23B	NDUFC2
TM9SF4	NDUFS5
CRNKL1	NDUFS8
POFUT1	NEDD1
KIF3B	NEDD8
NOP56	NELFA
MANBAL	NELFB
IDH3B	NELFCD
MAPRE1	NELFE
CDK5RAP1	NEPRO
TTI1	NFE2L3
E2F1	NFKBIE
RPRD1B	NFS1
CHMP4B	NFYB
ACTR5	NFYC
AHCY	NGDN
FAM83D	NHP2
DHX35	NIFK
DNTTIP1	NIP7
PIGU	NKAP
ACOT8	NLE1
APMAP	NMD3
RBFA	NME2
USP14	NMT1
VAPA	NOB1
METTL4	NOC2L
SMCHD1	NOC3L
MYL12A	NOC4L
CEP76	NOL10
RNMT	NOL11
ANKRD12	NOL12
MIB1	NOL6
RBBP8	NOL7
RIOK3	NOL8
CSTF2	NOL9
PSMD10	NOLC1
POLA1	NOM1
NKAP	NOP10
ALG13	NOP14
WDR13	NOP16
SUV39H1	NOP2
XIAP	NOP53
NAA10	NOP56
RBBP7	NOP58
SLC35A2	NOP9
PQBP1	NOPCHAP1
TAZ	NPAT
PGK1	NPEPPS
MAGT1	NPLOC4
SMS	NPM1
UBL4A	NRBP1
CD99L2	NRDE2
CDK16	NRF1
USP11	NSA2
HTATSF1	NSF
RBM3	NSL1
CENPI	NSMCE1
GLA	NSMCE2
DNAJC3	NSMCE3
ARHGEF7	NSUN4
MRPS31	NUBP1
SLC25A15	NUBP2
INTS6	NUDC
CLN5	NUDCD3
MAPK3	NUDT21
PHKB	NUF2
LYRM1	NUFIP1
NUTF2	NUMA1
NUP93	NUP107
ARL2BP	NUP133
DHODH	NUP153
CTCF	NUP155
ACD	NUP160
POLR2C	NUP205
USB1	NUP214
CYB5B	NUP35
PSMD7	NUP43
VAC14	NUP50
TANGO6	NUP54
COG4	NUP62
SLC7A6OS	NUP85
SLC7A6	NUP88
PLA2G15	NUP93
WDR59	NUP98
MON1B	NUS1
CMC2	NUTF2
HCFC1R1	NVL
HSDL1	NXF1
CIAO3	OGDH
MTHFSD	OGT
SLC7A5	OIP5
STUB1	OPA1
NUBP1	ORC1
UBE2I	ORC3
GSPT1	ORC4
ZNF174	ORC5
CLUAP1	ORC6
UBFD1	OSBP
ELOB	OSGEP
HMOX2	OSTC
DNAJA3	OTOP1
BFAR	OXA1L
MAZ	PA2G4
STX4	PABPC1
CDIPT	PABPN1
BCKDK	PAF1
KAT8	PAFAH1B1
CCP110	PAICS
RNF40	PAK1IP1
KNOP1	PAM16
AAGAB	PAQR6
HERC1	PARL
RAB11A	PARS2
RPAP1	PAXBP1
TMEM87A	PC
ZNF106	PCBP1
CEP152	PCBP2
DTWD1	PCF11
GABPB1	PCID2
DNAJC17	PCNA
EIF3J	PCNP
VPS18	PDAP1
OIP5	PDCD11
BLOC1S6	PDCD2
BRF2	PDCD5
ZFAND1	PDCD7
INTS9	PDCL3
NBN	PDPK1
BPNT2	PDRG1
UBE2W	PEF1
POP1	PELO
RAB2A	PELP1
EIF3E	PES1
EMC2	PFDN1
ARMC1	PFDN2
CHRAC1	PFDN5
SNX16	PFDN6
UBR5	PFN1
EEF1D	PGAM1
INTS10	PGAM4
ERI1	PGD
SLC39A14	PGGT1B
LEPROTL1	PGK1
DCTN6	PGS1
R3HCC1	PHAX
GSR	PHB
UBXN8	PHB2
PPP2CB	PHF5A
KLHDC4	PI4KA
MCM4	PIGC
ASAH1	PIGH
NUCB1	PIK3C3
GYS1	PIK3R4
ECH1	PIN4
HNRNPL	PIP5K1A
NFKBIB	PISD
SARS2	PKM
SNRNP70	PKMYT1
CLPTM1	PLEKHM1
CLASRP	PLK1
PPP1R37	PLK4
PIH1D1	PLRG1
ARHGEF18	PMF1
ERCC2	PMPCA
DOT1L	PMPCB
PLEKHJ1	PNISR
RNASEH2A	PNKP
SF3A2	PNN
OAZ1	PNO1
TRMT1	PNPT1
STX10	POGZ
TBC1D17	POLA1
CCDC130	POLA2
PTOV1	POLD1
MED25	POLD2
SNAPC2	POLD3
C19orf53	POLE
TIMM44	POLE2
CCDC61	POLR1A
ASF1B	POLR1B
VRK3	POLR1C
FAM32A	POLR1D
PPP6R1	POLR1E
MED26	POLR1F
ILVBL	POLR1G
POP4	POLR1H
URI1	POLR2B
PDCD5	POLR2C
ANKRD27	POLR2D
RPS16	POLR2E
TIMM50	POLR2F
FBL	POLR2G
GPI	POLR2H
AKT2	POLR2I
PLD3	POLR2L
PIAS4	POLR3A
NUMBL	POLR3B
YJU2	POLR3C
TBCB	POLR3E
POLR2I	POLR3F
SLC1A5	POLR3H
PRKD2	POLR3K
CACTIN	POLRMT
CCDC9	POM121C
HNRNPUL1	POMP
FZR1	POP1
DMAC2	POP4
MRPL4	POP5
RPS19	POP7
NOP53	POTEI
BABAM1	PPA1
TYK2	PPAN
CDC37	PPARGC1B
NAPA	PPAT
RABAC1	PPCS
KDELR1	PPIE
CYTH2	PPIL1
GRWD1	PPIL2
CARD8	PPIL4
LIG1	PPP1CA
PPP2R1A	PPP1CB
TNPO2	PPP1R10
WDR83OS	PPP1R11
GCDH	PPP1R12A
PRPF31	PPP1R14B
TFPT	PPP1R15B
RPL18A	PPP1R2
ELL	PPP1R7
COPE	PPP1R8
DDX49	PPP2CA
ARMC6	PPP2R1A
USF2	PPP2R3C
KXD1	PPP4C
FKBP8	PPP4R2
ERF	PPRC1
GSK3A	PPWD1
ATP13A1	PPY
ZNF574	PRAMEF18
SMG9	PRC1
GTPBP10	PRCC
PMPCB	PRDM10
DNAJC2	PRDX2
BET1	PREB
NAMPT	PRELID1
POLR1F	PRELID3B
HBP1	PRIM1
CBLL1	PRKRA
MTPN	PRKRIP1
OGDH	PRMT1
H2AZ2	PRMT5
LMBR1	PRPF18
DNAJB6	PRPF19
BRAT1	PRPF3
IQCE	PRPF31
SSBP1	PRPF38A
HIBADH	PRPF38B
TAX1BP1	PRPF39
GARS1	PRPF4
CASP2	PRPF40A
CHCHD2	PRPF4B
HSPB1	PRPF6
PDAP1	PRPF8
BUD31	PRR13
PTCD1	PRRC2A
ZKSCAN1	PSMA1
EIF3B	PSMA2
SNX8	PSMA3
NUDT1	PSMA4
TAF6	PSMA5
WASL	PSMA6
AIMP2	PSMA7
MOSPD3	PSMB1
RBM28	PSMB2
USP42	PSMB3
LSM5	PSMB4
C1GALT1	PSMB5
PLOD3	PSMB6
RPA3	PSMB7
ZNHIT1	PSMC1
PHF14	PSMC2
NRF1	PSMC3
CHCHD3	PSMC4
PSMA2	PSMC5
MRPL32	PSMC6
COA1	PSMD1
URGCP	PSMD11
TMEM248	PSMD12
RHEB	PSMD13
POLD2	PSMD14
BCL7B	PSMD2
YKT6	PSMD3
EIF4H	PSMD4
LIMK1	PSMD6
SPIN1	PSMD7
TMEM245	PSMD8
SEC61B	PSME1
CDC37L1	PSMG2
TBC1D13	PSMG3
RIC1	PSMG4
KDM4C	PTCD3
CREB3	PTMA
RGP1	PTMS
EDF1	PTPA
BAG1	PTPMT1
RAPGEF1	PTPN11
UBE2R2	PTPN23
EXOSC3	PTTG1
ZFAND5	PUF60
DVL1	PWP1
RAB11FIP2	PWP2
ERLIN1	PYM1
EIF3A	PYROXD1
DDX50	PYURF
MAPK8	QARS1
SEC23IP	RAB1A
ATE1	RAB1B
NSMCE4A	RABGGTA
MICU1	RABGGTB
PPP3CB	RAC1
CCSER2	RACGAP1
LZTS2	RACK1
TNKS2	RAD1
GBF1	RAD17
SUFU	RAD21
ACBD5	RAD51
LARP4B	RAD51C
GTPBP4	RAD51D
EDRF1	RAD9A
BCCIP	RAE1
MTPAP	RAMAC
PITRM1	RAN
STN1	RANBP1
GLRX3	RANBP2
TASOR2	RANGAP1
SMC3	RAP1B
SHOC2	RARS1
TFAM	RBBP4
CCDC6	RBBP5
UBE2S	RBBP6
RPL28	RBBP8
PPIF	RBM14
PBLD	RBM17
NUFIP2	RBM19
GIT1	RBM22
RPL19	RBM25
UBTF	RBM28
PSMD3	RBM39
CASC3	RBM42
MTMR4	RBM48
TRIM37	RBM8A
TUBD1	RBMX
KPNB1	RBMX2
GOSR2	RBMXL1
RPS6KB1	RBX1
CDK5RAP3	RCC1
CBX1	RCC1L
RECQL5	RCL1
INTS2	RELA
MED13	REV3L
ENO3	RFC1
PFN1	RFC2
RNF167	RFC3
SLC25A11	RFC4
NUP88	RFC5
C1QBP	RFT1
GOSR1	RHEB
CCDC47	RHOQ
MED31	RILP
FTSJ3	RINT1
SMARCD2	RIOK1
SYNGR2	RIOK2
UTP6	RMI1
DDX5	RMI2
C17orf75	RNF113A
CYTH1	RNF20
PSMD11	RNF4
RAB5C	RNF40
NAGLU	RNF8
MLX	RNGTT
EZH1	RNMT
MRPL27	RNPC3
VAT1	RNPS1
LRRC59	ROMO1
LUC7L3	RPA1
SMURF2	RPA2
EFTUD2	RPA3
YWHAE	RPAIN
RANGRF	RPAP1
DPH1	RPAP2
SLC9A3R1	RPAP3
NAT9	RPE
TMEM104	RPF1
TNFAIP1	RPF2
IFT20	RPL10
SUPT6H	RPL10A
PHF12	RPL11
TMEM33	RPL12
SLAIN2	RPL13
OCIAD1	RPL13A
CHIC2	RPL14
LAMTOR3	RPL15
UBE2D3	RPL18
MAPK10	RPL18A
ELF2	RPL19
NDUFC1	RPL21
ZNF330	RPL22
RPL34	RPL23
GRPEL1	RPL23A
GAR1	RPL24
CLCN3	RPL26
DHX15	RPL26L1
NSD2	RPL27
STIM2	RPL27A
MFSD10	RPL28
UFSP2	RPL3
NCAPG	RPL30
CTSC	RPL31
ELP4	RPL32
ZPR1	RPL35
MTCH2	RPL35A
FNBP4	RPL36
HSPA8	RPL36A
DNAJC4	RPL36AL
SNX15	RPL37
ATG2A	RPL37A
EHD1	RPL38
OSBP	RPL4
PUS3	RPL5
DCPS	RPL6
KMT5B	RPL7
PPP6R3	RPL8
CCDC86	RPLP0
PRPF19	RPLP1
CHORDC1	RPLP2
ANAPC15	RPN1
PANX1	RPN2
CEP164	RPP14
RNF141	RPP21
EIF4G2	RPP30
UBE4A	RPP38
DDX6	RPP40
CBL	RPS10
HIPK3	RPS11
FBXO3	RPS12
PDHX	RPS13
MDK	RPS15
AMBRA1	RPS15A
MADD	RPS16
PTPMT1	RPS18
NAA40	RPS19
C11orf58	RPS19BP1
RPS13	RPS2
AIP	RPS20
NUP98	RPS21
NDUFS8	RPS23
CHKA	RPS24
HPS5	RPS25
GTF2H1	RPS27A
PSMD9	RPS29
PRDM4	RPS3
COQ5	RPS4X
KCTD10	RPS5
SLC11A2	RPS6
MLEC	RPS7
MVK	RPS8
CSRNP2	RPS9
CAMKK2	RPSA
ATP5F1B	RPTOR
PTGES3	RRM1
RSRC2	RRM2
METAP2	RRN3
LTA4H	RRP1
MAGOHB	RRP12
ITFG2	RRP15
FOXM1	RRP36
ARPC3	RRP7A
GPN3	RRP9
VPS29	RRS1
RAD51AP1	RSL1D1
ACAD10	RSPH9
NAA25	RSRC2
OGFOD2	RTCB
GTF2H3	RTEL1
EIF2B1	RTF1
DDX55	RTF2
SPRING1	RTRAF
RFC5	RUVBL1
COPZ1	RUVBL2
RAB5B	SACM1L
NUP107	SAE1
CNOT2	SAMM50
TIMELESS	SAP130
CPSF6	SAP18
KRR1	SAP30BP
MRPL51	SARNP
GAPDH	SARS1
NOP2	SARS2
CHD4	SART1
COPS7A	SART3
ING4	SASS6
CDCA3	SBDS
USP5	SBNO1
TPI1	SCARF1
GNPTAB	SCD
SPSB2	SCFD1
C12orf57	SCG5
LPCAT3	SCNM1
SUDS3	SCYL1
GOLT1B	SDAD1
LDHB	SDE2
PRKAB1	SDHAF2
CMAS	SDHC
C2CD5	SDHD
RAB35	SEC13
COX6A1	SEC16A
SRSF9	SEC61A1
FGFR1OP2	SEC61B
TDP2	SEC61G
RWDD1	SEC63
TMEM14C	SEH1L
PAK1IP1	SEM1
ASF1A	SENP6
MCM9	SERBP1
RNGTT	SETD1A
SERINC1	SF1
HDDC2	SF3A1
HINT3	SF3A2
NCOA7	SF3A3
FBXO5	SF3B1
MTRF1L	SF3B2
MAPK14	SF3B3
KCTD20	SF3B4
STK38	SF3B5
SRSF3	SF3B6
SOD2	SFPQ
MRPL18	SFSWAP
MCM3	SGO1
FBXO9	SHQ1
ZNF451	SIGLEC11
FBXL4	SIN3A
E2F3	SINHCAF
PTP4A1	SKA1
ASCC3	SKA2
ACOT13	SKA3
SMAP1	SKP1
RPS12	SKP2
C6orf62	SLBP
GMNN	SLC25A10
SNX3	SLC25A3
HBS1L	SLC25A38
ZBTB24	SLC25A5
CUTA	SLC35B1
CCND3	SLC39A10
BYSL	SLC39A7
TBP	SLC7A5
BICRAL	SLC7A6OS
PPP2R5D	SLC9B1
MRPL2	SLU7
SRF	SMARCA5
EXOC2	SMARCB1
COX7A2	SMARCE1
TMEM30A	SMC1A
SENP6	SMC2
VEGFA	SMC3
TTK	SMC4
SLC29A1	SMC5
FBRSL1	SMC6
HARS2	SMG1
TENT4A	SMG5
HMGCS1	SMG6
DAP	SMG7
BRD8	SMIM7
KIF20A	SMNDC1
MRPS30	SMR3B
HSPA9	SMS
MRPS27	SMU1
PFDN1	SNAP23
IK	SNAPC1
HMGCR	SNAPC2
CERT1	SNAPC3
FAF2	SNAPC4
THG1L	SNAPC5
CLINT1	SNAPIN
CNOT6	SNF8
TTC1	SNIP1
DROSHA	SNRNP200
LMNB1	SNRNP25
SUB1	SNRNP27
TARS1	SNRNP35
LNPEP	SNRNP40
RAD1	SNRNP48
BRIX1	SNRNP70
SKP1	SNRPA1
NUP155	SNRPB
PPP2CA	SNRPB2
PPWD1	SNRPC
TRIM23	SNRPD1
TRAPPC13	SNRPD2
SEC24A	SNRPD3
TXNDC15	SNRPF
RARS1	SNU13
MACROH2A1	SNUPN
TCERG1	SNW1
CSNK1A1	SOD1
HMGXB3	SOD2
ERGIC1	SON
ATP6V0E1	SOWAHC
BNIP1	SPAG5
ZNF346	SPATA5
SMC4	SPATA5L1
ACTR8	SPC24
TBCCD1	SPC25
TIMMDC1	SPCS2
CRBN	SPCS3
FAM162A	SPDL1
OGG1	SPDYE1
KPNA1	SPOUT1
PCCB	SPRR2G
UBE3A	SPRTN
ARMC8	SPRYD4
TFDP2	SPTLC1
XRN1	SRBD1
USP4	SRCAP
ACAP2	SRF
ECT2	SRFBP1
GNAI2	SRP14
TFG	SRP19
RPL24	SRP54
NCBP2	SRP68
SNX4	SRP72
SLC41A3	SRP9
ATP6V1A	SRPRA
KLHL18	SRPRB
SCAP	SRRM1
MRPL3	SRRT
WDR48	SRSF1
COMMD2	SRSF10
GORASP1	SRSF11
RRP9	SRSF2
ABCC5	SRSF3
ABHD14B	SRSF6
EIF1B	SRSF7
SSR3	SS18L2
EIF4G1	SSB
SPCS1	SSBP3
NEK4	SSRP1
EEF1B2	SSU72
DGUOK	SSX5
MOB1A	ST13
LMAN2L	STARD7
PIKFYVE	STAT5A
FAHD2A	STIL
NCL	STRAP
ACTR1B	STX18
ACTR3	STX5
SF3B6	SUDS3
STAM2	SUGP1
CENPA	SUGT1
MPV17	SUMO1
GTF3C2	SUMO2
EIF2B4	SUPT16H
NRBP1	SUPT4H1
PSMD14	SUPT5H
SNX17	SUPT6H
ASB3	SUPV3L1
PPM1G	SURF6
RPS15	SVBP
INO80B	SYF2
MOGS	SYMPK
TTC31	SYS1
NDUFS7	SYVN1
PCGF1	TACC3
AUP1	TADA2A
RTN4	TAF1
HTRA2	TAF10
MRPL19	TAF12
LANCL1	TAF13
WDR75	TAF1A
FANCL	TAF1B
STAT1	TAF1C
GLS	TAF1D
UNC50	TAF2
USP34	TAF5
CCT4	TAF6
GGCX	TAF7
EHBP1	TAF8
TXNDC9	TAMM41
COQ10B	TANGO6
SF3B1	TARDBP
PDCL3	TARS1
MOB4	TARS2
HSPE1	TBCA
CHMP3	TBCB
ZNF142	TBCC
CNPPD1	TBCD
UXS1	TBCE
STK16	TBL3
HDLBP	TBP
PPP1R7	TCERG1
STK25	TCOF1
TAF1B	TCP1
ODC1	TDGF1
NOL10	TEFM
PLEKHB2	TELO2
GORASP2	TEN1
STRN	TERF1
CEBPZ	TEX10
DCAF17	TFAM
RAB3GAP1	TFB2M
DARS1	TFDP1
SRSF7	TFIP11
SOS1	TFRC
ORC2	TGS1
COX7A2L	THAP1
PNO1	THAP11
ORC4	THAP5
ATF2	THG1L
TRAK2	THOC1
C2orf42	THOC2
TIA1	THOC3
PCYOX1	THOC5
SUMO1	THOC7
NFE2L2	TICRR
FARSB	TIGD1
CACYBP	TIMELESS
SCP2	TIMM10
FAM20B	TIMM13
TMEM59	TIMM22
LRRC42	TIMM23
MRPL37	TIMM29
ICMT	TIMM44
RPL22	TIMM8A
QSOX1	TIMM9
STXBP3	TINF2
PHF13	TIPIN
PARK7	TLK2
SRSF4	TMA16
WDR77	TMED10
ATP5PB	TMED2
RAP1A	TMEM183A
HDAC1	TMEM199
CAPZA1	TMEM258
S100PBP	TNNT2
RNF19B	TNPO3
SCAMP3	TOMM20
ASH1L	TOMM22
SFPQ	TOMM40
GON4L	TONSL
ARHGEF2	TOP1
LAMTOR2	TOP2A
MEF2D	TOP3A
SRM	TOPBP1
MAD2L2	TOR2A
IVNS1ABP	TOX4
KIAA2013	TP53RK
MFN2	TPI1
SMG7	TPR
GADD45A	TPRKB
PRDM2	TPT1
RO60	TPX2
UCHL5	TRA2B
BCAS2	TRAIP
SRSF11	TRAPPC1
PLEKHM2	TRAPPC11
ZBTB17	TRAPPC3
TTF2	TRAPPC4
MAP7D1	TRAPPC5
MRPS15	TRAPPC8
EXOC8	TRIAP1
GNPAT	TRMT10C
TSNAX	TRMT112
C1orf109	TRMT5
RRAGC	TRNT1
MTR	TRPM7
RLF	TRRAP
ETV3	TSEN2
SDHB	TSEN34
RPF1	TSEN54
UAP1	TSFM
KLHL12	TSG101
ZNHIT6	TSPYL5
RBBP5	TSR1
HMGCL	TSR2
GALE	TTC1
CD46	TTC27
PRPF3	TTC4
APH1A	TTF1
EBNA1BP2	TTF2
CDC20	TTI1
IPO13	TTI2
ATP6V0B	TTK
ERI3	TUBA1B
PRDX1	TUBB
BLZF1	TUBG1
TMED5	TUBG2
DR1	TUBGCP2
PRRC2C	TUBGCP3
ABCD3	TUBGCP4
VAMP4	TUBGCP5
DPH5	TUBGCP6
PTBP2	TUT1
PRDX6	TWF1
DARS2	TXN
UTP25	TXNL4A
SYF2	TXNL4B
SLC35A3	U2AF2
RCOR3	U2SURP
STMN1	UBA1
MTFR1L	UBA2
NEK2	UBA3
DHDDS	UBA52
NENF	UBAP1
NSL1	UBE2C
CENPF	UBE2D3
RPA2	UBE2I
PPP1R8	UBE2L3
STX12	UBE2M
OSBPL9	UBE2N
TXNDC12	UBE2S
ESYT2	UBE2V1
POLR1G	UBL5
MESD	UBQLN4
RCN2	UBR4
CTSD	UBTF
KMT2A	UFD1
IFT46	UPF1
RPS25	UPF2
DDX59	UPF3A
ATF6	UQCC3
FASTKD2	UQCRB
CREB1	UQCRC2
SPCS2	UQCRFS1
HMGN3	UQCRQ
ANKRD13C	URB1
PHF3	URB2
FBXL5	URI1
MED28	URM1
DCLRE1B	UROD
MYL12B	USP10
RPN2	USP18
CCNI	USP36
RAB3GAP2	USP37
UCHL3	USP39
NDUFB3	USP5
GTF3C3	USP7
UBE2B	USP8
ITGB1BP1	USPL1
CPSF3	UTP11
SENP5	UTP14A
HEATR1	UTP15
PTBP3	UTP18
RAD23B	UTP20
FKBP15	UTP23
CTNNAL1	UTP25
ABITRAM	UTP3
DYNC2I2	UTP4
SET	UTP6
PTPA	UXT
GLE1	VARS1
RAB14	VARS2
FBXW2	VBP1
PHF19	VCL
PPP6C	VCP
NDUFA8	VDAC1
RBM18	VHL
HSDL2	VIRMA
MAPKAP1	VMP1
INVS	VPS13D
DENND1A	VPS16
ALG2	VPS18
KDSR	VPS25
VPS4B	VPS28
C19orf25	VPS29
ZBTB45	VPS33A
YLPM1	VPS35
FCF1	VPS37A
ACYP1	VPS41
NPC2	VPS51
DNAL1	VPS54
IRF2BPL	VPS72
AREL1	VTI1B
TTLL5	WARS1
DLST	WARS2
SLIRP	WBP1
RBM25	WBP11
EIF2B2	WDHD1
COQ6	WDR1
ZNF410	WDR12
RHOQ	WDR18
SUPT7L	WDR24
TMEM214	WDR25
ATAD2B	WDR3
ATL2	WDR33
YPEL5	WDR36
FAM98A	WDR43
YIPF4	WDR46
AFTPH	WDR5
CRIPT	WDR55
SLC17A5	WDR61
SLF2	WDR7
CUTC	WDR70
SMNDC1	WDR74
HELLS	WDR75
TCTN3	WDR77
DENND10	WDR82
WDR11	WDR83
ARMH3	WEE1
GOT1	WNK1
GNA13	WTAP
PANK3	XAB2
RCL1	XPO1
NUP43	XPO5
PCMT1	XPOT
WDR55	XRCC3
MRPS14	XRCC5
CENPL	XRCC6
TCP1	XRN1
PDZD11	XRN2
NUDCD1	YAE1
ENY2	YARS1
MASTL	YARS2
EPC1	YBX1
CCDC77	YEATS2
TAF12	YEATS4
MTRF1	YJU2
UFM1	YJU2B
WBP4	YKT6
ELF1	YPEL1
HSPH1	YPEL5
ALG5	YRDC
EXOSC8	YTHDC1
ETF1	YWHAE
FAM53C	YWHAZ
PAIP2	YY1
KDM3B	ZBTB11
SERP1	ZBTB17
NR2C1	ZBTB8OS
UTP20	ZC3H13
TMPO	ZC3H18
ARL1	ZC3H8
NFYB	ZCCHC9
RNF170	ZCRB1
UBIAD1	ZMAT2
TARDBP	ZMAT5
ZNF706	ZNF131
LYPLA1	ZNF207
COPS5	ZNF273
AKAP1	ZNF335
COIL	ZNF407
SPOP	ZNF492
SLC35B1	ZNF574
NCAPH	ZNF593
CEP89	ZNF658
PYROXD1	ZNF830
TRMT1L	ZNHIT2
SEC22A	ZNHIT3
NAA50	ZNHIT6
KIF18A	ZNRD2
DESI2	ZPR1
CRY2	ZRSR2
PEX16
PILRB
TBC1D15
ZCCHC17
KHDRBS1
POLR3GL
PIK3CA
PDS5A
LIAS
CLCC1
GPSM2
POLK
RPL21
MTIF3
GTF3A
FYTTD1
MTERF4
MRPS2
KIAA1191
COPA
RBBP6
ZC3H7A
ANXA11
NAA60
RPL5
TRMT13
ZNF644
SLC66A2
PMS2
ZMIZ2
SEPTIN7
KLHL7
HERPUD2
CBX3
HNRNPA2B1
NT5C3A
MRM2
SMU1
SLC25A51
CLTA
DCAF10
TRIM24
CYREN
CISD1
ECD
P4HA1
VPS26A
RBM19
CIT
DDX54
WWP1
PRDX4
DDX39A
PKN1
TRIR
WDR83
ZC3H13
NLN
CENPK
ATF1
TSFM
PFDN5
SPATS2
ORMDL2
CDK2
ATG101
SMUG1
TUBA1B
EEF1AKMT3
KBTBD4
STIL
HJURP
AMD1
NDUFAF4
MORF4L2
FAM199X
RAB9A
METTL8
RAP2C
EXOSC9
PLA2G12A
COQ8B
MXD4
CKS2
ACSL3
DNPEP
TTPAL
[truncated: 3,367 more rows]

## Sheet: 2c
1,614 common genes					3,751 CCLE specific genes
GO Term	Description	GeneRatio	P-value	Adjusted P-value	GO Term	Description	GeneRatio	P-value	Adjusted P-value
GO:0022613	ribonucleoprotein complex biogenesis	258/1559	7.41203e-164	3.36284e-160	GO:0010498	proteasomal protein catabolic process	208/3401	5.95771e-32	3.50909e-28
GO:0042254	ribosome biogenesis	186/1559	5.76276e-122	1.30728e-118	GO:0007005	mitochondrion organization	201/3401	2.76705e-27	5.43263e-24
GO:0006397	mRNA processing	223/1559	6.21118e-110	9.39338e-107	GO:0048193	Golgi vesicle transport	127/3401	1.03379e-20	1.52226e-17
GO:0034660	ncRNA metabolic process	215/1559	2.99885e-100	3.40144e-97	GO:0034976	response to endoplasmic reticulum stress	113/3401	1.61397e-19	1.90126e-16
GO:0006364	rRNA processing	144/1559	3.12052e-97	2.83156e-94	GO:0034248	regulation of cellular amide metabolic process	163/3401	3.94362e-17	3.87132e-14
GO:0008380	RNA splicing	194/1559	3.98601e-97	3.01409e-94	GO:0036503	ERAD pathway	60/3401	5.96759e-17	5.0213e-14
GO:0016072	rRNA metabolic process	147/1559	1.52329e-96	9.8731e-94	GO:0016570	histone modification	167/3401	6.94789e-17	5.11539e-14
GO:0034470	ncRNA processing	189/1559	2.85678e-95	1.62015e-92	GO:0006417	regulation of translation	146/3401	1.57222e-16	1.02893e-13
GO:0000375	RNA splicing, via transesterification reactions	153/1559	8.49326e-83	4.28154e-80	GO:0033108	mitochondrial respiratory chain complex assembly	52/3401	2.96574e-16	1.74682e-13
GO:0000398	mRNA splicing, via spliceosome	151/1559	9.08252e-82	3.74613e-79	GO:0006605	endosomal transport	98/3401	9.24887e-16	4.95235e-13

## Sheet: 2d
Gene	Cell line diseases	TCGA cohorts
ENSG00000000003	Low specificity	Low specificity
ENSG00000000005	Group enriched	Enriched
ENSG00000000419	Low specificity	Low specificity
ENSG00000000457	Low specificity	Low specificity
ENSG00000000460	Low specificity	Low specificity
ENSG00000000938	Group enriched	Enhanced
ENSG00000000971	Enhanced	Enriched
ENSG00000001036	Low specificity	Low specificity
ENSG00000001084	Enhanced	Enhanced
ENSG00000001167	Low specificity	Low specificity
ENSG00000001460	Low specificity	Low specificity
ENSG00000001461	Low specificity	Low specificity
ENSG00000001497	Low specificity	Low specificity
ENSG00000001561	Low specificity	Low specificity
ENSG00000001617	Low specificity	Low specificity
ENSG00000001626	Enhanced	Group enriched
ENSG00000001629	Low specificity	Low specificity
ENSG00000001630	Low specificity	Low specificity
ENSG00000001631	Low specificity	Low specificity
ENSG00000002016	Low specificity	Low specificity
ENSG00000002330	Low specificity	Low specificity
ENSG00000002549	Low specificity	Low specificity
ENSG00000002586	Low specificity	Low specificity
ENSG00000002587	Enhanced	Enhanced
ENSG00000002726	Enhanced	Low specificity
ENSG00000002745	Enhanced	Enhanced
ENSG00000002746	Low specificity	Enhanced
ENSG00000002822	Low specificity	Enriched
ENSG00000002834	Low specificity	Low specificity
ENSG00000002919	Low specificity	Low specificity
ENSG00000002933	Group enriched	Enhanced
ENSG00000003056	Low specificity	Low specificity
ENSG00000003096	Group enriched	Low specificity
ENSG00000003137	Enhanced	Enhanced
ENSG00000003147	Enhanced	Low specificity
ENSG00000003249	Low specificity	Low specificity
ENSG00000003393	Low specificity	Low specificity
ENSG00000003400	Enhanced	Low specificity
ENSG00000003402	Low specificity	Low specificity
ENSG00000003436	Low specificity	Enhanced
ENSG00000003509	Low specificity	Low specificity
ENSG00000003756	Low specificity	Low specificity
ENSG00000003987	Enhanced	Enhanced
ENSG00000003989	Low specificity	Group enriched
ENSG00000004059	Low specificity	Low specificity
ENSG00000004139	Low specificity	Low specificity
ENSG00000004142	Low specificity	Low specificity
ENSG00000004399	Enhanced	Low specificity
ENSG00000004455	Low specificity	Low specificity
ENSG00000004468	Group enriched	Enhanced
ENSG00000004478	Low specificity	Low specificity
ENSG00000004487	Low specificity	Low specificity
ENSG00000004534	Low specificity	Low specificity
ENSG00000004660	Low specificity	Low specificity
ENSG00000004700	Low specificity	Low specificity
ENSG00000004766	Low specificity	Low specificity
ENSG00000004776	Enhanced	Enriched
ENSG00000004777	Low specificity	Low specificity
ENSG00000004779	Low specificity	Low specificity
ENSG00000004799	Enhanced	Enhanced
ENSG00000004809	Enriched	Enriched
ENSG00000004838	Low specificity	Enhanced
ENSG00000004846	Enriched	Enhanced
ENSG00000004848	Enriched	Enhanced
ENSG00000004864	Low specificity	Enhanced
ENSG00000004866	Low specificity	Low specificity
ENSG00000004897	Low specificity	Low specificity
ENSG00000004939	Enriched	Enriched
ENSG00000004948	Enhanced	Group enriched
ENSG00000004961	Low specificity	Low specificity
ENSG00000004975	Low specificity	Low specificity
ENSG00000005001	Enhanced	Low specificity
ENSG00000005007	Low specificity	Low specificity
ENSG00000005020	Low specificity	Low specificity
ENSG00000005022	Low specificity	Low specificity
ENSG00000005059	Low specificity	Low specificity
ENSG00000005073	Low specificity	Enhanced
ENSG00000005075	Low specificity	Low specificity
ENSG00000005100	Low specificity	Low specificity
ENSG00000005102	Enhanced	Enhanced
ENSG00000005108	Enriched	Group enriched
ENSG00000005156	Low specificity	Low specificity
ENSG00000005175	Low specificity	Low specificity
ENSG00000005187	Enhanced	Enhanced
ENSG00000005189	Low specificity	Low specificity
ENSG00000005194	Low specificity	Low specificity
ENSG00000005206	Low specificity	Low specificity
ENSG00000005238	Low specificity	Low specificity
ENSG00000005243	Low specificity	Low specificity
ENSG00000005249	Enhanced	Low specificity
ENSG00000005302	Low specificity	Low specificity
ENSG00000005339	Low specificity	Low specificity
ENSG00000005379	Group enriched	Group enriched
ENSG00000005381	Enriched	Enriched
ENSG00000005421	Enhanced	Enriched
ENSG00000005436	Low specificity	Low specificity
ENSG00000005448	Low specificity	Low specificity
ENSG00000005469	Low specificity	Low specificity
ENSG00000005471	Enhanced	Enriched
ENSG00000005483	Low specificity	Low specificity
ENSG00000005486	Low specificity	Low specificity
ENSG00000005513	Group enriched	Group enriched
ENSG00000005700	Low specificity	Low specificity
ENSG00000005801	Low specificity	Low specificity
ENSG00000005810	Low specificity	Low specificity
ENSG00000005812	Low specificity	Low specificity
ENSG00000005844	Group enriched	Enhanced
ENSG00000005882	Low specificity	Low specificity
ENSG00000005884	Low specificity	Low specificity
ENSG00000005889	Low specificity	Low specificity
ENSG00000005893	Low specificity	Low specificity
ENSG00000005961	Enriched	Enhanced
ENSG00000005981	Enhanced	Enhanced
ENSG00000006007	Low specificity	Low specificity
ENSG00000006015	Low specificity	Low specificity
ENSG00000006016	Enhanced	Enhanced
ENSG00000006025	Low specificity	Low specificity
ENSG00000006042	Low specificity	Low specificity
ENSG00000006047	Low specificity	Low specificity
ENSG00000006059	Not detected	Group enriched
ENSG00000006062	Low specificity	Low specificity
ENSG00000006071	Enriched	Enriched
ENSG00000006116	Enriched	Enriched
ENSG00000006118	Low specificity	Low specificity
ENSG00000006125	Low specificity	Low specificity
ENSG00000006128	Group enriched	Enhanced
ENSG00000006194	Low specificity	Low specificity
ENSG00000006210	Low specificity	Low specificity
ENSG00000006282	Low specificity	Low specificity
ENSG00000006283	Enhanced	Enhanced
ENSG00000006327	Low specificity	Low specificity
ENSG00000006377	Enhanced	Enhanced
ENSG00000006432	Low specificity	Low specificity
ENSG00000006451	Low specificity	Low specificity
ENSG00000006453	Low specificity	Low specificity
ENSG00000006459	Low specificity	Low specificity
ENSG00000006468	Enhanced	Enhanced
ENSG00000006530	Low specificity	Low specificity
ENSG00000006534	Low specificity	Low specificity
ENSG00000006555	Low specificity	Low specificity
ENSG00000006576	Low specificity	Low specificity
ENSG00000006606	Enriched	Group enriched
ENSG00000006607	Low specificity	Enhanced
ENSG00000006611	Enhanced	Low specificity
ENSG00000006625	Low specificity	Low specificity
ENSG00000006634	Low specificity	Low specificity
ENSG00000006638	Low specificity	Enhanced
ENSG00000006652	Low specificity	Low specificity
ENSG00000006659	Enhanced	Enriched
ENSG00000006695	Low specificity	Low specificity
ENSG00000006704	Low specificity	Low specificity
ENSG00000006712	Low specificity	Low specificity
ENSG00000006715	Low specificity	Low specificity
ENSG00000006740	Enhanced	Low specificity
ENSG00000006744	Enriched	Low specificity
ENSG00000006747	Low specificity	Group enriched
ENSG00000006756	Low specificity	Low specificity
ENSG00000006757	Low specificity	Low specificity
ENSG00000006788	Not detected	Not detected
ENSG00000006831	Low specificity	Low specificity
ENSG00000006837	Low specificity	Low specificity
ENSG00000007001	Not detected	Enriched
ENSG00000007038	Enhanced	Enhanced
ENSG00000007047	Low specificity	Low specificity
ENSG00000007062	Enhanced	Low specificity
ENSG00000007080	Low specificity	Low specificity
ENSG00000007129	Enhanced	Enhanced
ENSG00000007168	Low specificity	Low specificity
ENSG00000007171	Enhanced	Group enriched
ENSG00000007174	Group enriched	Group enriched
ENSG00000007202	Low specificity	Low specificity
ENSG00000007216	Not detected	Enhanced
ENSG00000007237	Enriched	Enhanced
ENSG00000007255	Low specificity	Low specificity
ENSG00000007264	Enhanced	Enhanced
ENSG00000007306	Group enriched	Enhanced
ENSG00000007312	Enriched	Low specificity
ENSG00000007314	Enhanced	Enhanced
ENSG00000007341	Low specificity	Low specificity
ENSG00000007350	Enhanced	Enriched
ENSG00000007372	Low specificity	Enhanced
ENSG00000007376	Low specificity	Low specificity
ENSG00000007384	Low specificity	Low specificity
ENSG00000007392	Low specificity	Low specificity
ENSG00000007402	Enhanced	Enhanced
ENSG00000007516	Low specificity	Low specificity
ENSG00000007520	Low specificity	Low specificity
ENSG00000007541	Low specificity	Low specificity
ENSG00000007545	Low specificity	Low specificity
ENSG00000007866	Low specificity	Low specificity
ENSG00000007908	Not detected	Enhanced
ENSG00000007923	Low specificity	Low specificity
ENSG00000007933	Enhanced	Enriched
ENSG00000007944	Low specificity	Low specificity
ENSG00000007952	Enriched	Group enriched
ENSG00000007968	Enhanced	Low specificity
ENSG00000008018	Low specificity	Low specificity
ENSG00000008056	Enhanced	Enhanced
ENSG00000008083	Enhanced	Enhanced
ENSG00000008086	Low specificity	Low specificity
ENSG00000008118	Enriched	Group enriched
ENSG00000008128	Low specificity	Low specificity
ENSG00000008130	Low specificity	Low specificity
ENSG00000008196	Group enriched	Enriched
ENSG00000008197	Not detected	Enriched
ENSG00000008226	Not detected	Low specificity
ENSG00000008256	Low specificity	Enriched
ENSG00000008277	Enhanced	Enhanced
ENSG00000008282	Low specificity	Low specificity
ENSG00000008283	Low specificity	Low specificity
ENSG00000008294	Low specificity	Low specificity
ENSG00000008300	Low specificity	Low specificity
ENSG00000008311	Enhanced	Low specificity
ENSG00000008323	Low specificity	Low specificity
ENSG00000008324	Low specificity	Low specificity
ENSG00000008382	Low specificity	Low specificity
ENSG00000008394	Low specificity	Enhanced
ENSG00000008405	Low specificity	Low specificity
ENSG00000008438	Low specificity	Enriched
ENSG00000008441	Low specificity	Low specificity
ENSG00000008513	Low specificity	Enhanced
ENSG00000008516	Enhanced	Enhanced
ENSG00000008517	Enhanced	Enhanced
ENSG00000008710	Low specificity	Low specificity
ENSG00000008735	Enhanced	Enhanced
ENSG00000008838	Low specificity	Low specificity
ENSG00000008853	Low specificity	Low specificity
ENSG00000008869	Low specificity	Low specificity
ENSG00000008952	Low specificity	Low specificity
ENSG00000008988	Low specificity	Low specificity
ENSG00000009307	Low specificity	Low specificity
ENSG00000009335	Low specificity	Low specificity
ENSG00000009413	Low specificity	Low specificity
ENSG00000009694	Enriched	Enhanced
ENSG00000009709	Enriched	Enhanced
ENSG00000009724	Low specificity	Enriched
ENSG00000009765	Enhanced	Enriched
ENSG00000009780	Low specificity	Low specificity
ENSG00000009790	Group enriched	Enriched
ENSG00000009830	Low specificity	Low specificity
ENSG00000009844	Low specificity	Low specificity
ENSG00000009950	Enhanced	Enriched
ENSG00000009954	Low specificity	Low specificity
ENSG00000010017	Low specificity	Low specificity
ENSG00000010030	Low specificity	Low specificity
ENSG00000010072	Low specificity	Low specificity
ENSG00000010165	Low specificity	Low specificity
ENSG00000010219	Low specificity	Low specificity
ENSG00000010244	Low specificity	Low specificity
ENSG00000010256	Low specificity	Low specificity
ENSG00000010270	Low specificity	Low specificity
ENSG00000010278	Low specificity	Low specificity
ENSG00000010282	Enriched	Group enriched
ENSG00000010292	Low specificity	Low specificity
ENSG00000010295	Low specificity	Low specificity
ENSG00000010310	Low specificity	Enriched
ENSG00000010318	Low specificity	Low specificity
ENSG00000010319	Low specificity	Low specificity
ENSG00000010322	Low specificity	Low specificity
ENSG00000010327	Enriched	Enriched
ENSG00000010361	Low specificity	Low specificity
ENSG00000010379	Enhanced	Group enriched
ENSG00000010404	Low specificity	Low specificity
ENSG00000010438	Enhanced	Enhanced
ENSG00000010539	Low specificity	Low specificity
ENSG00000010610	Group enriched	Low specificity
ENSG00000010626	Low specificity	Low specificity
ENSG00000010671	Enhanced	Enriched
ENSG00000010704	Low specificity	Low specificity
ENSG00000010803	Low specificity	Low specificity
ENSG00000010810	Low specificity	Enhanced
ENSG00000010818	Low specificity	Low specificity
ENSG00000010932	Enriched	Group enriched
ENSG00000011007	Low specificity	Low specificity
ENSG00000011009	Low specificity	Low specificity
ENSG00000011021	Low specificity	Low specificity
ENSG00000011028	Enhanced	Low specificity
ENSG00000011052	Low specificity	Not detected
ENSG00000011083	Enhanced	Enhanced
ENSG00000011105	Low specificity	Enhanced
ENSG00000011114	Low specificity	Low specificity
ENSG00000011132	Low specificity	Low specificity
ENSG00000011143	Low specificity	Low specificity
ENSG00000011198	Low specificity	Low specificity
ENSG00000011201	Enhanced	Enhanced
ENSG00000011243	Low specificity	Low specificity
ENSG00000011258	Low specificity	Low specificity
ENSG00000011260	Low specificity	Low specificity
ENSG00000011275	Low specificity	Low specificity
ENSG00000011295	Low specificity	Low specificity
ENSG00000011304	Low specificity	Low specificity
ENSG00000011332	Enhanced	Enhanced
ENSG00000011347	Enhanced	Enhanced
ENSG00000011376	Low specificity	Low specificity
ENSG00000011405	Low specificity	Low specificity
ENSG00000011422	Low specificity	Low specificity
ENSG00000011426	Low specificity	Low specificity
ENSG00000011451	Low specificity	Low specificity
ENSG00000011454	Low specificity	Low specificity
ENSG00000011465	Enriched	Low specificity
ENSG00000011478	Low specificity	Low specificity
ENSG00000011485	Low specificity	Low specificity
ENSG00000011523	Low specificity	Low specificity
ENSG00000011566	Low specificity	Low specificity
ENSG00000011590	Group enriched	Enhanced
ENSG00000011600	Enriched	Low specificity
ENSG00000011638	Low specificity	Low specificity
ENSG00000011677	Low specificity	Enhanced
ENSG00000012048	Low specificity	Low specificity
ENSG00000012061	Low specificity	Low specificity
ENSG00000012124	Enriched	Enhanced
ENSG00000012171	Enhanced	Low specificity
ENSG00000012174	Low specificity	Low specificity
ENSG00000012211	Low specificity	Low specificity
ENSG00000012223	Enriched	Enhanced
ENSG00000012232	Low specificity	Low specificity
ENSG00000012504	Group enriched	Group enriched
ENSG00000012660	Low specificity	Low specificity
ENSG00000012779	Group enriched	Low specificity
ENSG00000012817	Enhanced	Enhanced
ENSG00000012822	Low specificity	Low specificity
ENSG00000012963	Low specificity	Low specificity
ENSG00000012983	Low specificity	Low specificity
ENSG00000013016	Low specificity	Low specificity
ENSG00000013275	Low specificity	Low specificity
ENSG00000013288	Low specificity	Low specificity
ENSG00000013293	Enriched	Group enriched
ENSG00000013297	Enhanced	Enhanced
ENSG00000013306	Low specificity	Low specificity
ENSG00000013364	Low specificity	Low specificity
ENSG00000013374	Low specificity	Low specificity
ENSG00000013375	Low specificity	Low specificity
ENSG00000013392	Low specificity	Enhanced
ENSG00000013441	Low specificity	Low specificity
ENSG00000013503	Low specificity	Low specificity
ENSG00000013523	Low specificity	Low specificity
ENSG00000013561	Low specificity	Low specificity
ENSG00000013563	Low specificity	Low specificity
ENSG00000013573	Low specificity	Low specificity
ENSG00000013583	Low specificity	Low specificity
ENSG00000013588	Low specificity	Low specificity
ENSG00000013619	Enhanced	Low specificity
ENSG00000013725	Group enriched	Low specificity
ENSG00000013810	Low specificity	Low specificity
ENSG00000014123	Low specificity	Low specificity
ENSG00000014138	Low specificity	Low specificity
ENSG00000014164	Low specificity	Low specificity
ENSG00000014216	Low specificity	Low specificity
ENSG00000014257	Enriched	Enriched
ENSG00000014641	Low specificity	Low specificity
ENSG00000014824	Low specificity	Low specificity
ENSG00000014914	Low specificity	Low specificity
ENSG00000014919	Low specificity	Low specificity
ENSG00000015133	Enhanced	Low specificity
ENSG00000015153	Low specificity	Low specificity
ENSG00000015171	Low specificity	Low specificity
ENSG00000015285	Group enriched	Enriched
ENSG00000015413	Enriched	Group enriched
ENSG00000015475	Low specificity	Low specificity
ENSG00000015479	Low specificity	Enriched
ENSG00000015520	Group enriched	Group enriched
ENSG00000015532	Low specificity	Low specificity
ENSG00000015568	Low specificity	Not detected
ENSG00000015592	Enriched	Group enriched
ENSG00000015676	Low specificity	Low specificity
ENSG00000016082	Enriched	Enhanced
ENSG00000016391	Low specificity	Low specificity
ENSG00000016402	Enhanced	Low specificity
ENSG00000016490	Enriched	Group enriched
ENSG00000016602	Group enriched	Enhanced
ENSG00000016864	Low specificity	Low specificity
ENSG00000017260	Low specificity	Low specificity
ENSG00000017427	Enhanced	Low specificity
ENSG00000017483	Enhanced	Low specificity
ENSG00000017797	Low specificity	Low specificity
ENSG00000018189	Low specificity	Enhanced
ENSG00000018236	Enriched	Group enriched
ENSG00000018280	Not detected	Low specificity
ENSG00000018408	Low specificity	Low specificity
ENSG00000018510	Low specificity	Low specificity
ENSG00000018610	Low specificity	Low specificity
ENSG00000018625	Enhanced	Group enriched
ENSG00000018699	Low specificity	Low specificity
ENSG00000018869	Low specificity	Low specificity
ENSG00000019102	Enhanced	Enhanced
ENSG00000019144	Low specificity	Low specificity
ENSG00000019169	Enhanced	Enhanced
ENSG00000019186	Low specificity	Enhanced
ENSG00000019485	Low specificity	Low specificity
ENSG00000019505	Enriched	Enhanced
ENSG00000019549	Low specificity	Enhanced
ENSG00000019582	Group enriched	Low specificity
ENSG00000019991	Enhanced	Enriched
ENSG00000019995	Low specificity	Low specificity
ENSG00000020129	Low specificity	Low specificity
ENSG00000020181	Enhanced	Enhanced
ENSG00000020256	Low specificity	Low specificity
ENSG00000020426	Low specificity	Low specificity
ENSG00000020577	Low specificity	Low specificity
ENSG00000020633	Group enriched	Enhanced
ENSG00000020922	Low specificity	Low specificity
ENSG00000021300	Enhanced	Group enriched
ENSG00000021355	Low specificity	Low specificity
ENSG00000021461	Not detected	Enriched
ENSG00000021488	Enhanced	Enhanced
ENSG00000021574	Low specificity	Low specificity
ENSG00000021645	Low specificity	Enriched
ENSG00000021762	Low specificity	Low specificity
ENSG00000021776	Low specificity	Low specificity
ENSG00000021826	Enhanced	Enriched
ENSG00000021852	Enriched	Enriched
ENSG00000022267	Low specificity	Enhanced
ENSG00000022277	Low specificity	Low specificity
ENSG00000022355	Enriched	Enriched
ENSG00000022556	Enhanced	Enriched
ENSG00000022567	Low specificity	Low specificity
ENSG00000022840	Low specificity	Low specificity
ENSG00000022976	Low specificity	Low specificity
ENSG00000023041	Low specificity	Low specificity
ENSG00000023171	Enhanced	Low specificity
ENSG00000023191	Low specificity	Low specificity
ENSG00000023228	Low specificity	Low specificity
ENSG00000023287	Low specificity	Low specificity
ENSG00000023318	Low specificity	Low specificity
ENSG00000023330	Low specificity	Enhanced
ENSG00000023445	Enhanced	Low specificity
ENSG00000023516	Low specificity	Low specificity
ENSG00000023572	Low specificity	Low specificity
ENSG00000023608	Low specificity	Low specificity
ENSG00000023697	Low specificity	Low specificity
ENSG00000023734	Low specificity	Low specificity
ENSG00000023839	Enhanced	Enriched
ENSG00000023892	Enhanced	Low specificity
ENSG00000023902	Low specificity	Enhanced
ENSG00000023909	Enriched	Enhanced
ENSG00000024048	Low specificity	Low specificity
ENSG00000024422	Low specificity	Low specificity
ENSG00000024526	Low specificity	Low specificity
ENSG00000024862	Low specificity	Low specificity
ENSG00000025039	Enhanced	Enhanced
ENSG00000025156	Low specificity	Low specificity
ENSG00000025293	Low specificity	Low specificity
ENSG00000025423	Low specificity	Enriched
ENSG00000025434	Low specificity	Enhanced
ENSG00000025708	Enhanced	Enhanced
ENSG00000025770	Low specificity	Low specificity
ENSG00000025772	Low specificity	Low specificity
ENSG00000025796	Low specificity	Low specificity
ENSG00000025800	Low specificity	Low specificity
ENSG00000026025	Low specificity	Enhanced
ENSG00000026103	Low specificity	Low specificity
ENSG00000026297	Enhanced	Low specificity
ENSG00000026508	Low specificity	Low specificity
ENSG00000026559	Low specificity	Enhanced
ENSG00000026652	Low specificity	Low specificity
ENSG00000026751	Enriched	Low specificity
ENSG00000026950	Low specificity	Low specificity
ENSG00000027001	Low specificity	Low specificity
ENSG00000027075	Low specificity	Low specificity
ENSG00000027644	Enriched	Enhanced
ENSG00000027697	Low specificity	Low specificity
ENSG00000027847	Low specificity	Low specificity
ENSG00000027869	Group enriched	Low specificity
ENSG00000028116	Low specificity	Low specificity
ENSG00000028137	Enhanced	Low specificity
ENSG00000028203	Low specificity	Low specificity
ENSG00000028277	Group enriched	Enhanced
ENSG00000028310	Low specificity	Low specificity
ENSG00000028528	Low specificity	Low specificity
ENSG00000028839	Low specificity	Low specificity
ENSG00000029153	Low specificity	Enhanced
ENSG00000029363	Low specificity	Low specificity
ENSG00000029364	Low specificity	Low specificity
ENSG00000029534	Enhanced	Enhanced
ENSG00000029559	Not detected	Enhanced
ENSG00000029639	Low specificity	Low specificity
ENSG00000029725	Low specificity	Low specificity
ENSG00000029993	Low specificity	Enhanced
ENSG00000030066	Low specificity	Low specificity
ENSG00000030110	Low specificity	Low specificity
ENSG00000030304	Enriched	Not detected
ENSG00000030419	Enhanced	Low specificity
ENSG00000030582	Low specificity	Low specificity
ENSG00000031003	Low specificity	Low specificity
ENSG00000031081	Low specificity	Enhanced
ENSG00000031691	Low specificity	Low specificity
ENSG00000031698	Low specificity	Low specificity
ENSG00000031823	Low specificity	Low specificity
ENSG00000032219	Low specificity	Low specificity
ENSG00000032389	Low specificity	Low specificity
ENSG00000032444	Low specificity	Low specificity
ENSG00000032742	Low specificity	Low specificity
ENSG00000033011	Low specificity	Low specificity
ENSG00000033030	Low specificity	Low specificity
ENSG00000033050	Low specificity	Low specificity
ENSG00000033100	Low specificity	Low specificity
ENSG00000033122	Enhanced	Enhanced
ENSG00000033170	Low specificity	Low specificity
ENSG00000033178	Low specificity	Low specificity
ENSG00000033327	Low specificity	Low specificity
ENSG00000033627	Low specificity	Low specificity
ENSG00000033800	Low specificity	Low specificity
ENSG00000033867	Low specificity	Low specificity
ENSG00000034053	Enhanced	Enhanced
ENSG00000034152	Low specificity	Low specificity
ENSG00000034239	Low specificity	Enhanced
ENSG00000034510	Low specificity	Low specificity
ENSG00000034533	Low specificity	Low specificity
ENSG00000034677	Low specificity	Low specificity
ENSG00000034693	Low specificity	Low specificity
ENSG00000034713	Low specificity	Low specificity
ENSG00000034971	Enriched	Group enriched
ENSG00000035115	Low specificity	Low specificity
ENSG00000035141	Low specificity	Low specificity
ENSG00000035403	Low specificity	Low specificity
ENSG00000035499	Low specificity	Low specificity
ENSG00000035664	Low specificity	Enriched
ENSG00000035681	Low specificity	Low specificity
ENSG00000035687	Low specificity	Low specificity
ENSG00000035720	Group enriched	Group enriched
ENSG00000035862	Low specificity	Enhanced
ENSG00000035928	Low specificity	Low specificity
ENSG00000036054	Low specificity	Low specificity
ENSG00000036257	Low specificity	Low specificity
ENSG00000036448	Group enriched	Low specificity
ENSG00000036473	Not detected	Enriched
ENSG00000036530	Not detected	Enhanced
ENSG00000036549	Low specificity	Low specificity
ENSG00000036565	Enriched	Enhanced
ENSG00000036672	Enhanced	Enhanced
ENSG00000036828	Enriched	Group enriched
ENSG00000037042	Low specificity	Low specificity
ENSG00000037241	Low specificity	Low specificity
ENSG00000037280	Enhanced	Low specificity
ENSG00000037474	Low specificity	Low specificity
ENSG00000037637	Low specificity	Low specificity
ENSG00000037749	Low specificity	Low specificity
ENSG00000037757	Low specificity	Low specificity
ENSG00000037897	Low specificity	Low specificity
ENSG00000037965	Enhanced	Low specificity
ENSG00000038002	Low specificity	Low specificity
ENSG00000038210	Low specificity	Low specificity
ENSG00000038219	Low specificity	Low specificity
ENSG00000038274	Low specificity	Low specificity
ENSG00000038295	Low specificity	Enhanced
ENSG00000038358	Low specificity	Low specificity
ENSG00000038382	Low specificity	Low specificity
ENSG00000038427	Enhanced	Low specificity
ENSG00000038532	Low specificity	Low specificity
ENSG00000038945	Low specificity	Low specificity
ENSG00000039068	Low specificity	Low specificity
ENSG00000039123	Low specificity	Low specificity
ENSG00000039139	Low specificity	Enhanced
ENSG00000039319	Low specificity	Low specificity
ENSG00000039523	Low specificity	Low specificity
ENSG00000039537	Not detected	Enriched
ENSG00000039560	Low specificity	Low specificity
ENSG00000039600	Enhanced	Enhanced
ENSG00000039650	Low specificity	Low specificity
ENSG00000039987	Low specificity	Enhanced
ENSG00000040199	Low specificity	Low specificity
ENSG00000040275	Low specificity	Low specificity
ENSG00000040341	Low specificity	Low specificity
ENSG00000040487	Low specificity	Low specificity
ENSG00000040531	Low specificity	Low specificity
ENSG00000040608	Low specificity	Low specificity
ENSG00000040633	Low specificity	Low specificity
ENSG00000040731	Enhanced	Group enriched
ENSG00000040933	Enhanced	Low specificity
ENSG00000041353	Low specificity	Low specificity
ENSG00000041357	Low specificity	Low specificity
ENSG00000041515	Enhanced	Enhanced
ENSG00000041802	Low specificity	Low specificity
ENSG00000041880	Low specificity	Low specificity
ENSG00000041982	Enhanced	Enhanced
ENSG00000041988	Low specificity	Low specificity
ENSG00000042062	Low specificity	Enhanced
ENSG00000042088	Low specificity	Low specificity
ENSG00000042286	Low specificity	Low specificity
ENSG00000042317	Low specificity	Low specificity
ENSG00000042429	Low specificity	Enhanced
ENSG00000042445	Low specificity	Low specificity
ENSG00000042493	Low specificity	Low specificity
ENSG00000042753	Low specificity	Low specificity
ENSG00000042781	Not detected	Enriched
ENSG00000042813	Not detected	Not detected
ENSG00000042832	Enriched	Enriched
ENSG00000042980	Enhanced	Enhanced
ENSG00000043039	Low specificity	Low specificity
ENSG00000043093	Low specificity	Low specificity
ENSG00000043143	Low specificity	Low specificity
ENSG00000043355	Low specificity	Low specificity
ENSG00000043462	Enriched	Enriched
ENSG00000043514	Low specificity	Low specificity
ENSG00000043591	Enriched	Group enriched
ENSG00000044012	Enriched	Enhanced
ENSG00000044090	Low specificity	Low specificity
ENSG00000044115	Low specificity	Low specificity
ENSG00000044446	Low specificity	Low specificity
ENSG00000044459	Low specificity	Low specificity
ENSG00000044524	Enhanced	Enhanced
ENSG00000044574	Low specificity	Low specificity
ENSG00000046604	Low specificity	Low specificity
ENSG00000046647	Low specificity	Low specificity
ENSG00000046651	Low specificity	Low specificity
ENSG00000046653	Group enriched	Group enriched
ENSG00000046774	Enhanced	Enhanced
ENSG00000046889	Group enriched	Enhanced
ENSG00000047056	Low specificity	Low specificity
ENSG00000047188	Low specificity	Low specificity
ENSG00000047230	Low specificity	Low specificity
ENSG00000047249	Low specificity	Low specificity
ENSG00000047315	Low specificity	Low specificity
ENSG00000047346	Low specificity	Low specificity
ENSG00000047365	Low specificity	Low specificity
ENSG00000047410	Low specificity	Low specificity
ENSG00000047457	Enhanced	Enhanced
ENSG00000047578	Low specificity	Low specificity
ENSG00000047579	Low specificity	Low specificity
ENSG00000047597	Enhanced	Enhanced
ENSG00000047617	Low specificity	Enhanced
ENSG00000047621	Low specificity	Low specificity
ENSG00000047634	Low specificity	Low specificity
ENSG00000047644	Low specificity	Low specificity
ENSG00000047648	Enriched	Enhanced
ENSG00000047662	Not detected	Enhanced
ENSG00000047849	Low specificity	Low specificity
ENSG00000047932	Low specificity	Low specificity
ENSG00000047936	Enhanced	Group enriched
ENSG00000048028	Enhanced	Low specificity
ENSG00000048052	Low specificity	Low specificity
ENSG00000048140	Low specificity	Low specificity
ENSG00000048162	Low specificity	Low specificity
ENSG00000048342	Low specificity	Low specificity
ENSG00000048392	Low specificity	Low specificity
ENSG00000048405	Low specificity	Low specificity
ENSG00000048462	Enriched	Low specificity
ENSG00000048471	Low specificity	Low specificity
ENSG00000048540	Enhanced	Enhanced
ENSG00000048544	Low specificity	Low specificity
ENSG00000048545	Group enriched	Not detected
ENSG00000048649	Low specificity	Low specificity
ENSG00000048707	Low specificity	Low specificity
ENSG00000048740	Enhanced	Enhanced
ENSG00000048828	Low specificity	Low specificity
ENSG00000048991	Low specificity	Low specificity
ENSG00000049089	Low specificity	Enhanced
ENSG00000049130	Low specificity	Low specificity
ENSG00000049167	Low specificity	Low specificity
ENSG00000049192	Low specificity	Low specificity
ENSG00000049239	Low specificity	Low specificity
ENSG00000049245	Low specificity	Low specificity
ENSG00000049246	Low specificity	Low specificity
ENSG00000049247	Enriched	Enhanced
ENSG00000049249	Low specificity	Low specificity
ENSG00000049283	Enhanced	Low specificity
ENSG00000049323	Low specificity	Enhanced
ENSG00000049449	Low specificity	Low specificity
ENSG00000049540	Enhanced	Enhanced
ENSG00000049541	Low specificity	Low specificity
ENSG00000049618	Low specificity	Enhanced
ENSG00000049656	Low specificity	Low specificity
ENSG00000049759	Low specificity	Enhanced
ENSG00000049768	Enhanced	Low specificity
ENSG00000049769	Low specificity	Low specificity
ENSG00000049860	Low specificity	Low specificity
ENSG00000049883	Low specificity	Low specificity
ENSG00000050030	Enhanced	Enhanced
ENSG00000050130	Low specificity	Low specificity
ENSG00000050165	Enhanced	Enhanced
ENSG00000050327	Low specificity	Low specificity
ENSG00000050344	Low specificity	Low specificity
ENSG00000050393	Low specificity	Low specificity
ENSG00000050405	Low specificity	Low specificity
ENSG00000050426	Low specificity	Low specificity
ENSG00000050438	Enriched	Enhanced
ENSG00000050555	Enhanced	Low specificity
ENSG00000050628	Enriched	Group enriched
ENSG00000050730	Low specificity	Low specificity
ENSG00000050748	Low specificity	Low specificity
ENSG00000050767	Enhanced	Enhanced
ENSG00000050820	Low specificity	Low specificity
ENSG00000051009	Low specificity	Low specificity
ENSG00000051108	Enhanced	Low specificity
ENSG00000051128	Low specificity	Low specificity
ENSG00000051180	Low specificity	Enhanced
ENSG00000051341	Low specificity	Low specificity
ENSG00000051382	Low specificity	Low specificity
ENSG00000051523	Low specificity	Low specificity
ENSG00000051596	Low specificity	Low specificity
ENSG00000051620	Low specificity	Low specificity
ENSG00000051825	Low specificity	Enriched
ENSG00000052126	Low specificity	Low specificity
ENSG00000052344	Low specificity	Low specificity
ENSG00000052723	Low specificity	Low specificity
ENSG00000052749	Low specificity	Low specificity
ENSG00000052795	Low specificity	Enhanced
ENSG00000052802	Low specificity	Enhanced
ENSG00000052841	Low specificity	Low specificity
ENSG00000052850	Enriched	Enhanced
ENSG00000053108	Enhanced	Enhanced
ENSG00000053254	Low specificity	Low specificity
ENSG00000053328	Enhanced	Enhanced
ENSG00000053371	Low specificity	Low specificity
ENSG00000053372	Low specificity	Low specificity
ENSG00000053438	Enriched	Enhanced
ENSG00000053501	Low specificity	Low specificity
ENSG00000053524	Low specificity	Enhanced
ENSG00000053702	Low specificity	Low specificity
ENSG00000053747	Enhanced	Enhanced
ENSG00000053770	Low specificity	Low specificity
ENSG00000053900	Low specificity	Low specificity
ENSG00000053918	Enhanced	Enhanced
ENSG00000054116	Low specificity	Low specificity
ENSG00000054118	Low specificity	Low specificity
ENSG00000054148	Low specificity	Low specificity
ENSG00000054179	Enhanced	Low specificity
ENSG00000054219	Enhanced	Low specificity
ENSG00000054267	Low specificity	Low specificity
ENSG00000054277	Low specificity	Low specificity
ENSG00000054282	Low specificity	Low specificity
ENSG00000054356	Enhanced	Enriched
ENSG00000054392	Low specificity	Low specificity
ENSG00000054523	Low specificity	Enhanced
ENSG00000054598	Low specificity	Low specificity
ENSG00000054611	Low specificity	Low specificity
ENSG00000054654	Low specificity	Low specificity
ENSG00000054690	Enhanced	Low specificity
ENSG00000054793	Low specificity	Low specificity
ENSG00000054796	Not detected	Not detected
ENSG00000054803	Not detected	Group enriched
ENSG00000054938	Enhanced	Enriched
ENSG00000054965	Low specificity	Enhanced
ENSG00000054967	Low specificity	Enhanced
ENSG00000054983	Low specificity	Low specificity
ENSG00000055044	Low specificity	Low specificity
ENSG00000055070	Low specificity	Low specificity
ENSG00000055118	Enhanced	Enhanced
ENSG00000055130	Low specificity	Low specificity
ENSG00000055147	Low specificity	Low specificity
ENSG00000055163	Enhanced	Enhanced
ENSG00000055208	Low specificity	Low specificity
ENSG00000055211	Low specificity	Low specificity
ENSG00000055332	Low specificity	Low specificity
ENSG00000055483	Low specificity	Low specificity
ENSG00000055609	Low specificity	Low specificity
ENSG00000055732	Enhanced	Enhanced
ENSG00000055813	Low specificity	Enhanced
ENSG00000055917	Low specificity	Low specificity
ENSG00000055950	Low specificity	Low specificity
ENSG00000055955	Low specificity	Enriched
ENSG00000055957	Not detected	Enriched
ENSG00000056050	Low specificity	Low specificity
ENSG00000056097	Low specificity	Low specificity
ENSG00000056277	Low specificity	Low specificity
ENSG00000056291	Enhanced	Enhanced
ENSG00000056487	Enriched	Enhanced
ENSG00000056558	Enhanced	Low specificity
ENSG00000056586	Low specificity	Low specificity
ENSG00000056736	Low specificity	Enhanced
ENSG00000056972	Low specificity	Low specificity
ENSG00000056998	Group enriched	Enriched
ENSG00000057019	Low specificity	Low specificity
ENSG00000057149	Enhanced	Enhanced
ENSG00000057252	Low specificity	Low specificity
ENSG00000057294	Enhanced	Low specificity
ENSG00000057468	Not detected	Not detected
ENSG00000057593	Group enriched	Enriched
ENSG00000057608	Low specificity	Low specificity
ENSG00000057657	Enriched	Enhanced
ENSG00000057663	Low specificity	Low specificity
ENSG00000057704	Low specificity	Low specificity
ENSG00000057757	Low specificity	Low specificity
ENSG00000057935	Low specificity	Low specificity
ENSG00000058056	Low specificity	Low specificity
ENSG00000058063	Low specificity	Low specificity
ENSG00000058085	Enhanced	Enhanced
ENSG00000058091	Low specificity	Low specificity
ENSG00000058262	Low specificity	Low specificity
ENSG00000058272	Low specificity	Low specificity
ENSG00000058335	Low specificity	Enhanced
ENSG00000058404	Enhanced	Enhanced
ENSG00000058453	Low specificity	Low specificity
ENSG00000058600	Low specificity	Low specificity
ENSG00000058668	Enriched	Low specificity
ENSG00000058673	Low specificity	Not detected
ENSG00000058729	Low specificity	Low specificity
ENSG00000058799	Low specificity	Low specificity
ENSG00000058804	Low specificity	Low specificity
ENSG00000058866	Low specificity	Enhanced
ENSG00000059122	Low specificity	Low specificity
ENSG00000059145	Low specificity	Low specificity
ENSG00000059377	Enhanced	Enhanced
ENSG00000059378	Low specificity	Low specificity
ENSG00000059573	Low specificity	Low specificity
ENSG00000059588	Low specificity	Enhanced
ENSG00000059691	Low specificity	Low specificity
ENSG00000059728	Low specificity	Low specificity
ENSG00000059758	Low specificity	Low specificity
ENSG00000059769	Low specificity	Low specificity
ENSG00000059804	Enriched	Enriched
ENSG00000059915	Enhanced	Enhanced
ENSG00000060069	Low specificity	Low specificity
ENSG00000060138	Low specificity	Low specificity
ENSG00000060140	Low specificity	Enhanced
ENSG00000060237	Low specificity	Low specificity
ENSG00000060339	Low specificity	Low specificity
ENSG00000060491	Low specificity	Low specificity
ENSG00000060558	Enhanced	Enhanced
ENSG00000060566	Enhanced	Enriched
ENSG00000060642	Low specificity	Low specificity
ENSG00000060656	Low specificity	Low specificity
ENSG00000060688	Low specificity	Low specificity
ENSG00000060709	Enriched	Enhanced
ENSG00000060718	Enhanced	Enhanced
ENSG00000060749	Low specificity	Low specificity
ENSG00000060762	Low specificity	Enhanced
ENSG00000060971	Low specificity	Enhanced
ENSG00000060982	Low specificity	Enhanced
ENSG00000061273	Low specificity	Low specificity
ENSG00000061337	Enhanced	Group enriched
ENSG00000061455	Not detected	Enhanced
ENSG00000061492	Enriched	Enriched
ENSG00000061656	Low specificity	Enhanced
ENSG00000061676	Low specificity	Low specificity
ENSG00000061794	Low specificity	Low specificity
ENSG00000061918	Low specificity	Low specificity
ENSG00000061936	Low specificity	Low specificity
ENSG00000061938	Low specificity	Enhanced
ENSG00000061987	Low specificity	Low specificity
ENSG00000062038	Enhanced	Enhanced
ENSG00000062096	Not detected	Enhanced
ENSG00000062194	Low specificity	Low specificity
ENSG00000062282	Low specificity	Enhanced
ENSG00000062370	Low specificity	Low specificity
ENSG00000062485	Low specificity	Low specificity
ENSG00000062524	Low specificity	Enhanced
ENSG00000062582	Low specificity	Low specificity
ENSG00000062598	Low specificity	Low specificity
ENSG00000062650	Low specificity	Low specificity
ENSG00000062716	Low specificity	Low specificity
ENSG00000062725	Low specificity	Low specificity
ENSG00000062822	Low specificity	Low specificity
ENSG00000063015	Enhanced	Group enriched
ENSG00000063046	Low specificity	Low specificity
ENSG00000063127	Enhanced	Low specificity
ENSG00000063169	Low specificity	Low specificity
ENSG00000063176	Low specificity	Low specificity
ENSG00000063177	Low specificity	Low specificity
ENSG00000063180	Enhanced	Enhanced
ENSG00000063241	Low specificity	Low specificity
ENSG00000063244	Low specificity	Low specificity
ENSG00000063245	Low specificity	Low specificity
ENSG00000063322	Low specificity	Low specificity
ENSG00000063438	Low specificity	Not detected
ENSG00000063515	Not detected	Enhanced
ENSG00000063587	Low specificity	Low specificity
ENSG00000063601	Low specificity	Low specificity
ENSG00000063660	Enhanced	Low specificity
ENSG00000063761	Low specificity	Low specificity
ENSG00000063854	Low specificity	Enhanced
ENSG00000063978	Low specificity	Low specificity
ENSG00000064012	Low specificity	Low specificity
ENSG00000064042	Low specificity	Enhanced
ENSG00000064102	Low specificity	Low specificity
ENSG00000064115	Low specificity	Low specificity
ENSG00000064195	Enhanced	Enhanced
ENSG00000064199	Low specificity	Low specificity
ENSG00000064201	Enriched	Enriched
ENSG00000064205	Group enriched	Enhanced
ENSG00000064218	Enhanced	Enhanced
ENSG00000064225	Group enriched	Enhanced
ENSG00000064270	Enhanced	Enhanced
ENSG00000064300	Group enriched	Low specificity
ENSG00000064309	Enhanced	Low specificity
ENSG00000064313	Low specificity	Low specificity
ENSG00000064393	Low specificity	Enhanced
ENSG00000064419	Low specificity	Low specificity
ENSG00000064489	Low specificity	Not detected
ENSG00000064490	Low specificity	Low specificity
ENSG00000064545	Low specificity	Low specificity
ENSG00000064547	Low specificity	Low specificity
ENSG00000064601	Low specificity	Low specificity
ENSG00000064607	Low specificity	Low specificity
ENSG00000064651	Enhanced	Enhanced
ENSG00000064652	Low specificity	Enhanced
ENSG00000064655	Enhanced	Enhanced
ENSG00000064666	Low specificity	Low specificity
ENSG00000064687	Low specificity	Low specificity
ENSG00000064692	Low specificity	Enhanced
ENSG00000064703	Low specificity	Low specificity
ENSG00000064726	Low specificity	Low specificity
ENSG00000064763	Low specificity	Low specificity
ENSG00000064787	Enhanced	Enhanced
ENSG00000064835	Not detected	Not detected
ENSG00000064886	Group enriched	Enhanced
ENSG00000064932	Low specificity	Low specificity
ENSG00000064933	Low specificity	Low specificity
ENSG00000064961	Low specificity	Low specificity
ENSG00000064989	Group enriched	Enhanced
ENSG00000064995	Low specificity	Low specificity
ENSG00000064999	Low specificity	Enhanced
ENSG00000065000	Low specificity	Low specificity
ENSG00000065029	Low specificity	Low specificity
ENSG00000065054	Low specificity	Enhanced
ENSG00000065057	Low specificity	Low specificity
ENSG00000065060	Low specificity	Low specificity
ENSG00000065135	Low specificity	Low specificity
ENSG00000065150	Low specificity	Low specificity
ENSG00000065154	Low specificity	Low specificity
ENSG00000065183	Low specificity	Low specificity
ENSG00000065243	Low specificity	Low specificity
ENSG00000065268	Low specificity	Low specificity
ENSG00000065308	Low specificity	Low specificity
ENSG00000065320	Enhanced	Enhanced
ENSG00000065325	Enriched	Enhanced
ENSG00000065328	Low specificity	Low specificity
ENSG00000065357	Low specificity	Low specificity
ENSG00000065361	Low specificity	Low specificity
ENSG00000065371	Enriched	Enriched
ENSG00000065413	Enhanced	Enhanced
ENSG00000065427	Low specificity	Low specificity
ENSG00000065457	Low specificity	Low specificity
ENSG00000065485	Low specificity	Low specificity
ENSG00000065491	Low specificity	Low specificity
ENSG00000065518	Low specificity	Low specificity
ENSG00000065526	Low specificity	Low specificity
ENSG00000065534	Enhanced	Enriched
ENSG00000065548	Low specificity	Low specificity
ENSG00000065559	Enriched	Low specificity
ENSG00000065600	Low specificity	Low specificity
ENSG00000065609	Enriched	Enriched
ENSG00000065613	Low specificity	Low specificity
ENSG00000065615	Low specificity	Low specificity
ENSG00000065618	Enhanced	Enhanced
ENSG00000065621	Low specificity	Low specificity
ENSG00000065665	Low specificity	Low specificity
ENSG00000065675	Enriched	Enhanced
ENSG00000065717	Enhanced	Low specificity
ENSG00000065802	Low specificity	Low specificity
ENSG00000065809	Low specificity	Low specificity
ENSG00000065833	Low specificity	Enhanced
ENSG00000065882	Low specificity	Enhanced
ENSG00000065883	Low specificity	Low specificity
ENSG00000065911	Low specificity	Low specificity
ENSG00000065923	Low specificity	Low specificity
ENSG00000065970	Low specificity	Low specificity
ENSG00000065978	Low specificity	Low specificity
ENSG00000065989	Low specificity	Low specificity
ENSG00000066027	Low specificity	Low specificity
ENSG00000066032	Group enriched	Enhanced
ENSG00000066044	Low specificity	Low specificity
ENSG00000066056	Group enriched	Low specificity
ENSG00000066084	Low specificity	Low specificity
ENSG00000066117	Low specificity	Low specificity
ENSG00000066135	Low specificity	Low specificity
ENSG00000066136	Low specificity	Low specificity
ENSG00000066185	Enhanced	Low specificity
ENSG00000066230	Low specificity	Enhanced
ENSG00000066248	Low specificity	Low specificity
ENSG00000066279	Low specificity	Low specificity
ENSG00000066294	Group enriched	Enriched
ENSG00000066322	Low specificity	Low specificity
ENSG00000066336	Group enriched	Enhanced
ENSG00000066379	Low specificity	Low specificity
ENSG00000066382	Enhanced	Enhanced
ENSG00000066405	Enhanced	Group enriched
ENSG00000066422	Low specificity	Low specificity
ENSG00000066427	Low specificity	Low specificity
ENSG00000066455	Low specificity	Low specificity
ENSG00000066468	Enhanced	Low specificity
ENSG00000066557	Low specificity	Low specificity
ENSG00000066583	Low specificity	Low specificity
ENSG00000066629	Low specificity	Low specificity
ENSG00000066651	Low specificity	Low specificity
ENSG00000066654	Low specificity	Low specificity
ENSG00000066697	Low specificity	Low specificity
ENSG00000066735	Enriched	Enhanced
ENSG00000066739	Low specificity	Low specificity
ENSG00000066777	Low specificity	Low specificity
ENSG00000066813	Low specificity	Group enriched
ENSG00000066827	Low specificity	Low specificity
ENSG00000066855	Low specificity	Low specificity
ENSG00000066923	Enhanced	Low specificity
ENSG00000066926	Low specificity	Low specificity
ENSG00000066933	Low specificity	Low specificity
ENSG00000067048	Low specificity	Low specificity
ENSG00000067057	Low specificity	Low specificity
ENSG00000067064	Low specificity	Enhanced
ENSG00000067066	Low specificity	Low specificity
ENSG00000067082	Low specificity	Low specificity
ENSG00000067113	Enhanced	Enhanced
ENSG00000067141	Low specificity	Low specificity
ENSG00000067167	Low specificity	Low specificity
ENSG00000067177	Low specificity	Low specificity
ENSG00000067182	Low specificity	Low specificity
ENSG00000067191	Low specificity	Low specificity
ENSG00000067208	Low specificity	Low specificity
ENSG00000067221	Low specificity	Low specificity
ENSG00000067225	Low specificity	Low specificity
ENSG00000067248	Low specificity	Low specificity
ENSG00000067334	Enriched	Low specificity
ENSG00000067365	Low specificity	Low specificity
ENSG00000067369	Low specificity	Low specificity
ENSG00000067445	Enhanced	Low specificity
ENSG00000067533	Low specificity	Low specificity
ENSG00000067560	Low specificity	Low specificity
ENSG00000067596	Low specificity	Low specificity
ENSG00000067606	Low specificity	Low specificity
ENSG00000067646	Low specificity	Low specificity
ENSG00000067704	Low specificity	Low specificity
ENSG00000067715	Enhanced	Enhanced
ENSG00000067798	Enhanced	Low specificity
ENSG00000067829	Low specificity	Low specificity
ENSG00000067836	Low specificity	Low specificity
ENSG00000067840	Enhanced	Enhanced
ENSG00000067842	Enhanced	Enriched
ENSG00000067900	Low specificity	Low specificity
ENSG00000067955	Low specificity	Low specificity
ENSG00000067992	Low specificity	Low specificity
ENSG00000068001	Low specificity	Low specificity
ENSG00000068024	Low specificity	Low specificity
ENSG00000068028	Low specificity	Low specificity
ENSG00000068078	Enhanced	Low specificity
ENSG00000068079	Low specificity	Low specificity
ENSG00000068097	Low specificity	Low specificity
ENSG00000068120	Low specificity	Low specificity
ENSG00000068137	Low specificity	Low specificity
ENSG00000068305	Low specificity	Low specificity
ENSG00000068308	Low specificity	Low specificity
ENSG00000068323	Low specificity	Low specificity
ENSG00000068354	Low specificity	Low specificity
ENSG00000068366	Low specificity	Enriched
ENSG00000068383	Low specificity	Low specificity
ENSG00000068394	Low specificity	Low specificity
ENSG00000068400	Low specificity	Low specificity
ENSG00000068438	Low specificity	Low specificity
ENSG00000068489	Low specificity	Low specificity
ENSG00000068615	Low specificity	Enhanced
ENSG00000068650	Low specificity	Low specificity
ENSG00000068654	Low specificity	Low specificity
ENSG00000068697	Low specificity	Low specificity
ENSG00000068724	Low specificity	Low specificity
ENSG00000068745	Low specificity	Low specificity
ENSG00000068781	Enriched	Enriched
ENSG00000068784	Low specificity	Low specificity
ENSG00000068796	Low specificity	Low specificity
ENSG00000068831	Group enriched	Enriched
ENSG00000068878	Low specificity	Low specificity
ENSG00000068885	Low specificity	Low specificity
ENSG00000068903	Low specificity	Low specificity
ENSG00000068912	Low specificity	Low specificity
ENSG00000068971	Low specificity	Low specificity
ENSG00000068976	Enriched	Enriched
ENSG00000068985	Enhanced	Enriched
ENSG00000069011	Enhanced	Enhanced
ENSG00000069018	Not detected	Enhanced
ENSG00000069020	Low specificity	Low specificity
ENSG00000069122	Enhanced	Enhanced
ENSG00000069188	Enhanced	Low specificity
ENSG00000069206	Enriched	Group enriched
ENSG00000069248	Low specificity	Low specificity
ENSG00000069275	Low specificity	Low specificity
ENSG00000069329	Low specificity	Low specificity
ENSG00000069345	Low specificity	Low specificity
ENSG00000069399	Low specificity	Low specificity
ENSG00000069424	Enhanced	Group enriched
ENSG00000069431	Low specificity	Enhanced
ENSG00000069482	Enhanced	Enhanced
ENSG00000069493	Group enriched	Enhanced
ENSG00000069509	Low specificity	Low specificity
ENSG00000069535	Enhanced	Enhanced
ENSG00000069667	Enhanced	Low specificity
ENSG00000069696	Not detected	Low specificity
ENSG00000069702	Enriched	Low specificity
ENSG00000069764	Enhanced	Enhanced
ENSG00000069812	Enhanced	Enhanced
ENSG00000069849	Low specificity	Low specificity
ENSG00000069869	Low specificity	Low specificity
ENSG00000069943	Low specificity	Low specificity
ENSG00000069956	Low specificity	Low specificity
ENSG00000069966	Low specificity	Low specificity
ENSG00000069974	Low specificity	Enhanced
ENSG00000069998	Low specificity	Low specificity
ENSG00000070010	Low specificity	Low specificity
ENSG00000070018	Enriched	Low specificity
ENSG00000070019	Group enriched	Enhanced
ENSG00000070031	Low specificity	Low specificity
ENSG00000070047	Low specificity	Low specificity
ENSG00000070061	Low specificity	Low specificity
ENSG00000070081	Low specificity	Enhanced
ENSG00000070087	Low specificity	Low specificity
ENSG00000070159	Low specificity	Enhanced
ENSG00000070182	Enhanced	Enhanced
ENSG00000070190	Enhanced	Low specificity
ENSG00000070193	Group enriched	Group enriched
ENSG00000070214	Low specificity	Low specificity
ENSG00000070269	Low specificity	Low specificity
ENSG00000070366	Low specificity	Low specificity
ENSG00000070367	Low specificity	Low specificity
ENSG00000070371	Low specificity	Enhanced
ENSG00000070388	Not detected	Low specificity
ENSG00000070404	Low specificity	Low specificity
ENSG00000070413	Low specificity	Low specificity
ENSG00000070423	Low specificity	Low specificity
ENSG00000070444	Low specificity	Low specificity
ENSG00000070476	Low specificity	Low specificity
ENSG00000070495	Low specificity	Low specificity
ENSG00000070501	Low specificity	Low specificity
ENSG00000070526	Low specificity	Enhanced
ENSG00000070540	Low specificity	Enhanced
ENSG00000070601	Low specificity	Enhanced
ENSG00000070610	Low specificity	Low specificity
ENSG00000070614	Low specificity	Low specificity
ENSG00000070669	Low specificity	Low specificity
ENSG00000070718	Low specificity	Low specificity
ENSG00000070729	Enriched	Enhanced
ENSG00000070731	Enhanced	Enhanced
ENSG00000070748	Group enriched	Not detected
ENSG00000070756	Low specificity	Low specificity
ENSG00000070759	Low specificity	Enhanced
ENSG00000070761	Low specificity	Low specificity
ENSG00000070770	Low specificity	Low specificity
ENSG00000070778	Low specificity	Low specificity
ENSG00000070785	Low specificity	Low specificity
ENSG00000070808	Enhanced	Enriched
ENSG00000070814	Low specificity	Low specificity
ENSG00000070831	Low specificity	Low specificity
ENSG00000070882	Low specificity	Low specificity
ENSG00000070886	Enhanced	Enhanced
ENSG00000070915	Enhanced	Enriched
ENSG00000070950	Low specificity	Low specificity
ENSG00000070961	Low specificity	Low specificity
ENSG00000070985	Enhanced	Enriched
ENSG00000071051	Low specificity	Low specificity
ENSG00000071054	Low specificity	Low specificity
ENSG00000071073	Low specificity	Low specificity
ENSG00000071082	Low specificity	Low specificity
ENSG00000071127	Low specificity	Low specificity
ENSG00000071189	Low specificity	Low specificity
ENSG00000071203	Not detected	Group enriched
ENSG00000071205	Low specificity	Low specificity
ENSG00000071242	Low specificity	Enhanced
ENSG00000071243	Low specificity	Low specificity
ENSG00000071246	Low specificity	Low specificity
ENSG00000071282	Low specificity	Low specificity
ENSG00000071462	Low specificity	Low specificity
ENSG00000071537	Low specificity	Low specificity
ENSG00000071539	Low specificity	Low specificity
ENSG00000071553	Low specificity	Low specificity
ENSG00000071564	Low specificity	Low specificity
ENSG00000071575	Enhanced	Enhanced
ENSG00000071626	Low specificity	Low specificity
ENSG00000071655	Low specificity	Low specificity
ENSG00000071677	Not detected	Enriched
ENSG00000071794	Low specificity	Low specificity
ENSG00000071859	Low specificity	Low specificity
ENSG00000071889	Low specificity	Low specificity
ENSG00000071894	Low specificity	Low specificity
ENSG00000071909	Enhanced	Low specificity
ENSG00000071967	Low specificity	Enhanced
ENSG00000071991	Group enriched	Enriched
ENSG00000071994	Low specificity	Low specificity
ENSG00000072041	Enhanced	Enhanced
ENSG00000072042	Low specificity	Group enriched
ENSG00000072062	Low specificity	Low specificity
ENSG00000072071	Low specificity	Low specificity
ENSG00000072080	Not detected	Enriched
ENSG00000072110	Low specificity	Low specificity
ENSG00000072121	Low specificity	Low specificity
ENSG00000072133	Enhanced	Low specificity
ENSG00000072134	Enhanced	Low specificity
ENSG00000072135	Low specificity	Low specificity
ENSG00000072163	Low specificity	Enhanced
ENSG00000072182	Group enriched	Group enriched
ENSG00000072195	Low specificity	Enhanced
ENSG00000072201	Low specificity	Low specificity
ENSG00000072210	Low specificity	Enhanced
ENSG00000072274	Low specificity	Enhanced
ENSG00000072310	Low specificity	Low specificity
ENSG00000072315	Not detected	Enriched
ENSG00000072364	Low specificity	Low specificity
ENSG00000072401	Low specificity	Low specificity
ENSG00000072415	Low specificity	Low specificity
ENSG00000072422	Low specificity	Enhanced
ENSG00000072501	Low specificity	Low specificity
ENSG00000072506	Low specificity	Low specificity
ENSG00000072518	Low specificity	Low specificity
ENSG00000072571	Low specificity	Low specificity
ENSG00000072609	Low specificity	Low specificity
ENSG00000072657	Enhanced	Enhanced
ENSG00000072682	Low specificity	Low specificity
ENSG00000072694	Enhanced	Low specificity
ENSG00000072736	Low specificity	Enhanced
ENSG00000072756	Low specificity	Low specificity
ENSG00000072778	Low specificity	Low specificity
ENSG00000072786	Low specificity	Enhanced
ENSG00000072803	Low specificity	Low specificity
ENSG00000072818	Group enriched	Enriched
ENSG00000072832	Enhanced	Enhanced
ENSG00000072840	Low specificity	Enhanced
ENSG00000072849	Low specificity	Low specificity
ENSG00000072858	Enhanced	Enhanced
ENSG00000072864	Low specificity	Low specificity
ENSG00000072952	Enhanced	Enhanced
ENSG00000072954	Low specificity	Enriched
ENSG00000072958	Low specificity	Low specificity
ENSG00000073008	Low specificity	Low specificity
ENSG00000073050	Low specificity	Low specificity
ENSG00000073060	Low specificity	Enhanced
ENSG00000073067	Group enriched	Enhanced
ENSG00000073111	Low specificity	Low specificity
ENSG00000073146	Low specificity	Low specificity
ENSG00000073150	Low specificity	Enhanced
ENSG00000073169	Low specificity	Low specificity
ENSG00000073282	Enhanced	Group enriched
ENSG00000073331	Low specificity	Low specificity
ENSG00000073350	Low specificity	Low specificity
ENSG00000073417	Low specificity	Low specificity
ENSG00000073464	Low specificity	Low specificity
ENSG00000073536	Low specificity	Low specificity
ENSG00000073578	Low specificity	Low specificity
ENSG00000073584	Low specificity	Low specificity
ENSG00000073598	Not detected	Not detected
ENSG00000073605	Enhanced	Low specificity
ENSG00000073614	Low specificity	Low specificity
ENSG00000073670	Enhanced	Enhanced
ENSG00000073711	Low specificity	Enhanced
ENSG00000073712	Low specificity	Enhanced
ENSG00000073734	Enhanced	Enriched
ENSG00000073737	Enhanced	Enhanced
ENSG00000073754	Not detected	Enriched
ENSG00000073756	Enhanced	Enhanced
ENSG00000073792	Low specificity	Low specificity
ENSG00000073803	Low specificity	Low specificity
ENSG00000073849	Enhanced	Enhanced
ENSG00000073861	Group enriched	Low specificity
ENSG00000073910	Low specificity	Low specificity
ENSG00000073921	Low specificity	Low specificity
ENSG00000073969	Low specificity	Low specificity
ENSG00000074047	Low specificity	Low specificity
ENSG00000074054	Low specificity	Low specificity
ENSG00000074071	Low specificity	Low specificity
ENSG00000074181	Enhanced	Low specificity
ENSG00000074201	Low specificity	Low specificity
ENSG00000074211	Low specificity	Enhanced
ENSG00000074219	Low specificity	Low specificity
ENSG00000074266	Low specificity	Low specificity
ENSG00000074276	Group enriched	Group enriched
ENSG00000074317	Low specificity	Group enriched
ENSG00000074319	Low specificity	Low specificity
ENSG00000074356	Low specificity	Low specificity
ENSG00000074370	Enhanced	Enhanced
ENSG00000074410	Enhanced	Group enriched
ENSG00000074416	Low specificity	Low specificity
ENSG00000074527	Low specificity	Low specificity
ENSG00000074582	Low specificity	Low specificity
ENSG00000074590	Low specificity	Low specificity
ENSG00000074603	Low specificity	Low specificity
ENSG00000074621	Low specificity	Low specificity
ENSG00000074657	Low specificity	Low specificity
ENSG00000074660	Not detected	Low specificity
ENSG00000074695	Low specificity	Low specificity
ENSG00000074696	Low specificity	Low specificity
ENSG00000074706	Group enriched	Enhanced
ENSG00000074755	Low specificity	Low specificity
ENSG00000074771	Enriched	Not detected
ENSG00000074800	Low specificity	Low specificity
ENSG00000074803	Not detected	Group enriched
ENSG00000074842	Low specificity	Low specificity
ENSG00000074855	Low specificity	Low specificity
ENSG00000074935	Low specificity	Low specificity
ENSG00000074964	Low specificity	Low specificity
ENSG00000074966	Enhanced	Group enriched
ENSG00000075035	Low specificity	Enhanced
ENSG00000075043	Enriched	Group enriched
ENSG00000075073	Low specificity	Enriched
ENSG00000075089	Low specificity	Low specificity
ENSG00000075131	Low specificity	Low specificity
ENSG00000075142	Low specificity	Low specificity
ENSG00000075151	Low specificity	Low specificity
ENSG00000075188	Low specificity	Low specificity
ENSG00000075213	Low specificity	Low specificity
ENSG00000075218	Low specificity	Low specificity
ENSG00000075223	Low specificity	Low specificity
ENSG00000075234	Low specificity	Enhanced
ENSG00000075239	Low specificity	Group enriched
ENSG00000075240	Low specificity	Low specificity
ENSG00000075275	Low specificity	Low specificity
ENSG00000075290	Enhanced	Enhanced
ENSG00000075292	Low specificity	Low specificity
ENSG00000075303	Low specificity	Low specificity
ENSG00000075336	Low specificity	Low specificity
ENSG00000075340	Enhanced	Enhanced
ENSG00000075388	Group enriched	Enriched
ENSG00000075391	Low specificity	Low specificity
ENSG00000075399	Low specificity	Low specificity
ENSG00000075407	Low specificity	Low specificity
ENSG00000075413	Low specificity	Low specificity
ENSG00000075415	Low specificity	Low specificity
ENSG00000075420	Low specificity	Low specificity
ENSG00000075426	Low specificity	Low specificity
ENSG00000075429	Enhanced	Enhanced
ENSG00000075461	Enhanced	Enhanced
ENSG00000075539	Low specificity	Low specificity
ENSG00000075568	Low specificity	Low specificity
ENSG00000075618	Low specificity	Enhanced
ENSG00000075624	Low specificity	Low specificity
ENSG00000075643	Low specificity	Low specificity
ENSG00000075651	Low specificity	Low specificity
ENSG00000075673	Enriched	Enhanced
ENSG00000075702	Low specificity	Low specificity
ENSG00000075711	Low specificity	Low specificity
ENSG00000075785	Low specificity	Low specificity
ENSG00000075790	Low specificity	Low specificity
ENSG00000075826	Enhanced	Group enriched
ENSG00000075856	Low specificity	Low specificity
ENSG00000075884	Group enriched	Enriched
ENSG00000075886	Low specificity	Enhanced
ENSG00000075891	Group enriched	Group enriched
ENSG00000075914	Low specificity	Low specificity
ENSG00000075945	Low specificity	Low specificity
ENSG00000075975	Low specificity	Low specificity
ENSG00000076003	Low specificity	Low specificity
ENSG00000076043	Low specificity	Low specificity
ENSG00000076053	Low specificity	Low specificity
ENSG00000076067	Low specificity	Low specificity
ENSG00000076108	Low specificity	Low specificity
ENSG00000076201	Low specificity	Low specificity
ENSG00000076242	Low specificity	Low specificity
ENSG00000076248	Low specificity	Low specificity
ENSG00000076258	Low specificity	Enhanced
ENSG00000076321	Low specificity	Low specificity
ENSG00000076344	Enhanced	Enhanced
ENSG00000076351	Low specificity	Enhanced
ENSG00000076356	Low specificity	Low specificity
ENSG00000076382	Low specificity	Low specificity
ENSG00000076513	Low specificity	Low specificity
ENSG00000076554	Low specificity	Low specificity
ENSG00000076555	Low specificity	Enhanced
ENSG00000076604	Low specificity	Low specificity
ENSG00000076641	Enhanced	Enhanced
ENSG00000076650	Low specificity	Low specificity
ENSG00000076662	Group enriched	Enriched
ENSG00000076685	Low specificity	Low specificity
ENSG00000076706	Enhanced	Enhanced
ENSG00000076716	Enriched	Low specificity
ENSG00000076770	Low specificity	Enhanced
ENSG00000076826	Low specificity	Low specificity
ENSG00000076864	Low specificity	Enhanced
ENSG00000076924	Low specificity	Low specificity
ENSG00000076928	Low specificity	Low specificity
ENSG00000076944	Low specificity	Low specificity
ENSG00000076984	Low specificity	Low specificity
ENSG00000077009	Group enriched	Group enriched
ENSG00000077044	Low specificity	Low specificity
ENSG00000077063	Low specificity	Enhanced
ENSG00000077080	Enhanced	Group enriched
ENSG00000077092	Low specificity	Low specificity
ENSG00000077097	Low specificity	Low specificity
ENSG00000077147	Low specificity	Low specificity
ENSG00000077150	Low specificity	Low specificity
ENSG00000077152	Low specificity	Low specificity
ENSG00000077157	Low specificity	Enriched
ENSG00000077232	Low specificity	Low specificity
ENSG00000077235	Low specificity	Low specificity
ENSG00000077238	Enhanced	Low specificity
ENSG00000077254	Low specificity	Low specificity
ENSG00000077264	Low specificity	Enhanced
ENSG00000077274	Enhanced	Enhanced
ENSG00000077279	Enriched	Group enriched
ENSG00000077312	Low specificity	Low specificity
ENSG00000077327	Enhanced	Enhanced
ENSG00000077348	Low specificity	Low specificity
ENSG00000077380	Low specificity	Low specificity
ENSG00000077420	Group enriched	Enhanced
ENSG00000077454	Low specificity	Low specificity
ENSG00000077458	Low specificity	Low specificity
ENSG00000077463	Low specificity	Low specificity
ENSG00000077498	Enriched	Enriched
ENSG00000077514	Low specificity	Low specificity
ENSG00000077522	Enriched	Group enriched
ENSG00000077549	Low specificity	Low specificity
ENSG00000077585	Enhanced	Enhanced
ENSG00000077616	Enhanced	Enhanced
ENSG00000077684	Low specificity	Low specificity
ENSG00000077713	Low specificity	Low specificity
ENSG00000077721	Low specificity	Low specificity
ENSG00000077782	Enhanced	Low specificity
ENSG00000077800	Not detected	Not detected
ENSG00000077935	Enhanced	Enriched
ENSG00000077942	Low specificity	Enhanced
ENSG00000077943	Enhanced	Enriched
ENSG00000077984	Group enriched	Enriched
ENSG00000078018	Enhanced	Group enriched
ENSG00000078043	Low specificity	Low specificity
ENSG00000078053	Enhanced	Enhanced
ENSG00000078061	Low specificity	Low specificity
ENSG00000078070	Low specificity	Low specificity
ENSG00000078081	Low specificity	Enhanced
ENSG00000078098	Enhanced	Low specificity
ENSG00000078114	Enhanced	Low specificity
ENSG00000078124	Low specificity	Low specificity
ENSG00000078140	Low specificity	Low specificity
ENSG00000078142	Low specificity	Low specificity
ENSG00000078177	Low specificity	Enhanced
ENSG00000078237	Enhanced	Low specificity
ENSG00000078246	Low specificity	Low specificity
ENSG00000078269	Low specificity	Low specificity
ENSG00000078295	Enhanced	Group enriched
ENSG00000078304	Low specificity	Low specificity
ENSG00000078328	Enhanced	Enriched
ENSG00000078369	Low specificity	Low specificity
ENSG00000078399	Enhanced	Enhanced
ENSG00000078401	Enhanced	Low specificity
ENSG00000078403	Low specificity	Enhanced
ENSG00000078487	Low specificity	Low specificity
ENSG00000078549	Enriched	Group enriched
ENSG00000078579	Group enriched	Enhanced
ENSG00000078589	Group enriched	Low specificity
ENSG00000078596	Group enriched	Enhanced
ENSG00000078618	Low specificity	Low specificity
ENSG00000078668	Low specificity	Low specificity
ENSG00000078674	Low specificity	Low specificity
ENSG00000078687	Low specificity	Low specificity
ENSG00000078699	Low specificity	Low specificity
ENSG00000078725	Enhanced	Enriched
ENSG00000078747	Low specificity	Low specificity
ENSG00000078795	Low specificity	Enriched
ENSG00000078804	Low specificity	Low specificity
ENSG00000078808	Low specificity	Low specificity
ENSG00000078814	Enhanced	Enhanced
ENSG00000078898	Group enriched	Enhanced
ENSG00000078900	Low specificity	Low specificity
ENSG00000078902	Low specificity	Low specificity
ENSG00000078967	Low specificity	Low specificity
ENSG00000079101	Low specificity	Enhanced
ENSG00000079102	Enhanced	Enhanced
ENSG00000079112	Group enriched	Enhanced
ENSG00000079134	Low specificity	Low specificity
ENSG00000079150	Low specificity	Low specificity
ENSG00000079156	Low specificity	Low specificity
ENSG00000079215	Low specificity	Group enriched
ENSG00000079246	Low specificity	Low specificity
ENSG00000079257	Low specificity	Low specificity
ENSG00000079263	Group enriched	Low specificity
ENSG00000079277	Low specificity	Low specificity
ENSG00000079308	Low specificity	Low specificity
ENSG00000079313	Low specificity	Low specificity
ENSG00000079332	Low specificity	Low specificity
ENSG00000079335	Enhanced	Low specificity
ENSG00000079337	Enhanced	Enhanced
ENSG00000079385	Low specificity	Enhanced
ENSG00000079387	Low specificity	Low specificity
ENSG00000079393	Enhanced	Enhanced
ENSG00000079432	Low specificity	Low specificity
ENSG00000079435	Low specificity	Low specificity
ENSG00000079459	Low specificity	Low specificity
ENSG00000079462	Low specificity	Low specificity
ENSG00000079482	Low specificity	Enhanced
ENSG00000079557	Not detected	Enriched
ENSG00000079616	Low specificity	Low specificity
ENSG00000079689	Group enriched	Enhanced
ENSG00000079691	Low specificity	Low specificity
ENSG00000079739	Low specificity	Low specificity
ENSG00000079785	Enriched	Low specificity
ENSG00000079805	Low specificity	Low specificity
ENSG00000079819	Low specificity	Low specificity
ENSG00000079841	Enhanced	Enhanced
ENSG00000079931	Enhanced	Enhanced
ENSG00000079950	Low specificity	Low specificity
ENSG00000079974	Low specificity	Low specificity
ENSG00000079999	Low specificity	Low specificity
ENSG00000080007	Low specificity	Enriched
ENSG00000080031	Low specificity	Enhanced
ENSG00000080166	Enriched	Enriched
ENSG00000080189	Low specificity	Low specificity
ENSG00000080200	Low specificity	Low specificity
ENSG00000080224	Enhanced	Enhanced
ENSG00000080293	Low specificity	Group enriched
ENSG00000080298	Low specificity	Low specificity
ENSG00000080345	Low specificity	Low specificity
ENSG00000080371	Low specificity	Low specificity
ENSG00000080493	Enhanced	Enhanced
ENSG00000080503	Low specificity	Low specificity
ENSG00000080511	Not detected	Enriched
ENSG00000080546	Low specificity	Low specificity
ENSG00000080561	Low specificity	Low specificity
ENSG00000080572	Not detected	Enhanced
ENSG00000080573	Enhanced	Low specificity
ENSG00000080603	Low specificity	Low specificity
ENSG00000080608	Low specificity	Low specificity
ENSG00000080618	Enriched	Enriched
ENSG00000080644	Enriched	Enhanced
ENSG00000080709	Enhanced	Enhanced
ENSG00000080802	Low specificity	Low specificity
ENSG00000080815	Low specificity	Low specificity
ENSG00000080819	Low specificity	Low specificity
ENSG00000080822	Low specificity	Low specificity
ENSG00000080823	Low specificity	Enhanced
ENSG00000080824	Low specificity	Low specificity
ENSG00000080839	Low specificity	Low specificity
ENSG00000080845	Low specificity	Low specificity
ENSG00000080854	Enhanced	Enhanced
ENSG00000080910	Not detected	Enriched
ENSG00000080986	Low specificity	Low specificity
ENSG00000081014	Low specificity	Low specificity
ENSG00000081019	Low specificity	Low specificity
ENSG00000081026	Low specificity	Low specificity
ENSG00000081041	Low specificity	Low specificity
ENSG00000081051	Group enriched	Enriched
ENSG00000081052	Enhanced	Enhanced
ENSG00000081059	Enhanced	Low specificity
ENSG00000081087	Low specificity	Enhanced
ENSG00000081138	Group enriched	Enhanced
ENSG00000081148	Group enriched	Enriched
ENSG00000081154	Low specificity	Low specificity
ENSG00000081177	Low specificity	Low specificity
ENSG00000081181	Low specificity	Group enriched
ENSG00000081189	Group enriched	Low specificity
ENSG00000081237	Group enriched	Enriched
ENSG00000081248	Enhanced	Enhanced
ENSG00000081277	Enhanced	Group enriched
ENSG00000081307	Low specificity	Low specificity
ENSG00000081320	Enhanced	Enhanced
ENSG00000081377	Low specificity	Low specificity
ENSG00000081386	Low specificity	Low specificity
ENSG00000081479	Enhanced	Group enriched
ENSG00000081665	Low specificity	Low specificity
ENSG00000081692	Low specificity	Low specificity
ENSG00000081721	Low specificity	Low specificity
ENSG00000081760	Low specificity	Low specificity
ENSG00000081791	Low specificity	Low specificity
ENSG00000081800	Not detected	Group enriched
ENSG00000081803	Low specificity	Low specificity
ENSG00000081818	Enhanced	Low specificity
ENSG00000081842	Low specificity	Not detected
ENSG00000081853	Low specificity	Low specificity
ENSG00000081870	Low specificity	Low specificity
ENSG00000081913	Low specificity	Enhanced
ENSG00000081923	Low specificity	Low specificity
ENSG00000081985	Enhanced	Enhanced
ENSG00000082014	Low specificity	Low specificity
ENSG00000082068	Low specificity	Low specificity
ENSG00000082074	Enhanced	Enriched
ENSG00000082126	Enhanced	Not detected
ENSG00000082146	Low specificity	Low specificity
ENSG00000082153	Low specificity	Low specificity
ENSG00000082175	Enriched	Group enriched
ENSG00000082196	Enhanced	Enhanced
ENSG00000082212	Low specificity	Low specificity
ENSG00000082213	Low specificity	Low specificity
ENSG00000082258	Low specificity	Low specificity
ENSG00000082269	Low specificity	Low specificity
ENSG00000082293	Group enriched	Enhanced
ENSG00000082397	Low specificity	Low specificity
ENSG00000082438	Low specificity	Low specificity
ENSG00000082458	Low specificity	Low specificity
ENSG00000082482	Low specificity	Group enriched
ENSG00000082497	Low specificity	Enhanced
ENSG00000082512	Low specificity	Low specificity
ENSG00000082515	Low specificity	Low specificity
ENSG00000082516	Low specificity	Low specificity
ENSG00000082556	Group enriched	Enhanced
ENSG00000082641	Low specificity	Low specificity
ENSG00000082684	Enhanced	Enhanced
ENSG00000082701	Low specificity	Low specificity
ENSG00000082781	Low specificity	Low specificity
ENSG00000082805	Low specificity	Low specificity
ENSG00000082898	Low specificity	Low specificity
ENSG00000082996	Low specificity	Low specificity
ENSG00000083067	Group enriched	Enhanced
ENSG00000083093	Low specificity	Low specificity
ENSG00000083097	Low specificity	Low specificity
ENSG00000083099	Low specificity	Low specificity
ENSG00000083123	Low specificity	Low specificity
ENSG00000083168	Low specificity	Low specificity
ENSG00000083223	Low specificity	Low specificity
ENSG00000083290	Enhanced	Low specificity
ENSG00000083307	Low specificity	Low specificity
ENSG00000083312	Low specificity	Low specificity
ENSG00000083444	Low specificity	Low specificity
ENSG00000083454	Enhanced	Enriched
ENSG00000083457	Group enriched	Low specificity
ENSG00000083520	Low specificity	Low specificity
ENSG00000083535	Low specificity	Low specificity
ENSG00000083544	Low specificity	Low specificity
ENSG00000083635	Low specificity	Low specificity
ENSG00000083642	Low specificity	Low specificity
ENSG00000083720	Enhanced	Group enriched
ENSG00000083750	Low specificity	Low specificity
ENSG00000083782	Group enriched	Enhanced
ENSG00000083799	Low specificity	Low specificity
ENSG00000083807	Low specificity	Enriched
ENSG00000083812	Low specificity	Low specificity
ENSG00000083814	Low specificity	Low specificity
ENSG00000083817	Low specificity	Low specificity
ENSG00000083828	Low specificity	Low specificity
ENSG00000083838	Low specificity	Low specificity
ENSG00000083844	Low specificity	Low specificity
ENSG00000083845	Low specificity	Low specificity
ENSG00000083857	Low specificity	Low specificity
ENSG00000083896	Low specificity	Low specificity
ENSG00000083937	Low specificity	Low specificity
ENSG00000084070	Low specificity	Low specificity
ENSG00000084072	Low specificity	Low specificity
ENSG00000084073	Low specificity	Low specificity
ENSG00000084090	Low specificity	Low specificity
ENSG00000084092	Low specificity	Low specificity
ENSG00000084093	Low specificity	Low specificity
ENSG00000084110	Enhanced	Group enriched
ENSG00000084112	Low specificity	Low specificity
ENSG00000084207	Low specificity	Low specificity
ENSG00000084234	Low specificity	Low specificity
ENSG00000084444	Low specificity	Enhanced
ENSG00000084453	Enhanced	Enhanced
ENSG00000084463	Low specificity	Low specificity
ENSG00000084623	Low specificity	Low specificity
ENSG00000084628	Enhanced	Enhanced
ENSG00000084636	Enhanced	Enhanced
ENSG00000084652	Low specificity	Low specificity
ENSG00000084674	Enriched	Enriched
ENSG00000084676	Low specificity	Low specificity
ENSG00000084693	Low specificity	Low specificity
ENSG00000084710	Low specificity	Enhanced
ENSG00000084731	Low specificity	Enhanced
ENSG00000084733	Low specificity	Low specificity
ENSG00000084734	Enhanced	Enriched
ENSG00000084754	Low specificity	Low specificity
ENSG00000084764	Low specificity	Low specificity
ENSG00000084774	Low specificity	Low specificity
ENSG00000085063	Low specificity	Enhanced
ENSG00000085117	Low specificity	Low specificity
ENSG00000085185	Low specificity	Low specificity
ENSG00000085224	Low specificity	Low specificity
ENSG00000085231	Low specificity	Low specificity
ENSG00000085265	Enriched	Enhanced
ENSG00000085274	Low specificity	Low specificity
ENSG00000085276	Low specificity	Low specificity
ENSG00000085365	Low specificity	Low specificity
ENSG00000085377	Low specificity	Low specificity
ENSG00000085382	Low specificity	Low specificity
ENSG00000085415	Low specificity	Low specificity
ENSG00000085433	Low specificity	Low specificity
ENSG00000085449	Low specificity	Low specificity
ENSG00000085465	Low specificity	Group enriched
ENSG00000085491	Low specificity	Low specificity
ENSG00000085511	Low specificity	Low specificity
ENSG00000085514	Enhanced	Low specificity
ENSG00000085552	Low specificity	Low specificity
ENSG00000085563	Enhanced	Enhanced
ENSG00000085644	Low specificity	Low specificity
ENSG00000085662	Enhanced	Low specificity
ENSG00000085719	Low specificity	Low specificity
ENSG00000085721	Low specificity	Low specificity
ENSG00000085733	Low specificity	Low specificity
ENSG00000085741	Enhanced	Low specificity
ENSG00000085760	Low specificity	Low specificity
ENSG00000085788	Low specificity	Low specificity
ENSG00000085831	Enhanced	Low specificity
ENSG00000085832	Low specificity	Low specificity
ENSG00000085840	Low specificity	Enhanced
ENSG00000085871	Low specificity	Low specificity
ENSG00000085872	Low specificity	Low specificity
ENSG00000085978	Low specificity	Low specificity
ENSG00000085982	Low specificity	Low specificity
ENSG00000085998	Low specificity	Low specificity
ENSG00000085999	Low specificity	Low specificity
ENSG00000086015	Low specificity	Low specificity
ENSG00000086061	Low specificity	Low specificity
ENSG00000086062	Enhanced	Low specificity
ENSG00000086065	Low specificity	Low specificity
ENSG00000086102	Low specificity	Low specificity
ENSG00000086159	Not detected	Group enriched
ENSG00000086189	Low specificity	Low specificity
ENSG00000086200	Low specificity	Low specificity
ENSG00000086205	Group enriched	Enriched
ENSG00000086232	Low specificity	Low specificity
ENSG00000086288	Enhanced	Enriched
ENSG00000086289	Enhanced	Enhanced
ENSG00000086300	Enhanced	Low specificity
ENSG00000086475	Low specificity	Low specificity
ENSG00000086504	Low specificity	Low specificity
ENSG00000086506	Enhanced	Low specificity
ENSG00000086544	Low specificity	Low specificity
ENSG00000086548	Enhanced	Enhanced
ENSG00000086570	Enhanced	Group enriched
ENSG00000086589	Low specificity	Low specificity
ENSG00000086598	Low specificity	Low specificity
ENSG00000086619	Low specificity	Enhanced
ENSG00000086666	Low specificity	Low specificity
ENSG00000086696	Enhanced	Group enriched
ENSG00000086712	Low specificity	Low specificity
ENSG00000086717	Group enriched	Enhanced
ENSG00000086730	Group enriched	Enhanced
ENSG00000086758	Low specificity	Low specificity
ENSG00000086827	Low specificity	Low specificity
ENSG00000086848	Low specificity	Low specificity
ENSG00000086967	Group enriched	Enriched
ENSG00000086991	Enhanced	Group enriched
ENSG00000087008	Low specificity	Low specificity
ENSG00000087053	Low specificity	Low specificity
ENSG00000087074	Low specificity	Low specificity
ENSG00000087076	Enhanced	Low specificity
ENSG00000087077	Low specificity	Low specificity
ENSG00000087085	Low specificity	Low specificity
ENSG00000087086	Low specificity	Enhanced
ENSG00000087087	Low specificity	Low specificity
ENSG00000087088	Low specificity	Low specificity
ENSG00000087095	Low specificity	Low specificity
ENSG00000087111	Low specificity	Low specificity
ENSG00000087116	Low specificity	Low specificity
ENSG00000087128	Enhanced	Enhanced
ENSG00000087152	Low specificity	Low specificity
ENSG00000087157	Low specificity	Low specificity
ENSG00000087191	Low specificity	Low specificity
ENSG00000087206	Low specificity	Low specificity
ENSG00000087237	Enhanced	Low specificity
ENSG00000087245	Enhanced	Enhanced
ENSG00000087250	Group enriched	Group enriched
ENSG00000087253	Low specificity	Enhanced
ENSG00000087258	Enriched	Enhanced
ENSG00000087263	Low specificity	Low specificity
ENSG00000087266	Low specificity	Low specificity
ENSG00000087269	Low specificity	Low specificity
ENSG00000087274	Low specificity	Low specificity
ENSG00000087299	Low specificity	Low specificity
ENSG00000087301	Low specificity	Enhanced
ENSG00000087302	Low specificity	Low specificity
ENSG00000087303	Enhanced	Enhanced
ENSG00000087338	Low specificity	Low specificity
ENSG00000087365	Low specificity	Low specificity
ENSG00000087448	Low specificity	Low specificity
ENSG00000087460	Low specificity	Low specificity
ENSG00000087470	Low specificity	Low specificity
ENSG00000087494	Enhanced	Enhanced
ENSG00000087495	Enhanced	Enhanced
ENSG00000087502	Low specificity	Low specificity
ENSG00000087510	Enhanced	Enhanced
ENSG00000087586	Low specificity	Low specificity
ENSG00000087589	Group enriched	Enriched
ENSG00000087842	Low specificity	Enhanced
ENSG00000087884	Low specificity	Low specificity
ENSG00000087903	Low specificity	Low specificity
ENSG00000087995	Low specificity	Low specificity
ENSG00000088002	Enhanced	Enhanced
ENSG00000088035	Low specificity	Low specificity
ENSG00000088038	Low specificity	Low specificity
ENSG00000088053	Enhanced	Enhanced
ENSG00000088179	Low specificity	Low specificity
ENSG00000088205	Low specificity	Low specificity
ENSG00000088247	Low specificity	Low specificity
ENSG00000088256	Low specificity	Enhanced
ENSG00000088280	Low specificity	Low specificity
ENSG00000088298	Low specificity	Low specificity
ENSG00000088305	Enriched	Enriched
ENSG00000088320	Enriched	Low specificity
ENSG00000088325	Low specificity	Low specificity
ENSG00000088356	Low specificity	Low specificity
ENSG00000088367	Low specificity	Low specificity
ENSG00000088386	Enhanced	Enhanced
ENSG00000088387	Low specificity	Enhanced
ENSG00000088448	Low specificity	Low specificity
ENSG00000088451	Low specificity	Low specificity
ENSG00000088538	Low specificity	Enhanced
ENSG00000088543	Low specificity	Enhanced
ENSG00000088682	Low specificity	Low specificity
ENSG00000088726	Enhanced	Group enriched
ENSG00000088727	Low specificity	Low specificity
ENSG00000088756	Group enriched	Low specificity
ENSG00000088766	Low specificity	Low specificity
ENSG00000088782	Not detected	Not detected
ENSG00000088808	Low specificity	Low specificity
ENSG00000088812	Low specificity	Low specificity
ENSG00000088826	Low specificity	Low specificity
ENSG00000088827	Not detected	Low specificity
ENSG00000088832	Low specificity	Low specificity
ENSG00000088833	Low specificity	Low specificity
ENSG00000088836	Low specificity	Low specificity
ENSG00000088854	Low specificity	Low specificity
ENSG00000088876	Low specificity	Low specificity
ENSG00000088881	Enhanced	Low specificity
ENSG00000088882	Enhanced	Enhanced
ENSG00000088888	Low specificity	Low specificity
ENSG00000088899	Low specificity	Low specificity
ENSG00000088926	Enhanced	Enriched
ENSG00000088930	Low specificity	Low specificity
ENSG00000088970	Low specificity	Low specificity
ENSG00000088986	Low specificity	Low specificity
ENSG00000088992	Enhanced	Enhanced
ENSG00000089006	Low specificity	Low specificity
ENSG00000089009	Low specificity	Low specificity
ENSG00000089012	Enhanced	Low specificity
ENSG00000089022	Low specificity	Low specificity
ENSG00000089041	Group enriched	Group enriched
ENSG00000089048	Low specificity	Low specificity
ENSG00000089050	Low specificity	Low specificity
ENSG00000089053	Low specificity	Low specificity
ENSG00000089057	Low specificity	Low specificity
ENSG00000089060	Low specificity	Low specificity
ENSG00000089063	Low specificity	Low specificity
ENSG00000089091	Enriched	Low specificity
ENSG00000089094	Low specificity	Low specificity
ENSG00000089101	Group enriched	Enhanced
ENSG00000089116	Enhanced	Enhanced
ENSG00000089123	Low specificity	Low specificity
ENSG00000089127	Low specificity	Low specificity
ENSG00000089154	Low specificity	Low specificity
ENSG00000089157	Low specificity	Low specificity
ENSG00000089159	Low specificity	Low specificity
ENSG00000089163	Low specificity	Low specificity
ENSG00000089169	Enhanced	Group enriched
ENSG00000089177	Low specificity	Low specificity
ENSG00000089195	Low specificity	Low specificity
ENSG00000089199	Group enriched	Enriched
ENSG00000089220	Low specificity	Enhanced
ENSG00000089225	Enriched	Enhanced
ENSG00000089234	Low specificity	Low specificity
ENSG00000089248	Low specificity	Low specificity
ENSG00000089250	Enhanced	Low specificity
ENSG00000089280	Low specificity	Low specificity
ENSG00000089289	Low specificity	Low specificity
ENSG00000089327	Low specificity	Low specificity
ENSG00000089335	Low specificity	Low specificity
ENSG00000089351	Low specificity	Low specificity
ENSG00000089356	Enhanced	Enhanced
ENSG00000089472	Enhanced	Enhanced
ENSG00000089486	Low specificity	Enhanced
ENSG00000089505	Low specificity	Low specificity
ENSG00000089558	Enhanced	Low specificity
ENSG00000089597	Low specificity	Low specificity
ENSG00000089639	Low specificity	Low specificity
ENSG00000089682	Low specificity	Low specificity
ENSG00000089685	Low specificity	Low specificity
ENSG00000089692	Enriched	Low specificity
ENSG00000089693	Low specificity	Low specificity
ENSG00000089723	Low specificity	Low specificity
ENSG00000089737	Low specificity	Low specificity
ENSG00000089775	Low specificity	Low specificity
ENSG00000089818	Low specificity	Low specificity
ENSG00000089820	Enhanced	Enhanced
ENSG00000089847	Enhanced	Low specificity
ENSG00000089876	Low specificity	Low specificity
ENSG00000089902	Low specificity	Low specificity
ENSG00000089916	Low specificity	Enhanced
ENSG00000090006	Low specificity	Low specificity
ENSG00000090013	Low specificity	Low specificity
ENSG00000090020	Low specificity	Low specificity
ENSG00000090054	Low specificity	Low specificity
ENSG00000090060	Low specificity	Low specificity
ENSG00000090061	Low specificity	Low specificity
ENSG00000090097	Low specificity	Low specificity
ENSG00000090104	Enhanced	Low specificity
ENSG00000090238	Low specificity	Low specificity
ENSG00000090263	Low specificity	Low specificity
ENSG00000090266	Low specificity	Low specificity
ENSG00000090273	Low specificity	Low specificity
ENSG00000090316	Low specificity	Low specificity
ENSG00000090339	Low specificity	Low specificity
ENSG00000090372	Low specificity	Low specificity
ENSG00000090376	Enhanced	Enriched
ENSG00000090382	Enhanced	Enhanced
ENSG00000090402	Enhanced	Enhanced
ENSG00000090432	Low specificity	Low specificity
ENSG00000090447	Low specificity	Low specificity
ENSG00000090470	Low specificity	Low specificity
ENSG00000090487	Low specificity	Low specificity
ENSG00000090512	Not detected	Enriched
ENSG00000090520	Low specificity	Low specificity
ENSG00000090530	Enhanced	Enhanced
ENSG00000090534	Group enriched	Enriched
ENSG00000090539	Low specificity	Enhanced
ENSG00000090554	Low specificity	Enhanced
ENSG00000090565	Low specificity	Low specificity
ENSG00000090581	Low specificity	Low specificity
ENSG00000090612	Low specificity	Low specificity
ENSG00000090615	Low specificity	Low specificity
ENSG00000090621	Low specificity	Low specificity
ENSG00000090659	Enhanced	Low specificity
ENSG00000090661	Low specificity	Low specificity
ENSG00000090674	Low specificity	Low specificity
ENSG00000090686	Low specificity	Low specificity
ENSG00000090776	Low specificity	Low specificity
ENSG00000090857	Low specificity	Low specificity
ENSG00000090861	Low specificity	Low specificity
ENSG00000090863	Low specificity	Low specificity
ENSG00000090889	Low specificity	Low specificity
ENSG00000090905	Low specificity	Low specificity
ENSG00000090924	Low specificity	Low specificity
ENSG00000090932	Enhanced	Enhanced
ENSG00000090971	Low specificity	Low specificity
ENSG00000090975	Low specificity	Low specificity
ENSG00000090989	Low specificity	Low specificity
ENSG00000091009	Low specificity	Low specificity
ENSG00000091010	Enriched	Group enriched
ENSG00000091039	Low specificity	Low specificity
ENSG00000091073	Low specificity	Low specificity
ENSG00000091106	Low specificity	Low specificity
ENSG00000091127	Low specificity	Low specificity
ENSG00000091128	Enhanced	Enriched
ENSG00000091129	Low specificity	Group enriched
ENSG00000091136	Low specificity	Enhanced
ENSG00000091137	Enriched	Enriched
ENSG00000091138	Enriched	Group enriched
ENSG00000091140	Low specificity	Low specificity
ENSG00000091157	Low specificity	Low specificity
ENSG00000091164	Low specificity	Low specificity
ENSG00000091181	Enhanced	Group enriched
ENSG00000091262	Enhanced	Enriched
ENSG00000091317	Low specificity	Low specificity
ENSG00000091409	Low specificity	Enhanced
ENSG00000091428	Enhanced	Enhanced
ENSG00000091436	Low specificity	Enhanced
ENSG00000091482	Group enriched	Enhanced
ENSG00000091483	Low specificity	Enhanced
ENSG00000091490	Low specificity	Low specificity
ENSG00000091513	Enriched	Enriched
ENSG00000091527	Low specificity	Low specificity
ENSG00000091536	Not detected	Not detected
ENSG00000091542	Low specificity	Low specificity
ENSG00000091583	Enriched	Enriched
ENSG00000091592	Enhanced	Low specificity
ENSG00000091622	Low specificity	Low specificity
ENSG00000091640	Low specificity	Low specificity
ENSG00000091651	Low specificity	Low specificity
ENSG00000091656	Low specificity	Enhanced
ENSG00000091664	Enhanced	Group enriched
ENSG00000091704	Enhanced	Enriched
ENSG00000091732	Low specificity	Low specificity
ENSG00000091831	Group enriched	Group enriched
ENSG00000091844	Low specificity	Low specificity
ENSG00000091879	Enhanced	Enhanced
ENSG00000091947	Low specificity	Enhanced
ENSG00000091972	Enhanced	Low specificity
ENSG00000091986	Enhanced	Enhanced
ENSG00000092009	Enriched	Enhanced
ENSG00000092010	Low specificity	Low specificity
ENSG00000092020	Low specificity	Low specificity
ENSG00000092036	Low specificity	Low specificity
ENSG00000092051	Enriched	Enhanced
ENSG00000092054	Not detected	Group enriched
ENSG00000092067	Enriched	Enriched
ENSG00000092068	Low specificity	Low specificity
ENSG00000092094	Low specificity	Low specificity
ENSG00000092096	Enhanced	Enhanced
ENSG00000092098	Low specificity	Enhanced
ENSG00000092108	Low specificity	Low specificity
ENSG00000092140	Low specificity	Low specificity
ENSG00000092148	Low specificity	Low specificity
ENSG00000092199	Low specificity	Low specificity
ENSG00000092200	Low specificity	Enhanced
ENSG00000092201	Low specificity	Low specificity
ENSG00000092203	Low specificity	Low specificity
ENSG00000092208	Low specificity	Low specificity
ENSG00000092295	Enhanced	Group enriched
ENSG00000092330	Low specificity	Low specificity
ENSG00000092345	Not detected	Enriched
ENSG00000092377	Enhanced	Enriched
ENSG00000092421	Enriched	Enhanced
ENSG00000092439	Low specificity	Low specificity
ENSG00000092445	Low specificity	Low specificity
ENSG00000092470	Low specificity	Low specificity
ENSG00000092529	Enriched	Enhanced
ENSG00000092531	Low specificity	Low specificity
ENSG00000092607	Enhanced	Enhanced
ENSG00000092621	Low specificity	Low specificity
ENSG00000092758	Enhanced	Enhanced
ENSG00000092820	Low specificity	Low specificity
ENSG00000092841	Low specificity	Low specificity
ENSG00000092847	Low specificity	Low specificity
ENSG00000092850	Enhanced	Enhanced
ENSG00000092853	Low specificity	Low specificity
ENSG00000092871	Low specificity	Low specificity
ENSG00000092929	Low specificity	Enhanced
ENSG00000092931	Low specificity	Low specificity
ENSG00000092964	Low specificity	Enhanced
ENSG00000092969	Low specificity	Low specificity
ENSG00000092978	Low specificity	Low specificity
ENSG00000093000	Low specificity	Low specificity
ENSG00000093009	Low specificity	Low specificity
ENSG00000093010	Low specificity	Low specificity
ENSG00000093072	Group enriched	Low specificity
ENSG00000093134	Enriched	Enriched
ENSG00000093144	Low specificity	Low specificity
ENSG00000093167	Low specificity	Low specificity
ENSG00000093183	Low specificity	Low specificity
ENSG00000093217	Low specificity	Enhanced
ENSG00000094631	Low specificity	Low specificity
ENSG00000094661	Not detected	Not detected
ENSG00000094755	Enhanced	Enhanced
ENSG00000094796	Not detected	Group enriched
ENSG00000094804	Low specificity	Low specificity
ENSG00000094841	Low specificity	Low specificity
ENSG00000094880	Low specificity	Low specificity
ENSG00000094914	Low specificity	Low specificity
ENSG00000094916	Low specificity	Low specificity
ENSG00000094963	Not detected	Enhanced
ENSG00000094975	Low specificity	Low specificity
ENSG00000095002	Low specificity	Enhanced
[truncated: 18,057 more rows]

## Sheet: 2e
Cell line disease 1	Cell line disease 2	Correlation
Bile Duct Cancer	Bladder Cancer	0.956568
Bile Duct Cancer	Bone Cancer	0.892997
Bile Duct Cancer	Brain Cancer	0.924893
Bile Duct Cancer	Breast Cancer	0.943713
Bile Duct Cancer	Cervical Cancer	0.924203
Bile Duct Cancer	Colon/Colorectal Cancer	0.956147
Bile Duct Cancer	Endometrial/Uterine Cancer	0.945055
Bile Duct Cancer	Esophageal Cancer	0.953119
Bile Duct Cancer	Gallbladder Cancer	0.91613
Bile Duct Cancer	Gastric Cancer	0.960447
Bile Duct Cancer	Head and Neck Cancer	0.94269
Bile Duct Cancer	Kidney Cancer	0.936481
Bile Duct Cancer	Leukemia	0.834583
Bile Duct Cancer	Liver Cancer	0.941692
Bile Duct Cancer	Lung Cancer	0.950784
Bile Duct Cancer	Lymphoma	0.831265
Bile Duct Cancer	Myeloma	0.836814
Bile Duct Cancer	Neuroblastoma	0.850418
Bile Duct Cancer	Ovarian Cancer	0.953508
Bile Duct Cancer	Pancreatic Cancer	0.96545
Bile Duct Cancer	Prostate Cancer	0.921088
Bile Duct Cancer	Rhabdoid	0.875662
Bile Duct Cancer	Sarcoma	0.908181
Bile Duct Cancer	Skin Cancer	0.915383
Bile Duct Cancer	Testis Cancer	0.854589
Bile Duct Cancer	Thyroid Cancer	0.92794
Bladder Cancer	Bone Cancer	0.913188
Bladder Cancer	Brain Cancer	0.943993
Bladder Cancer	Breast Cancer	0.95667
Bladder Cancer	Cervical Cancer	0.94634
Bladder Cancer	Colon/Colorectal Cancer	0.946269
Bladder Cancer	Endometrial/Uterine Cancer	0.95827
Bladder Cancer	Esophageal Cancer	0.973474
Bladder Cancer	Gallbladder Cancer	0.930351
Bladder Cancer	Gastric Cancer	0.957061
Bladder Cancer	Head and Neck Cancer	0.971661
Bladder Cancer	Kidney Cancer	0.949716
Bladder Cancer	Leukemia	0.850285
Bladder Cancer	Liver Cancer	0.944678
Bladder Cancer	Lung Cancer	0.964675
Bladder Cancer	Lymphoma	0.848939
Bladder Cancer	Myeloma	0.853394
Bladder Cancer	Neuroblastoma	0.868997
Bladder Cancer	Ovarian Cancer	0.965817
Bladder Cancer	Pancreatic Cancer	0.970556
Bladder Cancer	Prostate Cancer	0.930459
Bladder Cancer	Rhabdoid	0.89542
Bladder Cancer	Sarcoma	0.93118
Bladder Cancer	Skin Cancer	0.930161
Bladder Cancer	Testis Cancer	0.874024
Bladder Cancer	Thyroid Cancer	0.94498
Bone Cancer	Brain Cancer	0.949359
Bone Cancer	Breast Cancer	0.908862
Bone Cancer	Cervical Cancer	0.896232
Bone Cancer	Colon/Colorectal Cancer	0.883652
Bone Cancer	Endometrial/Uterine Cancer	0.927779
Bone Cancer	Esophageal Cancer	0.903792
Bone Cancer	Gallbladder Cancer	0.857321
Bone Cancer	Gastric Cancer	0.901466
Bone Cancer	Head and Neck Cancer	0.891657
Bone Cancer	Kidney Cancer	0.9151
Bone Cancer	Leukemia	0.856818
Bone Cancer	Liver Cancer	0.917448
Bone Cancer	Lung Cancer	0.930219
Bone Cancer	Lymphoma	0.844765
Bone Cancer	Myeloma	0.84883
Bone Cancer	Neuroblastoma	0.920386
Bone Cancer	Ovarian Cancer	0.919784
Bone Cancer	Pancreatic Cancer	0.893075
Bone Cancer	Prostate Cancer	0.904269
Bone Cancer	Rhabdoid	0.911834
Bone Cancer	Sarcoma	0.943433
Bone Cancer	Skin Cancer	0.924555
Bone Cancer	Testis Cancer	0.882833
Bone Cancer	Thyroid Cancer	0.934077
Brain Cancer	Breast Cancer	0.92911
Brain Cancer	Cervical Cancer	0.915107
Brain Cancer	Colon/Colorectal Cancer	0.901222
Brain Cancer	Endometrial/Uterine Cancer	0.944679
Brain Cancer	Esophageal Cancer	0.924244
Brain Cancer	Gallbladder Cancer	0.877661
Brain Cancer	Gastric Cancer	0.920665
Brain Cancer	Head and Neck Cancer	0.923608
Brain Cancer	Kidney Cancer	0.947832
Brain Cancer	Leukemia	0.84903
Brain Cancer	Liver Cancer	0.942801
Brain Cancer	Lung Cancer	0.947675
Brain Cancer	Lymphoma	0.844174
Brain Cancer	Myeloma	0.851397
Brain Cancer	Neuroblastoma	0.90904
Brain Cancer	Ovarian Cancer	0.943046
Brain Cancer	Pancreatic Cancer	0.923611
Brain Cancer	Prostate Cancer	0.909739
Brain Cancer	Rhabdoid	0.918345
Brain Cancer	Sarcoma	0.963234
Brain Cancer	Skin Cancer	0.95773
Brain Cancer	Testis Cancer	0.887973
Brain Cancer	Thyroid Cancer	0.962932
Breast Cancer	Cervical Cancer	0.931579
Breast Cancer	Colon/Colorectal Cancer	0.941574
Breast Cancer	Endometrial/Uterine Cancer	0.951998
Breast Cancer	Esophageal Cancer	0.956824
Breast Cancer	Gallbladder Cancer	0.911899
Breast Cancer	Gastric Cancer	0.951493
Breast Cancer	Head and Neck Cancer	0.944843
Breast Cancer	Kidney Cancer	0.924761
Breast Cancer	Leukemia	0.843157
Breast Cancer	Liver Cancer	0.93198
Breast Cancer	Lung Cancer	0.959801
Breast Cancer	Lymphoma	0.838414
Breast Cancer	Myeloma	0.846717
Breast Cancer	Neuroblastoma	0.872859
Breast Cancer	Ovarian Cancer	0.953853
Breast Cancer	Pancreatic Cancer	0.950777
Breast Cancer	Prostate Cancer	0.941557
Breast Cancer	Rhabdoid	0.893045
Breast Cancer	Sarcoma	0.916768
Breast Cancer	Skin Cancer	0.919719
Breast Cancer	Testis Cancer	0.866392
Breast Cancer	Thyroid Cancer	0.931183
Cervical Cancer	Colon/Colorectal Cancer	0.920044
Cervical Cancer	Endometrial/Uterine Cancer	0.929482
Cervical Cancer	Esophageal Cancer	0.953008
Cervical Cancer	Gallbladder Cancer	0.914653
Cervical Cancer	Gastric Cancer	0.927136
Cervical Cancer	Head and Neck Cancer	0.949219
Cervical Cancer	Kidney Cancer	0.915142
Cervical Cancer	Leukemia	0.83023
Cervical Cancer	Liver Cancer	0.91084
Cervical Cancer	Lung Cancer	0.932463
Cervical Cancer	Lymphoma	0.82858
Cervical Cancer	Myeloma	0.83277
Cervical Cancer	Neuroblastoma	0.853662
Cervical Cancer	Ovarian Cancer	0.931933
Cervical Cancer	Pancreatic Cancer	0.936029
Cervical Cancer	Prostate Cancer	0.912665
Cervical Cancer	Rhabdoid	0.886502
Cervical Cancer	Sarcoma	0.904146
Cervical Cancer	Skin Cancer	0.901209
Cervical Cancer	Testis Cancer	0.862357
Cervical Cancer	Thyroid Cancer	0.911817
Colon/Colorectal Cancer	Endometrial/Uterine Cancer	0.938814
Colon/Colorectal Cancer	Esophageal Cancer	0.95399
Colon/Colorectal Cancer	Gallbladder Cancer	0.915196
Colon/Colorectal Cancer	Gastric Cancer	0.972474
Colon/Colorectal Cancer	Head and Neck Cancer	0.934316
Colon/Colorectal Cancer	Kidney Cancer	0.914548
Colon/Colorectal Cancer	Leukemia	0.846267
Colon/Colorectal Cancer	Liver Cancer	0.928677
Colon/Colorectal Cancer	Lung Cancer	0.948431
Colon/Colorectal Cancer	Lymphoma	0.841707
Colon/Colorectal Cancer	Myeloma	0.847413
Colon/Colorectal Cancer	Neuroblastoma	0.849967
Colon/Colorectal Cancer	Ovarian Cancer	0.944268
Colon/Colorectal Cancer	Pancreatic Cancer	0.963565
Colon/Colorectal Cancer	Prostate Cancer	0.928778
Colon/Colorectal Cancer	Rhabdoid	0.874726
Colon/Colorectal Cancer	Sarcoma	0.892091
Colon/Colorectal Cancer	Skin Cancer	0.899923
Colon/Colorectal Cancer	Testis Cancer	0.850517
Colon/Colorectal Cancer	Thyroid Cancer	0.908575
Endometrial/Uterine Cancer	Esophageal Cancer	0.951948
Endometrial/Uterine Cancer	Gallbladder Cancer	0.910294
Endometrial/Uterine Cancer	Gastric Cancer	0.949399
Endometrial/Uterine Cancer	Head and Neck Cancer	0.940297
Endometrial/Uterine Cancer	Kidney Cancer	0.952862
Endometrial/Uterine Cancer	Leukemia	0.853962
Endometrial/Uterine Cancer	Liver Cancer	0.946535
Endometrial/Uterine Cancer	Lung Cancer	0.961696
Endometrial/Uterine Cancer	Lymphoma	0.847828
Endometrial/Uterine Cancer	Myeloma	0.851614
Endometrial/Uterine Cancer	Neuroblastoma	0.895875
Endometrial/Uterine Cancer	Ovarian Cancer	0.975649
Endometrial/Uterine Cancer	Pancreatic Cancer	0.951628
Endometrial/Uterine Cancer	Prostate Cancer	0.934329
Endometrial/Uterine Cancer	Rhabdoid	0.917776
Endometrial/Uterine Cancer	Sarcoma	0.938009
Endometrial/Uterine Cancer	Skin Cancer	0.929037
Endometrial/Uterine Cancer	Testis Cancer	0.888912
Endometrial/Uterine Cancer	Thyroid Cancer	0.944383
Esophageal Cancer	Gallbladder Cancer	0.941943
Esophageal Cancer	Gastric Cancer	0.961186
Esophageal Cancer	Head and Neck Cancer	0.977797
Esophageal Cancer	Kidney Cancer	0.928568
Esophageal Cancer	Leukemia	0.844242
Esophageal Cancer	Liver Cancer	0.932948
Esophageal Cancer	Lung Cancer	0.96219
Esophageal Cancer	Lymphoma	0.842166
Esophageal Cancer	Myeloma	0.848593
Esophageal Cancer	Neuroblastoma	0.860235
Esophageal Cancer	Ovarian Cancer	0.958345
Esophageal Cancer	Pancreatic Cancer	0.970273
Esophageal Cancer	Prostate Cancer	0.932592
Esophageal Cancer	Rhabdoid	0.889084
Esophageal Cancer	Sarcoma	0.91327
Esophageal Cancer	Skin Cancer	0.917165
Esophageal Cancer	Testis Cancer	0.869289
Esophageal Cancer	Thyroid Cancer	0.926231
Gallbladder Cancer	Gastric Cancer	0.916115
Gallbladder Cancer	Head and Neck Cancer	0.929254
Gallbladder Cancer	Kidney Cancer	0.887807
Gallbladder Cancer	Leukemia	0.811444
Gallbladder Cancer	Liver Cancer	0.886578
Gallbladder Cancer	Lung Cancer	0.915899
Gallbladder Cancer	Lymphoma	0.814085
Gallbladder Cancer	Myeloma	0.821798
Gallbladder Cancer	Neuroblastoma	0.826788
Gallbladder Cancer	Ovarian Cancer	0.909106
Gallbladder Cancer	Pancreatic Cancer	0.931107
Gallbladder Cancer	Prostate Cancer	0.903168
Gallbladder Cancer	Rhabdoid	0.853556
Gallbladder Cancer	Sarcoma	0.869184
Gallbladder Cancer	Skin Cancer	0.879557
Gallbladder Cancer	Testis Cancer	0.8309
Gallbladder Cancer	Thyroid Cancer	0.883815
Gastric Cancer	Head and Neck Cancer	0.942296
Gastric Cancer	Kidney Cancer	0.924872
Gastric Cancer	Leukemia	0.843134
Gastric Cancer	Liver Cancer	0.95083
Gastric Cancer	Lung Cancer	0.964809
Gastric Cancer	Lymphoma	0.83698
Gastric Cancer	Myeloma	0.846363
Gastric Cancer	Neuroblastoma	0.866444
Gastric Cancer	Ovarian Cancer	0.957837
Gastric Cancer	Pancreatic Cancer	0.967171
Gastric Cancer	Prostate Cancer	0.934386
Gastric Cancer	Rhabdoid	0.88911
Gastric Cancer	Sarcoma	0.911577
Gastric Cancer	Skin Cancer	0.912846
Gastric Cancer	Testis Cancer	0.859681
Gastric Cancer	Thyroid Cancer	0.926041
Head and Neck Cancer	Kidney Cancer	0.927687
Head and Neck Cancer	Leukemia	0.832287
Head and Neck Cancer	Liver Cancer	0.918954
Head and Neck Cancer	Lung Cancer	0.947463
Head and Neck Cancer	Lymphoma	0.833665
Head and Neck Cancer	Myeloma	0.833718
Head and Neck Cancer	Neuroblastoma	0.841728
Head and Neck Cancer	Ovarian Cancer	0.947746
Head and Neck Cancer	Pancreatic Cancer	0.961831
Head and Neck Cancer	Prostate Cancer	0.910802
Head and Neck Cancer	Rhabdoid	0.876694
Head and Neck Cancer	Sarcoma	0.908582
Head and Neck Cancer	Skin Cancer	0.912151
Head and Neck Cancer	Testis Cancer	0.855032
Head and Neck Cancer	Thyroid Cancer	0.924559
Kidney Cancer	Leukemia	0.843912
Kidney Cancer	Liver Cancer	0.946073
Kidney Cancer	Lung Cancer	0.939734
Kidney Cancer	Lymphoma	0.843337
Kidney Cancer	Myeloma	0.844456
Kidney Cancer	Neuroblastoma	0.871637
Kidney Cancer	Ovarian Cancer	0.952719
Kidney Cancer	Pancreatic Cancer	0.93768
Kidney Cancer	Prostate Cancer	0.909477
Kidney Cancer	Rhabdoid	0.899728
Kidney Cancer	Sarcoma	0.93374
Kidney Cancer	Skin Cancer	0.925779
Kidney Cancer	Testis Cancer	0.873369
Kidney Cancer	Thyroid Cancer	0.945704
Leukemia	Liver Cancer	0.837964
Leukemia	Lung Cancer	0.850995
Leukemia	Lymphoma	0.929946
Leukemia	Myeloma	0.905313
Leukemia	Neuroblastoma	0.830735
Leukemia	Ovarian Cancer	0.849176
Leukemia	Pancreatic Cancer	0.848691
Leukemia	Prostate Cancer	0.84477
Leukemia	Rhabdoid	0.834394
Leukemia	Sarcoma	0.852171
Leukemia	Skin Cancer	0.854139
Leukemia	Testis Cancer	0.800091
Leukemia	Thyroid Cancer	0.847283
Liver Cancer	Lung Cancer	0.950459
Liver Cancer	Lymphoma	0.829534
Liver Cancer	Myeloma	0.840028
Liver Cancer	Neuroblastoma	0.877752
Liver Cancer	Ovarian Cancer	0.953411
Liver Cancer	Pancreatic Cancer	0.934971
Liver Cancer	Prostate Cancer	0.915387
Liver Cancer	Rhabdoid	0.899976
Liver Cancer	Sarcoma	0.933101
Liver Cancer	Skin Cancer	0.923721
Liver Cancer	Testis Cancer	0.878364
Liver Cancer	Thyroid Cancer	0.939048
Lung Cancer	Lymphoma	0.847531
Lung Cancer	Myeloma	0.856791
Lung Cancer	Neuroblastoma	0.902951
Lung Cancer	Ovarian Cancer	0.966571
Lung Cancer	Pancreatic Cancer	0.962999
Lung Cancer	Prostate Cancer	0.947612
Lung Cancer	Rhabdoid	0.906599
Lung Cancer	Sarcoma	0.936037
Lung Cancer	Skin Cancer	0.931
Lung Cancer	Testis Cancer	0.878048
Lung Cancer	Thyroid Cancer	0.955019
Lymphoma	Myeloma	0.93797
Lymphoma	Neuroblastoma	0.82058
Lymphoma	Ovarian Cancer	0.840795
Lymphoma	Pancreatic Cancer	0.845187
Lymphoma	Prostate Cancer	0.840305
Lymphoma	Rhabdoid	0.825494
Lymphoma	Sarcoma	0.846254
Lymphoma	Skin Cancer	0.848982
Lymphoma	Testis Cancer	0.78885
Lymphoma	Thyroid Cancer	0.843511
Myeloma	Neuroblastoma	0.826679
Myeloma	Ovarian Cancer	0.846355
Myeloma	Pancreatic Cancer	0.848345
Myeloma	Prostate Cancer	0.85394
Myeloma	Rhabdoid	0.82811
Myeloma	Sarcoma	0.849583
Myeloma	Skin Cancer	0.858531
Myeloma	Testis Cancer	0.794793
Myeloma	Thyroid Cancer	0.852035
Neuroblastoma	Ovarian Cancer	0.878437
Neuroblastoma	Pancreatic Cancer	0.85388
Neuroblastoma	Prostate Cancer	0.884789
Neuroblastoma	Rhabdoid	0.89127
Neuroblastoma	Sarcoma	0.909051
Neuroblastoma	Skin Cancer	0.888954
Neuroblastoma	Testis Cancer	0.869041
Neuroblastoma	Thyroid Cancer	0.90162
Ovarian Cancer	Pancreatic Cancer	0.96261
Ovarian Cancer	Prostate Cancer	0.93037
Ovarian Cancer	Rhabdoid	0.910312
Ovarian Cancer	Sarcoma	0.935385
Ovarian Cancer	Skin Cancer	0.926513
Ovarian Cancer	Testis Cancer	0.882376
Ovarian Cancer	Thyroid Cancer	0.946288
Pancreatic Cancer	Prostate Cancer	0.931439
Pancreatic Cancer	Rhabdoid	0.885393
Pancreatic Cancer	Sarcoma	0.910369
Pancreatic Cancer	Skin Cancer	0.914522
Pancreatic Cancer	Testis Cancer	0.854654
Pancreatic Cancer	Thyroid Cancer	0.934126
Prostate Cancer	Rhabdoid	0.888695
Prostate Cancer	Sarcoma	0.903227
Prostate Cancer	Skin Cancer	0.905951
Prostate Cancer	Testis Cancer	0.859854
Prostate Cancer	Thyroid Cancer	0.919611
Rhabdoid	Sarcoma	0.921111
Rhabdoid	Skin Cancer	0.899528
Rhabdoid	Testis Cancer	0.872653
Rhabdoid	Thyroid Cancer	0.904447
Sarcoma	Skin Cancer	0.939805
Sarcoma	Testis Cancer	0.883708
Sarcoma	Thyroid Cancer	0.95205
Skin Cancer	Testis Cancer	0.869407
Skin Cancer	Thyroid Cancer	0.937631
Testis Cancer	Thyroid Cancer	0.870749

## Sheet: 3a
Cell line cancer types	TCGA Cohorts/HPA Tissues/HPA Single-cell types	-Log10(adj. P-value)
Bladder Cancer	TCGA-BLCA	6.30814
Thyroid Cancer	TCGA-BRCA	1.46776
Breast Cancer	TCGA-BRCA	8.6581
Kidney Cancer	TCGA-CHOL	2.11502
Head and Neck Cancer	TCGA-HNSC	1.66236
Kidney Cancer	TCGA-KIRC	2.11502
Lung Cancer	TCGA-KIRC	2.68859
Leukemia	TCGA-LAML	91.7846
Neuroblastoma	TCGA-LGG	6.90201
Liver Cancer	TCGA-LIHC	75.9845
Thyroid Cancer	TCGA-PAAD	4.48435
Prostate Cancer	TCGA-PRAD	26.5961
Skin Cancer	TCGA-SKCM	41.0572
Head and Neck Cancer	TCGA-SKCM	3.76131
Testis Cancer	TCGA-TGCT	52.9449
Thyroid Cancer	TCGA-THCA	1.35276
Leukemia	Bone Marrow	59.235
Bone Cancer	Brain	7.90555
Neuroblastoma	Brain	11.7328
Breast Cancer	Breast	5.52411
Endometrial/Uterine Cancer	Epididymis	1.35276
Colon/Colorectal Cancer	Intestine	6.59615
Gastric Cancer	Intestine	3.41478
Liver Cancer	Liver	59.7293
Leukemia	Lymphoid Tissue	32.6945
Lymphoma	Lymphoid Tissue	14.4588
Testis Cancer	Placenta	6.82518
Prostate Cancer	Prostate	18.2961
Brain Cancer	Retina	2.94979
Sarcoma	Skeletal Muscle	4.626
Skin Cancer	Skin 1	1.53086
Colon/Colorectal Cancer	Skin 1	2.58102
Head and Neck Cancer	Skin 1	10.1993
Myeloma	Testis	2.49464
Cervical Cancer	Astrocytes	1.44544
Lymphoma	B-Cells	6.67482
Skin Cancer	Basal Respiratory Cells	2.05083
Brain Cancer	Bipolar Cells	2.45876
Sarcoma	Cardiomyocytes	1.35276
Pancreatic Cancer	Club Cells	1.35276
Leukemia	Erythroid Cells	34.5541
Breast Cancer	Exocrine Glandular Cells	2.94979
Leukemia	Granulocytes	10.7194
Liver Cancer	Hepatocytes	51.6167
Leukemia	Langerhans Cells	1.44653
Leukemia	Macrophages	5.12452
Skin Cancer	Melanocytes	9.08541
Skin Cancer	Oligodendrocytes	2.83985
Lymphoma	Plasma Cells	29.0071
Myeloma	Plasma Cells	73.2494
Prostate Cancer	Prostatic Glandular Cells	6.88444
Lung Cancer	Proximal Tubular Cells	1.72152
Sarcoma	Skeletal Myocytes	14.5804
Myeloma	Spermatogonia	2.81555
Cervical Cancer	Squamous Epithelial Cells	4.15436
Head and Neck Cancer	Squamous Epithelial Cells	3.848
Head and Neck Cancer	Suprabasal Keratinocytes	7.55043
Testis Cancer	Syncytiotrophoblasts	6.59615
Leukemia	T-Cells	16.481
Bladder Cancer	Urothelial Cells	1.35276

## Sheet: 3b
Cell line liver cancer	Liver tissue	TCGA liver cancer	Hepatocytes
ENSG00000021852	ENSG00000000971	ENSG00000000971	ENSG00000005421
ENSG00000080618	ENSG00000004864	ENSG00000005421	ENSG00000005471
ENSG00000084674	ENSG00000005421	ENSG00000005471	ENSG00000007933
ENSG00000091513	ENSG00000005471	ENSG00000006659	ENSG00000009724
ENSG00000091583	ENSG00000007933	ENSG00000007001	ENSG00000021826
ENSG00000104760	ENSG00000009724	ENSG00000007933	ENSG00000021852
ENSG00000105398	ENSG00000009950	ENSG00000009724	ENSG00000023839
ENSG00000105697	ENSG00000021461	ENSG00000009950	ENSG00000025423
ENSG00000106927	ENSG00000021826	ENSG00000021461	ENSG00000055957
ENSG00000109181	ENSG00000021852	ENSG00000021826	ENSG00000057593
ENSG00000110243	ENSG00000025423	ENSG00000021852	ENSG00000065057
ENSG00000110244	ENSG00000039537	ENSG00000023839	ENSG00000072080
ENSG00000110245	ENSG00000047457	ENSG00000025423	ENSG00000079557
ENSG00000115718	ENSG00000055955	ENSG00000036473	ENSG00000080618
ENSG00000117834	ENSG00000055957	ENSG00000039537	ENSG00000080910
ENSG00000122194	ENSG00000057593	ENSG00000042781	ENSG00000084110
ENSG00000122787	ENSG00000059769	ENSG00000055955	ENSG00000084734
ENSG00000123561	ENSG00000072080	ENSG00000055957	ENSG00000090512
ENSG00000123838	ENSG00000073734	ENSG00000057593	ENSG00000091583
ENSG00000126218	ENSG00000079557	ENSG00000060566	ENSG00000099769
ENSG00000130173	ENSG00000080618	ENSG00000068366	ENSG00000099937
ENSG00000130988	ENSG00000080910	ENSG00000068985	ENSG00000100652
ENSG00000131096	ENSG00000081041	ENSG00000072080	ENSG00000101323
ENSG00000131482	ENSG00000081051	ENSG00000073734	ENSG00000101981
ENSG00000132703	ENSG00000083807	ENSG00000073754	ENSG00000102967
ENSG00000132855	ENSG00000084734	ENSG00000079557	ENSG00000104760
ENSG00000135744	ENSG00000088926	ENSG00000080618	ENSG00000105398
ENSG00000137204	ENSG00000090512	ENSG00000080910	ENSG00000105697
ENSG00000138207	ENSG00000090534	ENSG00000081051	ENSG00000105852
ENSG00000138308	ENSG00000091262	ENSG00000083807	ENSG00000106804
ENSG00000139219	ENSG00000091583	ENSG00000084674	ENSG00000106927
ENSG00000141505	ENSG00000095596	ENSG00000084734	ENSG00000109072
ENSG00000144035	ENSG00000099377	ENSG00000088926	ENSG00000109181
ENSG00000145192	ENSG00000099769	ENSG00000090512	ENSG00000110169
ENSG00000145321	ENSG00000099937	ENSG00000090534	ENSG00000110243
ENSG00000151655	ENSG00000100024	ENSG00000091262	ENSG00000110245
ENSG00000156096	ENSG00000100197	ENSG00000091513	ENSG00000111700
ENSG00000157131	ENSG00000100344	ENSG00000091583	ENSG00000111713
ENSG00000158874	ENSG00000100577	ENSG00000093134	ENSG00000112337
ENSG00000160202	ENSG00000100652	ENSG00000099937	ENSG00000113600
ENSG00000161944	ENSG00000100665	ENSG00000100012	ENSG00000113905
ENSG00000162267	ENSG00000100714	ENSG00000100024	ENSG00000115718
ENSG00000163631	ENSG00000101323	ENSG00000100197	ENSG00000116785
ENSG00000171557	ENSG00000101981	ENSG00000100652	ENSG00000117594
ENSG00000171560	ENSG00000102967	ENSG00000100665	ENSG00000117601
ENSG00000171564	ENSG00000103569	ENSG00000100889	ENSG00000118271
ENSG00000171759	ENSG00000104760	ENSG00000101323	ENSG00000118520
ENSG00000178772	ENSG00000105398	ENSG00000101951	ENSG00000120054
ENSG00000180210	ENSG00000105550	ENSG00000101981	ENSG00000121410
ENSG00000180767	ENSG00000105697	ENSG00000102743	ENSG00000122194
ENSG00000186910	ENSG00000105852	ENSG00000103569	ENSG00000123453
ENSG00000197213	ENSG00000106327	ENSG00000104760	ENSG00000123561
ENSG00000204444	ENSG00000106565	ENSG00000105379	ENSG00000123843
ENSG00000221932	ENSG00000106804	ENSG00000105398	ENSG00000124713
ENSG00000228278	ENSG00000106927	ENSG00000105550	ENSG00000125551
ENSG00000229314	ENSG00000109072	ENSG00000105852	ENSG00000125730
ENSG00000243955	ENSG00000109181	ENSG00000106327	ENSG00000129965
ENSG00000244067	ENSG00000109576	ENSG00000106538	ENSG00000129988
ENSG00000250799	ENSG00000109758	ENSG00000106927	ENSG00000130173
ENSG00000256162	ENSG00000110169	ENSG00000108242	ENSG00000130208
	ENSG00000110243	ENSG00000108479	ENSG00000130649
	ENSG00000110245	ENSG00000109072	ENSG00000131187
	ENSG00000111700	ENSG00000109181	ENSG00000132703
	ENSG00000111713	ENSG00000109758	ENSG00000134339
	ENSG00000112293	ENSG00000110169	ENSG00000134365
	ENSG00000112337	ENSG00000110243	ENSG00000134389
	ENSG00000113600	ENSG00000110244	ENSG00000134538
	ENSG00000113889	ENSG00000110245	ENSG00000136881
	ENSG00000113905	ENSG00000110887	ENSG00000138109
	ENSG00000114200	ENSG00000111700	ENSG00000138115
	ENSG00000115363	ENSG00000111713	ENSG00000138207
	ENSG00000115425	ENSG00000112293	ENSG00000138356
	ENSG00000115486	ENSG00000112337	ENSG00000139209
	ENSG00000115718	ENSG00000112494	ENSG00000139269
	ENSG00000116678	ENSG00000113600	ENSG00000139344
	ENSG00000116785	ENSG00000113889	ENSG00000139547
	ENSG00000117594	ENSG00000113905	ENSG00000140093
	ENSG00000117601	ENSG00000113924	ENSG00000140107
	ENSG00000118137	ENSG00000114349	ENSG00000140505
	ENSG00000118520	ENSG00000114771	ENSG00000141485
	ENSG00000120054	ENSG00000115255	ENSG00000141505
	ENSG00000120437	ENSG00000115718	ENSG00000143278
	ENSG00000121410	ENSG00000116678	ENSG00000145192
	ENSG00000122194	ENSG00000116690	ENSG00000146678
	ENSG00000122787	ENSG00000116761	ENSG00000151224
	ENSG00000123561	ENSG00000116785	ENSG00000151365
	ENSG00000123838	ENSG00000117594	ENSG00000151655
	ENSG00000123843	ENSG00000117601	ENSG00000151790
	ENSG00000125551	ENSG00000118137	ENSG00000156096
	ENSG00000125730	ENSG00000118245	ENSG00000157131
	ENSG00000125735	ENSG00000118520	ENSG00000158571
	ENSG00000126231	ENSG00000119927	ENSG00000158874
	ENSG00000126522	ENSG00000120054	ENSG00000159650
	ENSG00000126838	ENSG00000121446	ENSG00000160233
	ENSG00000129214	ENSG00000121690	ENSG00000161031
	ENSG00000129988	ENSG00000122121	ENSG00000161944
	ENSG00000130173	ENSG00000122194	ENSG00000162267
	ENSG00000130208	ENSG00000122787	ENSG00000162365
	ENSG00000130427	ENSG00000123453	ENSG00000163581
	ENSG00000130649	ENSG00000123561	ENSG00000163631
	ENSG00000130812	ENSG00000123838	ENSG00000163825
	ENSG00000131187	ENSG00000123843	ENSG00000164344
	ENSG00000131781	ENSG00000124253	ENSG00000164406
	ENSG00000132693	ENSG00000126218	ENSG00000165471
	ENSG00000132703	ENSG00000126231	ENSG00000166035
	ENSG00000132855	ENSG00000127948	ENSG00000166819
	ENSG00000134240	ENSG00000128313	ENSG00000167711
	ENSG00000134339	ENSG00000129214	ENSG00000167910
	ENSG00000134365	ENSG00000129596	ENSG00000169136
	ENSG00000134389	ENSG00000129988	ENSG00000171236
	ENSG00000134538	ENSG00000130005	ENSG00000171557
	ENSG00000135094	ENSG00000130173	ENSG00000171560
	ENSG00000135423	ENSG00000130203	ENSG00000171564
	ENSG00000135744	ENSG00000130208	ENSG00000172482
	ENSG00000135929	ENSG00000130649	ENSG00000172497
	ENSG00000136371	ENSG00000130988	ENSG00000173432
	ENSG00000136881	ENSG00000131187	ENSG00000173531
	ENSG00000137204	ENSG00000131482	ENSG00000174990
	ENSG00000137561	ENSG00000131781	ENSG00000175003
	ENSG00000137880	ENSG00000132541	ENSG00000175336
	ENSG00000138109	ENSG00000132703	ENSG00000176919
	ENSG00000138115	ENSG00000132855	ENSG00000178772
	ENSG00000138207	ENSG00000134240	ENSG00000180210
	ENSG00000138315	ENSG00000134339	ENSG00000180432
	ENSG00000139209	ENSG00000134365	ENSG00000182704
	ENSG00000139269	ENSG00000134389	ENSG00000183281
	ENSG00000139547	ENSG00000134538	ENSG00000183549
	ENSG00000140093	ENSG00000134962	ENSG00000186529
	ENSG00000140107	ENSG00000135094	ENSG00000186910
	ENSG00000140505	ENSG00000136872	ENSG00000187048
	ENSG00000140961	ENSG00000136881	ENSG00000187758
	ENSG00000141485	ENSG00000137106	ENSG00000196616
	ENSG00000141505	ENSG00000137204	ENSG00000197249
	ENSG00000143257	ENSG00000137561	ENSG00000197408
	ENSG00000143278	ENSG00000138075	ENSG00000198077
	ENSG00000145192	ENSG00000138109	ENSG00000198099
	ENSG00000145321	ENSG00000138115	ENSG00000198610
	ENSG00000145708	ENSG00000138207	ENSG00000198650
	ENSG00000145826	ENSG00000138308	ENSG00000198670
	ENSG00000146233	ENSG00000138315	ENSG00000204583
	ENSG00000146678	ENSG00000138356	ENSG00000213398
	ENSG00000148584	ENSG00000138823	ENSG00000214274
	ENSG00000148702	ENSG00000139209	ENSG00000215644
	ENSG00000148803	ENSG00000139344	ENSG00000224916
	ENSG00000148935	ENSG00000139547	ENSG00000228278
	ENSG00000148965	ENSG00000140093	ENSG00000229314
	ENSG00000149742	ENSG00000140107	ENSG00000231852
	ENSG00000151224	ENSG00000140284	ENSG00000234906
	ENSG00000151655	ENSG00000140505	ENSG00000241635
	ENSG00000151790	ENSG00000140961	ENSG00000244414
	ENSG00000152078	ENSG00000141485	ENSG00000244474
	ENSG00000152620	ENSG00000141505	ENSG00000255071
	ENSG00000155666	ENSG00000142484	ENSG00000255974
	ENSG00000156096	ENSG00000143257	ENSG00000257017
	ENSG00000157131	ENSG00000143278	ENSG00000267467
	ENSG00000158104	ENSG00000143627	ENSG00000275152
	ENSG00000158874	ENSG00000143819
	ENSG00000159261	ENSG00000143845
	ENSG00000159650	ENSG00000143921
	ENSG00000160282	ENSG00000144908
	ENSG00000160323	ENSG00000145192
	ENSG00000160339	ENSG00000145321
	ENSG00000160868	ENSG00000145826
	ENSG00000160870	ENSG00000146678
	ENSG00000161031	ENSG00000147257
	ENSG00000161267	ENSG00000147573
	ENSG00000161944	ENSG00000147647
	ENSG00000162267	ENSG00000148584
	ENSG00000162365	ENSG00000148803
	ENSG00000162881	ENSG00000148965
	ENSG00000162882	ENSG00000149742
	ENSG00000163581	ENSG00000151224
	ENSG00000163631	ENSG00000151655
	ENSG00000163825	ENSG00000151790
	ENSG00000164344	ENSG00000152078
	ENSG00000164406	ENSG00000152620
	ENSG00000165471	ENSG00000154262
	ENSG00000165682	ENSG00000156096
	ENSG00000165841	ENSG00000157131
	ENSG00000166035	ENSG00000158104
	ENSG00000166278	ENSG00000158571
	ENSG00000166840	ENSG00000158874
	ENSG00000167711	ENSG00000159398
	ENSG00000167910	ENSG00000159403
	ENSG00000168237	ENSG00000159650
	ENSG00000168306	ENSG00000160282
	ENSG00000169136	ENSG00000160868
	ENSG00000169174	ENSG00000160870
	ENSG00000169688	ENSG00000161031
	ENSG00000169738	ENSG00000162267
	ENSG00000170099	ENSG00000162365
	ENSG00000170509	ENSG00000162882
	ENSG00000171236	ENSG00000163581
	ENSG00000171557	ENSG00000163586
	ENSG00000171560	ENSG00000163631
	ENSG00000171564	ENSG00000163825
	ENSG00000172425	ENSG00000163959
	ENSG00000172482	ENSG00000164344
	ENSG00000172497	ENSG00000164406
	ENSG00000172955	ENSG00000165197
	ENSG00000173432	ENSG00000165471
	ENSG00000173531	ENSG00000165841
	ENSG00000174567	ENSG00000166278
	ENSG00000174990	ENSG00000167701
	ENSG00000175003	ENSG00000167711
	ENSG00000175189	ENSG00000167910
	ENSG00000175336	ENSG00000168234
	ENSG00000176919	ENSG00000168237
	ENSG00000178401	ENSG00000168306
	ENSG00000178445	ENSG00000168509
	ENSG00000178772	ENSG00000169136
	ENSG00000180210	ENSG00000169688
	ENSG00000180432	ENSG00000170099
	ENSG00000182326	ENSG00000170458
	ENSG00000182327	ENSG00000170509
	ENSG00000183281	ENSG00000171236
	ENSG00000183549	ENSG00000171495
	ENSG00000184232	ENSG00000171557
	ENSG00000184374	ENSG00000171560
	ENSG00000184999	ENSG00000171564
	ENSG00000186480	ENSG00000171759
	ENSG00000186910	ENSG00000171931
	ENSG00000187045	ENSG00000172482
	ENSG00000187134	ENSG00000172497
	ENSG00000187545	ENSG00000172955
	ENSG00000187546	ENSG00000173432
	ENSG00000187758	ENSG00000173531
	ENSG00000196083	ENSG00000173599
	ENSG00000196600	ENSG00000174327
	ENSG00000197114	ENSG00000174990
	ENSG00000197249	ENSG00000175003
	ENSG00000197272	ENSG00000175189
	ENSG00000197408	ENSG00000175336
	ENSG00000197838	ENSG00000176635
	ENSG00000198077	ENSG00000176919
	ENSG00000198099	ENSG00000178537
	ENSG00000198610	ENSG00000178772
	ENSG00000198650	ENSG00000179142
	ENSG00000198670	ENSG00000179761
	ENSG00000198848	ENSG00000180210
	ENSG00000198865	ENSG00000180432
	ENSG00000203896	ENSG00000180767
	ENSG00000204099	ENSG00000181656
	ENSG00000204444	ENSG00000182156
	ENSG00000205143	ENSG00000182326
	ENSG00000205403	ENSG00000182327
	ENSG00000213398	ENSG00000184999
	ENSG00000213512	ENSG00000186115
	ENSG00000214274	ENSG00000186480
	ENSG00000215644	ENSG00000186910
	ENSG00000224916	ENSG00000187048
	ENSG00000228278	ENSG00000187545
	ENSG00000229314	ENSG00000187546
	ENSG00000234906	ENSG00000187758
	ENSG00000237700	ENSG00000188338
	ENSG00000242612	ENSG00000188582
	ENSG00000243135	ENSG00000189233
	ENSG00000243649	ENSG00000196600
	ENSG00000244414	ENSG00000196616
	ENSG00000244474	ENSG00000196620
	ENSG00000255071	ENSG00000197249
	ENSG00000255974	ENSG00000197272
	ENSG00000256162	ENSG00000197408
	ENSG00000257017	ENSG00000197838
	ENSG00000258818	ENSG00000198099
	ENSG00000261701	ENSG00000198610
	ENSG00000263761	ENSG00000198650
	ENSG00000267467	ENSG00000198848
	ENSG00000273047	ENSG00000204444
	ENSG00000273171	ENSG00000204501
	ENSG00000275152	ENSG00000204583
	ENSG00000282301	ENSG00000204653
	ENSG00000284779	ENSG00000204669
		ENSG00000205143
		ENSG00000205362
		ENSG00000205864
		ENSG00000213512
		ENSG00000213996
		ENSG00000214274
		ENSG00000216588
		ENSG00000219607
		ENSG00000224389
		ENSG00000224916
		ENSG00000228278
		ENSG00000229314
		ENSG00000234906
		ENSG00000237700
		ENSG00000241635
		ENSG00000243073
		ENSG00000243135
		ENSG00000243955
		ENSG00000244414
		ENSG00000244474
		ENSG00000244731
		ENSG00000248144
		ENSG00000250799
		ENSG00000255974
		ENSG00000256162
		ENSG00000257017
		ENSG00000258818
		ENSG00000260325
		ENSG00000261701
		ENSG00000264006
		ENSG00000264424
		ENSG00000275152
		ENSG00000275718
		ENSG00000282301

## Sheet: 3c
	Bile Duct	Bladder	Bone	Brain	Breast	Cervical	Colon/Colorectal	Endometrial/Uterine	Esophageal	Gallbladder	Gastric	Head and Neck	Kidney	Leukemia	Liver	Lung	Lymphoma	Myeloma	Neuroblastoma	Ovarian	Pancreatic	Prostate	Rhabdoid	Sarcoma	Skin	Testis	Thyroid
BLCA	0.815533	0.842188	0.762637	0.787921	0.832535	0.8017	0.824378	0.809437	0.836247	0.78777	0.829072	0.838968	0.787789	0.740453	0.797369	0.821365	0.737614	0.73651	0.724231	0.823594	0.835127	0.791065	0.747072	0.775457	0.779675	0.736936	0.790882
BRCA	0.79002	0.79776	0.765091	0.785941	0.839397	0.773653	0.789546	0.797225	0.796671	0.746116	0.799104	0.79345	0.777264	0.733932	0.779757	0.80277	0.72976	0.731422	0.734866	0.804028	0.797619	0.791181	0.749825	0.772222	0.775767	0.742912	0.788532
CESC	0.808529	0.823328	0.751245	0.774344	0.822115	0.804198	0.815895	0.801998	0.831248	0.776782	0.818311	0.838086	0.778796	0.735661	0.780356	0.811385	0.735812	0.728731	0.702282	0.816803	0.826769	0.774827	0.732158	0.761714	0.766008	0.715974	0.779028
CHOL	0.797582	0.78302	0.733201	0.760596	0.792013	0.754229	0.796644	0.78795	0.780368	0.73374	0.806632	0.775525	0.790641	0.712499	0.809423	0.785422	0.704755	0.705667	0.7033	0.799952	0.800479	0.764579	0.726631	0.747582	0.752156	0.710743	0.768288
COAD	0.81585	0.797769	0.744173	0.764371	0.804122	0.768613	0.851067	0.791182	0.801225	0.756673	0.83039	0.792433	0.775998	0.749014	0.788232	0.798185	0.745487	0.74127	0.706878	0.804303	0.821314	0.779221	0.730155	0.755142	0.761413	0.71189	0.771275
ESCA	0.807987	0.813972	0.741398	0.767517	0.807285	0.788612	0.820318	0.787854	0.825034	0.770262	0.826216	0.828331	0.770122	0.716334	0.784813	0.805171	0.717656	0.713896	0.697416	0.805989	0.822455	0.765523	0.722427	0.754977	0.760803	0.715191	0.771306
GBM	0.739301	0.748916	0.790764	0.807646	0.757907	0.730432	0.729586	0.776951	0.738799	0.695234	0.745462	0.734635	0.767383	0.73089	0.757015	0.774092	0.709831	0.709636	0.790495	0.76823	0.741946	0.749862	0.76473	0.786388	0.783136	0.748775	0.784173
HNSC	0.786589	0.813823	0.74654	0.77423	0.799852	0.792344	0.785592	0.784057	0.821631	0.76571	0.793453	0.840651	0.76776	0.719818	0.765686	0.79404	0.723739	0.716194	0.695175	0.796037	0.804263	0.752306	0.72536	0.765535	0.765145	0.713271	0.773507
KICH	0.760759	0.768174	0.740486	0.762402	0.776907	0.747082	0.763031	0.777937	0.758466	0.724651	0.768086	0.754704	0.770224	0.718952	0.760707	0.768357	0.710573	0.714871	0.718275	0.779901	0.769098	0.767868	0.733232	0.750502	0.758634	0.730469	0.76765
KIRC	0.759736	0.758827	0.726822	0.756861	0.761274	0.732702	0.755415	0.769721	0.745286	0.700733	0.766797	0.745284	0.788128	0.699487	0.778983	0.758759	0.688504	0.691389	0.694158	0.780144	0.760824	0.740652	0.717616	0.741483	0.747529	0.714943	0.759548
KIRP	0.779068	0.77932	0.733135	0.76191	0.77905	0.747938	0.776132	0.790612	0.766217	0.723882	0.782308	0.764091	0.804769	0.715832	0.7833	0.773114	0.709293	0.709897	0.703154	0.795977	0.781983	0.756595	0.727258	0.747422	0.755997	0.715204	0.768329
LAML	0.686749	0.700015	0.702892	0.698829	0.693055	0.692701	0.698673	0.701462	0.694641	0.67388	0.691516	0.69009	0.701886	0.850705	0.680821	0.688871	0.796599	0.769971	0.686892	0.69487	0.704946	0.694288	0.692526	0.701986	0.701755	0.675788	0.696307
LGG	0.691296	0.701085	0.750171	0.756778	0.71501	0.68902	0.687232	0.732442	0.694871	0.654918	0.703358	0.686542	0.71804	0.686911	0.709972	0.733395	0.667392	0.671567	0.769704	0.720693	0.695757	0.71739	0.725766	0.739071	0.736005	0.714155	0.740438
LIHC	0.747887	0.737079	0.7032	0.725023	0.74831	0.715256	0.756591	0.740166	0.733837	0.691714	0.76819	0.7264	0.744718	0.697242	0.790304	0.74201	0.690565	0.699059	0.672581	0.752933	0.74907	0.732216	0.694648	0.715464	0.721949	0.674005	0.731376
LUAD	0.796408	0.79654	0.741955	0.766963	0.806512	0.763614	0.799571	0.7882	0.798709	0.747878	0.809958	0.792918	0.774778	0.728555	0.787427	0.809141	0.728658	0.730018	0.705088	0.806089	0.812137	0.776215	0.725718	0.754353	0.758161	0.716828	0.779673
LUSC	0.795585	0.820987	0.766165	0.786984	0.814356	0.793896	0.799838	0.800414	0.829838	0.774019	0.808313	0.832772	0.780291	0.737042	0.784672	0.81604	0.739538	0.737831	0.724038	0.811495	0.81399	0.776197	0.743558	0.774021	0.77906	0.735458	0.788627
OV	0.79304	0.796026	0.766603	0.782342	0.814008	0.768448	0.791104	0.816552	0.795816	0.74407	0.798282	0.79172	0.781808	0.741355	0.779839	0.799119	0.734817	0.734686	0.737837	0.824219	0.799491	0.775272	0.751634	0.770613	0.769831	0.737065	0.786031
PAAD	0.787425	0.772997	0.718898	0.748353	0.782358	0.73747	0.795141	0.768436	0.774529	0.722279	0.803784	0.77056	0.757014	0.688074	0.769347	0.786431	0.680857	0.682929	0.694927	0.787439	0.801281	0.751584	0.705373	0.730481	0.734105	0.685615	0.762182
PRAD	0.773097	0.777162	0.75419	0.770635	0.802321	0.757574	0.778714	0.781003	0.776007	0.732423	0.784224	0.771673	0.765266	0.725781	0.768057	0.783928	0.714988	0.719724	0.728867	0.786324	0.7809	0.806381	0.741948	0.75955	0.761302	0.730334	0.772864
READ	0.816794	0.799083	0.748039	0.766841	0.806235	0.769455	0.852073	0.793577	0.802198	0.757315	0.831549	0.792881	0.776964	0.749397	0.791535	0.799717	0.744782	0.741429	0.711532	0.806311	0.821015	0.781296	0.732682	0.758229	0.763759	0.715551	0.773508
SARC	0.762022	0.778873	0.814891	0.828117	0.784412	0.762976	0.748704	0.795105	0.765303	0.707704	0.768783	0.767627	0.787727	0.731764	0.788335	0.791273	0.711422	0.712334	0.784602	0.796377	0.763622	0.759098	0.785246	0.822625	0.797389	0.766592	0.810199
SKCM	0.779616	0.7975	0.782496	0.810261	0.797891	0.778552	0.775096	0.794052	0.791431	0.742467	0.784929	0.799862	0.785316	0.754164	0.782209	0.792132	0.74715	0.745695	0.748677	0.796748	0.786246	0.76594	0.763381	0.795937	0.845083	0.737715	0.796196
STAD	0.803695	0.791194	0.727736	0.751337	0.796083	0.761066	0.824131	0.778742	0.797193	0.745861	0.826858	0.790835	0.759149	0.720244	0.783647	0.79331	0.718523	0.717749	0.690603	0.797762	0.813871	0.761369	0.713125	0.741214	0.747248	0.700182	0.759482
TGCT	0.748076	0.761122	0.769804	0.76821	0.768137	0.736867	0.756353	0.777991	0.758753	0.706512	0.767338	0.748369	0.749343	0.747921	0.770951	0.773094	0.73837	0.731695	0.747853	0.777935	0.754691	0.747067	0.749139	0.769064	0.756673	0.77295	0.760937
THCA	0.764749	0.771991	0.742897	0.767225	0.778148	0.749604	0.759512	0.78133	0.765949	0.722571	0.764689	0.765566	0.768804	0.723194	0.755161	0.769966	0.716827	0.717925	0.715059	0.786541	0.773891	0.756971	0.731484	0.752806	0.75603	0.73056	0.777381
UCEC	0.794302	0.796787	0.756213	0.774624	0.816665	0.76756	0.802672	0.815235	0.797463	0.742893	0.806484	0.792124	0.778649	0.735706	0.78291	0.801519	0.728794	0.726813	0.724867	0.819365	0.804209	0.776902	0.744838	0.763555	0.763908	0.724182	0.778968

[truncated: 18 more sheets: 3d, 4, 5a, 5b, 5c, 5d, 6a & 7a-d, 6b, 7, S3a, S3b, S4, S5, S6a, S6b, S7a-b, S7c-d, S7e]
